# Supplementary material for: The GPI-anchor biosynthesis pathway is critical for syncytiotrophoblast differentiation and placental development
Source: Cell Mol Life Sci. 2024 May 31;81(1):246. doi: 10.1007/s00018-024-05284-2 (PMC11143174; doi:10.1007/s00018-024-05284-2)
Supplement: Supplementary file 5 — Supplementary file5 (XLSX 108 KB) [file 18_2024_5284_MOESM5_ESM.xlsx]

## Sheet: Deseq2_Log2FC>1
Probe	Chromosome	Start	End	Probe Strand	Feature	ID	Description	Feature Strand	Type	Feature Orientation	Distance	P-value	FDR	Log2 Fold Change	Shrunk Log2 Fold Change
Soat2	15	102058961	102071904	+	Soat2	ENSMUSG00000023045	sterol O-acyltransferase 2 [Source:MGI Symbol;Acc:MGI:1332226]	+	gene	Name match	0	3.32585e-10	2.13569e-07	6.3256	1.36662
Slc7a11	3	49846975	50398063	-	Slc7a11	ENSMUSG00000027737	solute carrier family 7 (cationic amino acid transporter; y+ system); member 11 [Source:MGI Symbol;Acc:MGI:1347355]	-	gene	Name match	0	3.55186e-07	5.88958e-05	5.77331	1.08009
Fut1	7	45266713	45270483	+	Fut1	ENSMUSG00000008461	fucosyltransferase 1 [Source:MGI Symbol;Acc:MGI:109375]	+	gene	Name match	0	0.000822842	0.0188231	5.02133	0.454119
Gm13073	4	149864481	149865171	-	Gm13073	ENSMUSG00000084807	predicted gene 13073 [Source:MGI Symbol;Acc:MGI:3651721]	-	gene	Name match	0	0.00216324	0.0368699	4.77073	0.404756
Gm37691	1	192963579	192966151	+	Gm37691	ENSMUSG00000104348	predicted gene; 37691 [Source:MGI Symbol;Acc:MGI:5610919]	+	gene	Name match	0	0.000756285	0.0176476	4.62338	0.550306
Gm9936	5	114993086	114997444	-	Gm9936	ENSMUSG00000107108	predicted gene 9936 [Source:MGI Symbol;Acc:MGI:3641854]	-	gene	Name match	0	0.00184606	0.0333143	4.34061	0.496406
Ddr2	1	169799876	169938331	-	Ddr2	ENSMUSG00000026674	discoidin domain receptor family; member 2 [Source:MGI Symbol;Acc:MGI:1345277]	-	gene	Name match	0	0.00254881	0.0407362	4.29837	0.465225
Odf3b	15	89261652	89263790	-	Odf3b	ENSMUSG00000047394	outer dense fiber of sperm tails 3B [Source:MGI Symbol;Acc:MGI:1917363]	-	gene	Name match	0	0.00250936	0.0404387	4.29742	0.48751
Gm15850	1	136053916	136058921	-	Gm15850	ENSMUSG00000086264	predicted gene 15850 [Source:MGI Symbol;Acc:MGI:3801986]	-	gene	Name match	0	0.00200888	0.0353085	4.14794	0.527089
Pla2g2f	4	138477844	138484937	-	Pla2g2f	ENSMUSG00000028749	phospholipase A2; group IIF [Source:MGI Symbol;Acc:MGI:1349661]	-	gene	Name match	0	0.000453451	0.0119425	3.49854	0.795987
C78283	5	74103724	74105719	+	C78283	ENSMUSG00000106968	expressed sequence C78283 [Source:MGI Symbol;Acc:MGI:2141303]	+	gene	Name match	0	2.3346e-06	0.000244542	3.26691	1.11898
Aim2	1	173178445	173293606	+	Aim2	ENSMUSG00000037860	absent in melanoma 2 [Source:MGI Symbol;Acc:MGI:2686159]	+	gene	Name match	0	2.53803e-08	7.25308e-06	3.25975	1.36524
Chac1	2	119181710	119184862	+	Chac1	ENSMUSG00000027313	ChaC; cation transport regulator 1 [Source:MGI Symbol;Acc:MGI:1916315]	+	gene	Name match	0	2.61825e-05	0.00144728	3.13705	0.910289
Trib3	2	152179342	152185952	-	Trib3	ENSMUSG00000032715	tribbles pseudokinase 3 [Source:MGI Symbol;Acc:MGI:1345675]	-	gene	Name match	0	4.69449e-07	7.40309e-05	3.12646	1.18791
Angptl6	9	20785104	20791023	-	Angptl6	ENSMUSG00000038742	angiopoietin-like 6 [Source:MGI Symbol;Acc:MGI:1917976]	-	gene	Name match	0	1.05793e-07	2.30204e-05	3.08819	1.30387
P2rx3	2	84828927	84867806	-	P2rx3	ENSMUSG00000027071	purinergic receptor P2X; ligand-gated ion channel; 3 [Source:MGI Symbol;Acc:MGI:1097160]	-	gene	Name match	0	2.45449e-05	0.00139454	3.05236	0.959698
Dll1	17	15587616	15597134	-	Dll1	ENSMUSG00000014773	delta like canonical Notch ligand 1 [Source:MGI Symbol;Acc:MGI:104659]	-	gene	Name match	0	2.58395e-09	1.15058e-06	2.95224	1.54331
Csgalnact1	8	68809433	69187798	-	Csgalnact1	ENSMUSG00000036356	chondroitin sulfate N- acetylgalactosaminyltransferase 1 [Source:MGI Symbol;Acc:MGI:2442354]	-	gene	Name match	0	4.92616e-07	7.65887e-05	2.93459	1.24671
Gm11714	11	107319102	107326512	+	Gm11714	ENSMUSG00000087113	predicted gene 11714 [Source:MGI Symbol;Acc:MGI:3649214]	+	gene	Name match	0	1.56912e-06	0.000177775	2.90814	1.25482
Il24	1	130809811	130815191	-	Il24	ENSMUSG00000026420	interleukin 24 [Source:MGI Symbol;Acc:MGI:2135548]	-	gene	Name match	0	0.00167971	0.031377	2.87567	0.613735
Dleu7	14	62513680	62530496	-	Dleu7	ENSMUSG00000048281	deleted in lymphocytic leukemia; 7 [Source:MGI Symbol;Acc:MGI:2447771]	-	gene	Name match	0	5.37595e-05	0.00246842	2.86754	0.963483
Avil	10	126836578	126856863	+	Avil	ENSMUSG00000025432	advillin [Source:MGI Symbol;Acc:MGI:1333798]	+	gene	Name match	0	9.83207e-05	0.00385768	2.84852	0.889616
Cd177	7	24443408	24459736	-	Cd177	ENSMUSG00000052212	CD177 antigen [Source:MGI Symbol;Acc:MGI:1916141]	-	gene	Name match	0	8.0914e-07	0.000109877	2.72923	1.26496
Dagla	19	10222629	10282241	-	Dagla	ENSMUSG00000035735	diacylglycerol lipase; alpha [Source:MGI Symbol;Acc:MGI:2677061]	-	gene	Name match	0	2.87476e-13	6.88038e-10	2.68899	1.78436
Ddit3	10	127126698	127129622	+	Ddit3	ENSMUSG00000025408	DNA-damage inducible transcript 3 [Source:MGI Symbol;Acc:MGI:109247]	+	gene	Name match	0	1.50613e-07	3.03557e-05	2.68598	1.34276
Nupr1	7	126222421	126230033	-	Nupr1	ENSMUSG00000030717	nuclear protein transcription regulator 1 [Source:MGI Symbol;Acc:MGI:1891834]	-	gene	Name match	0	4.4108e-07	7.09694e-05	2.66897	1.26726
Mettl7b	10	128794143	128796857	-	Mettl7b	ENSMUSG00000025347	methyltransferase like 7B [Source:MGI Symbol;Acc:MGI:1918914]	-	gene	Name match	0	0.000220542	0.00700144	2.6484	0.867283
1500002C15Rik	4	155817002	155819184	-	1500002C15Rik	ENSMUSG00000096221	RIKEN cDNA 1500002C15 gene [Source:MGI Symbol;Acc:MGI:1916196]	-	gene	Name match	0	0.000296388	0.00863766	2.60786	0.86535
Gm20721	2	174172112	174188505	-	Gm20721	ENSMUSG00000090625	predicted gene; 20721 [Source:MGI Symbol;Acc:MGI:5313030]	-	gene	Name match	0	0.000932637	0.0208344	2.54868	0.788268
Rps18-ps4	13	97887620	97897473	+	Rps18-ps4	ENSMUSG00000097346	ribosomal protein S18; pseudogene 4 [Source:MGI Symbol;Acc:MGI:5477113]	+	gene	Name match	0	0.000411984	0.011079	2.526	0.839333
Platr16	4	145136815	145176326	+	Platr16	ENSMUSG00000085101	pluripotency associated transcript 16 [Source:MGI Symbol;Acc:MGI:3651931]	+	gene	Name match	0	0.000655253	0.0158411	2.49767	0.814162
Nos3	5	24569808	24589472	+	Nos3	ENSMUSG00000028978	nitric oxide synthase 3; endothelial cell [Source:MGI Symbol;Acc:MGI:97362]	+	gene	Name match	0	0.000392735	0.0107271	2.48565	0.826126
Aldh1l2	10	83323314	83370004	-	Aldh1l2	ENSMUSG00000020256	aldehyde dehydrogenase 1 family; member L2 [Source:MGI Symbol;Acc:MGI:2444680]	-	gene	Name match	0	0.00100565	0.0218774	2.47643	0.763676
Slc1a4	11	20252180	20282713	-	Slc1a4	ENSMUSG00000020142	solute carrier family 1 (glutamate/neutral amino acid transporter); member 4 [Source:MGI Symbol;Acc:MGI:2135601]	-	gene	Name match	0	0.000400476	0.0108507	2.45077	0.829073
Iho1	9	108280810	108305683	-	Iho1	ENSMUSG00000047220	interactor of HORMAD1 1 [Source:MGI Symbol;Acc:MGI:3612242]	-	gene	Name match	0	0.000197492	0.00648911	2.44704	0.907862
Ddit3	10	127126643	127132157	+	Ddit3	ENSMUSG00000025408	DNA-damage inducible transcript 3 [Source:MGI Symbol;Acc:MGI:109247]	+	gene	Name match	0	3.83601e-09	1.66928e-06	2.41826	1.47055
Gm47863	12	85643793	85645965	-	Gm47863	ENSMUSG00000113165	predicted gene; 47863 [Source:MGI Symbol;Acc:MGI:6097080]	-	gene	Name match	0	0.00315141	0.0474372	2.39102	0.693899
Atf5	7	44461680	44466082	-	Atf5	ENSMUSG00000038539	activating transcription factor 5 [Source:MGI Symbol;Acc:MGI:2141857]	-	gene	Name match	0	5.45857e-17	5.22576e-13	2.21542	1.75732
Slc6a9	4	117691703	117732395	+	Slc6a9	ENSMUSG00000028542	solute carrier family 6 (neurotransmitter transporter; glycine); member 9 [Source:MGI Symbol;Acc:MGI:95760]	+	gene	Name match	0	1.00959e-05	0.000743486	2.20745	1.12351
Fam78b	1	166828986	166918871	+	Fam78b	ENSMUSG00000060568	family with sequence similarity 78; member B [Source:MGI Symbol;Acc:MGI:2443050]	+	gene	Name match	0	4.13364e-05	0.0020088	2.19115	1.03828
Gm14029	2	129024402	129025867	-	Gm14029	ENSMUSG00000086652	predicted gene 14029 [Source:MGI Symbol;Acc:MGI:3650450]	-	gene	Name match	0	0.00174513	0.0320672	2.18045	0.770491
Sema3g	14	30939817	30952309	+	Sema3g	ENSMUSG00000021904	sema domain; immunoglobulin domain (Ig); short basic domain; secreted; (semaphorin) 3G [Source:MGI Symbol;Acc:MGI:3041242]	+	gene	Name match	0	0.000568209	0.0140926	2.17044	0.852399
Vldlr	19	27193884	27231631	+	Vldlr	ENSMUSG00000024924	very low density lipoprotein receptor [Source:MGI Symbol;Acc:MGI:98935]	+	gene	Name match	0	1.5769e-07	3.11268e-05	2.15787	1.31305
Pecam1	11	106545043	106641454	-	Pecam1	ENSMUSG00000020717	platelet/endothelial cell adhesion molecule 1 [Source:MGI Symbol;Acc:MGI:97537]	-	gene	Name match	0	6.34898e-10	3.68376e-07	2.15376	1.47799
Ocstamp	2	165235680	165242325	-	Ocstamp	ENSMUSG00000027670	osteoclast stimulatory transmembrane protein [Source:MGI Symbol;Acc:MGI:1921864]	-	gene	Name match	0	0.000240028	0.00747895	2.13338	0.923949
Zfp268	4	145311736	145351915	+	Zfp268	ENSMUSG00000078502	zinc finger protein 268 [Source:MGI Symbol;Acc:MGI:3651014]	+	gene	Name match	0	0.00013566	0.00491947	2.12174	0.970876
Pck2	14	55777723	55788699	+	Pck2	ENSMUSG00000040618	phosphoenolpyruvate carboxykinase 2 (mitochondrial) [Source:MGI Symbol;Acc:MGI:1860456]	+	gene	Name match	0	6.07601e-07	8.81344e-05	2.10547	1.25463
Samd5	10	9498680	9550952	-	Samd5	ENSMUSG00000060487	sterile alpha motif domain containing 5 [Source:MGI Symbol;Acc:MGI:2444815]	-	gene	Name match	0	1.59261e-10	1.21975e-07	2.10241	1.49642
Crhbp	13	95567879	95581432	-	Crhbp	ENSMUSG00000021680	corticotropin releasing hormone binding protein [Source:MGI Symbol;Acc:MGI:88497]	-	gene	Name match	0	0.0023101	0.0384786	2.0739	0.757391
Cdh22	2	164953427	165076773	-	Cdh22	ENSMUSG00000053166	cadherin 22 [Source:MGI Symbol;Acc:MGI:1341843]	-	gene	Name match	0	5.35871e-05	0.00246842	2.04631	1.03372
Ly6g	15	75027089	75030975	+	Ly6g	ENSMUSG00000022582	lymphocyte antigen 6 complex; locus G [Source:MGI Symbol;Acc:MGI:109440]	+	gene	Name match	0	0.0016397	0.0308705	2.04128	0.792835
Prrx1	1	163072688	163141279	-	Prrx1	ENSMUSG00000026586	paired related homeobox 1 [Source:MGI Symbol;Acc:MGI:97712]	-	gene	Name match	0	4.59354e-08	1.23877e-05	2.03158	1.34939
Jdp2	12	85645801	85686652	+	Jdp2	ENSMUSG00000034271	Jun dimerization protein 2 [Source:MGI Symbol;Acc:MGI:1932093]	+	gene	Name match	0	1.39134e-06	0.000162975	2.02161	1.21401
Cfap91	16	38118116	38162505	-	Cfap91	ENSMUSG00000022805	cilia and flagella associated protein 91 [Source:MGI Symbol;Acc:MGI:2443598]	-	gene	Name match	0	0.000532376	0.0134478	2.01881	0.88501
Atoh8	6	72183161	72212561	-	Atoh8	ENSMUSG00000037621	atonal bHLH transcription factor 8 [Source:MGI Symbol;Acc:MGI:1918343]	-	gene	Name match	0	2.6885e-05	0.00145826	1.99739	1.07959
Gm43890	6	83291127	83293925	-	Gm43890	ENSMUSG00000108053	predicted gene; 43890 [Source:MGI Symbol;Acc:MGI:5690282]	-	gene	Name match	0	6.23866e-06	0.000521623	1.99475	1.16404
Lrrc8d	5	105847835	105980302	+	Lrrc8d	ENSMUSG00000046079	leucine rich repeat containing 8D [Source:MGI Symbol;Acc:MGI:1922368]	+	gene	Name match	0	1.66161e-11	1.87146e-08	1.95621	1.48736
Adgra2	8	27575611	27613464	+	Adgra2	ENSMUSG00000031486	adhesion G protein-coupled receptor A2 [Source:MGI Symbol;Acc:MGI:1925810]	+	gene	Name match	0	0.000241004	0.00747895	1.93385	0.937415
Cacna1i	15	80171439	80282480	+	Cacna1i	ENSMUSG00000022416	calcium channel; voltage-dependent; alpha 1I subunit [Source:MGI Symbol;Acc:MGI:2178051]	+	gene	Name match	0	0.00140198	0.0273637	1.91251	0.824537
Gm9917	9	107436008	107445614	-	Gm9917	ENSMUSG00000097099	predicted gene 9917 [Source:MGI Symbol;Acc:MGI:3704343]	-	gene	Name match	0	0.00207027	0.0359704	1.90821	0.774684
Rnf125	18	21077682	21116919	+	Rnf125	ENSMUSG00000033107	ring finger protein 125 [Source:MGI Symbol;Acc:MGI:1914914]	+	gene	Name match	0	0.0012677	0.0255771	1.90292	0.811198
Irx1	13	72106040	72111842	-	Irx1	ENSMUSG00000060969	Iroquois homeobox 1 [Source:MGI Symbol;Acc:MGI:1197515]	-	gene	Name match	0	2.19929e-05	0.00130776	1.8999	1.07848
Niban1	1	151446937	151597690	+	Niban1	ENSMUSG00000026483	niban apoptosis regulator 1 [Source:MGI Symbol;Acc:MGI:2137237]	+	gene	Name match	0	3.14178e-12	6.01557e-09	1.89184	1.48444
Plet1os	9	50400095	50419123	-	Plet1os	ENSMUSG00000101304	placenta expressed transcript 1; opposite strand [Source:MGI Symbol;Acc:MGI:1916881]	-	gene	Name match	0	0.00197421	0.0349822	1.85697	0.805132
Ccnd1	7	144483668	144493662	-	Ccnd1	ENSMUSG00000070348	cyclin D1 [Source:MGI Symbol;Acc:MGI:88313]	-	gene	Name match	0	0.00290232	0.0448874	1.85489	0.73994
Gpt2	8	86219205	86254189	+	Gpt2	ENSMUSG00000031700	glutamic pyruvate transaminase (alanine aminotransferase) 2 [Source:MGI Symbol;Acc:MGI:1915391]	+	gene	Name match	0	8.41473e-08	1.94117e-05	1.85155	1.2795
Mei4	9	81745723	82088060	+	Mei4	ENSMUSG00000043289	meiotic double-stranded break formation protein 4 [Source:MGI Symbol;Acc:MGI:1922283]	+	gene	Name match	0	6.26882e-07	8.9574e-05	1.84711	1.22222
Rps6ka2	17	7437514	7570714	+	Rps6ka2	ENSMUSG00000023809	ribosomal protein S6 kinase; polypeptide 2 [Source:MGI Symbol;Acc:MGI:1342290]	+	gene	Name match	0	6.45861e-05	0.00283631	1.7845	1.01646
Fasl	1	161608258	161616064	-	Fasl	ENSMUSG00000000817	Fas ligand (TNF superfamily; member 6) [Source:MGI Symbol;Acc:MGI:99255]	-	gene	Name match	0	0.000331667	0.00945004	1.78374	0.920623
Plcl1	1	55445080	55793444	+	Plcl1	ENSMUSG00000038349	phospholipase C-like 1 [Source:MGI Symbol;Acc:MGI:3036262]	+	gene	Name match	0	0.000290217	0.00856206	1.77743	0.937909
Spry4	18	38719300	38734468	-	Spry4	ENSMUSG00000024427	sprouty RTK signaling antagonist 4 [Source:MGI Symbol;Acc:MGI:1345144]	-	gene	Name match	0	5.40957e-09	2.25168e-06	1.77138	1.31788
Ptgis	2	167033725	167082524	-	Ptgis	ENSMUSG00000017969	prostaglandin I2 (prostacyclin) synthase [Source:MGI Symbol;Acc:MGI:1097156]	-	gene	Name match	0	9.81909e-05	0.00385768	1.75876	0.993679
A530010L16Rik	8	123486784	123489760	-	A530010L16Rik	ENSMUSG00000110682	RIKEN cDNA A530010L16 gene [Source:MGI Symbol;Acc:MGI:3037766]	-	gene	Name match	0	0.000167122	0.0057552	1.7443	0.968538
Mef2b	8	70592361	70620138	+	Mef2b	ENSMUSG00000079033	myocyte enhancer factor 2B [Source:MGI Symbol;Acc:MGI:104526]	+	gene	Name match	0	1.07935e-05	0.00077693	1.7237	1.0967
Il5ra	6	106687318	106725998	-	Il5ra	ENSMUSG00000005364	interleukin 5 receptor; alpha [Source:MGI Symbol;Acc:MGI:96558]	-	gene	Name match	0	0.00175574	0.0321695	1.72279	0.798935
Prex2	1	11063689	11373905	+	Prex2	ENSMUSG00000048960	phosphatidylinositol-3;4;5-trisphosphate- dependent Rac exchange factor 2 [Source:MGI Symbol;Acc:MGI:1923385]	+	gene	Name match	0	7.69581e-15	2.45586e-11	1.68264	1.43349
Ano1	7	144142286	144305711	-	Ano1	ENSMUSG00000031075	anoctamin 1; calcium activated chloride channel [Source:MGI Symbol;Acc:MGI:2142149]	-	gene	Name match	0	0.00177708	0.0324673	1.67281	0.801536
Parp8	13	116991356	117162073	-	Parp8	ENSMUSG00000021725	poly (ADP-ribose) polymerase family; member 8 [Source:MGI Symbol;Acc:MGI:1098713]	-	gene	Name match	0	0.000110195	0.00416909	1.6614	0.980062
Slc7a1	5	148264220	148336714	-	Slc7a1	ENSMUSG00000041313	solute carrier family 7 (cationic amino acid transporter; y+ system); member 1 [Source:MGI Symbol;Acc:MGI:88117]	-	gene	Name match	0	4.54854e-10	2.72159e-07	1.66014	1.31359
Nars	18	64632718	64649723	-	Nars	ENSMUSG00000024587	asparaginyl-tRNA synthetase [Source:MGI Symbol;Acc:MGI:1917473]	-	gene	Name match	0	9.7416e-08	2.19438e-05	1.65063	1.21586
Mmp28	11	83331594	83353897	-	Mmp28	ENSMUSG00000020682	matrix metallopeptidase 28 (epilysin) [Source:MGI Symbol;Acc:MGI:2153062]	-	gene	Name match	0	1.73751e-08	5.36581e-06	1.64529	1.24899
Acsbg1	9	54512161	54569154	-	Acsbg1	ENSMUSG00000032281	acyl-CoA synthetase bubblegum family member 1 [Source:MGI Symbol;Acc:MGI:2385656]	-	gene	Name match	0	0.00234019	0.0387642	1.63374	0.780164
Pax6	2	105499245	105527709	+	Pax6	ENSMUSG00000027168	paired box 6 [Source:MGI Symbol;Acc:MGI:97490]	+	gene	Name match	0	9.8616e-05	0.00386135	1.63008	0.983897
Gm41392	15	96395783	96396769	+	Gm41392	ENSMUSG00000116253	predicted gene; 41392 [Source:MGI Symbol;Acc:MGI:5624277]	+	gene	Name match	0	0.00337093	0.0496557	1.62335	0.764589
Cd38	5	44025895	44069717	+	Cd38	ENSMUSG00000029084	CD38 antigen [Source:MGI Symbol;Acc:MGI:107474]	+	gene	Name match	0	1.41526e-09	7.32379e-07	1.61261	1.27618
Plvap	8	71950409	71964396	-	Plvap	ENSMUSG00000034845	plasmalemma vesicle associated protein [Source:MGI Symbol;Acc:MGI:1890497]	-	gene	Name match	0	1.37748e-05	0.000922189	1.60693	1.06311
Sardh	2	27078405	27138349	-	Sardh	ENSMUSG00000009614	sarcosine dehydrogenase [Source:MGI Symbol;Acc:MGI:2183102]	-	gene	Name match	0	7.79348e-05	0.00323993	1.60038	0.992152
Piezo2	18	63143284	63520254	-	Piezo2	ENSMUSG00000041482	piezo-type mechanosensitive ion channel component 2 [Source:MGI Symbol;Acc:MGI:1918781]	-	gene	Name match	0	1.76448e-05	0.00109819	1.5982	1.05207
Asns	6	7675169	7693254	-	Asns	ENSMUSG00000029752	asparagine synthetase [Source:MGI Symbol;Acc:MGI:1350929]	-	gene	Name match	0	3.34626e-10	2.13569e-07	1.58717	1.28284
Cep83os	10	94506887	94524438	-	Cep83os	ENSMUSG00000097164	centrosomal protein 83; opposite strand [Source:MGI Symbol;Acc:MGI:1914973]	-	gene	Name match	0	0.00111852	0.0235862	1.58442	0.84142
Mthfd2	6	83282673	83302890	-	Mthfd2	ENSMUSG00000005667	methylenetetrahydrofolate dehydrogenase (NAD+ dependent); methenyltetrahydrofolate cyclohydrolase [Source:MGI Symbol;Acc:MGI:1338850]	-	gene	Name match	0	5.26153e-08	1.36139e-05	1.58377	1.20406
Psph	5	129842622	129864513	-	Psph	ENSMUSG00000029446	phosphoserine phosphatase [Source:MGI Symbol;Acc:MGI:97788]	-	gene	Name match	0	5.64139e-06	0.000482213	1.57918	1.08743
Arhgef40	14	52222176	52243708	+	Arhgef40	ENSMUSG00000004562	Rho guanine nucleotide exchange factor (GEF) 40 [Source:MGI Symbol;Acc:MGI:2685515]	+	gene	Name match	0	2.45356e-07	4.52892e-05	1.56732	1.1666
Cyp26a1	19	37686246	37689984	+	Cyp26a1	ENSMUSG00000024987	cytochrome P450; family 26; subfamily a; polypeptide 1 [Source:MGI Symbol;Acc:MGI:1096359]	+	gene	Name match	0	0.000142126	0.00506757	1.56517	0.956823
Hrk	5	118302713	118327543	+	Hrk	ENSMUSG00000046607	harakiri; BCL2 interacting protein (contains only BH3 domain) [Source:MGI Symbol;Acc:MGI:1201608]	+	gene	Name match	0	0.000191647	0.00634487	1.5607	0.943264
Sema4c	1	36587720	36597430	-	Sema4c	ENSMUSG00000026121	sema domain; immunoglobulin domain (Ig); transmembrane domain (TM) and short cytoplasmic domain; (semaphorin) 4C [Source:MGI Symbol;Acc:MGI:109252]	-	gene	Name match	0	1.26693e-16	6.06448e-13	1.55918	1.37792
Ly6c1	15	74915867	74920679	-	Ly6c1	ENSMUSG00000079018	lymphocyte antigen 6 complex; locus C1 [Source:MGI Symbol;Acc:MGI:96882]	-	gene	Name match	0	0.00240751	0.0394803	1.55826	0.780935
Zdhhc15	X	103580575	103714670	-	Zdhhc15	ENSMUSG00000033906	zinc finger; DHHC domain containing 15 [Source:MGI Symbol;Acc:MGI:1915336]	-	gene	Name match	0	9.9117e-05	0.00387305	1.55538	0.973174
Gdpd5	7	99030621	99111084	+	Gdpd5	ENSMUSG00000035314	glycerophosphodiester phosphodiesterase domain containing 5 [Source:MGI Symbol;Acc:MGI:2686926]	+	gene	Name match	0	6.61509e-06	0.000543602	1.55438	1.07615
Fam167a	14	63673843	63702947	+	Fam167a	ENSMUSG00000035095	family with sequence similarity 167; member A [Source:MGI Symbol;Acc:MGI:3606565]	+	gene	Name match	0	7.1887e-08	1.7423e-05	1.55363	1.18682
Fn1	1	71624679	71692359	-	Fn1	ENSMUSG00000026193	fibronectin 1 [Source:MGI Symbol;Acc:MGI:95566]	-	gene	Name match	0	0.000186295	0.00624693	1.54882	0.941308
Cdr2l	11	115272742	115286958	+	Cdr2l	ENSMUSG00000050910	cerebellar degeneration-related protein 2- like [Source:MGI Symbol;Acc:MGI:2684867]	+	gene	Name match	0	6.52828e-07	9.19095e-05	1.54682	1.13722
Stc2	11	31307307	31320074	-	Stc2	ENSMUSG00000020303	stanniocalcin 2 [Source:MGI Symbol;Acc:MGI:1316731]	-	gene	Name match	0	0.00033409	0.00949084	1.53618	0.909374
1700016H13Rik	5	103795905	103803876	-	1700016H13Rik	ENSMUSG00000029320	RIKEN cDNA 1700016H13 gene [Source:MGI Symbol;Acc:MGI:1921468]	-	gene	Name match	0	0.00118874	0.0245946	1.53498	0.843299
Aldh18a1	19	40538701	40576907	-	Aldh18a1	ENSMUSG00000025007	aldehyde dehydrogenase 18 family; member A1 [Source:MGI Symbol;Acc:MGI:1888908]	-	gene	Name match	0	1.30171e-06	0.000156754	1.53378	1.11591
Gdf15	8	71082043	71085106	-	Gdf15	ENSMUSG00000038508	growth differentiation factor 15 [Source:MGI Symbol;Acc:MGI:1346047]	-	gene	Name match	0	0.00265124	0.0419302	1.53259	0.776811
Ttc39b	4	83138537	83242492	-	Ttc39b	ENSMUSG00000038172	tetratricopeptide repeat domain 39B [Source:MGI Symbol;Acc:MGI:1917113]	-	gene	Name match	0	3.89506e-05	0.00193711	1.52669	1.00762
Adam8	7	139558845	139572475	-	Adam8	ENSMUSG00000025473	a disintegrin and metallopeptidase domain 8 [Source:MGI Symbol;Acc:MGI:107825]	-	gene	Name match	0	1.05296e-08	3.8748e-06	1.52308	1.20556
Inhbb	1	119343195	119349978	-	Inhbb	ENSMUSG00000037035	inhibin beta-B [Source:MGI Symbol;Acc:MGI:96571]	-	gene	Name match	0	0.000473665	0.0123057	1.50743	0.892422
Prrg1	X	77493219	77627502	-	Prrg1	ENSMUSG00000047996	proline rich Gla (G-carboxyglutamic acid) 1 [Source:MGI Symbol;Acc:MGI:1917364]	-	gene	Name match	0	2.32704e-07	4.42583e-05	1.50207	1.14405
2410006H16Rik	11	62493703	62495633	+	2410006H16Rik	ENSMUSG00000086841	RIKEN cDNA 2410006H16 gene [Source:MGI Symbol;Acc:MGI:1916471]	+	gene	Name match	0	2.38191e-05	0.00136546	1.49427	1.01851
Plxnd1	6	115931772	115971966	-	Plxnd1	ENSMUSG00000030123	plexin D1 [Source:MGI Symbol;Acc:MGI:2154244]	-	gene	Name match	0	0.00138069	0.0271418	1.48916	0.822765
Gm4419	12	21467324	21471065	+	Gm4419	ENSMUSG00000097055	predicted gene 4419 [Source:MGI Symbol;Acc:MGI:3782604]	+	gene	Name match	0	0.00153315	0.0291801	1.48763	0.81522
Slc38a3	9	107527833	107546729	-	Slc38a3	ENSMUSG00000010064	solute carrier family 38; member 3 [Source:MGI Symbol;Acc:MGI:1923507]	-	gene	Name match	0	0.00333385	0.0492161	1.48372	0.754887
Slc7a7	14	54606899	54655237	-	Slc7a7	ENSMUSG00000000958	solute carrier family 7 (cationic amino acid transporter; y+ system); member 7 [Source:MGI Symbol;Acc:MGI:1337120]	-	gene	Name match	0	0.000105151	0.00405095	1.4675	0.955704
Rhbdd1	1	82294173	82423087	+	Rhbdd1	ENSMUSG00000026142	rhomboid domain containing 1 [Source:MGI Symbol;Acc:MGI:1924117]	+	gene	Name match	0	2.09609e-08	6.17443e-06	1.46115	1.16658
Adap2	11	80044931	80069784	+	Adap2	ENSMUSG00000020709	ArfGAP with dual PH domains 2 [Source:MGI Symbol;Acc:MGI:2663075]	+	gene	Name match	0	0.00179027	0.0326459	1.45954	0.802158
Gm3839	14	11113047	11189038	+	Gm3839	ENSMUSG00000097148	predicted pseudogene 3839 [Source:MGI Symbol;Acc:MGI:3782011]	+	gene	Name match	0	0.00267043	0.0421522	1.45618	0.77981
Otub2	12	103354941	103372609	+	Otub2	ENSMUSG00000021203	OTU domain; ubiquitin aldehyde binding 2 [Source:MGI Symbol;Acc:MGI:1915399]	+	gene	Name match	0	5.79843e-05	0.00263086	1.45508	0.97736
Armcx4	X	133587268	133597506	+	Armcx4	ENSMUSG00000049804	armadillo repeat containing; X-linked 4 [Source:MGI Symbol;Acc:MGI:2147887]	+	gene	Name match	0	0.000662753	0.015895	1.4529	0.864364
Marcks	10	37009371	37014916	-	Marcks	ENSMUSG00000069662	myristoylated alanine rich protein kinase C substrate [Source:MGI Symbol;Acc:MGI:96907]	-	gene	Name match	0	0.000250419	0.00768394	1.44851	0.913326
Ppp3cc	14	70455314	70526920	-	Ppp3cc	ENSMUSG00000022092	protein phosphatase 3; catalytic subunit; gamma isoform [Source:MGI Symbol;Acc:MGI:107162]	-	gene	Name match	0	0.000103068	0.00399483	1.44792	0.953715
Scara3	14	66156843	66191384	-	Scara3	ENSMUSG00000034463	scavenger receptor class A; member 3 [Source:MGI Symbol;Acc:MGI:2444418]	-	gene	Name match	0	0.000663294	0.015895	1.44597	0.863779
Vegfa	17	46327919	46343295	-	Vegfa	ENSMUSG00000023951	vascular endothelial growth factor A [Source:MGI Symbol;Acc:MGI:103178]	-	gene	Name match	0	7.76018e-05	0.00323993	1.44508	0.963597
Rin2	2	145517135	145729536	+	Rin2	ENSMUSG00000001768	Ras and Rab interactor 2 [Source:MGI Symbol;Acc:MGI:1921280]	+	gene	Name match	0	7.33652e-05	0.00312111	1.43566	0.963781
Clstn2	9	97326448	97915234	-	Clstn2	ENSMUSG00000032452	calsyntenin 2 [Source:MGI Symbol;Acc:MGI:1929897]	-	gene	Name match	0	3.90544e-05	0.00193724	1.42951	0.987138
Pycr1	11	120526538	120534595	-	Pycr1	ENSMUSG00000025140	pyrroline-5-carboxylate reductase 1 [Source:MGI Symbol;Acc:MGI:2384795]	-	gene	Name match	0	0.000352388	0.00983876	1.42928	0.893953
Pcdh12	18	38400142	38417455	-	Pcdh12	ENSMUSG00000024440	protocadherin 12 [Source:MGI Symbol;Acc:MGI:1855700]	-	gene	Name match	0	0.000395827	0.0107655	1.41872	0.886757
Psat1	19	15882042	15924701	-	Psat1	ENSMUSG00000024640	phosphoserine aminotransferase 1 [Source:MGI Symbol;Acc:MGI:2183441]	-	gene	Name match	0	1.6321e-07	3.18875e-05	1.41611	1.11354
Egr1	18	34992876	34998037	+	Egr1	ENSMUSG00000038418	early growth response 1 [Source:MGI Symbol;Acc:MGI:95295]	+	gene	Name match	0	0.000531952	0.0134478	1.41155	0.870335
Hsd17b2	8	118428643	118485766	+	Hsd17b2	ENSMUSG00000031844	hydroxysteroid (17-beta) dehydrogenase 2 [Source:MGI Symbol;Acc:MGI:1096386]	+	gene	Name match	0	5.51386e-06	0.000473774	1.40747	1.03874
Nmnat2	1	152830744	152995007	+	Nmnat2	ENSMUSG00000042751	nicotinamide nucleotide adenylyltransferase 2 [Source:MGI Symbol;Acc:MGI:2444155]	+	gene	Name match	0	0.00213806	0.0367152	1.40198	0.787373
Herpud1	8	95113066	95122005	+	Herpud1	ENSMUSG00000031770	homocysteine-inducible; endoplasmic reticulum stress-inducible; ubiquitin-like domain member 1 [Source:MGI Symbol;Acc:MGI:1927406]	+	gene	Name match	0	6.74626e-09	2.74831e-06	1.39881	1.15046
Lcp1	14	75368541	75468282	+	Lcp1	ENSMUSG00000021998	lymphocyte cytosolic protein 1 [Source:MGI Symbol;Acc:MGI:104808]	+	gene	Name match	0	0.00162557	0.0306346	1.39803	0.803943
Arhgap31	16	38418702	38533636	-	Arhgap31	ENSMUSG00000022799	Rho GTPase activating protein 31 [Source:MGI Symbol;Acc:MGI:1333857]	-	gene	Name match	0	2.67619e-13	6.88038e-10	1.39197	1.22705
Gpr63	4	24966407	25009233	+	Gpr63	ENSMUSG00000040372	G protein-coupled receptor 63 [Source:MGI Symbol;Acc:MGI:2135884]	+	gene	Name match	0	0.00178825	0.0326402	1.38525	0.800461
Aff1	5	103840240	104003188	+	Aff1	ENSMUSG00000029313	AF4/FMR2 family; member 1 [Source:MGI Symbol;Acc:MGI:1100819]	+	gene	Name match	0	0.000124502	0.0046109	1.38063	0.930869
Cth	3	157599885	157630714	-	Cth	ENSMUSG00000028179	cystathionase (cystathionine gamma-lyase) [Source:MGI Symbol;Acc:MGI:1339968]	-	gene	Name match	0	1.19406e-05	0.000819451	1.37542	1.006
Bcat1	6	144939561	145021910	-	Bcat1	ENSMUSG00000030268	branched chain aminotransferase 1; cytosolic [Source:MGI Symbol;Acc:MGI:104861]	-	gene	Name match	0	1.18424e-05	0.000815638	1.36637	1.0031
Ccdc88a	11	29323658	29460808	+	Ccdc88a	ENSMUSG00000032740	coiled coil domain containing 88A [Source:MGI Symbol;Acc:MGI:1925177]	+	gene	Name match	0	1.5573e-05	0.00100396	1.35652	0.992487
Sars	3	108332181	108352525	-	Sars	ENSMUSG00000068739	seryl-aminoacyl-tRNA synthetase [Source:MGI Symbol;Acc:MGI:102809]	-	gene	Name match	0	1.07005e-07	2.30204e-05	1.35609	1.09207
Itga1	13	115089632	115238500	-	Itga1	ENSMUSG00000042284	integrin alpha 1 [Source:MGI Symbol;Acc:MGI:96599]	-	gene	Name match	0	5.13674e-05	0.00240472	1.33136	0.949658
Gm13261	2	10344094	10378852	-	Gm13261	ENSMUSG00000086748	predicted gene 13261 [Source:MGI Symbol;Acc:MGI:3650831]	-	gene	Name match	0	7.95053e-05	0.00327675	1.32889	0.93481
Syne1	10	4970917	5501482	-	Syne1	ENSMUSG00000096054	spectrin repeat containing; nuclear envelope 1 [Source:MGI Symbol;Acc:MGI:1927152]	-	gene	Name match	0	4.66915e-06	0.000425716	1.32883	1.0121
Phactr1	13	42834099	43292002	+	Phactr1	ENSMUSG00000054728	phosphatase and actin regulator 1 [Source:MGI Symbol;Acc:MGI:2659021]	+	gene	Name match	0	0.00125601	0.0253948	1.32638	0.812734
Tspyl4	10	34173438	34177316	+	Tspyl4	ENSMUSG00000039485	TSPY-like 4 [Source:MGI Symbol;Acc:MGI:106393]	+	gene	Name match	0	0.000159313	0.00555622	1.32222	0.908228
Coa8	12	111679695	111721487	+	Coa8	ENSMUSG00000037787	cytochrome c oxidase assembly factor 8 [Source:MGI Symbol;Acc:MGI:1915270]	+	gene	Name match	0	2.24658e-07	4.34498e-05	1.31003	1.05875
Iah1	12	21366390	21373820	+	Iah1	ENSMUSG00000062054	isoamyl acetate-hydrolyzing esterase 1 homolog [Source:MGI Symbol;Acc:MGI:1914982]	+	gene	Name match	0	7.14369e-06	0.000573397	1.30682	0.993905
Wdr72	9	74017638	74190590	+	Wdr72	ENSMUSG00000044976	WD repeat domain 72 [Source:MGI Symbol;Acc:MGI:3583957]	+	gene	Name match	0	1.32961e-05	0.000896411	1.29987	0.976805
Gch1	14	47391352	47426870	-	Gch1	ENSMUSG00000037580	GTP cyclohydrolase 1 [Source:MGI Symbol;Acc:MGI:95675]	-	gene	Name match	0	7.80644e-09	2.9894e-06	1.29835	1.09339
Pde10a	17	8744204	9205480	+	Pde10a	ENSMUSG00000023868	phosphodiesterase 10A [Source:MGI Symbol;Acc:MGI:1345143]	+	gene	Name match	0	0.00101439	0.0219288	1.29486	0.819647
Phf10	17	15165271	15181535	-	Phf10	ENSMUSG00000023883	PHD finger protein 10 [Source:MGI Symbol;Acc:MGI:1919307]	-	gene	Name match	0	4.83083e-06	0.000434253	1.29018	0.99563
Gm49392	13	60990435	61044708	-	Gm49392	ENSMUSG00000114635	predicted gene; 49392 [Source:MGI Symbol;Acc:MGI:6121621]	-	gene	Name match	0	0.00143085	0.0278137	1.28992	0.801089
Nim1k	13	120171630	120217418	-	Nim1k	ENSMUSG00000095930	NIM1 serine/threonine protein kinase [Source:MGI Symbol;Acc:MGI:2442399]	-	gene	Name match	0	0.00116075	0.0242102	1.28321	0.812822
Maml1	11	50146461	50183138	-	Maml1	ENSMUSG00000050567	mastermind like transcriptional coactivator 1 [Source:MGI Symbol;Acc:MGI:1890504]	-	gene	Name match	0	0.000172782	0.00590761	1.28272	0.894237
Cryzl1	16	91486210	91525863	-	Cryzl1	ENSMUSG00000058240	crystallin; zeta (quinone reductase)-like 1 [Source:MGI Symbol;Acc:MGI:1913859]	-	gene	Name match	0	3.02533e-05	0.0016046	1.2792	0.947845
2810002D19Rik	2	94236496	94242027	+	2810002D19Rik	ENSMUSG00000045464	RIKEN cDNA 2810002D19 gene [Source:MGI Symbol;Acc:MGI:1913707]	+	gene	Name match	0	0.000150199	0.00529623	1.27492	0.898235
Tsc22d3	X	139440277	139501408	-	Tsc22d3	ENSMUSG00000031431	TSC22 domain family; member 3 [Source:MGI Symbol;Acc:MGI:1196284]	-	gene	Name match	0	2.00786e-05	0.00122046	1.27459	0.957155
Klhl29	12	5127472	5425682	-	Klhl29	ENSMUSG00000020627	kelch-like 29 [Source:MGI Symbol;Acc:MGI:2683857]	-	gene	Name match	0	0.000628037	0.015299	1.26221	0.838032
D430041D05Rik	2	103973418	104241358	-	D430041D05Rik	ENSMUSG00000068373	RIKEN cDNA D430041D05 gene [Source:MGI Symbol;Acc:MGI:2181743]	-	gene	Name match	0	0.000161774	0.00561137	1.2568	0.889506
Ctsa	2	164674793	164682952	+	Ctsa	ENSMUSG00000017760	cathepsin A [Source:MGI Symbol;Acc:MGI:97748]	+	gene	Name match	0	2.22528e-05	0.001311	1.25407	0.946616
Fam111a	19	12523104	12567132	+	Fam111a	ENSMUSG00000024691	family with sequence similarity 111; member A [Source:MGI Symbol;Acc:MGI:1915508]	+	gene	Name match	0	0.000198641	0.00651263	1.24902	0.879908
Nectin3	16	46208069	46318888	-	Nectin3	ENSMUSG00000022656	nectin cell adhesion molecule 3 [Source:MGI Symbol;Acc:MGI:1930171]	-	gene	Name match	0	6.2841e-11	5.7296e-08	1.24265	1.09589
Slc30a1	1	191638879	191645359	+	Slc30a1	ENSMUSG00000037434	solute carrier family 30 (zinc transporter); member 1 [Source:MGI Symbol;Acc:MGI:1345281]	+	gene	Name match	0	9.99836e-06	0.000739145	1.23447	0.956866
Jam3	9	27008680	27066717	-	Jam3	ENSMUSG00000031990	junction adhesion molecule 3 [Source:MGI Symbol;Acc:MGI:1933825]	-	gene	Name match	0	0.000276675	0.00828783	1.22816	0.862121
Cplx2	13	54519162	54531730	+	Cplx2	ENSMUSG00000025867	complexin 2 [Source:MGI Symbol;Acc:MGI:104726]	+	gene	Name match	0	9.78176e-05	0.00385373	1.22402	0.895784
Mfsd2a	4	122840643	122854981	-	Mfsd2a	ENSMUSG00000028655	major facilitator superfamily domain containing 2A [Source:MGI Symbol;Acc:MGI:1923824]	-	gene	Name match	0	0.000258169	0.00788383	1.22354	0.86329
Map1b	13	99557954	99653048	-	Map1b	ENSMUSG00000052727	microtubule-associated protein 1B [Source:MGI Symbol;Acc:MGI:1306778]	-	gene	Name match	0	2.73913e-05	0.00148153	1.21951	0.928009
Gadd45a	6	67012080	67014441	-	Gadd45a	ENSMUSG00000036390	growth arrest and DNA-damage-inducible 45 alpha [Source:MGI Symbol;Acc:MGI:107799]	-	gene	Name match	0	0.00108972	0.0231909	1.21644	0.802048
Cd59a	2	103926146	103945699	+	Cd59a	ENSMUSG00000032679	CD59a antigen [Source:MGI Symbol;Acc:MGI:109177]	+	gene	Name match	0	0.000274875	0.00824927	1.21471	0.858957
Cdh15	8	123574705	123594136	+	Cdh15	ENSMUSG00000031962	cadherin 15 [Source:MGI Symbol;Acc:MGI:106672]	+	gene	Name match	0	0.000632176	0.0153413	1.2129	0.827597
Robo4	9	37313193	37326411	+	Robo4	ENSMUSG00000032125	roundabout guidance receptor 4 [Source:MGI Symbol;Acc:MGI:1921394]	+	gene	Name match	0	0.000246009	0.00759869	1.20904	0.861032
Fut4	9	14659616	14663689	-	Fut4	ENSMUSG00000049307	fucosyltransferase 4 [Source:MGI Symbol;Acc:MGI:95594]	-	gene	Name match	0	1.66196e-05	0.00106072	1.20276	0.932663
Sft2d2	1	165001906	165022007	-	Sft2d2	ENSMUSG00000040848	SFT2 domain containing 2 [Source:MGI Symbol;Acc:MGI:1917362]	-	gene	Name match	0	0.000185512	0.00624178	1.19997	0.867525
Ccbe1	18	66178373	66435812	-	Ccbe1	ENSMUSG00000046318	collagen and calcium binding EGF domains 1 [Source:MGI Symbol;Acc:MGI:2445053]	-	gene	Name match	0	0.00320185	0.0478578	1.19484	0.740985
Adamts3	5	89824946	90031193	-	Adamts3	ENSMUSG00000043635	a disintegrin-like and metallopeptidase (reprolysin type) with thrombospondin type 1 motif; 3 [Source:MGI Symbol;Acc:MGI:3045353]	-	gene	Name match	0	0.00329717	0.048937	1.19445	0.73949
Ctla2b	13	61043164	61045261	-	Ctla2b	ENSMUSG00000074874	cytotoxic T lymphocyte-associated protein 2 beta [Source:MGI Symbol;Acc:MGI:88555]	-	gene	Name match	0	0.003374	0.0496557	1.18604	0.736566
Lars	18	42335363	42395259	-	Lars	ENSMUSG00000024493	leucyl-tRNA synthetase [Source:MGI Symbol;Acc:MGI:1913808]	-	gene	Name match	0	1.68352e-05	0.00107091	1.17646	0.920929
Chn1	2	73441004	73605690	-	Chn1	ENSMUSG00000056486	chimerin 1 [Source:MGI Symbol;Acc:MGI:1915674]	-	gene	Name match	0	4.95751e-08	1.31835e-05	1.16561	0.997057
Creb3l2	6	37304190	37419081	-	Creb3l2	ENSMUSG00000038648	cAMP responsive element binding protein 3- like 2 [Source:MGI Symbol;Acc:MGI:2442695]	-	gene	Name match	0	1.10294e-05	0.00077926	1.16188	0.922677
Gars	6	55014992	55056485	+	Gars	ENSMUSG00000029777	glycyl-tRNA synthetase [Source:MGI Symbol;Acc:MGI:2449057]	+	gene	Name match	0	1.76309e-06	0.000196266	1.15482	0.949231
Atf6	1	170532243	170695340	-	Atf6	ENSMUSG00000026663	activating transcription factor 6 [Source:MGI Symbol;Acc:MGI:1926157]	-	gene	Name match	0	8.20625e-07	0.00011058	1.15084	0.957404
St3gal1	15	66974724	67048679	-	St3gal1	ENSMUSG00000013846	ST3 beta-galactoside alpha-2;3- sialyltransferase 1 [Source:MGI Symbol;Acc:MGI:98304]	-	gene	Name match	0	0.00175257	0.0321695	1.15028	0.765135
Glipr2	4	43957401	43979118	+	Glipr2	ENSMUSG00000028480	GLI pathogenesis-related 2 [Source:MGI Symbol;Acc:MGI:1917770]	+	gene	Name match	0	7.40757e-06	0.000588518	1.14661	0.922603
Hhipl1	12	108272529	108297128	+	Hhipl1	ENSMUSG00000021260	hedgehog interacting protein-like 1 [Source:MGI Symbol;Acc:MGI:1919265]	+	gene	Name match	0	3.85504e-05	0.00193226	1.14065	0.888193
Slc30a2	4	134070492	134081795	+	Slc30a2	ENSMUSG00000028836	solute carrier family 30 (zinc transporter); member 2 [Source:MGI Symbol;Acc:MGI:106637]	+	gene	Name match	0	2.86511e-05	0.0015453	1.13797	0.892816
Dennd4a	9	64718622	64826949	+	Dennd4a	ENSMUSG00000053641	DENN/MADD domain containing 4A [Source:MGI Symbol;Acc:MGI:2142979]	+	gene	Name match	0	0.000615416	0.0150527	1.13434	0.805913
Dner	1	84347560	84673942	-	Dner	ENSMUSG00000036766	delta/notch-like EGF repeat containing [Source:MGI Symbol;Acc:MGI:2152889]	-	gene	Name match	0	0.000246053	0.00759869	1.13379	0.837502
BC034090	1	155088217	155120190	-	BC034090	ENSMUSG00000033722	cDNA sequence BC034090 [Source:MGI Symbol;Acc:MGI:2672904]	-	gene	Name match	0	8.25872e-07	0.00011058	1.13273	0.947294
Sema7a	9	57847395	57870148	+	Sema7a	ENSMUSG00000038264	sema domain; immunoglobulin domain (Ig); and GPI membrane anchor; (semaphorin) 7A [Source:MGI Symbol;Acc:MGI:1306826]	+	gene	Name match	0	0.00212258	0.0366135	1.12481	0.750384
Arl14ep	2	106792872	106804769	-	Arl14ep	ENSMUSG00000027122	ADP-ribosylation factor-like 14 effector protein [Source:MGI Symbol;Acc:MGI:1926020]	-	gene	Name match	0	3.12855e-05	0.00165141	1.11529	0.880842
Wars	12	108825956	108860100	-	Wars	ENSMUSG00000021266	tryptophanyl-tRNA synthetase [Source:MGI Symbol;Acc:MGI:104630]	-	gene	Name match	0	3.42529e-07	5.8039e-05	1.11385	0.946414
Dennd5b	6	148889569	149003178	-	Dennd5b	ENSMUSG00000030313	DENN/MADD domain containing 5B [Source:MGI Symbol;Acc:MGI:2444273]	-	gene	Name match	0	1.09281e-08	3.8748e-06	1.11202	0.975542
Adam23	1	63485050	63635435	+	Adam23	ENSMUSG00000025964	a disintegrin and metallopeptidase domain 23 [Source:MGI Symbol;Acc:MGI:1345162]	+	gene	Name match	0	0.000295423	0.00863582	1.11085	0.823714
Atf4	15	80139385	80141742	+	Atf4	ENSMUSG00000042406	activating transcription factor 4 [Source:MGI Symbol;Acc:MGI:88096]	+	gene	Name match	0	1.27481e-06	0.000154486	1.10827	0.928123
Pfkp	13	6629804	6698813	-	Pfkp	ENSMUSG00000021196	phosphofructokinase; platelet [Source:MGI Symbol;Acc:MGI:1891833]	-	gene	Name match	0	0.000166622	0.00574829	1.10733	0.83811
Macir	1	97534043	97589799	-	Macir	ENSMUSG00000044768	macrophage immunometabolism regulator [Source:MGI Symbol;Acc:MGI:1277184]	-	gene	Name match	0	1.89685e-05	0.00116407	1.10702	0.886713
Dus4l	12	31690049	31704825	-	Dus4l	ENSMUSG00000020648	dihydrouridine synthase 4-like (S, cerevisiae) [Source:MGI Symbol;Acc:MGI:1919166]	-	gene	Name match	0	4.8139e-05	0.00226959	1.10549	0.867544
4930503L19Rik	18	70585283	70605580	-	4930503L19Rik	ENSMUSG00000044906	RIKEN cDNA 4930503L19 gene [Source:MGI Symbol;Acc:MGI:1922045]	-	gene	Name match	0	7.95784e-05	0.00327675	1.10172	0.854477
Lck	4	129442137	129467434	-	Lck	ENSMUSG00000000409	lymphocyte protein tyrosine kinase [Source:MGI Symbol;Acc:MGI:96756]	-	gene	Name match	0	0.00203523	0.0356203	1.10156	0.74728
Slc3a2	19	8684246	8700733	-	Slc3a2	ENSMUSG00000010095	solute carrier family 3 (activators of dibasic and neutral amino acid transport); member 2 [Source:MGI Symbol;Acc:MGI:96955]	-	gene	Name match	0	1.38057e-08	4.6172e-06	1.09388	0.961551
Plcb4	2	135500931	135856513	+	Plcb4	ENSMUSG00000039943	phospholipase C; beta 4 [Source:MGI Symbol;Acc:MGI:107464]	+	gene	Name match	0	0.000506845	0.012974	1.09291	0.799527
Lpar1	4	58435255	58553898	-	Lpar1	ENSMUSG00000038668	lysophosphatidic acid receptor 1 [Source:MGI Symbol;Acc:MGI:108429]	-	gene	Name match	0	0.00273803	0.0429435	1.08828	0.729911
Slc25a33	4	149828493	149858734	-	Slc25a33	ENSMUSG00000028982	solute carrier family 25; member 33 [Source:MGI Symbol;Acc:MGI:1917806]	-	gene	Name match	0	4.59782e-05	0.00218448	1.08784	0.860419
Fads1	19	10160252	10174241	+	Fads1	ENSMUSG00000010663	fatty acid desaturase 1 [Source:MGI Symbol;Acc:MGI:1923517]	+	gene	Name match	0	0.000352504	0.00983876	1.08635	0.808758
Ly75	2	60122447	60213647	-	Ly75	ENSMUSG00000026980	lymphocyte antigen 75 [Source:MGI Symbol;Acc:MGI:106662]	-	gene	Name match	0	0.00241455	0.0394803	1.08624	0.735557
Hdac4	1	91856501	92123421	-	Hdac4	ENSMUSG00000026313	histone deacetylase 4 [Source:MGI Symbol;Acc:MGI:3036234]	-	gene	Name match	0	5.44177e-08	1.38925e-05	1.08618	0.946223
Slc38a7	8	96562548	96580167	-	Slc38a7	ENSMUSG00000036534	solute carrier family 38; member 7 [Source:MGI Symbol;Acc:MGI:2679005]	-	gene	Name match	0	5.51791e-06	0.000473774	1.08301	0.894593
Gm20489	X	100305011	100312629	-	Gm20489	ENSMUSG00000092463	predicted gene 20489 [Source:MGI Symbol;Acc:MGI:5141954]	-	gene	Name match	0	0.00136843	0.0269561	1.08272	0.759518
Rnaset2b	17	7238033	7278698	+	Rnaset2b	ENSMUSG00000094724	ribonuclease T2B [Source:MGI Symbol;Acc:MGI:3702087]	+	gene	Name match	0	3.74032e-05	0.0018896	1.07483	0.85903
Chsy1	7	65759263	65823546	+	Chsy1	ENSMUSG00000032640	chondroitin sulfate synthase 1 [Source:MGI Symbol;Acc:MGI:2681120]	+	gene	Name match	0	0.000361168	0.0100222	1.07444	0.803649
Rbp4	19	38105077	38113729	-	Rbp4	ENSMUSG00000024990	retinol binding protein 4; plasma [Source:MGI Symbol;Acc:MGI:97879]	-	gene	Name match	0	0.000437238	0.0115633	1.07078	0.798215
Snhg1	19	8700839	8703807	+	Snhg1	ENSMUSG00000108414	small nucleolar RNA host gene 1 [Source:MGI Symbol;Acc:MGI:3763743]	+	gene	Name match	0	6.44209e-05	0.00283555	1.07	0.845172
Zxdb	X	93768175	93773793	+	Zxdb	ENSMUSG00000073062	zinc finger; X-linked; duplicated B [Source:MGI Symbol;Acc:MGI:3694898]	+	gene	Name match	0	0.00069039	0.0164276	1.06692	0.780545
Zfp703	8	27467353	27471489	+	Zfp703	ENSMUSG00000085795	zinc finger protein 703 [Source:MGI Symbol;Acc:MGI:2662729]	+	gene	Name match	0	0.000249993	0.00768317	1.06474	0.810427
Mgat5	1	127132752	127416073	+	Mgat5	ENSMUSG00000036155	mannoside acetylglucosaminyltransferase 5 [Source:MGI Symbol;Acc:MGI:894701]	+	gene	Name match	0	3.84087e-05	0.00193021	1.06174	0.851619
Smim19	8	22952630	22966898	-	Smim19	ENSMUSG00000031534	small integral membrane protein 19 [Source:MGI Symbol;Acc:MGI:2142501]	-	gene	Name match	0	0.000109882	0.00416909	1.06133	0.829907
Rnf144a	12	26350963	26465253	-	Rnf144a	ENSMUSG00000020642	ring finger protein 144A [Source:MGI Symbol;Acc:MGI:1344401]	-	gene	Name match	0	0.00276873	0.0432404	1.06066	0.723942
Il2rg	X	100307984	100311861	-	Il2rg	ENSMUSG00000031304	interleukin 2 receptor; gamma chain [Source:MGI Symbol;Acc:MGI:96551]	-	gene	Name match	0	0.00211103	0.0365131	1.05717	0.734231
Tubb3	8	124138163	124148754	+	Tubb3	ENSMUSG00000062380	tubulin; beta 3 class III [Source:MGI Symbol;Acc:MGI:107813]	+	gene	Name match	0	3.45188e-05	0.0017767	1.05716	0.851347
Chchd10	10	75768964	75773581	+	Chchd10	ENSMUSG00000049422	coiled-coil-helix-coiled-coil-helix domain containing 10 [Source:MGI Symbol;Acc:MGI:2143558]	+	gene	Name match	0	0.00150441	0.028852	1.05695	0.748485
Ahi1	10	20828446	20956328	+	Ahi1	ENSMUSG00000019986	Abelson helper integration site 1 [Source:MGI Symbol;Acc:MGI:87971]	+	gene	Name match	0	5.23889e-05	0.00244061	1.05585	0.8432
Arhgef7	8	11777721	11885219	+	Arhgef7	ENSMUSG00000031511	Rho guanine nucleotide exchange factor (GEF7) [Source:MGI Symbol;Acc:MGI:1860493]	+	gene	Name match	0	1.1414e-05	0.000797695	1.05495	0.868788
Syt7	19	10366454	10430544	+	Syt7	ENSMUSG00000024743	synaptotagmin VII [Source:MGI Symbol;Acc:MGI:1859545]	+	gene	Name match	0	1.18389e-05	0.000815638	1.04937	0.865274
Zc3h7b	15	81629258	81680461	+	Zc3h7b	ENSMUSG00000022390	zinc finger CCCH type containing 7B [Source:MGI Symbol;Acc:MGI:1328310]	+	gene	Name match	0	9.37918e-11	7.98552e-08	1.04637	0.954142
Slc7a5	8	122607889	122634433	-	Slc7a5	ENSMUSG00000040010	solute carrier family 7 (cationic amino acid transporter; y+ system); member 5 [Source:MGI Symbol;Acc:MGI:1298205]	-	gene	Name match	0	2.0024e-08	5.99062e-06	1.04303	0.924686
Plet1	9	50405825	50416782	+	Plet1	ENSMUSG00000032068	placenta expressed transcript 1 [Source:MGI Symbol;Acc:MGI:1923759]	+	gene	Name match	0	0.00316072	0.0474926	1.04028	0.711586
Tlcd5	9	43019945	43027865	-	Tlcd5	ENSMUSG00000048503	TLC domain containing 5 [Source:MGI Symbol;Acc:MGI:2685030]	-	gene	Name match	0	0.00182801	0.0331453	1.03787	0.735232
Hax1	3	89902753	89906087	-	Hax1	ENSMUSG00000027944	HCLS1 associated X-1 [Source:MGI Symbol;Acc:MGI:1346319]	-	gene	Name match	0	2.35877e-05	0.00136034	1.03726	0.848013
Gnao1	8	94536594	94696016	+	Gnao1	ENSMUSG00000031748	guanine nucleotide binding protein; alpha O [Source:MGI Symbol;Acc:MGI:95775]	+	gene	Name match	0	3.05179e-11	3.0754e-08	1.03674	0.95099
Gm49673	17	8301527	8366620	-	Gm49673	ENSMUSG00000116988	predicted gene; 49673 [Source:MGI Symbol;Acc:MGI:6215117]	-	gene	Name match	0	2.5275e-05	0.00141918	1.03504	0.845945
Phgdh	3	98220486	98247306	-	Phgdh	ENSMUSG00000053398	3-phosphoglycerate dehydrogenase [Source:MGI Symbol;Acc:MGI:1355330]	-	gene	Name match	0	1.82726e-09	9.207e-07	1.02943	0.928595
Hapln4	8	70536107	70543512	+	Hapln4	ENSMUSG00000007594	hyaluronan and proteoglycan link protein 4 [Source:MGI Symbol;Acc:MGI:2679531]	+	gene	Name match	0	1.0869e-08	3.8748e-06	1.02352	0.914869
Sos2	12	69630536	69728626	-	Sos2	ENSMUSG00000034801	SOS Ras/Rho guanine nucleotide exchange factor 2 [Source:MGI Symbol;Acc:MGI:98355]	-	gene	Name match	0	1.09546e-05	0.00077926	1.01873	0.849727
Gm49721	17	7246303	7311349	+	Gm49721	ENSMUSG00000116876	predicted gene; 49721 [Source:MGI Symbol;Acc:MGI:6215195]	+	gene	Name match	0	0.000567902	0.0140926	1.01691	0.769349
Zfp334	2	165216184	165230179	-	Zfp334	ENSMUSG00000017667	zinc finger protein 334 [Source:MGI Symbol;Acc:MGI:2388656]	-	gene	Name match	0	2.13164e-06	0.000228014	1.00874	0.863819
Ern1	11	106285476	106378678	-	Ern1	ENSMUSG00000020715	endoplasmic reticulum (ER) to nucleus signalling 1 [Source:MGI Symbol;Acc:MGI:1930134]	-	gene	Name match	0	3.87564e-06	0.000367361	1.00407	0.854395
Slc1a5	7	16515265	16532199	+	Slc1a5	ENSMUSG00000001918	solute carrier family 1 (neutral amino acid transporter); member 5 [Source:MGI Symbol;Acc:MGI:105305]	+	gene	Name match	0	5.99248e-05	0.00269338	1.0037	0.814748
Rnaset2a	17	8334277	8366929	-	Rnaset2a	ENSMUSG00000095687	ribonuclease T2A [Source:MGI Symbol;Acc:MGI:1915445]	-	gene	Name match	0	4.03957e-06	0.000379145	1.00354	0.853766
Acvr1	2	58278656	58457169	-	Acvr1	ENSMUSG00000026836	activin A receptor; type 1 [Source:MGI Symbol;Acc:MGI:87911]	-	gene	Name match	0	0.00102019	0.0220221	1.00344	0.745179

## Sheet: Deseq2_Log2FC<1
Probe	Chromosome	Start	End	Probe Strand	Feature	ID	Description	Feature Strand	Type	Feature Orientation	Distance	P-value	FDR	Log2 Fold Change	Shrunk Log2 Fold Change
Sh3rf2	18	42186732	42292025	+	Sh3rf2	ENSMUSG00000057719	SH3 domain containing ring finger 2 [Source:MGI Symbol;Acc:MGI:2444628]	+	gene	Name match	0	1.32412e-06	0.000158456	-6.08478	-0.876512
Tceal8	X	135069733	135073091	-	Tceal8	ENSMUSG00000051579	transcription elongation factor A (SII)-like 8 [Source:MGI Symbol;Acc:MGI:1913934]	-	gene	Name match	0	7.81767e-05	0.00323993	-6.07315	-0.334677
Gcm1	9	77959206	77972906	+	Gcm1	ENSMUSG00000023333	glial cells missing homolog 1 [Source:MGI Symbol;Acc:MGI:108045]	+	gene	Name match	0	0.000109689	0.00416909	-6.03465	-0.410919
Dkk1	19	30523263	30527065	-	Dkk1	ENSMUSG00000024868	dickkopf WNT signaling pathway inhibitor 1 [Source:MGI Symbol;Acc:MGI:1329040]	-	gene	Name match	0	3.11903e-10	2.13286e-07	-5.74675	-1.23495
Prdm16	4	154400582	154721330	-	Prdm16	ENSMUSG00000039410	PR domain containing 16 [Source:MGI Symbol;Acc:MGI:1917923]	-	gene	Name match	0	0.00134464	0.0266521	-5.60919	-0.322413
Card14	11	119198594	119236201	+	Card14	ENSMUSG00000013483	caspase recruitment domain family; member 14 [Source:MGI Symbol;Acc:MGI:2386258]	+	gene	Name match	0	3.90425e-06	0.00036825	-5.5422	-0.913981
Ccl2	11	81926397	81928279	+	Ccl2	ENSMUSG00000035385	chemokine (C-C motif) ligand 2 [Source:MGI Symbol;Acc:MGI:98259]	+	gene	Name match	0	0.000346902	0.00972493	-5.47807	-0.448093
Tnfsf15	4	63642840	63663350	-	Tnfsf15	ENSMUSG00000050395	tumor necrosis factor (ligand) superfamily; member 15 [Source:MGI Symbol;Acc:MGI:2180140]	-	gene	Name match	0	3.13083e-05	0.00165141	-4.99458	-0.835131
Trpm6	19	18727347	18869875	+	Trpm6	ENSMUSG00000024727	transient receptor potential cation channel; subfamily M; member 6 [Source:MGI Symbol;Acc:MGI:2675603]	+	gene	Name match	0	0.00297262	0.0455058	-4.88023	-0.350761
Scn3b	9	40180513	40202914	+	Scn3b	ENSMUSG00000049281	sodium channel; voltage-gated; type III; beta [Source:MGI Symbol;Acc:MGI:1918882]	+	gene	Name match	0	0.000295409	0.00863582	-4.82629	-0.588735
Vnn1	10	23770586	23781241	+	Vnn1	ENSMUSG00000037440	vanin 1 [Source:MGI Symbol;Acc:MGI:108395]	+	gene	Name match	0	4.56601e-07	7.28545e-05	-4.81993	-1.0216
Fas	19	34268066	34305172	+	Fas	ENSMUSG00000024778	Fas (TNF receptor superfamily member 6) [Source:MGI Symbol;Acc:MGI:95484]	+	gene	Name match	0	0.00023678	0.00740787	-4.7953	-0.617999
Gm32585	5	125315378	125349879	-	Gm32585	ENSMUSG00000105039	predicted gene; 32585 [Source:MGI Symbol;Acc:MGI:5591744]	-	gene	Name match	0	8.69672e-06	0.000663411	-4.6288	-0.980321
Tmprss13	9	45230398	45258879	+	Tmprss13	ENSMUSG00000037129	transmembrane protease; serine 13 [Source:MGI Symbol;Acc:MGI:2682935]	+	gene	Name match	0	0.00180495	0.0328512	-4.62506	-0.443642
Thbs1	2	117942357	117957614	+	Thbs1	ENSMUSG00000040152	thrombospondin 1 [Source:MGI Symbol;Acc:MGI:98737]	+	gene	Name match	0	1.57017e-08	5.01067e-06	-4.57877	-1.34921
Exph5	9	53212970	53288814	+	Exph5	ENSMUSG00000034584	exophilin 5 [Source:MGI Symbol;Acc:MGI:2443248]	+	gene	Name match	0	0.000181346	0.00614535	-4.55528	-0.740996
D630003M21Rik	2	158024453	158071142	-	D630003M21Rik	ENSMUSG00000037813	RIKEN cDNA D630003M21 gene [Source:MGI Symbol;Acc:MGI:3606579]	-	gene	Name match	0	8.47879e-05	0.00343948	-4.47098	-0.938072
Notum	11	120544614	120552001	-	Notum	ENSMUSG00000042988	notum palmitoleoyl-protein carboxylesterase [Source:MGI Symbol;Acc:MGI:1924833]	-	gene	Name match	0	2.00997e-09	9.62124e-07	-4.42112	-1.33518
Gm29695	1	132119195	132137284	+	Gm29695	ENSMUSG00000118219	predicted gene; 29695 [Source:MGI Symbol;Acc:MGI:5588854]	+	gene	Name match	0	0.000426849	0.011377	-4.40483	-0.656466
Elmod1	9	53818741	53882585	-	Elmod1	ENSMUSG00000041986	ELMO/CED-12 domain containing 1 [Source:MGI Symbol;Acc:MGI:3583900]	-	gene	Name match	0	0.000443536	0.0116975	-4.37915	-0.657281
Col6a4	9	105866653	105973982	-	Col6a4	ENSMUSG00000032572	collagen; type VI; alpha 4 [Source:MGI Symbol;Acc:MGI:1915803]	-	gene	Name match	0	0.000100526	0.00392012	-4.36515	-0.93731
Becn2	1	175747895	175749791	+	Becn2	ENSMUSG00000104158	beclin 2 [Source:NCBI gene (formerly Entrezgene);Acc:226720]	+	gene	Name match	0	0.0021339	0.0367096	-4.34484	-0.472643
Mat1a	14	40826992	40846369	+	Mat1a	ENSMUSG00000037798	methionine adenosyltransferase I; alpha [Source:MGI Symbol;Acc:MGI:88017]	+	gene	Name match	0	0.000383866	0.0105602	-4.33452	-0.699664
Nsun6	2	14999942	15059880	-	Nsun6	ENSMUSG00000026707	NOL1/NOP2/Sun domain family member 6 [Source:MGI Symbol;Acc:MGI:1921705]	-	gene	Name match	0	0.00246087	0.0400066	-4.25872	-0.488115
9330159F19Rik	10	29087602	29106775	+	9330159F19Rik	ENSMUSG00000004360	RIKEN cDNA 9330159F19 gene [Source:MGI Symbol;Acc:MGI:3036239]	+	gene	Name match	0	4.94669e-06	0.000438492	-4.18223	-1.09349
Aox4	1	58249556	58307756	+	Aox4	ENSMUSG00000038242	aldehyde oxidase 4 [Source:MGI Symbol;Acc:MGI:1919122]	+	gene	Name match	0	0.00049786	0.0128086	-4.12778	-0.709942
Ceacam9	7	16455854	16460057	+	Ceacam9	ENSMUSG00000007209	carcinoembryonic antigen-related cell adhesion molecule 9 [Source:MGI Symbol;Acc:MGI:1347247]	+	gene	Name match	0	0.00244257	0.0398024	-4.00706	-0.544512
Slc28a3	13	58693213	58758691	-	Slc28a3	ENSMUSG00000021553	solute carrier family 28 (sodium-coupled nucleoside transporter); member 3 [Source:MGI Symbol;Acc:MGI:2137361]	-	gene	Name match	0	5.00725e-06	0.000441815	-4.00297	-1.18074
Slc34a2	5	53195423	53229006	+	Slc34a2	ENSMUSG00000029188	solute carrier family 34 (sodium phosphate); member 2 [Source:MGI Symbol;Acc:MGI:1342284]	+	gene	Name match	0	6.96103e-05	0.00301571	-3.97185	-0.736811
Ascl2	7	142520566	142523001	-	Ascl2	ENSMUSG00000009248	achaete-scute family bHLH transcription factor 2 [Source:MGI Symbol;Acc:MGI:96920]	-	gene	Name match	0	7.12615e-12	1.2404e-08	-3.97088	-1.64679
E330021D16Rik	6	136377315	136392567	-	E330021D16Rik	ENSMUSG00000045291	RIKEN cDNA E330021D16 gene [Source:MGI Symbol;Acc:MGI:2141773]	-	gene	Name match	0	0.00340143	0.0499059	-3.88644	-0.51365
Cryab	9	50662625	50667936	+	Cryab	ENSMUSG00000032060	crystallin; alpha B [Source:MGI Symbol;Acc:MGI:88516]	+	gene	Name match	0	8.20218e-10	4.61903e-07	-3.59229	-1.55626
Gm13648	4	156137172	156144259	-	Gm13648	ENSMUSG00000086549	predicted gene 13648 [Source:MGI Symbol;Acc:MGI:3652033]	-	gene	Name match	0	0.00134247	0.0266521	-3.5808	-0.725911
Scn4b	9	45049693	45065450	+	Scn4b	ENSMUSG00000046480	sodium channel; type IV; beta [Source:MGI Symbol;Acc:MGI:2687406]	+	gene	Name match	0	0.00247364	0.0401343	-3.48696	-0.648978
Upk1a	7	30302517	30312272	-	Upk1a	ENSMUSG00000006313	uroplakin 1A [Source:MGI Symbol;Acc:MGI:98911]	-	gene	Name match	0	3.30461e-16	1.26547e-12	-3.44498	-2.07176
Rab32	10	10420746	10434009	-	Rab32	ENSMUSG00000019832	RAB32; member RAS oncogene family [Source:MGI Symbol;Acc:MGI:1915094]	-	gene	Name match	0	0.000755111	0.0176476	-3.43564	-0.624889
Lpl	8	69333143	69360100	+	Lpl	ENSMUSG00000015568	lipoprotein lipase [Source:MGI Symbol;Acc:MGI:96820]	+	gene	Name match	0	0.000459124	0.0120258	-3.41862	-0.693739
Gast	11	100225233	100227822	+	Gast	ENSMUSG00000017165	gastrin [Source:MGI Symbol;Acc:MGI:104768]	+	gene	Name match	0	0.000109007	0.00415768	-3.36225	-0.958093
Dlx3	11	95010945	95016122	+	Dlx3	ENSMUSG00000001510	distal-less homeobox 3 [Source:MGI Symbol;Acc:MGI:94903]	+	gene	Name match	0	1.86646e-10	1.3236e-07	-3.32865	-1.57319
Cldn7	11	69855605	69858711	+	Cldn7	ENSMUSG00000018569	claudin 7 [Source:MGI Symbol;Acc:MGI:1859285]	+	gene	Name match	0	0.000334879	0.00949915	-3.29515	-0.667821
Rab39	9	53595410	53617532	-	Rab39	ENSMUSG00000055069	RAB39; member RAS oncogene family [Source:MGI Symbol;Acc:MGI:2442855]	-	gene	Name match	0	7.00372e-06	0.000568221	-3.23123	-1.19072
Hoxb13	11	96085142	96088273	+	Hoxb13	ENSMUSG00000049604	homeobox B13 [Source:MGI Symbol;Acc:MGI:107730]	+	gene	Name match	0	0.00251329	0.0404387	-3.22687	-0.517189
Prom2	2	127368393	127383387	-	Prom2	ENSMUSG00000027376	prominin 2 [Source:MGI Symbol;Acc:MGI:2138997]	-	gene	Name match	0	0.00170108	0.0316219	-3.21756	-0.549677
Cpne9	6	113259268	113282588	+	Cpne9	ENSMUSG00000030270	copine family member IX [Source:MGI Symbol;Acc:MGI:2443052]	+	gene	Name match	0	0.00121946	0.0248732	-3.21414	-0.7878
Prdm1	10	44313173	44404497	-	Prdm1	ENSMUSG00000038151	PR domain containing 1; with ZNF domain [Source:MGI Symbol;Acc:MGI:99655]	-	gene	Name match	0	0.000196943	0.00648911	-3.21083	-0.764563
Svop	5	114164971	114229631	-	Svop	ENSMUSG00000042078	SV2 related protein [Source:MGI Symbol;Acc:MGI:1915916]	-	gene	Name match	0	2.07436e-05	0.00124899	-3.17899	-0.950947
Drc7	8	95781731	95804769	+	Drc7	ENSMUSG00000031786	dynein regulatory complex subunit 7 [Source:MGI Symbol;Acc:MGI:2685616]	+	gene	Name match	0	3.0111e-05	0.00160149	-3.15824	-1.10631
Tmprss4	9	45084024	45115390	-	Tmprss4	ENSMUSG00000032091	transmembrane protease; serine 4 [Source:MGI Symbol;Acc:MGI:2384877]	-	gene	Name match	0	0.000294312	0.00863582	-3.1414	-0.821326
Pm20d1	1	131725119	131749211	+	Pm20d1	ENSMUSG00000042251	peptidase M20 domain containing 1 [Source:MGI Symbol;Acc:MGI:2442939]	+	gene	Name match	0	0.000586108	0.0144059	-3.13204	-0.849934
Zfp750	11	121401804	121410159	-	Zfp750	ENSMUSG00000039238	zinc finger protein 750 [Source:MGI Symbol;Acc:MGI:2442210]	-	gene	Name match	0	3.46969e-07	5.82756e-05	-3.11103	-1.30831
Klk7	7	43460718	43465783	+	Klk7	ENSMUSG00000030713	kallikrein related-peptidase 7 (chymotryptic; stratum corneum) [Source:MGI Symbol;Acc:MGI:1346336]	+	gene	Name match	0	6.51773e-05	0.0028492	-3.10686	-0.978109
Gm26826	6	122790578	122797573	-	Gm26826	ENSMUSG00000097635	predicted gene; 26826 [Source:MGI Symbol;Acc:MGI:5477320]	-	gene	Name match	0	0.00203212	0.0355984	-3.04377	-0.733391
Capsl	15	9436114	9466124	+	Capsl	ENSMUSG00000039676	calcyphosine-like [Source:MGI Symbol;Acc:MGI:1922818]	+	gene	Name match	0	0.000810011	0.018641	-2.97211	-0.734715
Gsta4	9	78090056	78116631	+	Gsta4	ENSMUSG00000032348	glutathione S-transferase; alpha 4 [Source:MGI Symbol;Acc:MGI:1309515]	+	gene	Name match	0	4.14968e-08	1.16844e-05	-2.95657	-1.41724
Wnt10a	1	74830675	74843338	+	Wnt10a	ENSMUSG00000026167	wingless-type MMTV integration site family; member 10A [Source:MGI Symbol;Acc:MGI:108071]	+	gene	Name match	0	0.000105958	0.0040657	-2.95086	-0.897375
AA986860	1	130659713	130672359	+	AA986860	ENSMUSG00000042510	expressed sequence AA986860 [Source:MGI Symbol;Acc:MGI:2138143]	+	gene	Name match	0	0.000101654	0.00395602	-2.93351	-0.90603
Nipal4	11	46038982	46057335	-	Nipal4	ENSMUSG00000020411	NIPA-like domain containing 4 [Source:MGI Symbol;Acc:MGI:2444671]	-	gene	Name match	0	1.56074e-06	0.000177775	-2.92924	-1.1733
Sync	4	129181410	129202352	+	Sync	ENSMUSG00000001333	syncoilin [Source:MGI Symbol;Acc:MGI:1916078]	+	gene	Name match	0	1.23327e-16	6.06448e-13	-2.92038	-1.98917
Eln	5	134731447	134776177	-	Eln	ENSMUSG00000029675	elastin [Source:MGI Symbol;Acc:MGI:95317]	-	gene	Name match	0	0.000985477	0.0216296	-2.91119	-0.762327
Shisal1	15	84263404	84331298	-	Shisal1	ENSMUSG00000062760	shisa like 1 [Source:MGI Symbol;Acc:MGI:1919551]	-	gene	Name match	0	8.04902e-05	0.0033001	-2.87751	-0.942643
Upk2	9	44364012	44366273	-	Upk2	ENSMUSG00000041523	uroplakin 2 [Source:MGI Symbol;Acc:MGI:98913]	-	gene	Name match	0	2.01475e-06	0.000216722	-2.87175	-1.3041
Il17d	14	57762234	57780623	+	Il17d	ENSMUSG00000050222	interleukin 17D [Source:MGI Symbol;Acc:MGI:2446510]	+	gene	Name match	0	0.00274782	0.042984	-2.86138	-0.688277
Adcy2	13	68768162	69147660	-	Adcy2	ENSMUSG00000021536	adenylate cyclase 2 [Source:MGI Symbol;Acc:MGI:99676]	-	gene	Name match	0	0.00121982	0.0248732	-2.83677	-0.745079
Mcc	18	44558127	44945249	-	Mcc	ENSMUSG00000071856	mutated in colorectal cancers [Source:MGI Symbol;Acc:MGI:96930]	-	gene	Name match	0	0.000265517	0.00802395	-2.83178	-0.876736
Bcas1	2	170188911	170269765	-	Bcas1	ENSMUSG00000013523	brain enriched myelin associated protein 1 [Source:MGI Symbol;Acc:MGI:1924210]	-	gene	Name match	0	0.000964327	0.0212964	-2.81026	-0.720658
Eprn	13	73492784	73495503	-	Eprn	ENSMUSG00000113346	ephemeron; early developmental lncRNA [Source:MGI Symbol;Acc:MGI:3583897]	-	gene	Name match	0	2.83223e-06	0.000280553	-2.78066	-1.26728
Arhgap8	15	84604253	84656408	+	Arhgap8	ENSMUSG00000078954	Rho GTPase activating protein 8 [Source:MGI Symbol;Acc:MGI:1920417]	+	gene	Name match	0	2.06312e-09	9.63478e-07	-2.76206	-1.51046
Scnn1b	7	121464261	121517737	+	Scnn1b	ENSMUSG00000030873	sodium channel; nonvoltage-gated 1 beta [Source:MGI Symbol;Acc:MGI:104696]	+	gene	Name match	0	0.000346052	0.00971535	-2.7484	-0.913337
Nipal2	15	34572945	34679358	-	Nipal2	ENSMUSG00000038879	NIPA-like domain containing 2 [Source:MGI Symbol;Acc:MGI:1924488]	-	gene	Name match	0	6.36404e-06	0.000529793	-2.74074	-1.15692
Upk3bl	5	136083346	136093180	+	Upk3bl	ENSMUSG00000006143	uroplakin 3B-like [Source:MGI Symbol;Acc:MGI:1916915]	+	gene	Name match	0	0.000596052	0.0146316	-2.73938	-0.903839
Gm10134	2	28396107	28397785	+	Gm10134	ENSMUSG00000063611	predicted gene 10134 [Source:MGI Symbol;Acc:MGI:3642322]	+	gene	Name match	0	0.000136672	0.00493746	-2.72491	-1.01457
Rab25	3	88449336	88455607	-	Rab25	ENSMUSG00000008601	RAB25; member RAS oncogene family [Source:MGI Symbol;Acc:MGI:1858203]	-	gene	Name match	0	0.000110041	0.00416909	-2.70651	-0.987757
Rhpn2	7	35033595	35091714	+	Rhpn2	ENSMUSG00000030494	rhophilin; Rho GTPase binding protein 2 [Source:MGI Symbol;Acc:MGI:1289234]	+	gene	Name match	0	1.31605e-05	0.000890403	-2.69133	-1.06256
Gm14137	2	119004990	119008056	+	Gm14137	ENSMUSG00000055926	predicted gene 14137 [Source:MGI Symbol;Acc:MGI:3651144]	+	gene	Name match	0	0.000136402	0.00493701	-2.67574	-1.01623
Tacstd2	6	67511046	67512780	-	Tacstd2	ENSMUSG00000051397	tumor-associated calcium signal transducer 2 [Source:MGI Symbol;Acc:MGI:1861606]	-	gene	Name match	0	2.33462e-07	4.42583e-05	-2.67153	-1.29804
Eva1c	16	90623607	90701997	+	Eva1c	ENSMUSG00000039903	eva-1 homolog C (C, elegans) [Source:MGI Symbol;Acc:MGI:1918217]	+	gene	Name match	0	2.33724e-06	0.000244542	-2.66726	-1.23405
Trim12c	7	103987961	104002569	-	Trim12c	ENSMUSG00000057143	tripartite motif-containing 12C [Source:MGI Symbol;Acc:MGI:4821183]	-	gene	Name match	0	0.00109773	0.0233278	-2.66266	-0.765142
Tbx3	5	119808734	119822789	+	Tbx3	ENSMUSG00000018604	T-box 3 [Source:MGI Symbol;Acc:MGI:98495]	+	gene	Name match	0	2.57285e-07	4.66682e-05	-2.64591	-1.29691
Rnf144b	13	47276132	47401467	+	Rnf144b	ENSMUSG00000038068	ring finger protein 144B [Source:MGI Symbol;Acc:MGI:2384986]	+	gene	Name match	0	1.44407e-06	0.000166563	-2.62383	-1.21535
Cgn	3	94667376	94693826	-	Cgn	ENSMUSG00000068876	cingulin [Source:MGI Symbol;Acc:MGI:1927237]	-	gene	Name match	0	5.24613e-08	1.36139e-05	-2.54864	-1.37403
Ccn2	10	24471340	24474581	+	Ccn2	ENSMUSG00000019997	cellular communication network factor 2 [Source:MGI Symbol;Acc:MGI:95537]	+	gene	Name match	0	3.82857e-07	6.21234e-05	-2.48629	-1.30579
Bc1	7	144468207	144468374	+	Bc1	ENSMUSG00000115783	brain cytoplasmic RNA 1 [Source:MGI Symbol;Acc:MGI:104905]	+	gene	Name match	0	0.000341584	0.00963579	-2.45499	-0.868339
Il17re	6	113435445	113447719	+	Il17re	ENSMUSG00000043088	interleukin 17 receptor E [Source:MGI Symbol;Acc:MGI:1889371]	+	gene	Name match	0	4.82437e-05	0.00226959	-2.43428	-1.01265
Irx4	13	73408598	73417727	+	Irx4	ENSMUSG00000021604	Iroquois homeobox 4 [Source:MGI Symbol;Acc:MGI:1355275]	+	gene	Name match	0	3.10002e-07	5.29965e-05	-2.42421	-1.30036
Plat	8	23247743	23272860	+	Plat	ENSMUSG00000031538	plasminogen activator; tissue [Source:MGI Symbol;Acc:MGI:97610]	+	gene	Name match	0	2.95015e-05	0.00158225	-2.42001	-1.06736
Col1a1	11	94827050	94843868	+	Col1a1	ENSMUSG00000001506	collagen; type I; alpha 1 [Source:MGI Symbol;Acc:MGI:88467]	+	gene	Name match	0	1.12175e-05	0.000789637	-2.40036	-1.16088
Cd74	18	60936920	60945724	+	Cd74	ENSMUSG00000024610	CD74 antigen (invariant polypeptide of major histocompatibility complex; class II antigen-associated) [Source:MGI Symbol;Acc:MGI:96534]	+	gene	Name match	0	6.45165e-07	9.15034e-05	-2.39493	-1.28462
Rasef	4	73632816	73709231	-	Rasef	ENSMUSG00000043003	RAS and EF hand domain containing [Source:MGI Symbol;Acc:MGI:2448565]	-	gene	Name match	0	0.000160788	0.00559746	-2.3784	-0.939435
Prr15l	11	96818930	96828656	+	Prr15l	ENSMUSG00000047040	proline rich 15-like [Source:MGI Symbol;Acc:MGI:2387599]	+	gene	Name match	0	0.00294733	0.0452183	-2.3708	-0.724476
Slc5a5	8	71335533	71345401	-	Slc5a5	ENSMUSG00000000792	solute carrier family 5 (sodium iodide symporter); member 5 [Source:MGI Symbol;Acc:MGI:2149330]	-	gene	Name match	0	4.43096e-08	1.21199e-05	-2.3697	-1.38221
Eps8l1	7	4463673	4483486	+	Eps8l1	ENSMUSG00000006154	EPS8-like 1 [Source:MGI Symbol;Acc:MGI:1914675]	+	gene	Name match	0	0.000266375	0.00803193	-2.36847	-0.91173
Dnah11	12	117841717	118162778	-	Dnah11	ENSMUSG00000018581	dynein; axonemal; heavy chain 11 [Source:MGI Symbol;Acc:MGI:1100864]	-	gene	Name match	0	1.3897e-07	2.86114e-05	-2.36551	-1.33482
Hmgcll1	9	75922137	76043632	+	Hmgcll1	ENSMUSG00000007908	3-hydroxymethyl-3-methylglutaryl-Coenzyme A lyase-like 1 [Source:MGI Symbol;Acc:MGI:2446108]	+	gene	Name match	0	0.00032904	0.00940331	-2.36115	-0.894127
Soga3	10	29019835	29075626	+	Soga3	ENSMUSG00000038916	SOGA family member 3 [Source:MGI Symbol;Acc:MGI:1914662]	+	gene	Name match	0	9.38818e-06	0.000699437	-2.32444	-1.14444
Zfyve28	5	34352237	34445793	-	Zfyve28	ENSMUSG00000037224	zinc finger; FYVE domain containing 28 [Source:MGI Symbol;Acc:MGI:2684992]	-	gene	Name match	0	0.000537345	0.0135554	-2.31421	-0.854892
Acp7	7	28306701	28330757	-	Acp7	ENSMUSG00000037469	acid phosphatase 7; tartrate resistant [Source:MGI Symbol;Acc:MGI:2142121]	-	gene	Name match	0	0.00189936	0.0340197	-2.29262	-0.72906
Tph1	7	46294065	46321961	-	Tph1	ENSMUSG00000040046	tryptophan hydroxylase 1 [Source:MGI Symbol;Acc:MGI:98796]	-	gene	Name match	0	1.38498e-06	0.000162975	-2.28973	-1.24691
H19	7	142129266	142131880	-	H19	ENSMUSG00000000031	H19; imprinted maternally expressed transcript [Source:MGI Symbol;Acc:MGI:95891]	-	gene	Name match	0	6.7666e-06	0.000553675	-2.28408	-1.14553
Themis2	4	132509154	132523698	-	Themis2	ENSMUSG00000037731	thymocyte selection associated family member 2 [Source:MGI Symbol;Acc:MGI:2446213]	-	gene	Name match	0	3.0161e-06	0.000293143	-2.28211	-1.23188
Tmem151b	17	45852878	45860603	-	Tmem151b	ENSMUSG00000096847	transmembrane protein 151B [Source:MGI Symbol;Acc:MGI:2685169]	-	gene	Name match	0	0.00225201	0.0378734	-2.28147	-0.759945
Scube3	17	28361115	28393828	+	Scube3	ENSMUSG00000038677	signal peptide; CUB domain; EGF-like 3 [Source:MGI Symbol;Acc:MGI:3045253]	+	gene	Name match	0	3.56814e-07	5.88958e-05	-2.26992	-1.28763
Rtn1	12	72258526	72455828	-	Rtn1	ENSMUSG00000021087	reticulon 1 [Source:MGI Symbol;Acc:MGI:1933947]	-	gene	Name match	0	3.61037e-24	6.91277e-20	-2.25825	-1.90704
Spin2c	X	152615221	152617239	+	Spin2c	ENSMUSG00000046550	spindlin family; member 2C [Source:MGI Symbol;Acc:MGI:3605548]	+	gene	Name match	0	0.00225617	0.0378734	-2.25241	-0.744952
Padi2	4	140633655	140679897	+	Padi2	ENSMUSG00000028927	peptidyl arginine deiminase; type II [Source:MGI Symbol;Acc:MGI:1338892]	+	gene	Name match	0	9.59246e-11	7.98552e-08	-2.24364	-1.54582
Scara5	14	65903852	66002275	+	Scara5	ENSMUSG00000022032	scavenger receptor class A; member 5 [Source:MGI Symbol;Acc:MGI:1918395]	+	gene	Name match	0	0.000119287	0.00446091	-2.24092	-0.992515
Prss8	7	127524888	127529276	-	Prss8	ENSMUSG00000030800	protease; serine 8 (prostasin) [Source:MGI Symbol;Acc:MGI:1923810]	-	gene	Name match	0	5.76387e-08	1.45212e-05	-2.20847	-1.35458
Fbp2	13	62984691	63006236	-	Fbp2	ENSMUSG00000021456	fructose bisphosphatase 2 [Source:MGI Symbol;Acc:MGI:95491]	-	gene	Name match	0	0.0033198	0.0490465	-2.2075	-0.673768
Folr2	7	101489195	101506401	-	Folr2	ENSMUSG00000032725	folate receptor 2 (fetal) [Source:MGI Symbol;Acc:MGI:95569]	-	gene	Name match	0	0.00121686	0.0248732	-2.20376	-0.818333
Slc2a12	10	22520910	22580184	+	Slc2a12	ENSMUSG00000037490	solute carrier family 2 (facilitated glucose transporter); member 12 [Source:MGI Symbol;Acc:MGI:3052471]	+	gene	Name match	0	4.71707e-07	7.40309e-05	-2.1897	-1.27564
Vgll3	16	65612143	65663254	+	Vgll3	ENSMUSG00000091243	vestigial like family member 3 [Source:MGI Symbol;Acc:MGI:1920819]	+	gene	Name match	0	0.00117644	0.0244308	-2.17268	-0.783328
1700007K13Rik	2	28352013	28356344	-	1700007K13Rik	ENSMUSG00000026831	RIKEN cDNA 1700007K13 gene [Source:MGI Symbol;Acc:MGI:1916577]	-	gene	Name match	0	0.00327337	0.0486609	-2.16378	-0.682609
Krt20	11	99319229	99328976	-	Krt20	ENSMUSG00000035775	keratin 20 [Source:MGI Symbol;Acc:MGI:1914059]	-	gene	Name match	0	0.0021268	0.0366203	-2.15275	-0.7401
Gm48168	13	65639603	65644607	-	Gm48168	ENSMUSG00000113955	predicted gene; 48168 [Source:MGI Symbol;Acc:MGI:6097542]	-	gene	Name match	0	0.00187691	0.0337438	-2.1497	-0.760787
Ocln	13	100633015	100689226	-	Ocln	ENSMUSG00000021638	occludin [Source:MGI Symbol;Acc:MGI:106183]	-	gene	Name match	0	7.80289e-05	0.00323993	-2.14675	-1.00506
Reps2	X	161194950	161426645	-	Reps2	ENSMUSG00000040855	RALBP1 associated Eps domain containing protein 2 [Source:MGI Symbol;Acc:MGI:2663511]	-	gene	Name match	0	0.000197585	0.00648911	-2.14113	-0.96538
Sult2b1	7	45379407	45434093	-	Sult2b1	ENSMUSG00000003271	sulfotransferase family; cytosolic; 2B; member 1 [Source:MGI Symbol;Acc:MGI:1926342]	-	gene	Name match	0	0.00098081	0.0215857	-2.13761	-0.83364
Col18a1	10	76888012	77002382	-	Col18a1	ENSMUSG00000001435	collagen; type XVIII; alpha 1 [Source:MGI Symbol;Acc:MGI:88451]	-	gene	Name match	0	5.7551e-07	8.47638e-05	-2.13735	-1.2594
Prr5l	2	101544630	101713372	-	Prr5l	ENSMUSG00000032841	proline rich 5 like [Source:MGI Symbol;Acc:MGI:1919696]	-	gene	Name match	0	5.7917e-06	0.000492716	-2.13527	-1.15969
Rnf43	11	87553548	87626365	+	Rnf43	ENSMUSG00000034177	ring finger protein 43 [Source:MGI Symbol;Acc:MGI:2442609]	+	gene	Name match	0	0.000317815	0.00913694	-2.12059	-0.918776
Ltb4r2	14	55998885	56002595	+	Ltb4r2	ENSMUSG00000040432	leukotriene B4 receptor 2 [Source:MGI Symbol;Acc:MGI:1888501]	+	gene	Name match	0	0.00267661	0.0422151	-2.11286	-0.713922
Dlgap3	4	127062997	127130815	+	Dlgap3	ENSMUSG00000042388	DLG associated protein 3 [Source:MGI Symbol;Acc:MGI:3039563]	+	gene	Name match	0	2.92053e-07	5.08358e-05	-2.09248	-1.29692
Hsd17b14	7	45204317	45217176	+	Hsd17b14	ENSMUSG00000030825	hydroxysteroid (17-beta) dehydrogenase 14 [Source:MGI Symbol;Acc:MGI:1913315]	+	gene	Name match	0	0.000110395	0.00416909	-2.0902	-0.990954
Myh14	7	44255227	44320267	-	Myh14	ENSMUSG00000030739	myosin; heavy polypeptide 14 [Source:MGI Symbol;Acc:MGI:1919210]	-	gene	Name match	0	0.000524351	0.0133153	-2.08894	-0.867304
Misp3	8	84736851	84738800	-	Misp3	ENSMUSG00000074217	MISP family member 3 [Source:MGI Symbol;Acc:MGI:1917384]	-	gene	Name match	0	1.54638e-05	0.00100029	-2.08771	-1.12144
Espnl	1	91249797	91276028	+	Espnl	ENSMUSG00000049515	espin-like [Source:MGI Symbol;Acc:MGI:2685402]	+	gene	Name match	0	0.0023217	0.0386155	-2.08414	-0.741913
Wnt3	11	103664976	103708783	+	Wnt3	ENSMUSG00000000125	wingless-type MMTV integration site family; member 3 [Source:MGI Symbol;Acc:MGI:98955]	+	gene	Name match	0	0.0024643	0.0400203	-2.08017	-0.734672
Tbx20	9	24629434	24685599	-	Tbx20	ENSMUSG00000031965	T-box 20 [Source:MGI Symbol;Acc:MGI:1888496]	-	gene	Name match	0	8.23565e-06	0.000638413	-2.06821	-1.13578
Id2	12	25143798	25147139	-	Id2	ENSMUSG00000020644	inhibitor of DNA binding 2 [Source:MGI Symbol;Acc:MGI:96397]	-	gene	Name match	0	2.06131e-11	2.19266e-08	-2.05682	-1.5205
Wnt4	4	137004800	137027037	+	Wnt4	ENSMUSG00000036856	wingless-type MMTV integration site family; member 4 [Source:MGI Symbol;Acc:MGI:98957]	+	gene	Name match	0	2.29213e-05	0.00132992	-2.05613	-1.09251
Bex4	X	135039745	135041192	+	Bex4	ENSMUSG00000047844	brain expressed X-linked 4 [Source:MGI Symbol;Acc:MGI:3606746]	+	gene	Name match	0	1.62643e-08	5.10513e-06	-2.03804	-1.36816
Notch3	17	32339794	32385826	-	Notch3	ENSMUSG00000038146	notch 3 [Source:MGI Symbol;Acc:MGI:99460]	-	gene	Name match	0	1.40823e-11	1.79755e-08	-2.03611	-1.52031
Tubb4a	17	57387066	57394782	-	Tubb4a	ENSMUSG00000062591	tubulin; beta 4A class IVA [Source:MGI Symbol;Acc:MGI:107848]	-	gene	Name match	0	9.1133e-05	0.00365812	-2.0286	-1.01203
Epn3	11	94380425	94390800	-	Epn3	ENSMUSG00000010080	epsin 3 [Source:MGI Symbol;Acc:MGI:1919139]	-	gene	Name match	0	2.3042e-05	0.00133289	-2.02457	-1.07926
Podn	4	107871988	107953642	-	Podn	ENSMUSG00000028600	podocan [Source:MGI Symbol;Acc:MGI:2674939]	-	gene	Name match	0	0.00127996	0.0257972	-2.00861	-0.80013
Psmb8	17	34416695	34420428	+	Psmb8	ENSMUSG00000024338	proteasome (prosome; macropain) subunit; beta type 8 (large multifunctional peptidase 7) [Source:MGI Symbol;Acc:MGI:1346527]	+	gene	Name match	0	1.01024e-11	1.38165e-08	-1.99426	-1.5143
Pigl	11	62349286	62405243	+	Pigl	ENSMUSG00000014245	phosphatidylinositol glycan anchor biosynthesis; class L [Source:MGI Symbol;Acc:MGI:2681271]	+	gene	Name match	0	1.58996e-11	1.87146e-08	-1.9866	-1.50382
Mtus1	8	41443951	41586763	-	Mtus1	ENSMUSG00000045636	mitochondrial tumor suppressor 1 [Source:MGI Symbol;Acc:MGI:2142572]	-	gene	Name match	0	7.08027e-05	0.00301929	-1.9812	-1.01925
Elmo3	8	106032233	106037392	+	Elmo3	ENSMUSG00000014791	engulfment and cell motility 3 [Source:MGI Symbol;Acc:MGI:2679007]	+	gene	Name match	0	8.75911e-08	1.99656e-05	-1.9811	-1.30837
Marveld3	8	110674546	110688835	-	Marveld3	ENSMUSG00000001672	MARVEL (membrane-associating) domain containing 3 [Source:MGI Symbol;Acc:MGI:1920858]	-	gene	Name match	0	5.90138e-05	0.00266945	-1.97496	-1.02724
Mme	3	63148958	63293451	+	Mme	ENSMUSG00000027820	membrane metallo endopeptidase [Source:MGI Symbol;Acc:MGI:97004]	+	gene	Name match	0	1.94961e-09	9.57161e-07	-1.95728	-1.40023
Alox5ap	5	149201577	149224963	+	Alox5ap	ENSMUSG00000060063	arachidonate 5-lipoxygenase activating protein [Source:MGI Symbol;Acc:MGI:107505]	+	gene	Name match	0	9.5528e-05	0.00377908	-1.94177	-1.00553
Ccdc92b	11	74510431	74532342	+	Ccdc92b	ENSMUSG00000069814	coiled-coil domain containing 92B [Source:MGI Symbol;Acc:MGI:3588240]	+	gene	Name match	0	6.52499e-06	0.000538508	-1.93791	-1.14195
Sec14l5	16	4964973	5005135	+	Sec14l5	ENSMUSG00000091712	SEC14-like lipid binding 5 [Source:MGI Symbol;Acc:MGI:3616084]	+	gene	Name match	0	0.000500587	0.0128482	-1.93611	-0.889988
Fam81a	9	69995793	70049842	-	Fam81a	ENSMUSG00000032224	family with sequence similarity 81; member A [Source:MGI Symbol;Acc:MGI:1924136]	-	gene	Name match	0	0.000562314	0.0140008	-1.93431	-0.876514
Ddit4l	3	137327373	137334094	+	Ddit4l	ENSMUSG00000046818	DNA-damage-inducible transcript 4-like [Source:MGI Symbol;Acc:MGI:1920534]	+	gene	Name match	0	0.000425164	0.0113537	-1.92214	-0.897108
Tec	5	72913059	73025826	-	Tec	ENSMUSG00000029217	tec protein tyrosine kinase [Source:MGI Symbol;Acc:MGI:98662]	-	gene	Name match	0	7.92343e-07	0.000108364	-1.9194	-1.22491
1700003E16Rik	6	83133386	83139927	+	1700003E16Rik	ENSMUSG00000030030	RIKEN cDNA 1700003E16 gene [Source:MGI Symbol;Acc:MGI:1919087]	+	gene	Name match	0	0.0030401	0.0462401	-1.91418	-0.744093
Art4	6	136825449	136834731	-	Art4	ENSMUSG00000030217	ADP-ribosyltransferase 4 [Source:MGI Symbol;Acc:MGI:1202710]	-	gene	Name match	0	0.0009143	0.020523	-1.90978	-0.85099
Zim1	7	6674268	6699449	-	Zim1	ENSMUSG00000002266	zinc finger; imprinted 1 [Source:MGI Symbol;Acc:MGI:1341879]	-	gene	Name match	0	0.00184812	0.03332	-1.90489	-0.777967
Flvcr2	12	85793313	85860359	+	Flvcr2	ENSMUSG00000034258	feline leukemia virus subgroup C cellular receptor 2 [Source:MGI Symbol;Acc:MGI:2384974]	+	gene	Name match	0	0.000869594	0.0197043	-1.89962	-0.844038
Evpl	11	116111385	116128903	-	Evpl	ENSMUSG00000034282	envoplakin [Source:MGI Symbol;Acc:MGI:107507]	-	gene	Name match	0	0.00141907	0.0276519	-1.88722	-0.812077
Lypd6	2	49956441	50083581	+	Lypd6	ENSMUSG00000050447	LY6/PLAUR domain containing 6 [Source:MGI Symbol;Acc:MGI:2443848]	+	gene	Name match	0	4.31097e-05	0.00206873	-1.88467	-1.05007
Camkk1	11	72909834	72932899	+	Camkk1	ENSMUSG00000020785	calcium/calmodulin-dependent protein kinase kinase 1; alpha [Source:MGI Symbol;Acc:MGI:1891766]	+	gene	Name match	0	2.65983e-07	4.71554e-05	-1.87745	-1.25459
Ltc4s	11	50127288	50129443	-	Ltc4s	ENSMUSG00000020377	leukotriene C4 synthase [Source:MGI Symbol;Acc:MGI:107498]	-	gene	Name match	0	0.000196997	0.00648911	-1.8769	-0.968066
Adrb2	18	62310887	62313030	-	Adrb2	ENSMUSG00000045730	adrenergic receptor; beta 2 [Source:MGI Symbol;Acc:MGI:87938]	-	gene	Name match	0	3.54692e-05	0.00180806	-1.87102	-1.05874
Crybg1	10	43826632	44024849	-	Crybg1	ENSMUSG00000019866	crystallin beta-gamma domain containing 1 [Source:MGI Symbol;Acc:MGI:109544]	-	gene	Name match	0	0.000463515	0.0120583	-1.87061	-0.89272
Tnni2	7	141995545	141998147	+	Tnni2	ENSMUSG00000031097	troponin I; skeletal; fast 2 [Source:MGI Symbol;Acc:MGI:105070]	+	gene	Name match	0	0.0022388	0.0378734	-1.86714	-0.787068
Ptges	2	30779483	30819875	-	Ptges	ENSMUSG00000050737	prostaglandin E synthase [Source:MGI Symbol;Acc:MGI:1927593]	-	gene	Name match	0	1.06623e-06	0.0001361	-1.86699	-1.20995
2510009E07Rik	16	21467795	21513415	-	2510009E07Rik	ENSMUSG00000043391	RIKEN cDNA 2510009E07 gene [Source:MGI Symbol;Acc:MGI:1919440]	-	gene	Name match	0	0.00153241	0.0291801	-1.86475	-0.817013
Tjp3	10	81109041	81127415	-	Tjp3	ENSMUSG00000034917	tight junction protein 3 [Source:MGI Symbol;Acc:MGI:1351650]	-	gene	Name match	0	2.97627e-05	0.00159181	-1.85283	-1.06112
Mex3b	7	82516541	82520723	+	Mex3b	ENSMUSG00000057706	mex3 RNA binding family member B [Source:MGI Symbol;Acc:MGI:1918252]	+	gene	Name match	0	1.65519e-05	0.00105993	-1.84908	-1.08932
Ggt1	10	75397438	75422034	+	Ggt1	ENSMUSG00000006345	gamma-glutamyltransferase 1 [Source:MGI Symbol;Acc:MGI:95706]	+	gene	Name match	0	6.7132e-07	9.31578e-05	-1.84409	-1.21962
Ncmap	4	135096887	135125538	-	Ncmap	ENSMUSG00000043924	noncompact myelin associated protein [Source:MGI Symbol;Acc:MGI:2444888]	-	gene	Name match	0	0.0030185	0.0460519	-1.82536	-0.753969
Wscd2	5	113638199	113727786	+	Wscd2	ENSMUSG00000063430	WSC domain containing 2 [Source:MGI Symbol;Acc:MGI:2445030]	+	gene	Name match	0	2.89433e-05	0.00155668	-1.82413	-1.06704
Celsr3	9	108703519	108730168	+	Celsr3	ENSMUSG00000023473	cadherin; EGF LAG seven-pass G-type receptor 3 [Source:MGI Symbol;Acc:MGI:1858236]	+	gene	Name match	0	0.000950195	0.0210962	-1.82211	-0.845157
Serpini1	3	75464854	75550802	+	Serpini1	ENSMUSG00000027834	serine (or cysteine) peptidase inhibitor; clade I; member 1 [Source:MGI Symbol;Acc:MGI:1194506]	+	gene	Name match	0	0.00206228	0.0359048	-1.81376	-0.797525
Cyp2s1	7	25501900	25516338	-	Cyp2s1	ENSMUSG00000040703	cytochrome P450; family 2; subfamily s; polypeptide 1 [Source:MGI Symbol;Acc:MGI:1921384]	-	gene	Name match	0	0.000490729	0.0126802	-1.81244	-0.905208
Bcam	7	19490056	19504941	-	Bcam	ENSMUSG00000002980	basal cell adhesion molecule [Source:MGI Symbol;Acc:MGI:1929940]	-	gene	Name match	0	3.5895e-11	3.43641e-08	-1.80088	-1.41191
Csf1	3	107648364	107667785	-	Csf1	ENSMUSG00000014599	colony stimulating factor 1 (macrophage) [Source:MGI Symbol;Acc:MGI:1339753]	-	gene	Name match	0	5.72763e-05	0.00261392	-1.79604	-1.02387
Nacad	11	6547823	6556053	-	Nacad	ENSMUSG00000041073	NAC alpha domain containing [Source:MGI Symbol;Acc:MGI:3603030]	-	gene	Name match	0	0.002105	0.0364416	-1.78324	-0.787771
Pak6	2	118493784	118528501	+	Pak6	ENSMUSG00000074923	p21 (RAC1) activated kinase 6 [Source:MGI Symbol;Acc:MGI:2679420]	+	gene	Name match	0	5.49941e-06	0.000473774	-1.77494	-1.13042
Pmp22	11	63019808	63050373	+	Pmp22	ENSMUSG00000018217	peripheral myelin protein 22 [Source:MGI Symbol;Acc:MGI:97631]	+	gene	Name match	0	0.00253271	0.0405806	-1.77209	-0.763614
1810019D21Rik	8	106862032	106865157	+	1810019D21Rik	ENSMUSG00000086390	RIKEN cDNA 1810019D21 gene [Source:MGI Symbol;Acc:MGI:1917021]	+	gene	Name match	0	1.71522e-05	0.00108031	-1.7719	-1.08222
Crb3	17	57366105	57372918	+	Crb3	ENSMUSG00000044279	crumbs family member 3 [Source:MGI Symbol;Acc:MGI:2670904]	+	gene	Name match	0	0.000162153	0.00561437	-1.7575	-0.964143
Eppk1	15	75973330	76004395	-	Eppk1	ENSMUSG00000118671	epiplakin 1 [Source:MGI Symbol;Acc:MGI:2386306]	-	gene	Name match	0	1.05575e-05	0.0007657	-1.7539	-1.1035
Slc52a3	2	151838431	151851178	+	Slc52a3	ENSMUSG00000027463	solute carrier protein family 52; member 3 [Source:MGI Symbol;Acc:MGI:1916948]	+	gene	Name match	0	4.81556e-06	0.000434253	-1.74976	-1.12973
Rtn4rl1	11	75084609	75158595	+	Rtn4rl1	ENSMUSG00000045287	reticulon 4 receptor-like 1 [Source:MGI Symbol;Acc:MGI:2661375]	+	gene	Name match	0	0.000304379	0.00883541	-1.72991	-0.925827
Dcxr	11	120616225	120618107	-	Dcxr	ENSMUSG00000039450	dicarbonyl L-xylulose reductase [Source:MGI Symbol;Acc:MGI:1915130]	-	gene	Name match	0	2.63702e-05	0.00144728	-1.72754	-1.0556
Gata1	X	7825499	7844310	-	Gata1	ENSMUSG00000031162	GATA binding protein 1 [Source:MGI Symbol;Acc:MGI:95661]	-	gene	Name match	0	0.00205116	0.0357683	-1.72286	-0.786657
Aire	10	77865856	77879444	-	Aire	ENSMUSG00000000731	autoimmune regulator (autoimmune polyendocrinopathy candidiasis ectodermal dystrophy) [Source:MGI Symbol;Acc:MGI:1338803]	-	gene	Name match	0	0.00338669	0.0498041	-1.72225	-0.74327
Palm3	8	84748100	84756924	+	Palm3	ENSMUSG00000047986	paralemmin 3 [Source:MGI Symbol;Acc:MGI:1921587]	+	gene	Name match	0	1.06629e-07	2.30204e-05	-1.70353	-1.23139
Shtn1	19	58961788	59064532	-	Shtn1	ENSMUSG00000041362	shootin 1 [Source:MGI Symbol;Acc:MGI:1918903]	-	gene	Name match	0	0.000238252	0.00744179	-1.68832	-0.940607
Uba7	9	107852704	107861259	+	Uba7	ENSMUSG00000032596	ubiquitin-like modifier activating enzyme 7 [Source:MGI Symbol;Acc:MGI:1349462]	+	gene	Name match	0	0.00117799	0.024435	-1.68303	-0.848682
Sema5a	15	32244956	32696487	+	Sema5a	ENSMUSG00000022231	sema domain; seven thrombospondin repeats (type 1 and type 1-like); transmembrane domain (TM) and short cytoplasmic domain; (semaphorin) 5A [Source:MGI Symbol;Acc:MGI:107556]	+	gene	Name match	0	9.54463e-05	0.00377908	-1.67353	-0.988436
Thsd4	9	59874214	60429329	-	Thsd4	ENSMUSG00000032289	thrombospondin; type I; domain containing 4 [Source:MGI Symbol;Acc:MGI:2672033]	-	gene	Name match	0	0.000987455	0.0216313	-1.67202	-0.848526
Rbbp8nl	2	179919439	179931672	-	Rbbp8nl	ENSMUSG00000038980	RBBP8 N-terminal like [Source:MGI Symbol;Acc:MGI:3606212]	-	gene	Name match	0	0.00301506	0.0460519	-1.66692	-0.758312
Serpine2	1	79771914	79838897	-	Serpine2	ENSMUSG00000026249	serine (or cysteine) peptidase inhibitor; clade E; member 2 [Source:MGI Symbol;Acc:MGI:101780]	-	gene	Name match	0	6.26094e-07	8.9574e-05	-1.66673	-1.17525
1110002J07Rik	10	66748268	66756037	-	1110002J07Rik	ENSMUSG00000097134	RIKEN cDNA 1110002J07 gene [Source:MGI Symbol;Acc:MGI:1915738]	-	gene	Name match	0	0.000219037	0.00700144	-1.66663	-0.95261
Ripor3	2	167822084	167852538	-	Ripor3	ENSMUSG00000074577	RIPOR family member 3 [Source:MGI Symbol;Acc:MGI:1916803]	-	gene	Name match	0	0.00256787	0.0409611	-1.6666	-0.78751
Rims2	15	39061656	39547768	+	Rims2	ENSMUSG00000037386	regulating synaptic membrane exocytosis 2 [Source:MGI Symbol;Acc:MGI:2152972]	+	gene	Name match	0	0.000515482	0.0131775	-1.65106	-0.902339
Fam110c	12	31123860	31130250	+	Fam110c	ENSMUSG00000036136	family with sequence similarity 110; member C [Source:MGI Symbol;Acc:MGI:1918813]	+	gene	Name match	0	0.000156384	0.00548404	-1.64357	-0.967294
Kalrn	16	33789443	34393902	-	Kalrn	ENSMUSG00000061751	kalirin; RhoGEF kinase [Source:MGI Symbol;Acc:MGI:2685385]	-	gene	Name match	0	0.00237288	0.0392007	-1.60719	-0.781055
Plk2	13	110531580	110537378	+	Plk2	ENSMUSG00000021701	polo like kinase 2 [Source:MGI Symbol;Acc:MGI:1099790]	+	gene	Name match	0	0.000859261	0.0195163	-1.60652	-0.854755
Klf2	8	73072877	73075500	+	Klf2	ENSMUSG00000055148	Kruppel-like factor 2 (lung) [Source:MGI Symbol;Acc:MGI:1342772]	+	gene	Name match	0	0.000296282	0.00863766	-1.60423	-0.92176
Slc17a9	2	180367056	180384073	+	Slc17a9	ENSMUSG00000023393	solute carrier family 17; member 9 [Source:MGI Symbol;Acc:MGI:1919107]	+	gene	Name match	0	0.00122145	0.0248799	-1.59979	-0.834238
Cadm3	1	173160825	173195261	-	Cadm3	ENSMUSG00000005338	cell adhesion molecule 3 [Source:MGI Symbol;Acc:MGI:2137858]	-	gene	Name match	0	0.00143877	0.027855	-1.598	-0.830105
Gli1	10	127165751	127177843	-	Gli1	ENSMUSG00000025407	GLI-Kruppel family member GLI1 [Source:MGI Symbol;Acc:MGI:95727]	-	gene	Name match	0	4.31945e-08	1.19862e-05	-1.59593	-1.21409
Inava	1	136141269	136162002	-	Inava	ENSMUSG00000041605	innate immunity activator [Source:MGI Symbol;Acc:MGI:1921579]	-	gene	Name match	0	1.25612e-06	0.00015319	-1.59545	-1.1364
Sowahb	5	93188982	93192881	-	Sowahb	ENSMUSG00000045314	sosondowah ankyrin repeat domain family member B [Source:MGI Symbol;Acc:MGI:1925338]	-	gene	Name match	0	0.000240871	0.00747895	-1.59237	-0.932545
Trim2	3	84067746	84214184	-	Trim2	ENSMUSG00000027993	tripartite motif-containing 2 [Source:MGI Symbol;Acc:MGI:1933163]	-	gene	Name match	0	0.000582821	0.0143436	-1.58806	-0.887973
Chrna4	2	180660173	180685339	-	Chrna4	ENSMUSG00000027577	cholinergic receptor; nicotinic; alpha polypeptide 4 [Source:MGI Symbol;Acc:MGI:87888]	-	gene	Name match	0	0.000261278	0.0079282	-1.55747	-0.925812
Fam20c	5	138740269	138795832	+	Fam20c	ENSMUSG00000025854	FAM20C; golgi associated secretory pathway kinase [Source:MGI Symbol;Acc:MGI:2136853]	+	gene	Name match	0	0.000215931	0.00694177	-1.54996	-0.940513
Ociad2	5	73479542	73498371	-	Ociad2	ENSMUSG00000029153	OCIA domain containing 2 [Source:MGI Symbol;Acc:MGI:1916377]	-	gene	Name match	0	3.39361e-05	0.00175208	-1.5489	-1.02201
Kcnt1	2	25753746	25808285	+	Kcnt1	ENSMUSG00000058740	potassium channel; subfamily T; member 1 [Source:MGI Symbol;Acc:MGI:1924627]	+	gene	Name match	0	0.00287874	0.0445588	-1.54884	-0.77486
Rasal1	5	120786877	120817662	+	Rasal1	ENSMUSG00000029602	RAS protein activator like 1 (GAP1 like) [Source:MGI Symbol;Acc:MGI:1330842]	+	gene	Name match	0	0.00150536	0.028852	-1.54637	-0.815733
Mfsd12	10	81193325	81202059	+	Mfsd12	ENSMUSG00000034854	major facilitator superfamily domain containing 12 [Source:MGI Symbol;Acc:MGI:3604804]	+	gene	Name match	0	2.14399e-05	0.00127885	-1.54297	-1.03336
Dusp14	11	83938867	83960087	-	Dusp14	ENSMUSG00000018648	dual specificity phosphatase 14 [Source:MGI Symbol;Acc:MGI:1927168]	-	gene	Name match	0	6.57616e-08	1.61428e-05	-1.53974	-1.18251
Abcg1	17	31276649	31336962	+	Abcg1	ENSMUSG00000024030	ATP binding cassette subfamily G member 1 [Source:MGI Symbol;Acc:MGI:107704]	+	gene	Name match	0	0.000774167	0.0179985	-1.53303	-0.863266
Camsap3	8	3637293	3659075	+	Camsap3	ENSMUSG00000044433	calmodulin regulated spectrin-associated protein family; member 3 [Source:MGI Symbol;Acc:MGI:1916947]	+	gene	Name match	0	1.13307e-08	3.9332e-06	-1.53294	-1.20899
Apc2	10	80131811	80154097	+	Apc2	ENSMUSG00000020135	APC regulator of WNT signaling pathway 2 [Source:MGI Symbol;Acc:MGI:1346052]	+	gene	Name match	0	1.12708e-10	8.99174e-08	-1.52899	-1.26542
Ephx1	1	180803775	180848469	-	Ephx1	ENSMUSG00000038776	epoxide hydrolase 1; microsomal [Source:MGI Symbol;Acc:MGI:95405]	-	gene	Name match	0	0.000216938	0.00695763	-1.5289	-0.935736
Prtn3	10	79710310	79719008	+	Prtn3	ENSMUSG00000057729	proteinase 3 [Source:MGI Symbol;Acc:MGI:893580]	+	gene	Name match	0	0.00302168	0.0460638	-1.52796	-0.772373
Gadd45b	10	80765907	80768038	+	Gadd45b	ENSMUSG00000015312	growth arrest and DNA-damage-inducible 45 beta [Source:MGI Symbol;Acc:MGI:107776]	+	gene	Name match	0	1.13849e-06	0.000142255	-1.52368	-1.11593
Septin4	11	87457479	87481365	+	Septin4	ENSMUSG00000020486	septin 4 [Source:MGI Symbol;Acc:MGI:1270156]	+	gene	Name match	0	0.00308457	0.046688	-1.51941	-0.760866
Sgms2	3	131112634	131197172	-	Sgms2	ENSMUSG00000050931	sphingomyelin synthase 2 [Source:MGI Symbol;Acc:MGI:1921692]	-	gene	Name match	0	4.43009e-06	0.000409772	-1.51406	-1.07815
Vsig10l	7	43112575	43121443	+	Vsig10l	ENSMUSG00000070604	V-set and immunoglobulin domain containing 10 like [Source:MGI Symbol;Acc:MGI:1922940]	+	gene	Name match	0	0.000220863	0.00700144	-1.50919	-0.937818
Tmem116	5	121589956	121662246	+	Tmem116	ENSMUSG00000029452	transmembrane protein 116 [Source:MGI Symbol;Acc:MGI:1924712]	+	gene	Name match	0	0.000994422	0.0217106	-1.50894	-0.848209
Trp53i11	2	93017893	93032104	+	Trp53i11	ENSMUSG00000068735	transformation related protein 53 inducible protein 11 [Source:MGI Symbol;Acc:MGI:2670995]	+	gene	Name match	0	9.10656e-07	0.000119427	-1.50741	-1.11629
Crip1	12	113109936	113117499	+	Crip1	ENSMUSG00000006360	cysteine-rich protein 1 (intestinal) [Source:MGI Symbol;Acc:MGI:88501]	+	gene	Name match	0	1.81788e-12	3.86744e-09	-1.50032	-1.28436
Hspa1a	17	35188166	35191132	-	Hspa1a	ENSMUSG00000091971	heat shock protein 1A [Source:MGI Symbol;Acc:MGI:96244]	-	gene	Name match	0	1.53585e-05	0.000998352	-1.49427	-1.03368
Gm37795	4	150152996	150155454	+	Gm37795	ENSMUSG00000102813	predicted gene; 37795 [Source:MGI Symbol;Acc:MGI:5611023]	+	gene	Name match	0	0.000104822	0.00404644	-1.48699	-0.959399
Zfp36l1	12	80154528	80159787	-	Zfp36l1	ENSMUSG00000021127	zinc finger protein 36; C3H type-like 1 [Source:MGI Symbol;Acc:MGI:107946]	-	gene	Name match	0	0.00246137	0.0400066	-1.47998	-0.77825
Tmem53	4	117109148	117125779	+	Tmem53	ENSMUSG00000048772	transmembrane protein 53 [Source:MGI Symbol;Acc:MGI:1916027]	+	gene	Name match	0	2.08466e-05	0.00125125	-1.47211	-1.02435
Cadps2	6	23262772	23839420	-	Cadps2	ENSMUSG00000017978	Ca2+-dependent activator protein for secretion 2 [Source:MGI Symbol;Acc:MGI:2443963]	-	gene	Name match	0	0.000185816	0.00624178	-1.46995	-0.93522
Tcp11	17	28285719	28299613	-	Tcp11	ENSMUSG00000062859	t-complex protein 11 [Source:MGI Symbol;Acc:MGI:98544]	-	gene	Name match	0	0.00224935	0.0378734	-1.46587	-0.800049
Limch1	5	66903170	67214501	+	Limch1	ENSMUSG00000037736	LIM and calponin homology domains 1 [Source:MGI Symbol;Acc:MGI:1924819]	+	gene	Name match	0	0.00287765	0.0445588	-1.46139	-0.766903
Col9a2	4	120896582	120912519	+	Col9a2	ENSMUSG00000028626	collagen; type IX; alpha 2 [Source:MGI Symbol;Acc:MGI:88466]	+	gene	Name match	0	0.000830305	0.0189486	-1.46115	-0.858345
Mcam	9	44045766	44054024	+	Mcam	ENSMUSG00000032135	melanoma cell adhesion molecule [Source:MGI Symbol;Acc:MGI:1933966]	+	gene	Name match	0	1.80606e-08	5.48899e-06	-1.45979	-1.16838
Efnb1	X	98179736	98192597	+	Efnb1	ENSMUSG00000031217	ephrin B1 [Source:MGI Symbol;Acc:MGI:102708]	+	gene	Name match	0	0.00171131	0.031698	-1.45305	-0.803932
Pdgfb	15	79880075	79899178	-	Pdgfb	ENSMUSG00000000489	platelet derived growth factor; B polypeptide [Source:MGI Symbol;Acc:MGI:97528]	-	gene	Name match	0	2.2301e-06	0.00023722	-1.44662	-1.07319
Hipk4	7	27222692	27230600	+	Hipk4	ENSMUSG00000040424	homeodomain interacting protein kinase 4 [Source:MGI Symbol;Acc:MGI:2685008]	+	gene	Name match	0	0.000656272	0.0158414	-1.43987	-0.872289
Shox2	3	66879060	66889104	-	Shox2	ENSMUSG00000027833	short stature homeobox 2 [Source:MGI Symbol;Acc:MGI:1201673]	-	gene	Name match	0	0.000129006	0.00472292	-1.43449	-0.944061
Syt17	7	117979940	118047445	-	Syt17	ENSMUSG00000058420	synaptotagmin XVII [Source:MGI Symbol;Acc:MGI:104966]	-	gene	Name match	0	0.00100756	0.0218774	-1.43315	-0.842401
Henmt1	3	108847375	108868090	+	Henmt1	ENSMUSG00000045662	HEN1 methyltransferase homolog 1 (Arabidopsis) [Source:MGI Symbol;Acc:MGI:1913965]	+	gene	Name match	0	0.00272236	0.0427605	-1.43163	-0.779433
Ptgr1	4	58965439	58987119	-	Ptgr1	ENSMUSG00000028378	prostaglandin reductase 1 [Source:MGI Symbol;Acc:MGI:1914353]	-	gene	Name match	0	2.7719e-06	0.000278003	-1.42842	-1.06157
Bcl9l	9	44394122	44423193	+	Bcl9l	ENSMUSG00000063382	B cell CLL/lymphoma 9-like [Source:MGI Symbol;Acc:MGI:1933114]	+	gene	Name match	0	5.13222e-06	0.000450765	-1.42724	-1.04566
Platr21	X	138140975	138258487	-	Platr21	ENSMUSG00000086807	pluripotency associated transcript 21 [Source:MGI Symbol;Acc:MGI:1925776]	-	gene	Name match	0	5.38844e-07	8.12382e-05	-1.42221	-1.09786
Atp6v0a4	6	38025418	38101521	-	Atp6v0a4	ENSMUSG00000038600	ATPase; H+ transporting; lysosomal V0 subunit A4 [Source:MGI Symbol;Acc:MGI:2153480]	-	gene	Name match	0	0.000486363	0.0126013	-1.41757	-0.876588
Dpf3	12	83260519	83534490	-	Dpf3	ENSMUSG00000021221	D4; zinc and double PHD fingers; family 3 [Source:MGI Symbol;Acc:MGI:1917377]	-	gene	Name match	0	0.00030778	0.00890191	-1.41595	-0.899439
Tcea3	4	135975040	136002209	+	Tcea3	ENSMUSG00000001604	transcription elongation factor A (SII); 3 [Source:MGI Symbol;Acc:MGI:1196908]	+	gene	Name match	0	5.87687e-06	0.000495702	-1.40784	-1.03619
Ptk2b	14	66390706	66518501	-	Ptk2b	ENSMUSG00000059456	PTK2 protein tyrosine kinase 2 beta [Source:MGI Symbol;Acc:MGI:104908]	-	gene	Name match	0	0.00306281	0.0464688	-1.40743	-0.760706
Igsf9	1	172309355	172326445	+	Igsf9	ENSMUSG00000037995	immunoglobulin superfamily; member 9 [Source:MGI Symbol;Acc:MGI:2135283]	+	gene	Name match	0	4.3511e-10	2.68743e-07	-1.40732	-1.18398
Tbc1d8	1	39410573	39517836	-	Tbc1d8	ENSMUSG00000003134	TBC1 domain family; member 8 [Source:MGI Symbol;Acc:MGI:1927225]	-	gene	Name match	0	1.82529e-10	1.3236e-07	-1.40621	-1.19119
Tdrp	8	14002008	14025032	-	Tdrp	ENSMUSG00000050052	testis development related protein [Source:MGI Symbol;Acc:MGI:1919398]	-	gene	Name match	0	1.44463e-08	4.68818e-06	-1.40174	-1.14254
Hspa1b	17	35175412	35178214	-	Hspa1b	ENSMUSG00000090877	heat shock protein 1B [Source:MGI Symbol;Acc:MGI:99517]	-	gene	Name match	0	0.000164234	0.00567615	-1.40006	-0.923712
Mycbpap	11	94392173	94412568	-	Mycbpap	ENSMUSG00000039110	MYCBP associated protein [Source:MGI Symbol;Acc:MGI:2388726]	-	gene	Name match	0	1.50585e-05	0.000992171	-1.38926	-1.00571
Urah	7	140414931	140417879	+	Urah	ENSMUSG00000025481	urate (5-hydroxyiso-) hydrolase [Source:MGI Symbol;Acc:MGI:1916142]	+	gene	Name match	0	0.0023552	0.0389758	-1.38203	-0.78082
Efna1	3	89179040	89188449	-	Efna1	ENSMUSG00000027954	ephrin A1 [Source:MGI Symbol;Acc:MGI:103236]	-	gene	Name match	0	1.00191e-11	1.38165e-08	-1.37895	-1.19704
Pid1	1	84014017	84341901	-	Pid1	ENSMUSG00000045658	phosphotyrosine interaction domain containing 1 [Source:MGI Symbol;Acc:MGI:2138391]	-	gene	Name match	0	0.00176627	0.0323315	-1.37005	-0.796724
Mgat5b	11	116809689	116877774	+	Mgat5b	ENSMUSG00000043857	mannoside acetylglucosaminyltransferase 5; isoenzyme B [Source:MGI Symbol;Acc:MGI:3606200]	+	gene	Name match	0	2.57499e-05	0.00144162	-1.36685	-0.982549
Syt8	7	141988587	141994133	+	Syt8	ENSMUSG00000031098	synaptotagmin VIII [Source:MGI Symbol;Acc:MGI:1859867]	+	gene	Name match	0	0.0020986	0.0363823	-1.364	-0.786006
Fzd2	11	102495222	102498884	+	Fzd2	ENSMUSG00000050288	frizzled class receptor 2 [Source:MGI Symbol;Acc:MGI:1888513]	+	gene	Name match	0	4.56692e-06	0.000418387	-1.36094	-1.02692
Acbd7	2	3337205	3342030	+	Acbd7	ENSMUSG00000026644	acyl-Coenzyme A binding domain containing 7 [Source:MGI Symbol;Acc:MGI:1925495]	+	gene	Name match	0	3.25736e-05	0.00170873	-1.36	-0.975914
Rflnb	11	75910020	75918608	-	Rflnb	ENSMUSG00000020846	refilin B [Source:MGI Symbol;Acc:MGI:1923816]	-	gene	Name match	0	2.84298e-06	0.000280553	-1.35226	-1.03214
Mab21l3	3	101720392	101756275	-	Mab21l3	ENSMUSG00000044313	mab-21-like 3 [Source:MGI Symbol;Acc:MGI:2446273]	-	gene	Name match	0	1.86053e-06	0.000204453	-1.33932	-1.03622
Pkp3	7	140658131	140670423	+	Pkp3	ENSMUSG00000054065	plakophilin 3 [Source:MGI Symbol;Acc:MGI:1891830]	+	gene	Name match	0	0.000173655	0.00591632	-1.33911	-0.908238
Slc25a20	9	108539287	108561840	+	Slc25a20	ENSMUSG00000032602	solute carrier family 25 (mitochondrial carnitine/acylcarnitine translocase); member 20 [Source:MGI Symbol;Acc:MGI:1928738]	+	gene	Name match	0	4.77712e-06	0.000433496	-1.32957	-1.01182
Lamb3	1	192890007	193026186	+	Lamb3	ENSMUSG00000026639	laminin; beta 3 [Source:MGI Symbol;Acc:MGI:99915]	+	gene	Name match	0	7.51846e-05	0.00317084	-1.32913	-0.939094
Nxph3	11	95400671	95405396	-	Nxph3	ENSMUSG00000046719	neurexophilin 3 [Source:MGI Symbol;Acc:MGI:1336188]	-	gene	Name match	0	1.30063e-05	0.000883093	-1.32726	-0.991465
Plekhg1	10	3690364	3917303	+	Plekhg1	ENSMUSG00000040624	pleckstrin homology domain containing; family G (with RhoGef domain) member 1 [Source:MGI Symbol;Acc:MGI:2676551]	+	gene	Name match	0	1.15036e-08	3.9332e-06	-1.32418	-1.10414
Fbxo21	5	118114795	118148266	+	Fbxo21	ENSMUSG00000032898	F-box protein 21 [Source:MGI Symbol;Acc:MGI:1924223]	+	gene	Name match	0	2.2751e-05	0.00132809	-1.31248	-0.967091
Shroom3	5	92831294	93113177	+	Shroom3	ENSMUSG00000029381	shroom family member 3 [Source:MGI Symbol;Acc:MGI:1351655]	+	gene	Name match	0	2.47973e-05	0.00140471	-1.31044	-0.964238
Kif5a	10	127061565	127099217	-	Kif5a	ENSMUSG00000074657	kinesin family member 5A [Source:MGI Symbol;Acc:MGI:109564]	-	gene	Name match	0	8.66427e-05	0.00349989	-1.3021	-0.92437
Wfdc2	2	164404333	164410430	+	Wfdc2	ENSMUSG00000017723	WAP four-disulfide core domain 2 [Source:MGI Symbol;Acc:MGI:1914951]	+	gene	Name match	0	0.000530193	0.013428	-1.30192	-0.852676
Galnt6	15	100589694	100627257	-	Galnt6	ENSMUSG00000037280	polypeptide N- acetylgalactosaminyltransferase 6 [Source:MGI Symbol;Acc:MGI:1891640]	-	gene	Name match	0	0.00172004	0.0317585	-1.2991	-0.791591
Chd3	11	69234099	69260232	-	Chd3	ENSMUSG00000018474	chromodomain helicase DNA binding protein 3 [Source:MGI Symbol;Acc:MGI:1344395]	-	gene	Name match	0	0.000427223	0.011377	-1.29511	-0.861134
Gm11611	11	97410438	97412721	-	Gm11611	ENSMUSG00000087042	predicted gene 11611 [Source:MGI Symbol;Acc:MGI:3707011]	-	gene	Name match	0	1.40444e-06	0.000162975	-1.28696	-1.01895
Cblc	7	19512806	19530734	-	Cblc	ENSMUSG00000040525	Casitas B-lineage lymphoma c [Source:MGI Symbol;Acc:MGI:1931457]	-	gene	Name match	0	0.00102716	0.0221227	-1.28387	-0.817401
Rasgrp2	19	6449370	6465246	+	Rasgrp2	ENSMUSG00000032946	RAS; guanyl releasing protein 2 [Source:MGI Symbol;Acc:MGI:1333849]	+	gene	Name match	0	9.52245e-05	0.00377908	-1.28188	-0.914977
Phldb3	7	24310188	24328722	+	Phldb3	ENSMUSG00000074277	pleckstrin homology like domain; family B; member 3 [Source:MGI Symbol;Acc:MGI:3642959]	+	gene	Name match	0	1.44162e-07	2.93646e-05	-1.27435	-1.04686
Elf3	1	135181313	135186306	-	Elf3	ENSMUSG00000003051	E74-like factor 3 [Source:MGI Symbol;Acc:MGI:1101781]	-	gene	Name match	0	1.69869e-05	0.00107698	-1.27235	-0.960114
Batf3	1	190830044	190841142	+	Batf3	ENSMUSG00000026630	basic leucine zipper transcription factor; ATF-like 3 [Source:MGI Symbol;Acc:MGI:1925491]	+	gene	Name match	0	0.000219444	0.00700144	-1.2682	-0.881904
Asphd2	5	112532220	112542732	-	Asphd2	ENSMUSG00000029348	aspartate beta-hydroxylase domain containing 2 [Source:MGI Symbol;Acc:MGI:1920148]	-	gene	Name match	0	2.6365e-05	0.00144728	-1.26458	-0.946425
Stk26	X	49929924	49981974	+	Stk26	ENSMUSG00000031112	serine/threonine kinase 26 [Source:MGI Symbol;Acc:MGI:1917665]	+	gene	Name match	0	3.34135e-05	0.00174162	-1.26365	-0.940288
Azin2	4	128824026	128856235	-	Azin2	ENSMUSG00000028789	antizyme inhibitor 2 [Source:MGI Symbol;Acc:MGI:2442093]	-	gene	Name match	0	9.02931e-06	0.000680646	-1.25328	-0.967545
Tmem150a	6	72332430	72336745	+	Tmem150a	ENSMUSG00000055912	transmembrane protein 150A [Source:MGI Symbol;Acc:MGI:2385244]	+	gene	Name match	0	0.00253255	0.0405806	-1.25128	-0.762127
Cited1	X	101290987	101295787	-	Cited1	ENSMUSG00000051159	Cbp/p300-interacting transactivator with Glu/Asp-rich carboxy-terminal domain 1 [Source:MGI Symbol;Acc:MGI:108023]	-	gene	Name match	0	0.00209967	0.0363823	-1.2483	-0.772741
Ybx2	11	69826622	69832431	+	Ybx2	ENSMUSG00000018554	Y box protein 2 [Source:MGI Symbol;Acc:MGI:1096372]	+	gene	Name match	0	6.9873e-05	0.00301571	-1.24297	-0.912282
Dtx3l	16	35746881	35759521	-	Dtx3l	ENSMUSG00000049502	deltex 3-like; E3 ubiquitin ligase [Source:MGI Symbol;Acc:MGI:2656973]	-	gene	Name match	0	6.49726e-05	0.00284675	-1.24277	-0.914404
Rnase4	14	51328534	51343608	+	Rnase4	ENSMUSG00000021876	ribonuclease; RNase A family 4 [Source:MGI Symbol;Acc:MGI:1926217]	+	gene	Name match	0	0.00212491	0.0366203	-1.23289	-0.773558
Mxd4	5	34331227	34345064	-	Mxd4	ENSMUSG00000037235	Max dimerization protein 4 [Source:MGI Symbol;Acc:MGI:104991]	-	gene	Name match	0	1.74635e-05	0.00109273	-1.23015	-0.942712
Efna3	3	89221206	89230272	-	Efna3	ENSMUSG00000028039	ephrin A3 [Source:MGI Symbol;Acc:MGI:106644]	-	gene	Name match	0	3.421e-06	0.000329155	-1.22566	-0.973855
Gpr153	4	152358689	152369794	+	Gpr153	ENSMUSG00000042804	G protein-coupled receptor 153 [Source:MGI Symbol;Acc:MGI:1916157]	+	gene	Name match	0	0.00144651	0.0278916	-1.22371	-0.790354
Ppp1r14a	7	28988733	28993226	+	Ppp1r14a	ENSMUSG00000037166	protein phosphatase 1; regulatory inhibitor subunit 14A [Source:MGI Symbol;Acc:MGI:1931139]	+	gene	Name match	0	1.87934e-06	0.000204453	-1.22328	-0.983592
Klf4	4	55527143	55532466	-	Klf4	ENSMUSG00000003032	Kruppel-like factor 4 (gut) [Source:MGI Symbol;Acc:MGI:1342287]	-	gene	Name match	0	5.75859e-05	0.002619	-1.22257	-0.910055
Rac3	11	120612296	120614795	+	Rac3	ENSMUSG00000018012	Rac family small GTPase 3 [Source:MGI Symbol;Acc:MGI:2180784]	+	gene	Name match	0	8.48758e-07	0.000112855	-1.21917	-0.993226
Cdc42bpg	19	6356486	6375682	+	Cdc42bpg	ENSMUSG00000024769	CDC42 binding protein kinase gamma (DMPK- like) [Source:MGI Symbol;Acc:MGI:2652845]	+	gene	Name match	0	8.02922e-06	0.000627492	-1.20822	-0.949907
Tap1	17	34406527	34416199	+	Tap1	ENSMUSG00000037321	transporter 1; ATP-binding cassette; sub- family B (MDR/TAP) [Source:MGI Symbol;Acc:MGI:98483]	+	gene	Name match	0	4.4531e-06	0.00040992	-1.20138	-0.957687
Rab29	1	131794962	131800625	+	Rab29	ENSMUSG00000026433	RAB29; member RAS oncogene family [Source:MGI Symbol;Acc:MGI:2385107]	+	gene	Name match	0	0.000401407	0.0108507	-1.19345	-0.842452
Lrrc8e	8	4276827	4287470	+	Lrrc8e	ENSMUSG00000046589	leucine rich repeat containing 8 family; member E [Source:MGI Symbol;Acc:MGI:1919517]	+	gene	Name match	0	0.00240485	0.0394803	-1.19172	-0.757161
Cox6b2	7	4754791	4756093	-	Cox6b2	ENSMUSG00000051811	cytochrome c oxidase subunit 6B2 [Source:MGI Symbol;Acc:MGI:3044182]	-	gene	Name match	0	0.000375196	0.0103792	-1.19171	-0.840608
Tnfsf9	17	57412325	57414757	+	Tnfsf9	ENSMUSG00000035678	tumor necrosis factor (ligand) superfamily; member 9 [Source:MGI Symbol;Acc:MGI:1101058]	+	gene	Name match	0	9.52846e-05	0.00377908	-1.18335	-0.881884
Ddx58	4	40203773	40239828	-	Ddx58	ENSMUSG00000040296	DEAD/H box helicase 58 [Source:MGI Symbol;Acc:MGI:2442858]	-	gene	Name match	0	0.00212141	0.0366135	-1.18321	-0.762261
Espn	4	152204788	152236828	-	Espn	ENSMUSG00000028943	espin [Source:MGI Symbol;Acc:MGI:1861630]	-	gene	Name match	0	0.00169567	0.031552	-1.18225	-0.774707
Kremen1	11	5141552	5211558	-	Kremen1	ENSMUSG00000020393	kringle containing transmembrane protein 1 [Source:MGI Symbol;Acc:MGI:1933988]	-	gene	Name match	0	0.00011989	0.00447471	-1.18182	-0.87487
Fabp3	4	130202388	130209256	+	Fabp3	ENSMUSG00000028773	fatty acid binding protein 3; muscle and heart [Source:MGI Symbol;Acc:MGI:95476]	+	gene	Name match	0	4.93027e-06	0.000438492	-1.17783	-0.944737
Dnajc12	10	63218222	63246355	+	Dnajc12	ENSMUSG00000036764	DnaJ heat shock protein family (Hsp40) member C12 [Source:MGI Symbol;Acc:MGI:1353428]	+	gene	Name match	0	0.000157286	0.00550559	-1.17701	-0.86664
St14	9	31000698	31043149	-	St14	ENSMUSG00000031995	suppression of tumorigenicity 14 (colon carcinoma) [Source:MGI Symbol;Acc:MGI:1338881]	-	gene	Name match	0	0.00248518	0.0402139	-1.17642	-0.752203
Gnaz	10	74803009	74852739	+	Gnaz	ENSMUSG00000040009	guanine nucleotide binding protein; alpha z subunit [Source:MGI Symbol;Acc:MGI:95780]	+	gene	Name match	0	0.000124883	0.00461609	-1.17025	-0.871482
Cpt1a	19	3372334	3435733	+	Cpt1a	ENSMUSG00000024900	carnitine palmitoyltransferase 1a; liver [Source:MGI Symbol;Acc:MGI:1098296]	+	gene	Name match	0	0.00224166	0.0378734	-1.16791	-0.756191
Ppl	16	4904155	4950285	-	Ppl	ENSMUSG00000039457	periplakin [Source:MGI Symbol;Acc:MGI:1194898]	-	gene	Name match	0	0.00318695	0.0477096	-1.16713	-0.736852
Folr1	7	101507538	101519995	-	Folr1	ENSMUSG00000001827	folate receptor 1 (adult) [Source:MGI Symbol;Acc:MGI:95568]	-	gene	Name match	0	0.000137938	0.00496446	-1.16635	-0.865501
Esrp2	8	106856951	106863606	-	Esrp2	ENSMUSG00000084128	epithelial splicing regulatory protein 2 [Source:MGI Symbol;Acc:MGI:1924661]	-	gene	Name match	0	8.4502e-05	0.00343516	-1.16256	-0.877445
Adamtsl5	10	80174944	80184246	-	Adamtsl5	ENSMUSG00000043822	ADAMTS-like 5 [Source:MGI Symbol;Acc:MGI:1913798]	-	gene	Name match	0	0.00161957	0.0305877	-1.16158	-0.775252
Tspan33	6	29694221	29718558	+	Tspan33	ENSMUSG00000001763	tetraspanin 33 [Source:MGI Symbol;Acc:MGI:1919012]	+	gene	Name match	0	0.000260722	0.0079282	-1.16081	-0.844269
Eml1	12	108337216	108505876	+	Eml1	ENSMUSG00000058070	echinoderm microtubule associated protein like 1 [Source:MGI Symbol;Acc:MGI:1915769]	+	gene	Name match	0	2.8719e-06	0.000280553	-1.15327	-0.941325
Large2	2	92195391	92205214	-	Large2	ENSMUSG00000040434	LARGE xylosyl- and glucuronyltransferase 2 [Source:MGI Symbol;Acc:MGI:2443769]	-	gene	Name match	0	3.3949e-05	0.00175208	-1.1519	-0.895285
Parp12	6	39063344	39095283	-	Parp12	ENSMUSG00000038507	poly (ADP-ribose) polymerase family; member 12 [Source:MGI Symbol;Acc:MGI:2143990]	-	gene	Name match	0	0.00079148	0.0182898	-1.14977	-0.801387
Dlk2	17	46608347	46614197	+	Dlk2	ENSMUSG00000047428	delta like non-canonical Notch ligand 2 [Source:MGI Symbol;Acc:MGI:2146838]	+	gene	Name match	0	6.14472e-05	0.00274249	-1.14354	-0.878074
Ctsh	9	89936205	89958142	+	Ctsh	ENSMUSG00000032359	cathepsin H [Source:MGI Symbol;Acc:MGI:107285]	+	gene	Name match	0	0.000130522	0.0047693	-1.14344	-0.85872
Zcchc12	X	35459557	35462811	+	Zcchc12	ENSMUSG00000036699	zinc finger; CCHC domain containing 12 [Source:MGI Symbol;Acc:MGI:1919943]	+	gene	Name match	0	0.00117919	0.024435	-1.14036	-0.781473
Parp9	16	35758840	35792975	+	Parp9	ENSMUSG00000022906	poly (ADP-ribose) polymerase family; member 9 [Source:MGI Symbol;Acc:MGI:1933117]	+	gene	Name match	0	0.00067971	0.0162389	-1.133	-0.802274
Ptpdc1	13	48731348	48779140	-	Ptpdc1	ENSMUSG00000038042	protein tyrosine phosphatase domain containing 1 [Source:MGI Symbol;Acc:MGI:2145430]	-	gene	Name match	0	7.95653e-06	0.000625376	-1.13162	-0.913758
Plcg2	8	118225030	118361881	+	Plcg2	ENSMUSG00000034330	phospholipase C; gamma 2 [Source:MGI Symbol;Acc:MGI:97616]	+	gene	Name match	0	0.000383632	0.0105602	-1.1315	-0.821502
Spata13	14	60871450	61002005	+	Spata13	ENSMUSG00000021990	spermatogenesis associated 13 [Source:MGI Symbol;Acc:MGI:104838]	+	gene	Name match	0	0.00329428	0.0489337	-1.1288	-0.728536
Psmb9	17	34400961	34406738	-	Psmb9	ENSMUSG00000096727	proteasome (prosome; macropain) subunit; beta type 9 (large multifunctional peptidase 2) [Source:MGI Symbol;Acc:MGI:1346526]	-	gene	Name match	0	0.00144432	0.0278822	-1.12774	-0.769726
Rab3d	9	21818787	21829488	-	Rab3d	ENSMUSG00000019066	RAB3D; member RAS oncogene family [Source:MGI Symbol;Acc:MGI:97844]	-	gene	Name match	0	0.0029732	0.0455058	-1.12416	-0.733287
Ptpn14	1	189460465	189608892	+	Ptpn14	ENSMUSG00000026604	protein tyrosine phosphatase; non-receptor type 14 [Source:MGI Symbol;Acc:MGI:102467]	+	gene	Name match	0	2.68327e-05	0.00145826	-1.12345	-0.887645
Sgsm2	11	74740087	74787886	-	Sgsm2	ENSMUSG00000038351	small G protein signaling modulator 2 [Source:MGI Symbol;Acc:MGI:2144695]	-	gene	Name match	0	1.50046e-05	0.000992171	-1.12141	-0.897885
Cd81	7	142606476	142621671	+	Cd81	ENSMUSG00000037706	CD81 antigen [Source:MGI Symbol;Acc:MGI:1096398]	+	gene	Name match	0	0.000338031	0.00956024	-1.11942	-0.821732
Gm11110	17	57398370	57412942	-	Gm11110	ENSMUSG00000079414	predicted gene 11110 [Source:MGI Symbol;Acc:MGI:3779362]	-	gene	Name match	0	0.000698576	0.0165951	-1.11498	-0.79601
Rab11fip1	8	27628801	27664674	-	Rab11fip1	ENSMUSG00000031488	RAB11 family interacting protein 1 (class I) [Source:MGI Symbol;Acc:MGI:1923017]	-	gene	Name match	0	0.00125268	0.025381	-1.11421	-0.771855
H2-Q2	17	35561218	35565738	+	H2-Q2	ENSMUSG00000091705	histocompatibility 2; Q region locus 2 [Source:MGI Symbol;Acc:MGI:95931]	+	gene	Name match	0	0.00081215	0.0186677	-1.10822	-0.788295
Dusp9	X	72683025	72687120	+	Dusp9	ENSMUSG00000031383	dual specificity phosphatase 9 [Source:MGI Symbol;Acc:MGI:2387107]	+	gene	Name match	0	4.98722e-05	0.00234045	-1.10807	-0.867741
Kifc2	15	76544058	76552396	+	Kifc2	ENSMUSG00000004187	kinesin family member C2 [Source:MGI Symbol;Acc:MGI:109187]	+	gene	Name match	0	0.000482451	0.0125169	-1.10458	-0.805435
Map3k14	11	103110588	103158298	-	Map3k14	ENSMUSG00000020941	mitogen-activated protein kinase kinase kinase 14 [Source:MGI Symbol;Acc:MGI:1858204]	-	gene	Name match	0	5.29623e-09	2.25168e-06	-1.10396	-0.974739
Trp53inp1	4	11156431	11174379	+	Trp53inp1	ENSMUSG00000028211	transformation related protein 53 inducible nuclear protein 1 [Source:MGI Symbol;Acc:MGI:1926609]	+	gene	Name match	0	0.000923975	0.0206916	-1.10031	-0.780273
Atp11a	8	12807014	12918728	+	Atp11a	ENSMUSG00000031441	ATPase; class VI; type 11A [Source:MGI Symbol;Acc:MGI:1354735]	+	gene	Name match	0	0.000191394	0.00634487	-1.10031	-0.831594
Wdr35	12	9023892	9078847	+	Wdr35	ENSMUSG00000066643	WD repeat domain 35 [Source:MGI Symbol;Acc:MGI:1921932]	+	gene	Name match	0	0.000291142	0.00857616	-1.09737	-0.818471
Sgk1	10	21758083	21875802	+	Sgk1	ENSMUSG00000019970	serum/glucocorticoid regulated kinase 1 [Source:MGI Symbol;Acc:MGI:1340062]	+	gene	Name match	0	0.00143772	0.027855	-1.08845	-0.759257
Tcf19	17	35823631	35827721	-	Tcf19	ENSMUSG00000050410	transcription factor 19 [Source:MGI Symbol;Acc:MGI:103180]	-	gene	Name match	0	2.2105e-05	0.00130992	-1.07878	-0.870448
Btg2	1	134002908	134006858	-	Btg2	ENSMUSG00000020423	BTG anti-proliferation factor 2 [Source:MGI Symbol;Acc:MGI:108384]	-	gene	Name match	0	0.00104401	0.0224351	-1.07878	-0.769196
Rhbdf1	11	32159585	32172300	-	Rhbdf1	ENSMUSG00000020282	rhomboid 5 homolog 1 [Source:MGI Symbol;Acc:MGI:104328]	-	gene	Name match	0	2.64552e-07	4.71554e-05	-1.07689	-0.926566
Zhx1	15	57910399	57939937	-	Zhx1	ENSMUSG00000022361	zinc fingers and homeoboxes 1 [Source:MGI Symbol;Acc:MGI:109271]	-	gene	Name match	0	2.78481e-07	4.89181e-05	-1.07386	-0.924218
Cdkn2b	4	89224536	89229276	-	Cdkn2b	ENSMUSG00000073802	cyclin dependent kinase inhibitor 2B [Source:MGI Symbol;Acc:MGI:104737]	-	gene	Name match	0	0.000548568	0.0137207	-1.07288	-0.790115
Tent5b	4	133207443	133215249	+	Tent5b	ENSMUSG00000046694	terminal nucleotidyltransferase 5B [Source:MGI Symbol;Acc:MGI:2140500]	+	gene	Name match	0	0.000252909	0.00774792	-1.07021	-0.812706
Lrp11	10	7465564	7501247	+	Lrp11	ENSMUSG00000019796	low density lipoprotein receptor-related protein 11 [Source:MGI Symbol;Acc:MGI:2442989]	+	gene	Name match	0	0.000107001	0.0040975	-1.06999	-0.834272
Gpd1l	9	114728409	114763055	-	Gpd1l	ENSMUSG00000050627	glycerol-3-phosphate dehydrogenase 1-like [Source:MGI Symbol;Acc:MGI:1289257]	-	gene	Name match	0	8.33128e-05	0.0034047	-1.06776	-0.838702
Hyal1	9	107454126	107458909	+	Hyal1	ENSMUSG00000010051	hyaluronoglucosaminidase 1 [Source:MGI Symbol;Acc:MGI:96298]	+	gene	Name match	0	2.16107e-09	9.85189e-07	-1.06488	-0.953094
Pitpnm2	5	124256753	124387823	-	Pitpnm2	ENSMUSG00000029406	phosphatidylinositol transfer protein; membrane-associated 2 [Source:MGI Symbol;Acc:MGI:1336192]	-	gene	Name match	0	5.31251e-05	0.00246291	-1.06432	-0.84668
Fzd10	5	128677908	128681157	+	Fzd10	ENSMUSG00000081683	frizzled class receptor 10 [Source:MGI Symbol;Acc:MGI:2136761]	+	gene	Name match	0	0.000779488	0.0180907	-1.06087	-0.773964
Tmem102	11	69694429	69696450	-	Tmem102	ENSMUSG00000089876	transmembrane protein 102 [Source:MGI Symbol;Acc:MGI:1921591]	-	gene	Name match	0	9.873e-06	0.000732706	-1.05649	-0.871986
Trim62	4	128777373	128805121	+	Trim62	ENSMUSG00000041000	tripartite motif-containing 62 [Source:MGI Symbol;Acc:MGI:1914775]	+	gene	Name match	0	1.15269e-06	0.000142255	-1.055	-0.898367
Myorg	4	41495604	41503076	-	Myorg	ENSMUSG00000046312	myogenesis regulating glycosidase (putative) [Source:MGI Symbol;Acc:MGI:2140300]	-	gene	Name match	0	0.0030175	0.0460519	-1.04698	-0.715542
Arhgef19	4	140966810	140984875	+	Arhgef19	ENSMUSG00000028919	Rho guanine nucleotide exchange factor (GEF) 19 [Source:MGI Symbol;Acc:MGI:1925912]	+	gene	Name match	0	0.00145184	0.0279662	-1.04607	-0.747113
Ano8	8	71928663	71938607	-	Ano8	ENSMUSG00000034863	anoctamin 8 [Source:MGI Symbol;Acc:MGI:2687327]	-	gene	Name match	0	1.82051e-05	0.00112443	-1.03853	-0.852984
Pdk2	11	94917084	94932180	-	Pdk2	ENSMUSG00000038967	pyruvate dehydrogenase kinase; isoenzyme 2 [Source:MGI Symbol;Acc:MGI:1343087]	-	gene	Name match	0	0.000169579	0.00581885	-1.03571	-0.808924
Drp2	X	133305300	133357322	+	Drp2	ENSMUSG00000000223	dystrophin related protein 2 [Source:MGI Symbol;Acc:MGI:107432]	+	gene	Name match	0	4.39809e-05	0.00210526	-1.03498	-0.837065
Rgs11	17	26421925	26430298	+	Rgs11	ENSMUSG00000024186	regulator of G-protein signaling 11 [Source:MGI Symbol;Acc:MGI:1354739]	+	gene	Name match	0	6.86968e-05	0.00298941	-1.03312	-0.826701
Lmtk3	7	45433162	45453568	+	Lmtk3	ENSMUSG00000062044	lemur tyrosine kinase 3 [Source:MGI Symbol;Acc:MGI:3039582]	+	gene	Name match	0	0.000523463	0.0133104	-1.03123	-0.776608
Birc3	9	7848700	7873187	-	Birc3	ENSMUSG00000032000	baculoviral IAP repeat-containing 3 [Source:MGI Symbol;Acc:MGI:1197007]	-	gene	Name match	0	0.00118946	0.0245946	-1.02614	-0.748116
Mapkapk3	9	107132126	107167076	-	Mapkapk3	ENSMUSG00000032577	mitogen-activated protein kinase-activated protein kinase 3 [Source:MGI Symbol;Acc:MGI:2143163]	-	gene	Name match	0	9.7508e-10	5.33424e-07	-1.02506	-0.928362
Scn1b	7	30815949	30826428	-	Scn1b	ENSMUSG00000019194	sodium channel; voltage-gated; type I; beta [Source:MGI Symbol;Acc:MGI:98247]	-	gene	Name match	0	6.56438e-08	1.61428e-05	-1.02153	-0.902122
Kazn	4	141829701	142205056	-	Kazn	ENSMUSG00000040606	kazrin; periplakin interacting protein [Source:MGI Symbol;Acc:MGI:1918779]	-	gene	Name match	0	0.000813789	0.018683	-1.01978	-0.758611
Tob1	11	94102280	94106321	+	Tob1	ENSMUSG00000037573	transducer of ErbB-2,1 [Source:MGI Symbol;Acc:MGI:1349721]	+	gene	Name match	0	1.02792e-06	0.000132092	-1.01884	-0.877598
Pwwp3b	X	138110791	138139084	+	Pwwp3b	ENSMUSG00000042515	PWWP domain containing 3B [Source:MGI Symbol;Acc:MGI:2445062]	+	gene	Name match	0	0.00200524	0.0353085	-1.01856	-0.725391
Mast1	8	85638532	85663988	-	Mast1	ENSMUSG00000053693	microtubule associated serine/threonine kinase 1 [Source:MGI Symbol;Acc:MGI:1861901]	-	gene	Name match	0	0.000986194	0.0216296	-1.01686	-0.752121
Gss	2	155405101	155434730	-	Gss	ENSMUSG00000027610	glutathione synthetase [Source:MGI Symbol;Acc:MGI:95852]	-	gene	Name match	0	0.000258749	0.00788896	-1.01589	-0.789348
Gm16136	15	37232037	37233553	-	Gm16136	ENSMUSG00000089804	predicted gene 16136 [Source:MGI Symbol;Acc:MGI:3802137]	-	gene	Name match	0	0.00177702	0.0324673	-1.01526	-0.72919
Fosl2	5	32293145	32315186	+	Fosl2	ENSMUSG00000029135	fos-like antigen 2 [Source:MGI Symbol;Acc:MGI:102858]	+	gene	Name match	0	0.000401792	0.0108507	-1.01224	-0.776651
4833438C02Rik	19	46292030	46294050	-	4833438C02Rik	ENSMUSG00000118087	RIKEN cDNA 4833438C02 gene [Source:MGI Symbol;Acc:MGI:2147599]	-	gene	Name match	0	0.00135103	0.0267447	-1.01214	-0.740747
Srcin1	11	97400166	97467012	-	Srcin1	ENSMUSG00000038453	SRC kinase signaling inhibitor 1 [Source:MGI Symbol;Acc:MGI:1933179]	-	gene	Name match	0	4.19983e-05	0.00203066	-1.00977	-0.824188
Ppp1r13l	7	19093674	19112458	+	Ppp1r13l	ENSMUSG00000040734	protein phosphatase 1; regulatory subunit 13 like [Source:MGI Symbol;Acc:MGI:3525053]	+	gene	Name match	0	1.14925e-06	0.000142255	-1.00254	-0.866161
