# Supplementary material for: The GPI-anchor biosynthesis pathway is critical for syncytiotrophoblast differentiation and placental development
Source: Cell Mol Life Sci. 2024 May 31;81(1):246. doi: 10.1007/s00018-024-05284-2 (PMC11143174; doi:10.1007/s00018-024-05284-2)
Supplement: Supplementary file 6 — Supplementary file6 (XLSX 267 KB) [file 18_2024_5284_MOESM6_ESM.xlsx]

## Sheet: Deseq2_Log2FC>1
Probe	Chromosome	Start	End	Probe Strand	Feature	ID	Description	Feature Strand	Type	Feature Orientation	Distance	P-value	FDR	Log2 Fold Change	Shrunk Log2 Fold Change
Soat2	15	102058961	102071904	+	Soat2	ENSMUSG00000023045	sterol O-acyltransferase 2 [Source:MGI Symbol;Acc:MGI:1332226]	+	gene	Name match	0	2.05793e-11	1.86909e-09	7.70615	2.60106
Slc7a11	3	49846975	50398063	-	Slc7a11	ENSMUSG00000027737	solute carrier family 7 (cationic amino acid transporter; y+ system); member 11 [Source:MGI Symbol;Acc:MGI:1347355]	-	gene	Name match	0	9.06685e-11	7.05845e-09	6.78543	3.26683
Grm6	11	50741512	50757035	+	Grm6	ENSMUSG00000000617	glutamate receptor; metabotropic 6 [Source:MGI Symbol;Acc:MGI:1351343]	+	gene	Name match	0	2.21466e-08	8.79664e-07	6.51432	1.77746
Zfp105	9	122752137	122760093	+	Zfp105	ENSMUSG00000057895	zinc finger protein 105 [Source:MGI Symbol;Acc:MGI:1277119]	+	gene	Name match	0	1.49211e-08	6.35247e-07	6.37719	2.14562
Fut1	7	45266713	45270483	+	Fut1	ENSMUSG00000008461	fucosyltransferase 1 [Source:MGI Symbol;Acc:MGI:109375]	+	gene	Name match	0	9.63e-08	3.1131e-06	6.2129	1.67171
Tceal3	X	135491591	135569127	+	Tceal3	ENSMUSG00000044550	transcription elongation factor A (SII)-like 3 [Source:MGI Symbol;Acc:MGI:1913354]	+	gene	Name match	0	1.40468e-06	3.0689e-05	6.16392	1.3454
Adm2	15	89206923	89208934	+	Adm2	ENSMUSG00000054136	adrenomedullin 2 [Source:MGI Symbol;Acc:MGI:2675256]	+	gene	Name match	0	2.17282e-07	6.08521e-06	6.1505	1.5612
Pla2g2e	4	138605253	138610128	+	Pla2g2e	ENSMUSG00000028751	phospholipase A2; group IIE [Source:MGI Symbol;Acc:MGI:1349660]	+	gene	Name match	0	0.0001532	0.00151792	6.14739	0.619446
Stc1	14	69266687	69279253	+	Stc1	ENSMUSG00000014813	stanniocalcin 1 [Source:MGI Symbol;Acc:MGI:109131]	+	gene	Name match	0	0.000156291	0.00154191	6.05342	0.446231
Gm37691	1	192963579	192966151	+	Gm37691	ENSMUSG00000104348	predicted gene; 37691 [Source:MGI Symbol;Acc:MGI:5610919]	+	gene	Name match	0	7.04529e-07	1.67759e-05	5.94296	1.45426
Slc13a3	2	165246948	165315150	-	Slc13a3	ENSMUSG00000018459	solute carrier family 13 (sodium-dependent dicarboxylate transporter); member 3 [Source:MGI Symbol;Acc:MGI:2149635]	-	gene	Name match	0	6.73567e-07	1.61276e-05	5.88085	1.48713
Gm13073	4	149864481	149865171	-	Gm13073	ENSMUSG00000084807	predicted gene 13073 [Source:MGI Symbol;Acc:MGI:3651721]	-	gene	Name match	0	6.51081e-06	0.000110678	5.76539	1.16629
Alkbh3	2	93810895	93841152	-	Alkbh3	ENSMUSG00000040174	alkB homolog 3; alpha-ketoglutarate- dependent dioxygenase [Source:MGI Symbol;Acc:MGI:1916363]	-	gene	Name match	0	8.59829e-06	0.000139808	5.72345	1.13898
Bphl	13	34221580	34258057	+	Bphl	ENSMUSG00000038286	biphenyl hydrolase-like (serine hydrolase; breast epithelial mucin-associated antigen) [Source:MGI Symbol;Acc:MGI:1915271]	+	gene	Name match	0	0.000315429	0.00276237	5.67286	0.647197
Ddr2	1	169799876	169938331	-	Ddr2	ENSMUSG00000026674	discoidin domain receptor family; member 2 [Source:MGI Symbol;Acc:MGI:1345277]	-	gene	Name match	0	4.36494e-06	7.93905e-05	5.47561	1.47518
Mfap4	11	61376257	61379726	+	Mfap4	ENSMUSG00000042436	microfibrillar-associated protein 4 [Source:MGI Symbol;Acc:MGI:1342276]	+	gene	Name match	0	1.08081e-05	0.000167596	5.27145	1.39402
Muc3a	5	137243270	137246852	-	Muc3a	ENSMUSG00000094840	mucin 3A; cell surface associated [Source:MGI Symbol;Acc:MGI:3588263]	-	gene	Name match	0	8.77055e-05	0.000954798	5.20495	0.949998
Slc13a5	11	72132815	72158048	-	Slc13a5	ENSMUSG00000020805	solute carrier family 13 (sodium-dependent citrate transporter); member 5 [Source:MGI Symbol;Acc:MGI:3037150]	-	gene	Name match	0	7.73173e-05	0.000861878	5.15005	0.983379
Il1rl2	1	40363770	40406722	+	Il1rl2	ENSMUSG00000070942	interleukin 1 receptor-like 2 [Source:MGI Symbol;Acc:MGI:1913107]	+	gene	Name match	0	0.000130817	0.00132835	5.14006	0.907852
Gm9936	5	114993086	114997444	-	Gm9936	ENSMUSG00000107108	predicted gene 9936 [Source:MGI Symbol;Acc:MGI:3641854]	-	gene	Name match	0	1.62918e-05	0.000235404	5.11033	1.38396
Rnf212b	14	55051598	55091565	+	Rnf212b	ENSMUSG00000112858	ring finger protein 212B [Source:MGI Symbol;Acc:MGI:5589964]	+	gene	Name match	0	0.000101226	0.0010759	5.0557	0.97003
Aldh1l2	10	83323314	83370004	-	Aldh1l2	ENSMUSG00000020256	aldehyde dehydrogenase 1 family; member L2 [Source:MGI Symbol;Acc:MGI:2444680]	-	gene	Name match	0	2.93811e-16	8.75603e-14	5.05097	2.47041
Slfn3	11	83082156	83105980	+	Slfn3	ENSMUSG00000018986	schlafen 3 [Source:MGI Symbol;Acc:MGI:1329005]	+	gene	Name match	0	0.000165684	0.00161559	4.9392	0.925611
Odf3b	15	89261652	89263790	-	Odf3b	ENSMUSG00000047394	outer dense fiber of sperm tails 3B [Source:MGI Symbol;Acc:MGI:1917363]	-	gene	Name match	0	4.75165e-05	0.000567135	4.89041	1.256
A930033H14Rik	10	69045592	69048928	-	A930033H14Rik	ENSMUSG00000090622	RIKEN cDNA A930033H14 gene [Source:MGI Symbol;Acc:MGI:2444562]	-	gene	Name match	0	0.000236059	0.00217085	4.8893	0.885283
P2rx3	2	84828927	84867806	-	P2rx3	ENSMUSG00000027071	purinergic receptor P2X; ligand-gated ion channel; 3 [Source:MGI Symbol;Acc:MGI:1097160]	-	gene	Name match	0	5.14604e-18	2.18112e-15	4.88059	2.60936
Gm19784	18	67056542	67083094	-	Gm19784	ENSMUSG00000118216	predicted gene; 19784 [Source:MGI Symbol;Acc:MGI:5011969]	-	gene	Name match	0	0.000264907	0.00239345	4.87443	0.872291
D930019O06Rik	1	39689344	39696550	+	D930019O06Rik	ENSMUSG00000097083	RIKEN cDNA D930019O06 [Source:MGI Symbol;Acc:MGI:3043219]	+	gene	Name match	0	0.00688111	0.0325101	4.80498	0.435224
Bgn	X	72527208	72539539	+	Bgn	ENSMUSG00000031375	biglycan [Source:MGI Symbol;Acc:MGI:88158]	+	gene	Name match	0	0.000478646	0.00385687	4.76498	0.811078
Ubxn10	4	138437148	138464478	-	Ubxn10	ENSMUSG00000043621	UBX domain protein 10 [Source:MGI Symbol;Acc:MGI:2443123]	-	gene	Name match	0	0.000744194	0.00554075	4.75695	0.748758
Vsx2	12	84616536	84642231	+	Vsx2	ENSMUSG00000021239	visual system homeobox 2 [Source:MGI Symbol;Acc:MGI:88401]	+	gene	Name match	0	6.4577e-05	0.000737531	4.75642	1.37578
Gm12408	4	45639744	45646111	+	Gm12408	ENSMUSG00000085980	predicted gene 12408 [Source:MGI Symbol;Acc:MGI:3649921]	+	gene	Name match	0	0.00234735	0.0139558	4.75109	0.587013
Gm45137	7	120638361	120642775	+	Gm45137	ENSMUSG00000109206	predicted gene 45137 [Source:MGI Symbol;Acc:MGI:5753713]	+	gene	Name match	0	0.0010648	0.00741204	4.72205	0.704436
Gfi1	5	107864523	107873902	-	Gfi1	ENSMUSG00000029275	growth factor independent 1 transcription repressor [Source:MGI Symbol;Acc:MGI:103170]	-	gene	Name match	0	0.00296738	0.0167993	4.70261	0.572449
Cyb5r2	7	107347662	107357239	-	Cyb5r2	ENSMUSG00000048065	cytochrome b5 reductase 2 [Source:MGI Symbol;Acc:MGI:2444415]	-	gene	Name match	0	6.18005e-14	1.13423e-11	4.6717	2.62885
Ric3	7	108633519	108682538	-	Ric3	ENSMUSG00000048330	RIC3 acetylcholine receptor chaperone [Source:MGI Symbol;Acc:MGI:2443887]	-	gene	Name match	0	0.000917888	0.00657659	4.66927	0.738395
Mindy4	6	55180368	55297207	+	Mindy4	ENSMUSG00000038022	MINDY lysine 48 deubiquitinase 4 [Source:MGI Symbol;Acc:MGI:3583959]	+	gene	Name match	0	0.0107619	0.0463451	4.66317	0.401542
Tmprss9	10	80707682	80735326	+	Tmprss9	ENSMUSG00000059406	transmembrane protease; serine 9 [Source:MGI Symbol;Acc:MGI:3612246]	+	gene	Name match	0	0.000958517	0.00681394	4.61726	0.743222
Gm10505	17	27544009	27563807	+	Gm10505	ENSMUSG00000073430	predicted gene 10505 [Source:MGI Symbol;Acc:MGI:3642687]	+	gene	Name match	0	0.00350944	0.0191683	4.59143	0.563147
Gm15850	1	136053916	136058921	-	Gm15850	ENSMUSG00000086264	predicted gene 15850 [Source:MGI Symbol;Acc:MGI:3801986]	-	gene	Name match	0	0.000338362	0.0029149	4.52982	1.09615
Aim2	1	173178445	173293606	+	Aim2	ENSMUSG00000037860	absent in melanoma 2 [Source:MGI Symbol;Acc:MGI:2686159]	+	gene	Name match	0	1.04498e-06	2.37839e-05	4.51983	1.11955
Dbx2	15	95521444	95553841	-	Dbx2	ENSMUSG00000045608	developing brain homeobox 2 [Source:MGI Symbol;Acc:MGI:107445]	-	gene	Name match	0	0.00150412	0.00980792	4.51697	0.698182
Dnah7c	1	46464752	46846636	+	Dnah7c	ENSMUSG00000101337	dynein; axonemal; heavy chain 7C [Source:MGI Symbol;Acc:MGI:3639762]	+	gene	Name match	0	0.00425394	0.0222289	4.38777	0.574187
Mlph	1	90842807	90878864	+	Mlph	ENSMUSG00000026303	melanophilin [Source:MGI Symbol;Acc:MGI:2176380]	+	gene	Name match	0	0.00254598	0.0149001	4.35902	0.653583
Gm26592	9	20945586	20949078	-	Gm26592	ENSMUSG00000097535	predicted gene; 26592 [Source:MGI Symbol;Acc:MGI:5477086]	-	gene	Name match	0	0.00359219	0.0195419	4.34153	0.607673
1700061E17Rik	9	110815269	110816872	+	1700061E17Rik	ENSMUSG00000102060	RIKEN cDNA 1700061E17 gene [Source:MGI Symbol;Acc:MGI:3642196]	+	gene	Name match	0	0.0013983	0.0092347	4.33956	0.792083
Nos3	5	24569808	24589472	+	Nos3	ENSMUSG00000028978	nitric oxide synthase 3; endothelial cell [Source:MGI Symbol;Acc:MGI:97362]	+	gene	Name match	0	2.51304e-22	2.9957e-19	4.291	2.78218
Fam124b	1	80176423	80196190	-	Fam124b	ENSMUSG00000043230	family with sequence similarity 124; member B [Source:MGI Symbol;Acc:MGI:3026880]	-	gene	Name match	0	0.00692215	0.0326393	4.28742	0.523603
Cngb1	8	95965673	96033213	-	Cngb1	ENSMUSG00000031789	cyclic nucleotide gated channel beta 1 [Source:MGI Symbol;Acc:MGI:2664102]	-	gene	Name match	0	0.000952424	0.0067826	4.28291	0.886218
Hnf1a	5	115087039	115109153	-	Hnf1a	ENSMUSG00000029556	HNF1 homeobox A [Source:MGI Symbol;Acc:MGI:98504]	-	gene	Name match	0	0.00366612	0.0198366	4.24683	0.622527
Ndufb11b	15	81864741	81865764	+	Ndufb11b	ENSMUSG00000061633	NADH:ubiquinone oxidoreductase subunit B11B [Source:MGI Symbol;Acc:MGI:1913596]	+	gene	Name match	0	0.00102392	0.0071904	4.21585	0.889558
Kcng4	8	120350593	120362419	-	Kcng4	ENSMUSG00000045246	potassium voltage-gated channel; subfamily G; member 4 [Source:MGI Symbol;Acc:MGI:1913983]	-	gene	Name match	0	0.00602572	0.0293559	4.15687	0.566864
Iho1	9	108280810	108305683	-	Iho1	ENSMUSG00000047220	interactor of HORMAD1 1 [Source:MGI Symbol;Acc:MGI:3612242]	-	gene	Name match	0	1.67681e-13	2.78103e-11	4.12453	2.22318
Gm48622	13	54463924	54481899	-	Gm48622	ENSMUSG00000113404	predicted gene; 48622 [Source:MGI Symbol;Acc:MGI:6098218]	-	gene	Name match	0	0.0111636	0.0477943	4.10764	0.486015
A530084C06Rik	13	31740117	31743316	-	A530084C06Rik	ENSMUSG00000090863	RIKEN cDNA A530084C06 gene [Source:MGI Symbol;Acc:MGI:3704402]	-	gene	Name match	0	0.00761201	0.0351195	4.07387	0.547085
Angptl6	9	20785104	20791023	-	Angptl6	ENSMUSG00000038742	angiopoietin-like 6 [Source:MGI Symbol;Acc:MGI:1917976]	-	gene	Name match	0	2.00681e-16	6.27472e-14	4.05752	2.43305
Lbhd2	12	111373243	111378524	+	Lbhd2	ENSMUSG00000087075	LBH domain containing 2 [Source:MGI Symbol;Acc:MGI:2685744]	+	gene	Name match	0	1.02552e-07	3.28735e-06	4.05659	1.93084
Art1	7	101750950	101763140	+	Art1	ENSMUSG00000030996	ADP-ribosyltransferase 1 [Source:MGI Symbol;Acc:MGI:107511]	+	gene	Name match	0	6.74416e-06	0.000113732	4.05568	1.55479
Chac1	2	119181710	119184862	+	Chac1	ENSMUSG00000027313	ChaC; cation transport regulator 1 [Source:MGI Symbol;Acc:MGI:1916315]	+	gene	Name match	0	7.02058e-20	4.31947e-17	3.99578	2.61452
C78283	5	74103724	74105719	+	C78283	ENSMUSG00000106968	expressed sequence C78283 [Source:MGI Symbol;Acc:MGI:2141303]	+	gene	Name match	0	5.15577e-08	1.81432e-06	3.98383	1.58942
Agmat	4	141473983	141486574	+	Agmat	ENSMUSG00000040706	agmatine ureohydrolase (agmatinase) [Source:MGI Symbol;Acc:MGI:1923236]	+	gene	Name match	0	0.00960675	0.0423652	3.98016	0.528775
Wdr95	5	149452144	149535359	+	Wdr95	ENSMUSG00000029658	WD40 repeat domain 95 [Source:MGI Symbol;Acc:MGI:1923042]	+	gene	Name match	0	0.00445731	0.0230453	3.9465	0.688494
Gm44700	7	28586552	28587908	-	Gm44700	ENSMUSG00000109307	predicted gene 44700 [Source:MGI Symbol;Acc:MGI:5753276]	-	gene	Name match	0	0.00310446	0.0174407	3.92859	0.75882
Ubap1l	9	65268323	65287659	+	Ubap1l	ENSMUSG00000086228	ubiquitin-associated protein 1-like [Source:MGI Symbol;Acc:MGI:2685360]	+	gene	Name match	0	1.61534e-19	8.55814e-17	3.8778	2.69083
8030474K03Rik	X	100838262	100842248	+	8030474K03Rik	ENSMUSG00000046774	RIKEN cDNA 8030474K03 gene [Source:MGI Symbol;Acc:MGI:2685988]	+	gene	Name match	0	2.37256e-10	1.67599e-08	3.87358	2.01727
Tmem204	17	25276676	25302565	-	Tmem204	ENSMUSG00000024168	transmembrane protein 204 [Source:MGI Symbol;Acc:MGI:3039635]	-	gene	Name match	0	0.0100647	0.0439378	3.8638	0.588287
Plxnd1	6	115931772	115971966	-	Plxnd1	ENSMUSG00000030123	plexin D1 [Source:MGI Symbol;Acc:MGI:2154244]	-	gene	Name match	0	1.1007e-21	1.23492e-18	3.86051	2.69673
CN725425	15	91083697	91145097	+	CN725425	ENSMUSG00000078932	cDNA sequence CN725425 [Source:MGI Symbol;Acc:MGI:3613655]	+	gene	Name match	0	0.000435721	0.00356521	3.80494	1.09696
Gm867	10	75773557	75776506	-	Gm867	ENSMUSG00000050157	predicted gene 867 [Source:MGI Symbol;Acc:MGI:2685713]	-	gene	Name match	0	0.00716199	0.0335216	3.78824	0.682915
Platr16	4	145136815	145176326	+	Platr16	ENSMUSG00000085101	pluripotency associated transcript 16 [Source:MGI Symbol;Acc:MGI:3651931]	+	gene	Name match	0	1.00596e-09	5.99582e-08	3.76899	1.95826
Fgr	4	132701406	132729221	+	Fgr	ENSMUSG00000028874	FGR proto-oncogene; Src family tyrosine kinase [Source:MGI Symbol;Acc:MGI:95527]	+	gene	Name match	0	2.55946e-05	0.000339004	3.75681	1.35383
Trim66	7	109048213	109107341	-	Trim66	ENSMUSG00000031026	tripartite motif-containing 66 [Source:MGI Symbol;Acc:MGI:2152406]	-	gene	Name match	0	6.04745e-06	0.000104667	3.75143	1.30312
Prr23a2	9	98738547	98739427	+	Prr23a2	ENSMUSG00000063058	proline rich 23A; member 2 [Source:MGI Symbol;Acc:MGI:3645937]	+	gene	Name match	0	1.05906e-05	0.00016557	3.74601	1.58429
Tro	X	149428300	149440579	-	Tro	ENSMUSG00000025272	trophinin [Source:MGI Symbol;Acc:MGI:1928994]	-	gene	Name match	0	0.000284854	0.00253369	3.73956	0.828205
Dleu7	14	62513680	62530496	-	Dleu7	ENSMUSG00000048281	deleted in lymphocytic leukemia; 7 [Source:MGI Symbol;Acc:MGI:2447771]	-	gene	Name match	0	6.21213e-13	8.97606e-11	3.73523	2.32862
Slc35d3	10	19723662	19727205	-	Slc35d3	ENSMUSG00000050473	solute carrier family 35; member D3 [Source:MGI Symbol;Acc:MGI:1923407]	-	gene	Name match	0	0.00832771	0.0377907	3.73346	0.613693
Usp11	X	20570145	20586778	+	Usp11	ENSMUSG00000031066	ubiquitin specific peptidase 11 [Source:MGI Symbol;Acc:MGI:2384312]	+	gene	Name match	0	6.9317e-07	1.65467e-05	3.71908	1.59345
Ush1g	11	115206018	115212867	-	Ush1g	ENSMUSG00000045288	USH1 protein network component sans [Source:MGI Symbol;Acc:MGI:2450757]	-	gene	Name match	0	4.04947e-05	0.000495214	3.70746	1.3044
Gm14164	2	152187589	152217244	+	Gm14164	ENSMUSG00000068062	predicted gene 14164 [Source:MGI Symbol;Acc:MGI:3650730]	+	gene	Name match	0	7.35484e-06	0.000121876	3.7054	1.52598
Acsbg3	17	57182477	57195904	+	Acsbg3	ENSMUSG00000024209	acyl-CoA synthetase bubblegum family member 3 [Source:MGI Symbol;Acc:MGI:1925875]	+	gene	Name match	0	0.00362574	0.0196795	3.68445	0.876292
Dmc1	15	79445698	79489310	-	Dmc1	ENSMUSG00000022429	DNA meiotic recombinase 1 [Source:MGI Symbol;Acc:MGI:105393]	-	gene	Name match	0	0.00104933	0.00733648	3.68416	0.976526
Arhgap33os	7	30214547	30221618	+	Arhgap33os	ENSMUSG00000062132	Rho GTPase activating protein 33; opposite strand [Source:MGI Symbol;Acc:MGI:2685928]	+	gene	Name match	0	6.56553e-08	2.24819e-06	3.65389	1.82171
Mfng	15	78640082	78657675	-	Mfng	ENSMUSG00000018169	MFNG O-fucosylpeptide 3-beta-N- acetylglucosaminyltransferase [Source:MGI Symbol;Acc:MGI:1095404]	-	gene	Name match	0	3.42189e-06	6.55937e-05	3.6533	1.45707
Plb1	5	32390052	32523864	+	Plb1	ENSMUSG00000029134	phospholipase B1 [Source:MGI Symbol;Acc:MGI:1922406]	+	gene	Name match	0	0.00774636	0.0355535	3.62281	0.657993
Hydin	8	110993609	111336885	+	Hydin	ENSMUSG00000059854	HYDIN; axonemal central pair apparatus protein [Source:MGI Symbol;Acc:MGI:2389007]	+	gene	Name match	0	0.00505724	0.0255312	3.62242	0.81478
Sycp1	3	102725815	102843416	-	Sycp1	ENSMUSG00000027855	synaptonemal complex protein 1 [Source:MGI Symbol;Acc:MGI:105931]	-	gene	Name match	0	1.8639e-15	4.80407e-13	3.60891	2.34817
B4galnt2	11	95756769	95805717	-	B4galnt2	ENSMUSG00000013418	beta-1;4-N-acetyl-galactosaminyl transferase 2 [Source:MGI Symbol;Acc:MGI:1342058]	-	gene	Name match	0	2.15562e-19	1.11119e-16	3.55164	2.5853
Plek2	12	78935465	78953738	-	Plek2	ENSMUSG00000021118	pleckstrin 2 [Source:MGI Symbol;Acc:MGI:1351466]	-	gene	Name match	0	1.12332e-09	6.5212e-08	3.54278	1.93407
Exoc3l	8	106016556	106022733	-	Exoc3l	ENSMUSG00000043251	exocyst complex component 3-like [Source:MGI Symbol;Acc:MGI:3041195]	-	gene	Name match	0	4.6147e-13	7.09808e-11	3.52255	2.13806
Gbx1	5	24707755	24732200	-	Gbx1	ENSMUSG00000067724	gastrulation brain homeobox 1 [Source:MGI Symbol;Acc:MGI:95667]	-	gene	Name match	0	0.000240392	0.00220539	3.51908	1.17947
Prkag3	1	74778081	74788380	-	Prkag3	ENSMUSG00000006542	protein kinase; AMP-activated; gamma 3 non- catalytic subunit [Source:MGI Symbol;Acc:MGI:1891343]	-	gene	Name match	0	0.000130864	0.00132835	3.51853	1.27689
Gm45353	8	123065910	123069839	+	Gm45353	ENSMUSG00000109957	predicted gene 45353 [Source:MGI Symbol;Acc:MGI:5791189]	+	gene	Name match	0	0.00551743	0.0273619	3.50217	0.831937
Nupr1	7	126222421	126230033	-	Nupr1	ENSMUSG00000030717	nuclear protein transcription regulator 1 [Source:MGI Symbol;Acc:MGI:1891834]	-	gene	Name match	0	3.82445e-12	4.16822e-10	3.4947	2.0546
Sprn	7	139730541	139734790	-	Sprn	ENSMUSG00000045733	shadow of prion protein [Source:MGI Symbol;Acc:MGI:3582583]	-	gene	Name match	0	0.000303175	0.00267211	3.44523	1.05341
Trib3	2	152179342	152185952	-	Trib3	ENSMUSG00000032715	tribbles pseudokinase 3 [Source:MGI Symbol;Acc:MGI:1345675]	-	gene	Name match	0	2.27348e-16	6.99389e-14	3.43713	2.33049
Il33	19	29902514	29938118	+	Il33	ENSMUSG00000024810	interleukin 33 [Source:MGI Symbol;Acc:MGI:1924375]	+	gene	Name match	0	0.0104269	0.0451262	3.42345	0.698369
Ednra	8	78389660	78451093	-	Ednra	ENSMUSG00000031616	endothelin receptor type A [Source:MGI Symbol;Acc:MGI:105923]	-	gene	Name match	0	0.00712637	0.0333713	3.42208	0.800197
Slc15a1	14	121697033	121742664	-	Slc15a1	ENSMUSG00000025557	solute carrier family 15 (oligopeptide transporter); member 1 [Source:MGI Symbol;Acc:MGI:1861376]	-	gene	Name match	0	0.00186148	0.011635	3.37473	0.96851
Ddx4	13	112734867	112789009	-	Ddx4	ENSMUSG00000021758	DEAD box helicase 4 [Source:MGI Symbol;Acc:MGI:102670]	-	gene	Name match	0	3.68739e-16	1.0656e-13	3.34296	2.31171
Meioc	11	102554542	102573063	+	Meioc	ENSMUSG00000051455	meiosis specific with coiled-coil domain [Source:MGI Symbol;Acc:MGI:2686410]	+	gene	Name match	0	0.00958144	0.0422731	3.26225	0.77399
Slc10a6	5	103753577	103777269	-	Slc10a6	ENSMUSG00000029321	solute carrier family 10 (sodium/bile acid cotransporter family); member 6 [Source:MGI Symbol;Acc:MGI:1923000]	-	gene	Name match	0	0.00180003	0.0113195	3.23853	0.927224
Armcx3	X	133657344	133662204	+	Armcx3	ENSMUSG00000049047	armadillo repeat containing; X-linked 3 [Source:MGI Symbol;Acc:MGI:1918953]	+	gene	Name match	0	7.07245e-07	1.68183e-05	3.21439	1.60097
Cox4i2	2	152596093	152606957	+	Cox4i2	ENSMUSG00000009876	cytochrome c oxidase subunit 4I2 [Source:MGI Symbol;Acc:MGI:2135755]	+	gene	Name match	0	0.00543389	0.0270249	3.19034	0.742166
Apold1	6	134958681	134963799	+	Apold1	ENSMUSG00000090698	apolipoprotein L domain containing 1 [Source:MGI Symbol;Acc:MGI:2685921]	+	gene	Name match	0	8.42557e-07	1.96696e-05	3.17443	1.45661
Gm11714	11	107319102	107326512	+	Gm11714	ENSMUSG00000087113	predicted gene 11714 [Source:MGI Symbol;Acc:MGI:3649214]	+	gene	Name match	0	7.99183e-07	1.87258e-05	3.17044	1.56801
Aldh3b1	19	3963491	3979808	-	Aldh3b1	ENSMUSG00000024885	aldehyde dehydrogenase 3 family; member B1 [Source:MGI Symbol;Acc:MGI:1914939]	-	gene	Name match	0	4.53826e-06	8.18906e-05	3.13895	1.52298
Camk1d	2	5298268	5719326	-	Camk1d	ENSMUSG00000039145	calcium/calmodulin-dependent protein kinase ID [Source:MGI Symbol;Acc:MGI:2442190]	-	gene	Name match	0	2.37739e-12	2.88815e-10	3.10448	2.03353
Tbx4	11	85777248	85806923	+	Tbx4	ENSMUSG00000000094	T-box 4 [Source:MGI Symbol;Acc:MGI:102556]	+	gene	Name match	0	3.32658e-14	6.67872e-12	3.09765	2.17474
Tdrd12	7	35168523	35237170	-	Tdrd12	ENSMUSG00000030491	tudor domain containing 12 [Source:MGI Symbol;Acc:MGI:1919231]	-	gene	Name match	0	3.03785e-05	0.000392288	3.08161	1.27673
Mcoln3	3	145823205	145847561	+	Mcoln3	ENSMUSG00000036853	mucolipin 3 [Source:MGI Symbol;Acc:MGI:1890500]	+	gene	Name match	0	0.00167446	0.010642	3.05281	0.836164
Nol3	8	106002772	106008571	+	Nol3	ENSMUSG00000014776	nucleolar protein 3 (apoptosis repressor with CARD domain) [Source:MGI Symbol;Acc:MGI:1925938]	+	gene	Name match	0	1.7058e-06	3.60297e-05	3.05087	1.56076
Gm10030	9	110818567	110837097	+	Gm10030	ENSMUSG00000057802	predicted gene 10030 [Source:MGI Symbol;Acc:MGI:3641798]	+	gene	Name match	0	0.00012206	0.0012557	3.04533	1.1255
Ccdc158	5	92755813	92823130	-	Ccdc158	ENSMUSG00000050050	coiled-coil domain containing 158 [Source:MGI Symbol;Acc:MGI:2444555]	-	gene	Name match	0	5.73829e-10	3.6361e-08	3.03399	1.90956
Sstr2	11	113510168	113516854	+	Sstr2	ENSMUSG00000047904	somatostatin receptor 2 [Source:MGI Symbol;Acc:MGI:98328]	+	gene	Name match	0	2.09207e-06	4.29055e-05	3.02425	1.50822
Gm4779	X	100833659	100838029	-	Gm4779	ENSMUSG00000045010	predicted gene 4779 [Source:MGI Symbol;Acc:MGI:3646776]	-	gene	Name match	0	2.96382e-08	1.13284e-06	3.02328	1.68862
Rgs8	1	153528771	153576069	+	Rgs8	ENSMUSG00000042671	regulator of G-protein signaling 8 [Source:MGI Symbol;Acc:MGI:108408]	+	gene	Name match	0	0.0116756	0.0494532	3.01875	0.705372
Amn	12	111237529	111242860	+	Amn	ENSMUSG00000021278	amnionless [Source:MGI Symbol;Acc:MGI:1934943]	+	gene	Name match	0	3.03253e-27	5.78394e-24	3.00842	2.52179
Atf5	7	44461680	44466082	-	Atf5	ENSMUSG00000038539	activating transcription factor 5 [Source:MGI Symbol;Acc:MGI:2141857]	-	gene	Name match	0	1.70031e-29	4.63286e-26	2.99709	2.53168
Dnah1	14	30982332	31045853	-	Dnah1	ENSMUSG00000019027	dynein; axonemal; heavy chain 1 [Source:MGI Symbol;Acc:MGI:107721]	-	gene	Name match	0	2.89301e-09	1.50761e-07	2.99683	1.79061
Plcl1	1	55445080	55793444	+	Plcl1	ENSMUSG00000038349	phospholipase C-like 1 [Source:MGI Symbol;Acc:MGI:3036262]	+	gene	Name match	0	7.17534e-09	3.34609e-07	2.97668	1.75716
Crhbp	13	95567879	95581432	-	Crhbp	ENSMUSG00000021680	corticotropin releasing hormone binding protein [Source:MGI Symbol;Acc:MGI:88497]	-	gene	Name match	0	6.60424e-06	0.000111967	2.96922	1.39473
Angptl2	2	33106081	33137729	+	Angptl2	ENSMUSG00000004105	angiopoietin-like 2 [Source:MGI Symbol;Acc:MGI:1347002]	+	gene	Name match	0	0.00455468	0.0234657	2.95608	0.841534
Rab39b	X	74615652	74621837	-	Rab39b	ENSMUSG00000031202	RAB39B; member RAS oncogene family [Source:MGI Symbol;Acc:MGI:1915040]	-	gene	Name match	0	1.78429e-05	0.00025359	2.94455	1.28987
Nfasc	1	132492428	132669535	-	Nfasc	ENSMUSG00000026442	neurofascin [Source:MGI Symbol;Acc:MGI:104753]	-	gene	Name match	0	2.24224e-09	1.20381e-07	2.94074	1.80786
Zkscan4	13	21663077	21669677	+	Zkscan4	ENSMUSG00000054931	zinc finger with KRAB and SCAN domains 4 [Source:MGI Symbol;Acc:MGI:3649412]	+	gene	Name match	0	0.00145382	0.00953535	2.9346	0.985233
Myl3	9	110570929	110598866	+	Myl3	ENSMUSG00000059741	myosin; light polypeptide 3 [Source:MGI Symbol;Acc:MGI:97268]	+	gene	Name match	0	0.00243906	0.0143936	2.90269	0.960975
2410003L11Rik	11	97489337	97513719	+	2410003L11Rik	ENSMUSG00000085860	RIKEN cDNA 2410003L11 gene [Source:MGI Symbol;Acc:MGI:1916979]	+	gene	Name match	0	0.00933311	0.0413881	2.877	0.604257
Sema3g	14	30939817	30952309	+	Sema3g	ENSMUSG00000021904	sema domain; immunoglobulin domain (Ig); short basic domain; secreted; (semaphorin) 3G [Source:MGI Symbol;Acc:MGI:3041242]	+	gene	Name match	0	8.68677e-06	0.000140887	2.85602	1.33517
Klhl33	14	51126039	51134964	-	Klhl33	ENSMUSG00000090799	kelch-like 33 [Source:MGI Symbol;Acc:MGI:3644593]	-	gene	Name match	0	0.0100552	0.0439096	2.85239	0.773157
Gm36684	17	13551010	13554104	+	Gm36684	ENSMUSG00000117278	predicted gene; 36684 [Source:MGI Symbol;Acc:MGI:5595843]	+	gene	Name match	0	0.000164823	0.00161048	2.84241	1.23028
Cckbr	7	105074938	105120105	+	Cckbr	ENSMUSG00000030898	cholecystokinin B receptor [Source:MGI Symbol;Acc:MGI:99479]	+	gene	Name match	0	0.00166853	0.0106132	2.82967	0.981846
Spock1	13	57569008	58056146	-	Spock1	ENSMUSG00000056222	sparc/osteonectin; cwcv and kazal-like domains proteoglycan 1 [Source:MGI Symbol;Acc:MGI:105371]	-	gene	Name match	0	6.84512e-09	3.22865e-07	2.81945	1.74845
Spag16	1	69866129	70764291	+	Spag16	ENSMUSG00000053153	sperm associated antigen 16 [Source:MGI Symbol;Acc:MGI:1913972]	+	gene	Name match	0	0.000140661	0.00141156	2.81851	1.19003
Ptgis	2	167033725	167082524	-	Ptgis	ENSMUSG00000017969	prostaglandin I2 (prostacyclin) synthase [Source:MGI Symbol;Acc:MGI:1097156]	-	gene	Name match	0	4.17159e-17	1.53009e-14	2.81408	2.17644
Adamtsl3	7	81984902	82263658	+	Adamtsl3	ENSMUSG00000070469	ADAMTS-like 3 [Source:MGI Symbol;Acc:MGI:3028499]	+	gene	Name match	0	0.00500137	0.0253094	2.80671	0.855901
Slc1a4	11	20252180	20282713	-	Slc1a4	ENSMUSG00000020142	solute carrier family 1 (glutamate/neutral amino acid transporter); member 4 [Source:MGI Symbol;Acc:MGI:2135601]	-	gene	Name match	0	4.15675e-06	7.6453e-05	2.80556	1.37785
Slc7a3	X	100122816	100129626	-	Slc7a3	ENSMUSG00000031297	solute carrier family 7 (cationic amino acid transporter; y+ system); member 3 [Source:MGI Symbol;Acc:MGI:1100521]	-	gene	Name match	0	1.83523e-27	3.88927e-24	2.79985	2.39548
Pck2	14	55777723	55788699	+	Pck2	ENSMUSG00000040618	phosphoenolpyruvate carboxykinase 2 (mitochondrial) [Source:MGI Symbol;Acc:MGI:1860456]	+	gene	Name match	0	2.62448e-20	2.00227e-17	2.78909	2.25191
Caly	7	139649793	139662461	-	Caly	ENSMUSG00000025468	calcyon neuron-specific vesicular protein [Source:MGI Symbol;Acc:MGI:1915816]	-	gene	Name match	0	0.0113071	0.0482892	2.78521	0.76822
Lrmp	6	145061379	145120660	+	Lrmp	ENSMUSG00000030263	lymphoid-restricted membrane protein [Source:MGI Symbol;Acc:MGI:108424]	+	gene	Name match	0	0.00417588	0.0219046	2.78443	0.895162
Gpr68	12	100842941	100874457	-	Gpr68	ENSMUSG00000047415	G protein-coupled receptor 68 [Source:MGI Symbol;Acc:MGI:2441763]	-	gene	Name match	0	0.000374238	0.00315833	2.7653	1.08799
Sntb1	15	55499784	55770345	-	Sntb1	ENSMUSG00000060429	syntrophin; basic 1 [Source:MGI Symbol;Acc:MGI:101781]	-	gene	Name match	0	7.95087e-09	3.65414e-07	2.75983	1.71589
Gm29243	8	34684013	34693299	+	Gm29243	ENSMUSG00000100605	predicted gene 29243 [Source:MGI Symbol;Acc:MGI:5579949]	+	gene	Name match	0	1.4465e-07	4.40721e-06	2.74887	1.63794
Slc7a14	3	31257007	31364527	-	Slc7a14	ENSMUSG00000069072	solute carrier family 7 (cationic amino acid transporter; y+ system); member 14 [Source:MGI Symbol;Acc:MGI:3040688]	-	gene	Name match	0	0.00969556	0.0426559	2.74238	0.750594
Rcn3	7	44732337	44741645	-	Rcn3	ENSMUSG00000019539	reticulocalbin 3; EF-hand calcium binding domain [Source:MGI Symbol;Acc:MGI:1277122]	-	gene	Name match	0	2.41504e-05	0.000324153	2.72395	1.2705
Gm47863	12	85643793	85645965	-	Gm47863	ENSMUSG00000113165	predicted gene; 47863 [Source:MGI Symbol;Acc:MGI:6097080]	-	gene	Name match	0	0.00378249	0.020345	2.70611	0.881422
Gm16104	10	81245409	81247413	+	Gm16104	ENSMUSG00000085327	predicted gene 16104 [Source:MGI Symbol;Acc:MGI:3801749]	+	gene	Name match	0	0.00358283	0.0194965	2.70366	0.798246
Amhr2	15	102353802	102363068	+	Amhr2	ENSMUSG00000023047	anti-Mullerian hormone type 2 receptor [Source:MGI Symbol;Acc:MGI:105062]	+	gene	Name match	0	1.5646e-07	4.69208e-06	2.703	1.65552
Gpr179	11	97222935	97242903	-	Gpr179	ENSMUSG00000070337	G protein-coupled receptor 179 [Source:MGI Symbol;Acc:MGI:2443409]	-	gene	Name match	0	3.48151e-07	9.19708e-06	2.70039	1.55517
Rnf125	18	21077682	21116919	+	Rnf125	ENSMUSG00000033107	ring finger protein 125 [Source:MGI Symbol;Acc:MGI:1914914]	+	gene	Name match	0	0.000424115	0.00348821	2.69279	1.00952
Qprt	7	126706286	126721398	-	Qprt	ENSMUSG00000030674	quinolinate phosphoribosyltransferase [Source:MGI Symbol;Acc:MGI:1914625]	-	gene	Name match	0	1.37878e-05	0.000205692	2.68254	1.35308
Ubash3a	17	31426847	31465866	+	Ubash3a	ENSMUSG00000042345	ubiquitin associated and SH3 domain containing; A [Source:MGI Symbol;Acc:MGI:1926074]	+	gene	Name match	0	0.000394539	0.00328032	2.67153	1.11149
Mef2b	8	70592361	70620138	+	Mef2b	ENSMUSG00000079033	myocyte enhancer factor 2B [Source:MGI Symbol;Acc:MGI:104526]	+	gene	Name match	0	3.95298e-10	2.5909e-08	2.66671	1.80567
Slc6a9	4	117691703	117732395	+	Slc6a9	ENSMUSG00000028542	solute carrier family 6 (neurotransmitter transporter; glycine); member 9 [Source:MGI Symbol;Acc:MGI:95760]	+	gene	Name match	0	6.85641e-08	2.33522e-06	2.64786	1.60841
BC107364	3	96341104	96359622	-	BC107364	ENSMUSG00000046317	cDNA sequence BC107364 [Source:MGI Symbol;Acc:MGI:3618860]	-	gene	Name match	0	0.00168557	0.0106866	2.6447	0.949121
Bglap3	3	88275923	88280050	-	Bglap3	ENSMUSG00000074489	bone gamma-carboxyglutamate protein 3 [Source:MGI Symbol;Acc:MGI:88155]	-	gene	Name match	0	1.971e-28	4.69911e-25	2.6154	2.28474
Slc7a10	7	34885810	34900539	+	Slc7a10	ENSMUSG00000030495	solute carrier family 7 (cationic amino acid transporter; y+ system); member 10 [Source:MGI Symbol;Acc:MGI:1858261]	+	gene	Name match	0	0.011297	0.0482585	2.61109	0.745634
Tex14	11	87295891	87446649	+	Tex14	ENSMUSG00000010342	testis expressed gene 14 [Source:MGI Symbol;Acc:MGI:1933227]	+	gene	Name match	0	9.86472e-11	7.58669e-09	2.59923	1.83369
P2rx7	5	122781974	122829495	+	P2rx7	ENSMUSG00000029468	purinergic receptor P2X; ligand-gated ion channel; 7 [Source:MGI Symbol;Acc:MGI:1339957]	+	gene	Name match	0	1.14075e-08	5.01327e-07	2.58148	1.69218
Zfp979	4	147696394	147726970	-	Zfp979	ENSMUSG00000066000	zinc finger protein 979 [Source:MGI Symbol;Acc:MGI:2148252]	-	gene	Name match	0	0.000258548	0.00234376	2.54175	1.09398
Gm1043	5	37242714	37386891	+	Gm1043	ENSMUSG00000117286	predicted gene 1043 [Source:MGI Symbol;Acc:MGI:2685889]	+	gene	Name match	0	2.28595e-17	9.08331e-15	2.537	2.05972
Cd177	7	24443408	24459736	-	Cd177	ENSMUSG00000052212	CD177 antigen [Source:MGI Symbol;Acc:MGI:1916141]	-	gene	Name match	0	5.33154e-07	1.33625e-05	2.53338	1.55064
Cyp27a1	1	74752733	74777051	+	Cyp27a1	ENSMUSG00000026170	cytochrome P450; family 27; subfamily a; polypeptide 1 [Source:MGI Symbol;Acc:MGI:88594]	+	gene	Name match	0	7.59309e-15	1.72408e-12	2.52905	1.98675
Flicr	X	7439839	7447266	+	Flicr	ENSMUSG00000039545	Foxp3 regulating long intergenic noncoding RNA [Source:MGI Symbol;Acc:MGI:1925435]	+	gene	Name match	0	0.00446059	0.0230498	2.52729	0.873932
Axl	7	25456698	25488130	-	Axl	ENSMUSG00000002602	AXL receptor tyrosine kinase [Source:MGI Symbol;Acc:MGI:1347244]	-	gene	Name match	0	8.39157e-06	0.00013668	2.5264	1.3894
Mmp2	8	93553919	93580048	+	Mmp2	ENSMUSG00000031740	matrix metallopeptidase 2 [Source:MGI Symbol;Acc:MGI:97009]	+	gene	Name match	0	3.09372e-08	1.17778e-06	2.52191	1.62674
Hsd17b1	11	100969237	100971353	+	Hsd17b1	ENSMUSG00000019301	hydroxysteroid (17-beta) dehydrogenase 1 [Source:MGI Symbol;Acc:MGI:105077]	+	gene	Name match	0	1.94159e-07	5.62796e-06	2.52011	1.57404
Cd93	2	148278560	148285483	-	Cd93	ENSMUSG00000027435	CD93 antigen [Source:MGI Symbol;Acc:MGI:106664]	-	gene	Name match	0	0.001572	0.0101465	2.51413	0.941756
Lvrn	18	46983105	47040309	+	Lvrn	ENSMUSG00000024481	laeverin [Source:MGI Symbol;Acc:MGI:1921824]	+	gene	Name match	0	0.000719988	0.00540643	2.51237	1.10539
Zfp563	17	33308284	33329679	+	Zfp563	ENSMUSG00000067424	zinc finger protein 563 [Source:MGI Symbol;Acc:MGI:2677168]	+	gene	Name match	0	0.00106055	0.00739596	2.50863	0.970908
Wdr31	4	62366890	62389133	-	Wdr31	ENSMUSG00000028391	WD repeat domain 31 [Source:MGI Symbol;Acc:MGI:1918604]	-	gene	Name match	0	0.0017883	0.0112606	2.50671	0.917964
Trf	9	103081200	103107643	-	Trf	ENSMUSG00000032554	transferrin [Source:MGI Symbol;Acc:MGI:98821]	-	gene	Name match	0	9.25428e-05	0.000998907	2.50222	1.18743
Zic3	X	57068060	57087096	+	Zic3	ENSMUSG00000067860	zinc finger protein of the cerebellum 3 [Source:MGI Symbol;Acc:MGI:106676]	+	gene	Name match	0	9.51697e-12	9.55354e-10	2.49141	1.84371
Shoc1	4	59043753	59138983	-	Shoc1	ENSMUSG00000038598	shortage in chiasmata 1 [Source:MGI Symbol;Acc:MGI:2140313]	-	gene	Name match	0	6.36616e-06	0.000108996	2.4868	1.39159
Slc16a7	10	125055139	125225334	-	Slc16a7	ENSMUSG00000020102	solute carrier family 16 (monocarboxylic acid transporters); member 7 [Source:MGI Symbol;Acc:MGI:1330284]	-	gene	Name match	0	0.00181437	0.0113984	2.48507	0.986448
Arhgef28	13	98035977	98342947	-	Arhgef28	ENSMUSG00000021662	Rho guanine nucleotide exchange factor (GEF) 28 [Source:MGI Symbol;Acc:MGI:1346016]	-	gene	Name match	0	1.21121e-09	6.97929e-08	2.48098	1.72527
Syce1	7	140357142	140367765	-	Syce1	ENSMUSG00000025480	synaptonemal complex central element protein 1 [Source:MGI Symbol;Acc:MGI:1921325]	-	gene	Name match	0	0.0113423	0.0483637	2.47592	0.732246
Rtl8b	X	52671144	52672375	-	Rtl8b	ENSMUSG00000067924	retrotransposon Gag like 8B [Source:MGI Symbol;Acc:MGI:3576504]	-	gene	Name match	0	0.0103771	0.044985	2.46703	0.679705
En2	5	28370692	28377164	+	En2	ENSMUSG00000039095	engrailed 2 [Source:MGI Symbol;Acc:MGI:95390]	+	gene	Name match	0	8.51237e-09	3.86563e-07	2.4628	1.67356
Gstt1	10	75619647	75634418	-	Gstt1	ENSMUSG00000001663	glutathione S-transferase; theta 1 [Source:MGI Symbol;Acc:MGI:107379]	-	gene	Name match	0	0.000394174	0.00327902	2.45601	1.12362
D730005E14Rik	15	79773733	79777321	+	D730005E14Rik	ENSMUSG00000115902	RIKEN cDNA D730005E14 gene [Source:NCBI gene (formerly Entrezgene);Acc:109361]	+	gene	Name match	0	8.27083e-05	0.000908695	2.45484	1.22973
Coro2b	9	62326774	62444326	-	Coro2b	ENSMUSG00000041729	coronin; actin binding protein; 2B [Source:MGI Symbol;Acc:MGI:2444283]	-	gene	Name match	0	3.08584e-06	5.9692e-05	2.45149	1.40851
Gm28845	1	65139778	65158717	-	Gm28845	ENSMUSG00000100846	predicted gene 28845 [Source:MGI Symbol;Acc:MGI:5579551]	-	gene	Name match	0	3.42584e-05	0.00043237	2.44581	1.33297
Jakmip1	5	37185679	37307951	+	Jakmip1	ENSMUSG00000063646	janus kinase and microtubule interacting protein 1 [Source:MGI Symbol;Acc:MGI:1923321]	+	gene	Name match	0	3.03317e-16	8.90027e-14	2.43954	1.98171
Cfap61	2	145776704	146056959	+	Cfap61	ENSMUSG00000037143	cilia and flagella associated protein 61 [Source:MGI Symbol;Acc:MGI:1926024]	+	gene	Name match	0	3.55547e-05	0.000444971	2.4393	1.29552
Gm43890	6	83291127	83293925	-	Gm43890	ENSMUSG00000108053	predicted gene; 43890 [Source:MGI Symbol;Acc:MGI:5690282]	-	gene	Name match	0	2.92074e-08	1.11862e-06	2.43609	1.64554
2410006H16Rik	11	62493703	62495633	+	2410006H16Rik	ENSMUSG00000086841	RIKEN cDNA 2410006H16 gene [Source:MGI Symbol;Acc:MGI:1916471]	+	gene	Name match	0	1.36498e-16	4.48865e-14	2.42756	1.98222
Cul9	17	46811498	46857314	-	Cul9	ENSMUSG00000040327	cullin 9 [Source:MGI Symbol;Acc:MGI:1925559]	-	gene	Name match	0	4.50592e-10	2.91327e-08	2.40139	1.75283
Igdcc3	9	65048471	65093154	+	Igdcc3	ENSMUSG00000032394	immunoglobulin superfamily; DCC subclass; member 3 [Source:MGI Symbol;Acc:MGI:1202390]	+	gene	Name match	0	1.21388e-05	0.000185218	2.3978	1.33043
Obscn	11	58885082	59029996	-	Obscn	ENSMUSG00000061462	obscurin; cytoskeletal calmodulin and titin- interacting RhoGEF [Source:MGI Symbol;Acc:MGI:2681862]	-	gene	Name match	0	0.000584324	0.00454149	2.39218	1.0615
Mov10l1	15	88867112	88939355	+	Mov10l1	ENSMUSG00000015365	Mov10 like RISC complex RNA helicase 1 [Source:MGI Symbol;Acc:MGI:1891384]	+	gene	Name match	0	4.48865e-08	1.61838e-06	2.39041	1.58966
Prokr1	6	87555573	87567725	-	Prokr1	ENSMUSG00000049409	prokineticin receptor 1 [Source:MGI Symbol;Acc:MGI:1929676]	-	gene	Name match	0	0.00089166	0.00642245	2.37596	1.00576
Rps6ka2	17	7437514	7570714	+	Rps6ka2	ENSMUSG00000023809	ribosomal protein S6 kinase; polypeptide 2 [Source:MGI Symbol;Acc:MGI:1342290]	+	gene	Name match	0	1.90463e-16	6.05449e-14	2.37372	1.95097
Cacna1i	15	80171439	80282480	+	Cacna1i	ENSMUSG00000022416	calcium channel; voltage-dependent; alpha 1I subunit [Source:MGI Symbol;Acc:MGI:2178051]	+	gene	Name match	0	0.000107637	0.00113173	2.37086	1.22008
Rbpjl	2	164245061	164257368	+	Rbpjl	ENSMUSG00000017007	recombination signal binding protein for immunoglobulin kappa J region-like [Source:MGI Symbol;Acc:MGI:1196616]	+	gene	Name match	0	0.00853977	0.0385878	2.37023	0.775901
Hrk	5	118302713	118327543	+	Hrk	ENSMUSG00000046607	harakiri; BCL2 interacting protein (contains only BH3 domain) [Source:MGI Symbol;Acc:MGI:1201608]	+	gene	Name match	0	2.93735e-13	4.7079e-11	2.35801	1.85588
Cadps	14	9646684	10097200	+	Cadps	ENSMUSG00000054423	Ca2+-dependent secretion activator [Source:MGI Symbol;Acc:MGI:1350922]	+	gene	Name match	0	0.00207831	0.0127132	2.34897	0.962556
Saa3	7	46361422	46365124	-	Saa3	ENSMUSG00000040026	serum amyloid A 3 [Source:MGI Symbol;Acc:MGI:98223]	-	gene	Name match	0	5.87157e-05	0.000681195	2.32046	1.22735
Tmem132b	5	125608838	125869647	+	Tmem132b	ENSMUSG00000070498	transmembrane protein 132B [Source:MGI Symbol;Acc:MGI:3609245]	+	gene	Name match	0	0.00169465	0.0107338	2.31442	0.987801
Gm9917	9	107436008	107445614	-	Gm9917	ENSMUSG00000097099	predicted gene 9917 [Source:MGI Symbol;Acc:MGI:3704343]	-	gene	Name match	0	0.000282504	0.00251903	2.31435	1.11146
Gm26947	10	60767770	60776721	+	Gm26947	ENSMUSG00000098055	predicted gene; 26947 [Source:MGI Symbol;Acc:MGI:5504062]	+	gene	Name match	0	0.00214589	0.0130139	2.30935	0.960011
Slc7a7	14	54606899	54655237	-	Slc7a7	ENSMUSG00000000958	solute carrier family 7 (cationic amino acid transporter; y+ system); member 7 [Source:MGI Symbol;Acc:MGI:1337120]	-	gene	Name match	0	2.41177e-15	6.1333e-13	2.29913	1.88536
Apobec3	15	79775860	79800107	+	Apobec3	ENSMUSG00000009585	apolipoprotein B mRNA editing enzyme; catalytic polypeptide 3 [Source:MGI Symbol;Acc:MGI:1933111]	+	gene	Name match	0	0.00110595	0.00763161	2.29427	0.970091
Enox1	14	77394203	77959200	+	Enox1	ENSMUSG00000022012	ecto-NOX disulfide-thiol exchanger 1 [Source:MGI Symbol;Acc:MGI:2444896]	+	gene	Name match	0	0.000108449	0.00113901	2.29355	1.21196
Zfp951	5	104961035	105007936	-	Zfp951	ENSMUSG00000072774	zinc finger protein 951 [Source:MGI Symbol;Acc:MGI:2441896]	-	gene	Name match	0	0.00342583	0.0188086	2.28761	0.933347
Slc45a1	4	150713029	150736631	-	Slc45a1	ENSMUSG00000039838	solute carrier family 45; member 1 [Source:MGI Symbol;Acc:MGI:2653235]	-	gene	Name match	0	6.21524e-26	9.8786e-23	2.27809	2.03197
4930461G14Rik	9	58362405	58376918	+	4930461G14Rik	ENSMUSG00000097651	RIKEN cDNA 4930461G14 gene [Source:MGI Symbol;Acc:MGI:1922129]	+	gene	Name match	0	0.00210967	0.0128591	2.27747	0.963842
Prrg1	X	77493219	77627502	-	Prrg1	ENSMUSG00000047996	proline rich Gla (G-carboxyglutamic acid) 1 [Source:MGI Symbol;Acc:MGI:1917364]	-	gene	Name match	0	4.05831e-20	2.86682e-17	2.27556	1.96378
Vldlr	19	27193884	27231631	+	Vldlr	ENSMUSG00000024924	very low density lipoprotein receptor [Source:MGI Symbol;Acc:MGI:98935]	+	gene	Name match	0	7.42734e-20	4.42693e-17	2.27094	1.95664
Ntf3	6	126078375	126143873	-	Ntf3	ENSMUSG00000049107	neurotrophin 3 [Source:MGI Symbol;Acc:MGI:97380]	-	gene	Name match	0	1.95513e-12	2.42144e-10	2.26647	1.79066
Faim2	15	99394893	99426046	-	Faim2	ENSMUSG00000023011	Fas apoptotic inhibitory molecule 2 [Source:MGI Symbol;Acc:MGI:1919643]	-	gene	Name match	0	3.56681e-06	6.74595e-05	2.2651	1.39878
Trim63	4	134042431	134056940	+	Trim63	ENSMUSG00000028834	tripartite motif-containing 63 [Source:MGI Symbol;Acc:MGI:2447992]	+	gene	Name match	0	0.00140261	0.0092597	2.26399	1.01236
Jdp2	12	85645801	85686652	+	Jdp2	ENSMUSG00000034271	Jun dimerization protein 2 [Source:MGI Symbol;Acc:MGI:1932093]	+	gene	Name match	0	1.74729e-09	9.63184e-08	2.26116	1.65104
4632428C04Rik	16	29827485	29840248	+	4632428C04Rik	ENSMUSG00000097184	RIKEN cDNA 4632428C04 gene [Source:MGI Symbol;Acc:MGI:1921600]	+	gene	Name match	0	3.40198e-05	0.000430564	2.23344	1.29898
Prkcb	7	121887974	122233625	+	Prkcb	ENSMUSG00000052889	protein kinase C; beta [Source:MGI Symbol;Acc:MGI:97596]	+	gene	Name match	0	1.79803e-12	2.30161e-10	2.22758	1.77577
Slc6a3	13	73684866	73726791	+	Slc6a3	ENSMUSG00000021609	solute carrier family 6 (neurotransmitter transporter; dopamine); member 3 [Source:MGI Symbol;Acc:MGI:94862]	+	gene	Name match	0	0.000158736	0.0015606	2.2247	1.15223
Hs3st3a1	11	64326158	64413667	+	Hs3st3a1	ENSMUSG00000047759	heparan sulfate (glucosamine) 3-O- sulfotransferase 3A1 [Source:MGI Symbol;Acc:MGI:1333861]	+	gene	Name match	0	1.77375e-10	1.30118e-08	2.22337	1.69448
Bdkrb2	12	105529485	105561496	+	Bdkrb2	ENSMUSG00000021070	bradykinin receptor; beta 2 [Source:MGI Symbol;Acc:MGI:102845]	+	gene	Name match	0	0.00111851	0.00769602	2.21877	1.02192
Kcnn3	3	89427471	89582439	+	Kcnn3	ENSMUSG00000000794	potassium intermediate/small conductance calcium-activated channel; subfamily N; member 3 [Source:MGI Symbol;Acc:MGI:2153183]	+	gene	Name match	0	0.00566331	0.0279628	2.21787	0.840724
Ddit3	10	127126698	127129622	+	Ddit3	ENSMUSG00000025408	DNA-damage inducible transcript 3 [Source:MGI Symbol;Acc:MGI:109247]	+	gene	Name match	0	2.79924e-09	1.4708e-07	2.21613	1.63758
Shisa6	11	66102551	66416790	-	Shisa6	ENSMUSG00000053930	shisa family member 6 [Source:MGI Symbol;Acc:MGI:2685725]	-	gene	Name match	0	0.000505681	0.00402729	2.21134	1.08493
Slc12a8	16	33337698	33484505	+	Slc12a8	ENSMUSG00000035506	solute carrier family 12 (potassium/chloride transporters); member 8 [Source:MGI Symbol;Acc:MGI:2443672]	+	gene	Name match	0	8.09451e-06	0.000132635	2.20856	1.37329
Pycr1	11	120526538	120534595	-	Pycr1	ENSMUSG00000025140	pyrroline-5-carboxylate reductase 1 [Source:MGI Symbol;Acc:MGI:2384795]	-	gene	Name match	0	1.72491e-11	1.58169e-09	2.20837	1.72381
Gm45809	8	61503083	61506976	+	Gm45809	ENSMUSG00000109708	predicted gene 45809 [Source:MGI Symbol;Acc:MGI:5804924]	+	gene	Name match	0	0.00086127	0.00622706	2.20735	1.04385
Cth	3	157599885	157630714	-	Cth	ENSMUSG00000028179	cystathionase (cystathionine gamma-lyase) [Source:MGI Symbol;Acc:MGI:1339968]	-	gene	Name match	0	3.16158e-18	1.43573e-15	2.20215	1.88847
Adgra2	8	27575611	27613464	+	Adgra2	ENSMUSG00000031486	adhesion G protein-coupled receptor A2 [Source:MGI Symbol;Acc:MGI:1925810]	+	gene	Name match	0	2.13681e-20	1.69814e-17	2.19753	1.91867
Ntn4	10	93476543	93583069	+	Ntn4	ENSMUSG00000020019	netrin 4 [Source:MGI Symbol;Acc:MGI:1888978]	+	gene	Name match	0	0.00113208	0.00777253	2.19534	1.0017
Zeb1	18	5591860	5775467	+	Zeb1	ENSMUSG00000024238	zinc finger E-box binding homeobox 1 [Source:MGI Symbol;Acc:MGI:1344313]	+	gene	Name match	0	0.0100105	0.0437614	2.19125	0.724153
Dagla	19	10222629	10282241	-	Dagla	ENSMUSG00000035735	diacylglycerol lipase; alpha [Source:MGI Symbol;Acc:MGI:2677061]	-	gene	Name match	0	3.53752e-10	2.36741e-08	2.17424	1.66218
Psph	5	129842622	129864513	-	Psph	ENSMUSG00000029446	phosphoserine phosphatase [Source:MGI Symbol;Acc:MGI:97788]	-	gene	Name match	0	1.80818e-18	8.62185e-16	2.16222	1.86765
Cdh4	2	179084224	179541166	+	Cdh4	ENSMUSG00000000305	cadherin 4 [Source:MGI Symbol;Acc:MGI:99218]	+	gene	Name match	0	4.00391e-05	0.000491689	2.15991	1.25193
Cabp1	5	115306748	115332440	-	Cabp1	ENSMUSG00000029544	calcium binding protein 1 [Source:MGI Symbol;Acc:MGI:1352750]	-	gene	Name match	0	5.48685e-15	1.29198e-12	2.15726	1.80285
Syt15	14	33941552	33952377	+	Syt15	ENSMUSG00000041479	synaptotagmin XV [Source:MGI Symbol;Acc:MGI:2442166]	+	gene	Name match	0	0.000974259	0.00690782	2.15376	1.02655
Cd59b	2	103900194	103921532	+	Cd59b	ENSMUSG00000068686	CD59b antigen [Source:MGI Symbol;Acc:MGI:1888996]	+	gene	Name match	0	0.00378006	0.0203434	2.15161	0.90542
Rpl10l	12	66330153	66331175	-	Rpl10l	ENSMUSG00000060499	ribosomal protein L10-like [Source:MGI Symbol;Acc:MGI:3647985]	-	gene	Name match	0	0.000630848	0.00483608	2.14774	1.07792
Ppp1r36	12	76464312	76486266	+	Ppp1r36	ENSMUSG00000052221	protein phosphatase 1; regulatory subunit 36 [Source:MGI Symbol;Acc:MGI:2684916]	+	gene	Name match	0	0.000905489	0.00650125	2.1473	1.05121
Wdr86	5	24916736	24935725	-	Wdr86	ENSMUSG00000055235	WD repeat domain 86 [Source:MGI Symbol;Acc:MGI:1915466]	-	gene	Name match	0	2.01153e-05	0.000280657	2.14386	1.30761
G0s2	1	192954469	192955525	-	G0s2	ENSMUSG00000009633	G0/G1 switch gene 2 [Source:MGI Symbol;Acc:MGI:1316737]	-	gene	Name match	0	8.04331e-05	0.00088985	2.13958	1.23002
Ccdc167	17	29906331	29936018	-	Ccdc167	ENSMUSG00000024018	coiled-coil domain containing 167 [Source:MGI Symbol;Acc:MGI:1915847]	-	gene	Name match	0	0.00734146	0.0341438	2.13691	0.794837
Olfr814	10	129707342	129715720	-	Olfr814	ENSMUSG00000059134	olfactory receptor 814 [Source:MGI Symbol;Acc:MGI:3030648]	-	gene	Name match	0	0.00937866	0.0415612	2.13666	0.776138
Slc43a3	2	84766923	84788853	+	Slc43a3	ENSMUSG00000027074	solute carrier family 43; member 3 [Source:MGI Symbol;Acc:MGI:1931054]	+	gene	Name match	0	0.00490608	0.0249198	2.13274	0.828595
Dnah7b	1	46105475	46412710	+	Dnah7b	ENSMUSG00000041144	dynein; axonemal; heavy chain 7B [Source:MGI Symbol;Acc:MGI:2684953]	+	gene	Name match	0	7.26982e-07	1.71818e-05	2.13226	1.44913
A030001D20Rik	7	45285104	45288189	-	A030001D20Rik	ENSMUSG00000110357	RIKEN cDNA A030001D20 gene [Source:MGI Symbol;Acc:MGI:3696869]	-	gene	Name match	0	6.63869e-07	1.60076e-05	2.13078	1.45494
D630023F18Rik	1	65144444	65162373	-	D630023F18Rik	ENSMUSG00000044816	RIKEN cDNA D630023F18 gene [Source:MGI Symbol;Acc:MGI:2138198]	-	gene	Name match	0	9.06338e-10	5.4878e-08	2.12576	1.62836
Cd6	19	10766705	10807422	-	Cd6	ENSMUSG00000024670	CD6 antigen [Source:MGI Symbol;Acc:MGI:103566]	-	gene	Name match	0	4.33437e-05	0.000525552	2.1248	1.25215
Zfp985	4	147637734	147669655	+	Zfp985	ENSMUSG00000065999	zinc finger protein 985 [Source:MGI Symbol;Acc:MGI:3651986]	+	gene	Name match	0	0.00333267	0.0184404	2.10635	0.918682
Piwil2	14	70609926	70666832	-	Piwil2	ENSMUSG00000033644	piwi-like RNA-mediated gene silencing 2 [Source:MGI Symbol;Acc:MGI:1930036]	-	gene	Name match	0	3.11206e-09	1.5999e-07	2.10544	1.58471
Slc9b1	3	135053790	135103588	+	Slc9b1	ENSMUSG00000050150	solute carrier family 9; subfamily B (NHA1; cation proton antiporter 1); member 1 [Source:MGI Symbol;Acc:MGI:1921696]	+	gene	Name match	0	0.000209328	0.00196592	2.10542	1.14258
Gpt2	8	86219205	86254189	+	Gpt2	ENSMUSG00000031700	glutamic pyruvate transaminase (alanine aminotransferase) 2 [Source:MGI Symbol;Acc:MGI:1915391]	+	gene	Name match	0	7.0662e-14	1.25957e-11	2.09783	1.74278
Gdf15	8	71082043	71085106	-	Gdf15	ENSMUSG00000038508	growth differentiation factor 15 [Source:MGI Symbol;Acc:MGI:1346047]	-	gene	Name match	0	1.42122e-09	8.04362e-08	2.0943	1.60441
Pramel1	4	143120998	143126730	+	Pramel1	ENSMUSG00000041805	PRAME like 1 [Source:MGI Symbol;Acc:MGI:1890541]	+	gene	Name match	0	0.000531356	0.0041861	2.0849	1.05731
Klf15	6	90439558	90452220	+	Klf15	ENSMUSG00000030087	Kruppel-like factor 15 [Source:MGI Symbol;Acc:MGI:1929988]	+	gene	Name match	0	1.93321e-12	2.42144e-10	2.073	1.69337
Cplx2	13	54519162	54531730	+	Cplx2	ENSMUSG00000025867	complexin 2 [Source:MGI Symbol;Acc:MGI:104726]	+	gene	Name match	0	3.71044e-12	4.0672e-10	2.06386	1.67906
Setbp1	18	78793595	79152606	-	Setbp1	ENSMUSG00000024548	SET binding protein 1 [Source:MGI Symbol;Acc:MGI:1933199]	-	gene	Name match	0	2.63747e-05	0.000347887	2.0484	1.27531
Sycp3	10	88295431	88309098	+	Sycp3	ENSMUSG00000020059	synaptonemal complex protein 3 [Source:MGI Symbol;Acc:MGI:109542]	+	gene	Name match	0	2.65241e-06	5.25877e-05	2.04514	1.36993
Nars	18	64632718	64649723	-	Nars	ENSMUSG00000024587	asparaginyl-tRNA synthetase [Source:MGI Symbol;Acc:MGI:1917473]	-	gene	Name match	0	2.37092e-12	2.88815e-10	2.03383	1.66873
2400006E01Rik	3	41475682	41482909	-	2400006E01Rik	ENSMUSG00000106223	RIKEN cDNA 2400006E01 gene [Source:MGI Symbol;Acc:MGI:1925898]	-	gene	Name match	0	0.000183712	0.00176077	2.03178	1.15533
9930014A18Rik	15	60694120	60703642	+	9930014A18Rik	ENSMUSG00000097493	RIKEN cDNA 9930014A18 gene [Source:MGI Symbol;Acc:MGI:2444091]	+	gene	Name match	0	0.00435859	0.0226578	2.03053	0.890221
Gm14206	11	100169532	100182112	-	Gm14206	ENSMUSG00000086163	predicted gene 14206 [Source:MGI Symbol;Acc:MGI:3649549]	-	gene	Name match	0	0.00012149	0.00125318	2.02832	1.19646
Evx1	6	52290483	52295363	+	Evx1	ENSMUSG00000005503	even-skipped homeobox 1 [Source:MGI Symbol;Acc:MGI:95461]	+	gene	Name match	0	0.00942479	0.0417462	2.02772	0.786032
Xist	X	102503972	102526860	-	Xist	ENSMUSG00000086503	inactive X specific transcripts [Source:MGI Symbol;Acc:MGI:98974]	-	gene	Name match	0	0.00014369	0.00143487	2.02634	1.16391
Hexa	9	59446823	59472392	+	Hexa	ENSMUSG00000025232	hexosaminidase A [Source:MGI Symbol;Acc:MGI:96073]	+	gene	Name match	0	0.000107077	0.00112771	2.02592	1.17329
Zfp629	7	127206203	127214969	-	Zfp629	ENSMUSG00000045639	zinc finger protein 629 [Source:MGI Symbol;Acc:MGI:2444524]	-	gene	Name match	0	2.16449e-14	4.53663e-12	2.02515	1.71519
Ddit3	10	127126643	127132157	+	Ddit3	ENSMUSG00000025408	DNA-damage inducible transcript 3 [Source:MGI Symbol;Acc:MGI:109247]	+	gene	Name match	0	2.92371e-17	1.13804e-14	2.017	1.75752
Il27ra	8	84756923	84769218	-	Il27ra	ENSMUSG00000005465	interleukin 27 receptor; alpha [Source:MGI Symbol;Acc:MGI:1355318]	-	gene	Name match	0	0.000106047	0.00111871	2.01654	1.19658
Ephx2	14	66321823	66361949	-	Ephx2	ENSMUSG00000022040	epoxide hydrolase 2; cytoplasmic [Source:MGI Symbol;Acc:MGI:99500]	-	gene	Name match	0	2.25534e-06	4.57617e-05	2.0103	1.38195
Dnah8	17	30843328	31096339	+	Dnah8	ENSMUSG00000033826	dynein; axonemal; heavy chain 8 [Source:MGI Symbol;Acc:MGI:107714]	+	gene	Name match	0	1.20091e-05	0.000183533	2.00741	1.29641
Gm21411	4	146976153	146994047	-	Gm21411	ENSMUSG00000045699	predicted gene; 21411 [Source:MGI Symbol;Acc:MGI:5434766]	-	gene	Name match	0	0.00501203	0.0253432	2.00518	0.870123
Bnip5	17	29115366	29134298	-	Bnip5	ENSMUSG00000048905	BCL2 interacting protein 5 [Source:MGI Symbol;Acc:MGI:1925441]	-	gene	Name match	0	1.22362e-07	3.84481e-06	1.99781	1.46605
Niban1	1	151446937	151597690	+	Niban1	ENSMUSG00000026483	niban apoptosis regulator 1 [Source:MGI Symbol;Acc:MGI:2137237]	+	gene	Name match	0	8.04693e-16	2.18693e-13	1.97995	1.71167
T	17	8653255	8661328	+	T	ENSMUSG00000062327	brachyury; T-box transcription factor T [Source:MGI Symbol;Acc:MGI:98472]	+	gene	Name match	0	0.000325629	0.00282898	1.97839	1.09543
Xkr5	8	18982745	19000991	-	Xkr5	ENSMUSG00000039814	X-linked Kx blood group related 5 [Source:MGI Symbol;Acc:MGI:2442327]	-	gene	Name match	0	3.34097e-06	6.42362e-05	1.96701	1.34252
Igdcc4	9	65008768	65045222	+	Igdcc4	ENSMUSG00000032816	immunoglobulin superfamily; DCC subclass; member 4 [Source:MGI Symbol;Acc:MGI:1858497]	+	gene	Name match	0	0.000166627	0.0016223	1.966	1.16504
Arl5c	11	97880404	97887007	-	Arl5c	ENSMUSG00000038352	ADP-ribosylation factor-like 5C [Source:MGI Symbol;Acc:MGI:3028577]	-	gene	Name match	0	2.75253e-05	0.000360075	1.95883	1.26498
Cryzl2	1	157286147	157320208	+	Cryzl2	ENSMUSG00000033488	crystallin zeta like 2 [Source:MGI Symbol;Acc:MGI:2448516]	+	gene	Name match	0	3.01819e-06	5.86809e-05	1.94343	1.34223
Armcx4	X	133587268	133597506	+	Armcx4	ENSMUSG00000049804	armadillo repeat containing; X-linked 4 [Source:MGI Symbol;Acc:MGI:2147887]	+	gene	Name match	0	0.000138257	0.00139081	1.94323	1.15247
Mei4	9	81745723	82088060	+	Mei4	ENSMUSG00000043289	meiotic double-stranded break formation protein 4 [Source:MGI Symbol;Acc:MGI:1922283]	+	gene	Name match	0	4.11604e-11	3.51178e-09	1.94119	1.58855
Terb2	2	122016753	122036878	+	Terb2	ENSMUSG00000027229	telomere repeat binding bouquet formation protein 2 [Source:MGI Symbol;Acc:MGI:1921651]	+	gene	Name match	0	0.00987322	0.0432206	1.93402	0.817564
Lix1l	3	96508465	96533487	+	Lix1l	ENSMUSG00000049288	Lix1-like [Source:MGI Symbol;Acc:MGI:3036267]	+	gene	Name match	0	5.65353e-05	0.000658301	1.9323	1.2022
Zfp268	4	145311736	145351915	+	Zfp268	ENSMUSG00000078502	zinc finger protein 268 [Source:MGI Symbol;Acc:MGI:3651014]	+	gene	Name match	0	1.86048e-05	0.000261688	1.92296	1.26233
Stc2	11	31307307	31320074	-	Stc2	ENSMUSG00000020303	stanniocalcin 2 [Source:MGI Symbol;Acc:MGI:1316731]	-	gene	Name match	0	4.84994e-10	3.1251e-08	1.917	1.5377
Kcnip3	2	127298418	127364014	-	Kcnip3	ENSMUSG00000079056	Kv channel interacting protein 3; calsenilin [Source:MGI Symbol;Acc:MGI:1929258]	-	gene	Name match	0	1.46947e-07	4.46456e-06	1.91082	1.42651
Cpne5	17	29374530	29457141	-	Cpne5	ENSMUSG00000024008	copine V [Source:MGI Symbol;Acc:MGI:2385908]	-	gene	Name match	0	0.00219895	0.0132681	1.90634	0.959349
Entpd3	9	120368884	120397393	+	Entpd3	ENSMUSG00000041608	ectonucleoside triphosphate diphosphohydrolase 3 [Source:MGI Symbol;Acc:MGI:1321386]	+	gene	Name match	0	2.60254e-11	2.28747e-09	1.90552	1.57222
Jph4	14	55344283	55354392	-	Jph4	ENSMUSG00000022208	junctophilin 4 [Source:MGI Symbol;Acc:MGI:2443113]	-	gene	Name match	0	4.44106e-05	0.000535765	1.90296	1.22855
Spry4	18	38719300	38734468	-	Spry4	ENSMUSG00000024427	sprouty RTK signaling antagonist 4 [Source:MGI Symbol;Acc:MGI:1345144]	-	gene	Name match	0	3.04962e-06	5.91112e-05	1.90245	1.32552
Mthfd2	6	83282673	83302890	-	Mthfd2	ENSMUSG00000005667	methylenetetrahydrofolate dehydrogenase (NAD+ dependent); methenyltetrahydrofolate cyclohydrolase [Source:MGI Symbol;Acc:MGI:1338850]	-	gene	Name match	0	5.15345e-13	7.67905e-11	1.90222	1.612
Chchd10	10	75768964	75773581	+	Chchd10	ENSMUSG00000049422	coiled-coil-helix-coiled-coil-helix domain containing 10 [Source:MGI Symbol;Acc:MGI:2143558]	+	gene	Name match	0	3.71493e-10	2.46024e-08	1.89797	1.53246
Gm43398	5	143381258	143383999	+	Gm43398	ENSMUSG00000105594	predicted gene 43398 [Source:MGI Symbol;Acc:MGI:5663535]	+	gene	Name match	0	0.00737049	0.0342121	1.89784	0.842391
Map10	8	126396557	126400098	+	Map10	ENSMUSG00000050930	microtubule-associated protein 10 [Source:MGI Symbol;Acc:MGI:1921643]	+	gene	Name match	0	1.29928e-09	7.44177e-08	1.89752	1.51559
Iah1	12	21366390	21373820	+	Iah1	ENSMUSG00000062054	isoamyl acetate-hydrolyzing esterase 1 homolog [Source:MGI Symbol;Acc:MGI:1914982]	+	gene	Name match	0	9.67664e-14	1.69324e-11	1.89737	1.62391
Ttc39b	4	83138537	83242492	-	Ttc39b	ENSMUSG00000038172	tetratricopeptide repeat domain 39B [Source:MGI Symbol;Acc:MGI:1917113]	-	gene	Name match	0	9.94546e-11	7.61806e-09	1.89629	1.55021
Miat	5	112361094	112377261	-	Miat	ENSMUSG00000097767	myocardial infarction associated transcript (non-protein coding) [Source:MGI Symbol;Acc:MGI:2444886]	-	gene	Name match	0	0.000960414	0.00682488	1.89504	1.01879
Gm42755	9	109401800	109403292	-	Gm42755	ENSMUSG00000106495	predicted gene 42755 [Source:MGI Symbol;Acc:MGI:5662892]	-	gene	Name match	0	0.000109851	0.00115057	1.89435	1.16586
Gm31138	9	3199894	3215230	+	Gm31138	ENSMUSG00000110491	predicted gene; 31138 [Source:MGI Symbol;Acc:MGI:5590297]	+	gene	Name match	0	0.00690061	0.032562	1.88392	0.8481
Scara3	14	66156843	66191384	-	Scara3	ENSMUSG00000034463	scavenger receptor class A; member 3 [Source:MGI Symbol;Acc:MGI:2444418]	-	gene	Name match	0	1.66486e-11	1.54145e-09	1.88335	1.56664
Creb5	6	53264255	53677361	+	Creb5	ENSMUSG00000053007	cAMP responsive element binding protein 5 [Source:MGI Symbol;Acc:MGI:2443973]	+	gene	Name match	0	0.00793634	0.036291	1.88292	0.822235
D430019H16Rik	12	105420115	105459354	+	D430019H16Rik	ENSMUSG00000094910	RIKEN cDNA D430019H16 gene [Source:MGI Symbol;Acc:MGI:2443127]	+	gene	Name match	0	6.37531e-06	0.000109055	1.87977	1.3029
Cdr2l	11	115272742	115286958	+	Cdr2l	ENSMUSG00000050910	cerebellar degeneration-related protein 2- like [Source:MGI Symbol;Acc:MGI:2684867]	+	gene	Name match	0	2.04403e-13	3.36084e-11	1.87384	1.60331
Gm43314	3	157600598	157602828	-	Gm43314	ENSMUSG00000104528	predicted gene 43314 [Source:MGI Symbol;Acc:MGI:5663451]	-	gene	Name match	0	0.000177392	0.0017099	1.87236	1.14649
Gm128	3	95144231	95148909	-	Gm128	ENSMUSG00000068860	predicted gene 128 [Source:MGI Symbol;Acc:MGI:2684974]	-	gene	Name match	0	5.98456e-06	0.000103956	1.86965	1.29863
Otub2	12	103354941	103372609	+	Otub2	ENSMUSG00000021203	OTU domain; ubiquitin aldehyde binding 2 [Source:MGI Symbol;Acc:MGI:1915399]	+	gene	Name match	0	1.77883e-14	3.81209e-12	1.86861	1.61941
Mypn	10	62951574	63039731	-	Mypn	ENSMUSG00000020067	myopalladin [Source:MGI Symbol;Acc:MGI:1916052]	-	gene	Name match	0	0.00621114	0.0300597	1.86791	0.866754
Ly6g6e	17	35295878	35297780	+	Ly6g6e	ENSMUSG00000013766	lymphocyte antigen 6 complex; locus G6E [Source:MGI Symbol;Acc:MGI:1917524]	+	gene	Name match	0	0.00143776	0.0094495	1.8678	0.986199
Slc24a1	9	64830143	64858889	-	Slc24a1	ENSMUSG00000034452	solute carrier family 24 (sodium/potassium/calcium exchanger); member 1 [Source:MGI Symbol;Acc:MGI:2384871]	-	gene	Name match	0	0.00690371	0.0325685	1.8634	0.840794
Kcnf1	12	17222101	17226889	-	Kcnf1	ENSMUSG00000051726	potassium voltage-gated channel; subfamily F; member 1 [Source:MGI Symbol;Acc:MGI:2687399]	-	gene	Name match	0	4.12436e-11	3.51178e-09	1.86159	1.54296
Gm42847	5	34147854	34150406	-	Gm42847	ENSMUSG00000106743	predicted gene 42847 [Source:MGI Symbol;Acc:MGI:5662984]	-	gene	Name match	0	0.00159056	0.0102316	1.86077	0.986579
Chd5	4	152423108	152474651	+	Chd5	ENSMUSG00000005045	chromodomain helicase DNA binding protein 5 [Source:MGI Symbol;Acc:MGI:3036258]	+	gene	Name match	0	0.000828803	0.00604041	1.86009	1.02239
Fbln5	12	101712824	101785314	-	Fbln5	ENSMUSG00000021186	fibulin 5 [Source:MGI Symbol;Acc:MGI:1346091]	-	gene	Name match	0	0.00106872	0.00742575	1.85789	1.01869
Kash5	7	44833048	44854316	-	Kash5	ENSMUSG00000038292	KASH domain containing 5 [Source:MGI Symbol;Acc:MGI:2687329]	-	gene	Name match	0	6.75036e-06	0.000113736	1.85572	1.29297
Gem	4	11704457	11714752	+	Gem	ENSMUSG00000028214	GTP binding protein (gene overexpressed in skeletal muscle) [Source:MGI Symbol;Acc:MGI:99844]	+	gene	Name match	0	0.00521934	0.0261896	1.83622	0.85703
Rnf157	11	116227179	116303858	-	Rnf157	ENSMUSG00000052949	ring finger protein 157 [Source:MGI Symbol;Acc:MGI:2442484]	-	gene	Name match	0	1.09664e-09	6.42221e-08	1.82694	1.48151
Inca1	11	70579187	70590981	-	Inca1	ENSMUSG00000057054	inhibitor of CDK; cyclin A1 interacting protein 1 [Source:MGI Symbol;Acc:MGI:2144284]	-	gene	Name match	0	6.73663e-06	0.000113706	1.82458	1.28931
Reep6	10	80165787	80172275	+	Reep6	ENSMUSG00000035504	receptor accessory protein 6 [Source:MGI Symbol;Acc:MGI:1917585]	+	gene	Name match	0	5.84381e-10	3.6907e-08	1.82135	1.48744
Arhgef15	11	68833981	68848306	-	Arhgef15	ENSMUSG00000052921	Rho guanine nucleotide exchange factor (GEF) 15 [Source:MGI Symbol;Acc:MGI:3045246]	-	gene	Name match	0	6.32374e-05	0.000724836	1.82113	1.18749
Adad2	8	120339486	120343663	+	Adad2	ENSMUSG00000024266	adenosine deaminase domain containing 2 [Source:MGI Symbol;Acc:MGI:1923023]	+	gene	Name match	0	9.476e-08	3.06852e-06	1.81361	1.39542
C8g	2	25388663	25391731	-	C8g	ENSMUSG00000015083	complement component 8; gamma polypeptide [Source:MGI Symbol;Acc:MGI:88237]	-	gene	Name match	0	0.00397031	0.0210818	1.81139	0.911374
Adcy4	14	56006514	56021552	-	Adcy4	ENSMUSG00000022220	adenylate cyclase 4 [Source:MGI Symbol;Acc:MGI:99674]	-	gene	Name match	0	0.0113553	0.048387	1.80877	0.788182
Kcnma1	14	23339499	24064559	-	Kcnma1	ENSMUSG00000063142	potassium large conductance calcium- activated channel; subfamily M; alpha member 1 [Source:MGI Symbol;Acc:MGI:99923]	-	gene	Name match	0	0.00235431	0.0139843	1.80348	0.953411
Asns	6	7675169	7693254	-	Asns	ENSMUSG00000029752	asparagine synthetase [Source:MGI Symbol;Acc:MGI:1350929]	-	gene	Name match	0	4.02296e-14	7.9103e-12	1.80233	1.57096
Hnf1b	11	83740889	83796645	+	Hnf1b	ENSMUSG00000020679	HNF1 homeobox B [Source:MGI Symbol;Acc:MGI:98505]	+	gene	Name match	0	0.0108251	0.046543	1.7988	0.781357
Zcchc24	14	25712066	25769463	-	Zcchc24	ENSMUSG00000055538	zinc finger; CCHC domain containing 24 [Source:MGI Symbol;Acc:MGI:1919168]	-	gene	Name match	0	1.74867e-07	5.12325e-06	1.7971	1.37413
Nr1d2	14	4230569	4265642	+	Nr1d2	ENSMUSG00000021775	nuclear receptor subfamily 1; group D; member 2 [Source:MGI Symbol;Acc:MGI:2449205]	+	gene	Name match	0	1.66755e-43	1.59187e-39	1.79588	1.72089
Zfp991	4	147216495	147265036	+	Zfp991	ENSMUSG00000067916	zinc finger protein 991 [Source:MGI Symbol;Acc:MGI:3701604]	+	gene	Name match	0	1.93171e-07	5.61639e-06	1.79476	1.37705
Gm48623	13	54455978	54466816	+	Gm48623	ENSMUSG00000112941	predicted gene; 48623 [Source:MGI Symbol;Acc:MGI:6098220]	+	gene	Name match	0	0.00682226	0.0323282	1.79411	0.845317
Nim1k	13	120171630	120217418	-	Nim1k	ENSMUSG00000095930	NIM1 serine/threonine protein kinase [Source:MGI Symbol;Acc:MGI:2442399]	-	gene	Name match	0	1.46019e-08	6.24446e-07	1.78643	1.42221
Fam13c	10	70276311	70394566	+	Fam13c	ENSMUSG00000043259	family with sequence similarity 13; member C [Source:MGI Symbol;Acc:MGI:1918971]	+	gene	Name match	0	4.55089e-07	1.16399e-05	1.78078	1.3448
Arnt2	7	83895486	84059384	-	Arnt2	ENSMUSG00000015709	aryl hydrocarbon receptor nuclear translocator 2 [Source:MGI Symbol;Acc:MGI:107188]	-	gene	Name match	0	5.73303e-11	4.71319e-09	1.77486	1.49124
Arid5a	1	36346814	36363110	+	Arid5a	ENSMUSG00000037447	AT rich interactive domain 5A (MRF1-like) [Source:MGI Symbol;Acc:MGI:2443039]	+	gene	Name match	0	3.75083e-09	1.88262e-07	1.7737	1.43675
Rhobtb1	10	68987264	69127621	+	Rhobtb1	ENSMUSG00000019944	Rho-related BTB domain containing 1 [Source:MGI Symbol;Acc:MGI:1916538]	+	gene	Name match	0	2.33724e-08	9.21039e-07	1.77098	1.40664
Rassf6	5	90750935	90788516	-	Rassf6	ENSMUSG00000029370	Ras association (RalGDS/AF-6) domain family member 6 [Source:MGI Symbol;Acc:MGI:1920496]	-	gene	Name match	0	0.0116249	0.0493042	1.76977	0.765293
Pde3b	7	114014516	114138486	+	Pde3b	ENSMUSG00000030671	phosphodiesterase 3B; cGMP-inhibited [Source:MGI Symbol;Acc:MGI:1333863]	+	gene	Name match	0	9.54027e-05	0.00102571	1.76891	1.14923
Ptpn7	1	135060438	135073055	+	Ptpn7	ENSMUSG00000031506	protein tyrosine phosphatase; non-receptor type 7 [Source:MGI Symbol;Acc:MGI:2156893]	+	gene	Name match	0	0.00598507	0.0292176	1.76668	0.86917
1700029M20Rik	4	135353966	135357509	+	1700029M20Rik	ENSMUSG00000086788	RIKEN cDNA 1700029M20 gene [Source:MGI Symbol;Acc:MGI:1913597]	+	gene	Name match	0	0.00276373	0.0158725	1.76297	0.9271
Mmp28	11	83331594	83353897	-	Mmp28	ENSMUSG00000020682	matrix metallopeptidase 28 (epilysin) [Source:MGI Symbol;Acc:MGI:2153062]	-	gene	Name match	0	8.00133e-11	6.30617e-09	1.74452	1.47003
She	3	89738677	89766141	+	She	ENSMUSG00000046280	src homology 2 domain-containing transforming protein E [Source:MGI Symbol;Acc:MGI:1099462]	+	gene	Name match	0	0.00026592	0.00239805	1.74058	1.09016
Tnfrsf8	4	144993707	145041734	-	Tnfrsf8	ENSMUSG00000028602	tumor necrosis factor receptor superfamily; member 8 [Source:MGI Symbol;Acc:MGI:99908]	-	gene	Name match	0	0.00176096	0.0111067	1.73926	0.964894
1700019D03Rik	1	52961483	53059338	-	1700019D03Rik	ENSMUSG00000043629	RIKEN cDNA 1700019D03 gene [Source:MGI Symbol;Acc:MGI:1914330]	-	gene	Name match	0	1.74217e-06	3.67571e-05	1.73285	1.29567
Prex2	1	11063689	11373905	+	Prex2	ENSMUSG00000048960	phosphatidylinositol-3;4;5-trisphosphate- dependent Rac exchange factor 2 [Source:MGI Symbol;Acc:MGI:1923385]	+	gene	Name match	0	4.8188e-05	0.000573713	1.73212	1.17414
Zfp709	8	72635863	72649571	+	Zfp709	ENSMUSG00000056019	zinc finger protein 709 [Source:MGI Symbol;Acc:MGI:2384299]	+	gene	Name match	0	0.000170298	0.00165214	1.72539	1.11727
Popdc3	10	45054194	45194548	+	Popdc3	ENSMUSG00000019848	popeye domain containing 3 [Source:MGI Symbol;Acc:MGI:1930153]	+	gene	Name match	0	1.27404e-06	2.80923e-05	1.71984	1.29686
Dazl	17	50586423	50600664	-	Dazl	ENSMUSG00000010592	deleted in azoospermia-like [Source:MGI Symbol;Acc:MGI:1342328]	-	gene	Name match	0	0.000228881	0.00211504	1.71676	1.09836
Trabd2b	4	114263921	114472295	+	Trabd2b	ENSMUSG00000070867	TraB domain containing 2B [Source:MGI Symbol;Acc:MGI:3650152]	+	gene	Name match	0	2.00346e-05	0.000279736	1.71509	1.21157
Gm4419	12	21467324	21471065	+	Gm4419	ENSMUSG00000097055	predicted gene 4419 [Source:MGI Symbol;Acc:MGI:3782604]	+	gene	Name match	0	1.76007e-08	7.31191e-07	1.71482	1.38462
Smim19	8	22952630	22966898	-	Smim19	ENSMUSG00000031534	small integral membrane protein 19 [Source:MGI Symbol;Acc:MGI:2142501]	-	gene	Name match	0	7.83447e-31	3.69645e-27	1.70852	1.61714
Zfp941	7	140387362	140402091	-	Zfp941	ENSMUSG00000060314	zinc finger protein 941 [Source:MGI Symbol;Acc:MGI:3039601]	-	gene	Name match	0	2.09158e-10	1.49973e-08	1.70641	1.43812
Foxc2	8	121842910	121845634	+	Foxc2	ENSMUSG00000046714	forkhead box C2 [Source:MGI Symbol;Acc:MGI:1347481]	+	gene	Name match	0	5.35668e-16	1.5249e-13	1.70347	1.52936
Tcf15	2	151985481	151991017	+	Tcf15	ENSMUSG00000068079	transcription factor 15 [Source:MGI Symbol;Acc:MGI:104664]	+	gene	Name match	0	0.00223185	0.01342	1.70327	0.93728
Rnf144a	12	26350963	26465253	-	Rnf144a	ENSMUSG00000020642	ring finger protein 144A [Source:MGI Symbol;Acc:MGI:1344401]	-	gene	Name match	0	1.93812e-08	7.91928e-07	1.70243	1.37547
Cntd1	11	101169838	101187143	+	Cntd1	ENSMUSG00000078653	cyclin N-terminal domain containing 1 [Source:MGI Symbol;Acc:MGI:1923965]	+	gene	Name match	0	0.000214864	0.00200986	1.6974	1.10008
Camk2a	18	61058690	61121224	+	Camk2a	ENSMUSG00000024617	calcium/calmodulin-dependent protein kinase II alpha [Source:MGI Symbol;Acc:MGI:88256]	+	gene	Name match	0	2.08626e-10	1.49973e-08	1.69717	1.43273
Stag3	5	138278502	138310655	+	Stag3	ENSMUSG00000036928	stromal antigen 3 [Source:MGI Symbol;Acc:MGI:1355311]	+	gene	Name match	0	1.37174e-07	4.2402e-06	1.6962	1.33676
E130307A14Rik	10	39497408	39608003	-	E130307A14Rik	ENSMUSG00000087177	RIKEN cDNA E130307A14 gene [Source:MGI Symbol;Acc:MGI:3036287]	-	gene	Name match	0	4.346e-05	0.000526629	1.6952	1.1781
Arhgef40	14	52222176	52243708	+	Arhgef40	ENSMUSG00000004562	Rho guanine nucleotide exchange factor (GEF) 40 [Source:MGI Symbol;Acc:MGI:2685515]	+	gene	Name match	0	1.95344e-07	5.64515e-06	1.68888	1.32589
Mag	7	30598601	30614298	-	Mag	ENSMUSG00000036634	myelin-associated glycoprotein [Source:MGI Symbol;Acc:MGI:96912]	-	gene	Name match	0	0.00401944	0.0212834	1.68846	0.896766
Gpr27	6	99669640	99672027	+	Gpr27	ENSMUSG00000072875	G protein-coupled receptor 27 [Source:MGI Symbol;Acc:MGI:1202299]	+	gene	Name match	0	0.00630839	0.0304453	1.68735	0.84154
Pla1a	16	38216479	38253507	-	Pla1a	ENSMUSG00000002847	phospholipase A1 member A [Source:MGI Symbol;Acc:MGI:1934677]	-	gene	Name match	0	0.000622728	0.0047931	1.68515	1.03292
Adamts14	10	61032891	61109217	-	Adamts14	ENSMUSG00000059901	a disintegrin-like and metallopeptidase (reprolysin type) with thrombospondin type 1 motif; 14 [Source:MGI Symbol;Acc:MGI:2179942]	-	gene	Name match	0	1.91478e-12	2.42144e-10	1.6835	1.46722
Cers1	8	70768425	70784242	+	Cers1	ENSMUSG00000087408	ceramide synthase 1 [Source:MGI Symbol;Acc:MGI:2136690]	+	gene	Name match	0	3.02326e-05	0.000390668	1.67086	1.18255
Ppp1r16b	2	158507318	158608254	+	Ppp1r16b	ENSMUSG00000037754	protein phosphatase 1; regulatory subunit 16B [Source:MGI Symbol;Acc:MGI:2151841]	+	gene	Name match	0	3.89811e-09	1.9463e-07	1.67054	1.38466
Ctsa	2	164674793	164682952	+	Ctsa	ENSMUSG00000017760	cathepsin A [Source:MGI Symbol;Acc:MGI:97748]	+	gene	Name match	0	7.16413e-15	1.64628e-12	1.66935	1.4916
Myoz1	14	20699175	20706608	-	Myoz1	ENSMUSG00000068697	myozenin 1 [Source:MGI Symbol;Acc:MGI:1929471]	-	gene	Name match	0	4.18898e-06	7.68235e-05	1.66694	1.24566
Zfp853	5	143272793	143279378	-	Zfp853	ENSMUSG00000093910	zinc finger protein 853 [Source:MGI Symbol;Acc:MGI:2685638]	-	gene	Name match	0	4.19912e-05	0.000511756	1.66335	1.16947
Gm42655	5	120393323	120394456	+	Gm42655	ENSMUSG00000106915	predicted gene 42655 [Source:MGI Symbol;Acc:MGI:5662792]	+	gene	Name match	0	0.00686607	0.0324796	1.65674	0.854006
Herpud1	8	95113066	95122005	+	Herpud1	ENSMUSG00000031770	homocysteine-inducible; endoplasmic reticulum stress-inducible; ubiquitin-like domain member 1 [Source:MGI Symbol;Acc:MGI:1927406]	+	gene	Name match	0	1.25649e-11	1.21035e-09	1.65257	1.43192
Carmil2	8	106412906	106424819	+	Carmil2	ENSMUSG00000050357	capping protein regulator and myosin 1 linker 2 [Source:MGI Symbol;Acc:MGI:2685431]	+	gene	Name match	0	1.22271e-12	1.68541e-10	1.64614	1.44549
Kif21b	1	136059127	136105736	+	Kif21b	ENSMUSG00000041642	kinesin family member 21B [Source:MGI Symbol;Acc:MGI:109234]	+	gene	Name match	0	0.000396435	0.00329177	1.64205	1.05038
Mrc1	2	14234203	14336868	+	Mrc1	ENSMUSG00000026712	mannose receptor; C type 1 [Source:MGI Symbol;Acc:MGI:97142]	+	gene	Name match	0	5.31003e-05	0.00062325	1.64198	1.15042
St6galnac3	3	152903903	153430811	-	St6galnac3	ENSMUSG00000052544	ST6 (alpha-N-acetyl-neuraminyl-2;3-beta- galactosyl-1;3)-N-acetylgalactosaminide alpha-2;6- sialyltransferase 3 [Source:MGI Symbol;Acc:MGI:1341828]	-	gene	Name match	0	4.69887e-21	4.71693e-18	1.64033	1.52117
Lpar1	4	58435255	58553898	-	Lpar1	ENSMUSG00000038668	lysophosphatidic acid receptor 1 [Source:MGI Symbol;Acc:MGI:108429]	-	gene	Name match	0	0.000164791	0.00161048	1.63882	1.09646
Lrrc51	7	101562191	101583102	-	Lrrc51	ENSMUSG00000064307	leucine rich repeat containing 51 [Source:MGI Symbol;Acc:MGI:1916608]	-	gene	Name match	0	1.64204e-09	9.10423e-08	1.63837	1.37803
Emp2	16	10099613	10131832	-	Emp2	ENSMUSG00000022505	epithelial membrane protein 2 [Source:MGI Symbol;Acc:MGI:1098726]	-	gene	Name match	0	1.05139e-07	3.35338e-06	1.63824	1.31433
Arrb1	7	99184673	99255978	+	Arrb1	ENSMUSG00000018909	arrestin; beta 1 [Source:MGI Symbol;Acc:MGI:99473]	+	gene	Name match	0	1.04181e-05	0.000163273	1.63457	1.20354
Fn1	1	71624679	71692359	-	Fn1	ENSMUSG00000026193	fibronectin 1 [Source:MGI Symbol;Acc:MGI:95566]	-	gene	Name match	0	1.12488e-09	6.5212e-08	1.63222	1.376
Kctd14	7	97100530	97108764	+	Kctd14	ENSMUSG00000051727	potassium channel tetramerisation domain containing 14 [Source:MGI Symbol;Acc:MGI:1289222]	+	gene	Name match	0	0.000167191	0.00162612	1.63046	1.09426
Cep83os	10	94506887	94524438	-	Cep83os	ENSMUSG00000097164	centrosomal protein 83; opposite strand [Source:MGI Symbol;Acc:MGI:1914973]	-	gene	Name match	0	9.98138e-06	0.000157726	1.6245	1.20715
Ahi1	10	20828446	20956328	+	Ahi1	ENSMUSG00000019986	Abelson helper integration site 1 [Source:MGI Symbol;Acc:MGI:87971]	+	gene	Name match	0	2.70152e-10	1.87368e-08	1.62269	1.38584
Bach2	4	32238804	32586108	+	Bach2	ENSMUSG00000040270	BTB and CNC homology; basic leucine zipper transcription factor 2 [Source:MGI Symbol;Acc:MGI:894679]	+	gene	Name match	0	5.42984e-07	1.35732e-05	1.62028	1.27463
Cfap20dc	14	13803533	14038581	+	Cfap20dc	ENSMUSG00000021747	CFAP20 domain containing [Source:MGI Symbol;Acc:MGI:1926154]	+	gene	Name match	0	1.69007e-11	1.55723e-09	1.61806	1.40767
BC028528	3	95791266	95799317	-	BC028528	ENSMUSG00000038543	cDNA sequence BC028528 [Source:MGI Symbol;Acc:MGI:2385885]	-	gene	Name match	0	0.00880565	0.0394927	1.61563	0.812653
Sars	3	108332181	108352525	-	Sars	ENSMUSG00000068739	seryl-aminoacyl-tRNA synthetase [Source:MGI Symbol;Acc:MGI:102809]	-	gene	Name match	0	3.99766e-17	1.49505e-14	1.6153	1.47461
Cryzl1	16	91486210	91525863	-	Cryzl1	ENSMUSG00000058240	crystallin; zeta (quinone reductase)-like 1 [Source:MGI Symbol;Acc:MGI:1913859]	-	gene	Name match	0	2.47311e-21	2.62054e-18	1.61025	1.49847
Chst3	10	60017354	60055082	-	Chst3	ENSMUSG00000057337	carbohydrate sulfotransferase 3 [Source:MGI Symbol;Acc:MGI:1858224]	-	gene	Name match	0	0.00272195	0.0156892	1.6035	0.916462
Gm20684	7	65510754	65511740	-	Gm20684	ENSMUSG00000093405	predicted gene 20684 [Source:MGI Symbol;Acc:MGI:5313131]	-	gene	Name match	0	0.00025321	0.00230524	1.60193	1.07754
Cd38	5	44025895	44069717	+	Cd38	ENSMUSG00000029084	CD38 antigen [Source:MGI Symbol;Acc:MGI:107474]	+	gene	Name match	0	1.81483e-06	3.79126e-05	1.60179	1.23922
Rassf2	2	131831335	131872178	-	Rassf2	ENSMUSG00000027339	Ras association (RalGDS/AF-6) domain family member 2 [Source:MGI Symbol;Acc:MGI:2442060]	-	gene	Name match	0	1.70963e-05	0.00024554	1.60175	1.17679
Sec31b	19	44505396	44534303	-	Sec31b	ENSMUSG00000051984	Sec31 homolog B (S, cerevisiae) [Source:MGI Symbol;Acc:MGI:2685187]	-	gene	Name match	0	1.8256e-09	1.00057e-07	1.59473	1.34979
Plp1	X	135723420	135740482	+	Plp1	ENSMUSG00000031425	proteolipid protein (myelin) 1 [Source:MGI Symbol;Acc:MGI:97623]	+	gene	Name match	0	1.85781e-05	0.000261506	1.59201	1.17397
Papln	12	83810408	83839156	+	Papln	ENSMUSG00000021223	papilin; proteoglycan-like sulfated glycoprotein [Source:MGI Symbol;Acc:MGI:2386139]	+	gene	Name match	0	0.0109567	0.0470246	1.59068	0.789702
Ppp3cc	14	70455314	70526920	-	Ppp3cc	ENSMUSG00000022092	protein phosphatase 3; catalytic subunit; gamma isoform [Source:MGI Symbol;Acc:MGI:107162]	-	gene	Name match	0	5.9802e-15	1.39098e-12	1.58919	1.43566
Duox2	2	122109728	122128930	-	Duox2	ENSMUSG00000068452	dual oxidase 2 [Source:MGI Symbol;Acc:MGI:3036280]	-	gene	Name match	0	2.19505e-08	8.74035e-07	1.58805	1.31366
Cebpg	7	34745847	34755998	-	Cebpg	ENSMUSG00000056216	CCAAT/enhancer binding protein (C/EBP); gamma [Source:MGI Symbol;Acc:MGI:104982]	-	gene	Name match	0	1.68659e-20	1.39862e-17	1.58624	1.47476
1500002C15Rik	4	155817002	155819184	-	1500002C15Rik	ENSMUSG00000096221	RIKEN cDNA 1500002C15 gene [Source:MGI Symbol;Acc:MGI:1916196]	-	gene	Name match	0	0.00843016	0.0381829	1.58562	0.828256
Mettl7b	10	128794143	128796857	-	Mettl7b	ENSMUSG00000025347	methyltransferase like 7B [Source:MGI Symbol;Acc:MGI:1918914]	-	gene	Name match	0	0.00300603	0.0169879	1.58485	0.914647
Zfp993	4	146695418	146742617	+	Zfp993	ENSMUSG00000063245	zinc finger protein 993 [Source:MGI Symbol;Acc:MGI:3713585]	+	gene	Name match	0	4.61669e-06	8.29135e-05	1.5782	1.20897
Drc1	5	30486386	30524039	+	Drc1	ENSMUSG00000073102	dynein regulatory complex subunit 1 [Source:MGI Symbol;Acc:MGI:2685906]	+	gene	Name match	0	1.94969e-05	0.000272628	1.56694	1.16363
Gm10010	6	128164781	128177586	-	Gm10010	ENSMUSG00000056771	predicted gene 10010 [Source:MGI Symbol;Acc:MGI:3641978]	-	gene	Name match	0	0.00113697	0.00779209	1.56483	0.97754
Farp1	14	121272612	121521156	+	Farp1	ENSMUSG00000025555	FERM; RhoGEF (Arhgef) and pleckstrin domain protein 1 (chondrocyte-derived) [Source:MGI Symbol;Acc:MGI:2446173]	+	gene	Name match	0	2.78595e-08	1.07564e-06	1.56213	1.29624
Cdh22	2	164953427	165076773	-	Cdh22	ENSMUSG00000053166	cadherin 22 [Source:MGI Symbol;Acc:MGI:1341843]	-	gene	Name match	0	0.000244601	0.00223969	1.56101	1.06186
Gdf1	8	70782467	70784237	+	Gdf1	ENSMUSG00000109523	growth differentiation factor 1 [Source:MGI Symbol;Acc:MGI:95683]	+	gene	Name match	0	0.00152295	0.0099106	1.55939	0.96422
Zfp385c	11	100518369	100583281	-	Zfp385c	ENSMUSG00000014198	zinc finger protein 385C [Source:MGI Symbol;Acc:MGI:3608347]	-	gene	Name match	0	0.0103228	0.0448287	1.55782	0.798341
Rab27a	9	72952136	73004911	+	Rab27a	ENSMUSG00000032202	RAB27A; member RAS oncogene family [Source:MGI Symbol;Acc:MGI:1861441]	+	gene	Name match	0	7.4832e-07	1.76424e-05	1.55614	1.23831
Chn1	2	73441004	73605690	-	Chn1	ENSMUSG00000056486	chimerin 1 [Source:MGI Symbol;Acc:MGI:1915674]	-	gene	Name match	0	7.61596e-08	2.54841e-06	1.55446	1.27761
Lrrn1	6	107506729	107547175	+	Lrrn1	ENSMUSG00000034648	leucine rich repeat protein 1; neuronal [Source:MGI Symbol;Acc:MGI:106038]	+	gene	Name match	0	0.00413157	0.0217204	1.5515	0.893207
Loxl1	9	58195021	58220469	-	Loxl1	ENSMUSG00000032334	lysyl oxidase-like 1 [Source:MGI Symbol;Acc:MGI:106096]	-	gene	Name match	0	0.00144675	0.00949547	1.54912	0.961785
Apoe	7	19430034	19433113	-	Apoe	ENSMUSG00000002985	apolipoprotein E [Source:MGI Symbol;Acc:MGI:88057]	-	gene	Name match	0	1.03681e-07	3.31239e-06	1.5455	1.26797
1700016H13Rik	5	103795905	103803876	-	1700016H13Rik	ENSMUSG00000029320	RIKEN cDNA 1700016H13 gene [Source:MGI Symbol;Acc:MGI:1921468]	-	gene	Name match	0	0.00304413	0.0171574	1.54522	0.910847
Gm13261	2	10344094	10378852	-	Gm13261	ENSMUSG00000086748	predicted gene 13261 [Source:MGI Symbol;Acc:MGI:3650831]	-	gene	Name match	0	2.57543e-06	5.11678e-05	1.54403	1.20692
Nol4l	2	153249382	153371891	-	Nol4l	ENSMUSG00000061411	nucleolar protein 4-like [Source:MGI Symbol;Acc:MGI:1918765]	-	gene	Name match	0	7.08074e-07	1.68183e-05	1.53403	1.22886
Kif1a	1	92943186	93029673	-	Kif1a	ENSMUSG00000014602	kinesin family member 1A [Source:MGI Symbol;Acc:MGI:108391]	-	gene	Name match	0	0.000324586	0.00282171	1.53111	1.04019
Ush1c	7	45844774	45887927	-	Ush1c	ENSMUSG00000030838	USH1 protein network component harmonin [Source:MGI Symbol;Acc:MGI:1919338]	-	gene	Name match	0	0.00169641	0.0107387	1.52065	0.951737
Crym	7	119785603	119801334	-	Crym	ENSMUSG00000030905	crystallin; mu [Source:MGI Symbol;Acc:MGI:102675]	-	gene	Name match	0	6.99728e-05	0.000790635	1.51884	1.10171
Gm11613	11	97535010	97551193	-	Gm11613	ENSMUSG00000085586	predicted gene 11613 [Source:MGI Symbol;Acc:MGI:3651819]	-	gene	Name match	0	3.3812e-05	0.000428503	1.51845	1.13002
Adam23	1	63485050	63635435	+	Adam23	ENSMUSG00000025964	a disintegrin and metallopeptidase domain 23 [Source:MGI Symbol;Acc:MGI:1345162]	+	gene	Name match	0	4.13692e-07	1.0706e-05	1.51626	1.23039
Btbd11	10	85222678	85496156	+	Btbd11	ENSMUSG00000020042	BTB (POZ) domain containing 11 [Source:MGI Symbol;Acc:MGI:1921257]	+	gene	Name match	0	0.00153888	0.00999012	1.51143	0.946876
Pax6	2	105499245	105527709	+	Pax6	ENSMUSG00000027168	paired box 6 [Source:MGI Symbol;Acc:MGI:97490]	+	gene	Name match	0	0.00047075	0.00380735	1.50957	1.01624
Mblac2	13	81859460	81901394	+	Mblac2	ENSMUSG00000051098	metallo-beta-lactamase domain containing 2 [Source:MGI Symbol;Acc:MGI:1920102]	+	gene	Name match	0	5.37816e-05	0.000629697	1.50748	1.1114
Coa8	12	111679695	111721487	+	Coa8	ENSMUSG00000037787	cytochrome c oxidase assembly factor 8 [Source:MGI Symbol;Acc:MGI:1915270]	+	gene	Name match	0	2.25323e-09	1.20381e-07	1.50416	1.29235
Gch1	14	47391352	47426870	-	Gch1	ENSMUSG00000037580	GTP cyclohydrolase 1 [Source:MGI Symbol;Acc:MGI:95675]	-	gene	Name match	0	7.77441e-25	1.14063e-21	1.50184	1.42344
Ttc21a	9	119766672	119796859	+	Ttc21a	ENSMUSG00000032514	tetratricopeptide repeat domain 21A [Source:MGI Symbol;Acc:MGI:1921302]	+	gene	Name match	0	0.000109183	0.00114483	1.5017	1.08158
Kantr	X	151077824	151110491	-	Kantr	ENSMUSG00000087403	Kdm5c adjacent non-coding transcript [Source:MGI Symbol;Acc:MGI:1920247]	-	gene	Name match	0	5.99637e-09	2.8881e-07	1.5013	1.28067
Hsf2bp	17	32163743	32255323	-	Hsf2bp	ENSMUSG00000002076	heat shock transcription factor 2 binding protein [Source:MGI Symbol;Acc:MGI:1921627]	-	gene	Name match	0	0.00181376	0.0113983	1.49897	0.936306
Myo15	11	60360165	60419195	+	Myo15	ENSMUSG00000042678	myosin XV [Source:MGI Symbol;Acc:MGI:1261811]	+	gene	Name match	0	0.00140354	0.0092597	1.4986	0.959695
Cntn1	15	91949046	92239848	+	Cntn1	ENSMUSG00000055022	contactin 1 [Source:MGI Symbol;Acc:MGI:105980]	+	gene	Name match	0	0.0116356	0.0493167	1.49746	0.787398
Zfp992	4	146533480	146554749	+	Zfp992	ENSMUSG00000070605	zinc finger protein 992 [Source:MGI Symbol;Acc:MGI:3700963]	+	gene	Name match	0	3.14061e-12	3.56553e-10	1.49643	1.337
Tspyl4	10	34173438	34177316	+	Tspyl4	ENSMUSG00000039485	TSPY-like 4 [Source:MGI Symbol;Acc:MGI:106393]	+	gene	Name match	0	3.41633e-07	9.04995e-06	1.49542	1.22341
Arl14ep	2	106792872	106804769	-	Arl14ep	ENSMUSG00000027122	ADP-ribosylation factor-like 14 effector protein [Source:MGI Symbol;Acc:MGI:1926020]	-	gene	Name match	0	9.31059e-12	9.39581e-10	1.48874	1.32514
Fam167a	14	63673843	63702947	+	Fam167a	ENSMUSG00000035095	family with sequence similarity 167; member A [Source:MGI Symbol;Acc:MGI:3606565]	+	gene	Name match	0	7.81733e-08	2.59756e-06	1.48816	1.24135
Cspg4b	13	113429693	113516245	+	Cspg4b	ENSMUSG00000021763	chondroitin sulfate proteoglycan 4B [Source:MGI Symbol;Acc:MGI:3040697]	+	gene	Name match	0	3.53355e-13	5.4793e-11	1.48507	1.34046
Il17rd	14	26760898	26829243	+	Il17rd	ENSMUSG00000040717	interleukin 17 receptor D [Source:MGI Symbol;Acc:MGI:2159727]	+	gene	Name match	0	2.55163e-08	9.99328e-07	1.48097	1.25165
Cyp26a1	19	37686246	37689984	+	Cyp26a1	ENSMUSG00000024987	cytochrome P450; family 26; subfamily a; polypeptide 1 [Source:MGI Symbol;Acc:MGI:1096359]	+	gene	Name match	0	0.000627393	0.00482122	1.48048	0.994094
E130202H07Rik	14	76764032	76768186	+	E130202H07Rik	ENSMUSG00000115092	RIKEN cDNA E130202H07 gene [Source:MGI Symbol;Acc:MGI:2685655]	+	gene	Name match	0	0.00915166	0.040697	1.48035	0.803954
Myrf	19	10185636	10218112	-	Myrf	ENSMUSG00000036098	myelin regulatory factor [Source:MGI Symbol;Acc:MGI:2684944]	-	gene	Name match	0	2.10534e-11	1.88522e-09	1.47659	1.31159
Fetub	16	22737084	22758528	+	Fetub	ENSMUSG00000022871	fetuin beta [Source:MGI Symbol;Acc:MGI:1890221]	+	gene	Name match	0	0.0019511	0.0120862	1.47248	0.927295
Ghitm	14	36842049	36857229	-	Ghitm	ENSMUSG00000041028	growth hormone inducible transmembrane protein [Source:MGI Symbol;Acc:MGI:1913342]	-	gene	Name match	0	3.0202e-24	3.84028e-21	1.47162	1.39586
Zmat4	8	24126035	24646601	+	Zmat4	ENSMUSG00000037492	zinc finger; matrin type 4 [Source:MGI Symbol;Acc:MGI:2443497]	+	gene	Name match	0	0.00789771	0.036123	1.47097	0.822428
Cntn2	1	132437165	132470994	-	Cntn2	ENSMUSG00000053024	contactin 2 [Source:MGI Symbol;Acc:MGI:104518]	-	gene	Name match	0	0.00499274	0.0252792	1.46724	0.8604
Ppef2	5	92374538	92404137	-	Ppef2	ENSMUSG00000029410	protein phosphatase; EF hand calcium-binding domain 2 [Source:MGI Symbol;Acc:MGI:1342304]	-	gene	Name match	0	0.000663025	0.00504825	1.46686	0.99152
Tnfrsf1a	6	125326325	125339447	+	Tnfrsf1a	ENSMUSG00000030341	tumor necrosis factor receptor superfamily; member 1a [Source:MGI Symbol;Acc:MGI:1314884]	+	gene	Name match	0	0.000319517	0.00279259	1.4662	1.02379
Atp4a	7	30411634	30424959	+	Atp4a	ENSMUSG00000005553	ATPase; H+/K+ exchanging; gastric; alpha polypeptide [Source:MGI Symbol;Acc:MGI:88113]	+	gene	Name match	0	4.78469e-05	0.000570365	1.46532	1.09711
Samd4	14	47120311	47343272	+	Samd4	ENSMUSG00000021838	sterile alpha motif domain containing 4 [Source:MGI Symbol;Acc:MGI:1921730]	+	gene	Name match	0	7.1666e-05	0.000805946	1.46344	1.08155
Slc16a11	11	70103578	70107243	+	Slc16a11	ENSMUSG00000040938	solute carrier family 16 (monocarboxylic acid transporters); member 11 [Source:MGI Symbol;Acc:MGI:2663709]	+	gene	Name match	0	0.00115945	0.00792336	1.46125	0.95806
Sft2d2	1	165001906	165022007	-	Sft2d2	ENSMUSG00000040848	SFT2 domain containing 2 [Source:MGI Symbol;Acc:MGI:1917362]	-	gene	Name match	0	4.22389e-15	1.01978e-12	1.46073	1.34058
Slc25a33	4	149828493	149858734	-	Slc25a33	ENSMUSG00000028982	solute carrier family 25; member 33 [Source:MGI Symbol;Acc:MGI:1917806]	-	gene	Name match	0	7.06754e-09	3.3039e-07	1.46034	1.25369
Tmem211	5	113374775	113387129	+	Tmem211	ENSMUSG00000066964	transmembrane protein 211 [Source:MGI Symbol;Acc:MGI:2685700]	+	gene	Name match	0	0.00149883	0.00978011	1.45987	0.947192
Gm14409	2	176956447	176958829	-	Gm14409	ENSMUSG00000078869	predicted gene 14409 [Source:MGI Symbol;Acc:MGI:3649811]	-	gene	Name match	0	0.0116841	0.0494566	1.45879	0.778901
Avil	10	126836578	126856863	+	Avil	ENSMUSG00000025432	advillin [Source:MGI Symbol;Acc:MGI:1333798]	+	gene	Name match	0	0.00642206	0.0308456	1.45641	0.83747
Pllp	8	95401522	95422906	-	Pllp	ENSMUSG00000031775	plasma membrane proteolipid [Source:MGI Symbol;Acc:MGI:1915051]	-	gene	Name match	0	0.00574238	0.0282716	1.45494	0.851674
Fbn1	2	125142514	125349913	-	Fbn1	ENSMUSG00000027204	fibrillin 1 [Source:MGI Symbol;Acc:MGI:95489]	-	gene	Name match	0	2.7445e-08	1.06178e-06	1.45455	1.23544
Itga9	9	118435758	118730071	+	Itga9	ENSMUSG00000039115	integrin alpha 9 [Source:MGI Symbol;Acc:MGI:104756]	+	gene	Name match	0	1.88961e-08	7.76734e-07	1.45317	1.23892
Zmynd10	9	107424497	107428518	+	Zmynd10	ENSMUSG00000010044	zinc finger; MYND domain containing 10 [Source:MGI Symbol;Acc:MGI:2387863]	+	gene	Name match	0	0.0088284	0.0395732	1.44902	0.80829
Zc3h6	2	128809322	128860483	+	Zc3h6	ENSMUSG00000042851	zinc finger CCCH type containing 6 [Source:MGI Symbol;Acc:MGI:1926001]	+	gene	Name match	0	0.00483558	0.0246338	1.44572	0.858266
Lrrc8d	5	105847835	105980302	+	Lrrc8d	ENSMUSG00000046079	leucine rich repeat containing 8D [Source:MGI Symbol;Acc:MGI:1922368]	+	gene	Name match	0	1.32577e-11	1.26432e-09	1.44513	1.29251
B930095G15Rik	14	121486118	121491383	+	B930095G15Rik	ENSMUSG00000085133	RIKEN cDNA B930095G15 gene [Source:MGI Symbol;Acc:MGI:2443701]	+	gene	Name match	0	5.9241e-05	0.000685621	1.44261	1.08059
Cspg5	9	110072851	110091644	+	Cspg5	ENSMUSG00000032482	chondroitin sulfate proteoglycan 5 [Source:MGI Symbol;Acc:MGI:1352747]	+	gene	Name match	0	0.00178464	0.0112412	1.44252	0.928429
Cc2d2a	5	43819688	43898314	+	Cc2d2a	ENSMUSG00000039765	coiled-coil and C2 domain containing 2A [Source:MGI Symbol;Acc:MGI:1924487]	+	gene	Name match	0	0.000745584	0.00554623	1.43361	0.97478
Gm48804	10	121664923	121667963	-	Gm48804	ENSMUSG00000112596	predicted gene; 48804 [Source:MGI Symbol;Acc:MGI:6098514]	-	gene	Name match	0	0.00406852	0.0214539	1.43174	0.871546
Cldn9	17	23901558	23903000	-	Cldn9	ENSMUSG00000066720	claudin 9 [Source:MGI Symbol;Acc:MGI:1913100]	-	gene	Name match	0	1.02144e-08	4.56251e-07	1.43072	1.23182
Zfp532	18	65712983	65822514	+	Zfp532	ENSMUSG00000042439	zinc finger protein 532 [Source:MGI Symbol;Acc:MGI:3036282]	+	gene	Name match	0	1.15198e-06	2.58492e-05	1.42678	1.16649
Wipf1	2	73259954	73360078	-	Wipf1	ENSMUSG00000075284	WAS/WASL interacting protein family; member 1 [Source:MGI Symbol;Acc:MGI:2178801]	-	gene	Name match	0	2.70434e-18	1.25805e-15	1.42452	1.33269
Aldh18a1	19	40538701	40576907	-	Aldh18a1	ENSMUSG00000025007	aldehyde dehydrogenase 18 family; member A1 [Source:MGI Symbol;Acc:MGI:1888908]	-	gene	Name match	0	3.19717e-06	6.15956e-05	1.4226	1.14545
Glipr2	4	43957401	43979118	+	Glipr2	ENSMUSG00000028480	GLI pathogenesis-related 2 [Source:MGI Symbol;Acc:MGI:1917770]	+	gene	Name match	0	3.08969e-10	2.11977e-08	1.42053	1.25505
Htra3	5	35809367	35837126	-	Htra3	ENSMUSG00000029096	HtrA serine peptidase 3 [Source:MGI Symbol;Acc:MGI:1925808]	-	gene	Name match	0	0.00973703	0.0428012	1.414	0.799461
Cyb5r1	1	134333297	134339478	+	Cyb5r1	ENSMUSG00000026456	cytochrome b5 reductase 1 [Source:MGI Symbol;Acc:MGI:1919267]	+	gene	Name match	0	3.49396e-09	1.76765e-07	1.41015	1.22878
Tbc1d31	15	57775595	57833463	+	Tbc1d31	ENSMUSG00000022364	TBC1 domain family; member 31 [Source:MGI Symbol;Acc:MGI:2684931]	+	gene	Name match	0	1.82183e-10	1.33134e-08	1.40245	1.24635
Akap7	10	25044988	25183768	-	Akap7	ENSMUSG00000039166	A kinase (PRKA) anchor protein 7 [Source:MGI Symbol;Acc:MGI:1859150]	-	gene	Name match	0	2.06659e-09	1.11978e-07	1.39965	1.22664
Brd3os	2	27332336	27334233	+	Brd3os	ENSMUSG00000109946	bromodomain containing 3; opposite strand [Source:MGI Symbol;Acc:MGI:106557]	+	gene	Name match	0	0.00315268	0.0176389	1.39948	0.883527
Wars	12	108825956	108860100	-	Wars	ENSMUSG00000021266	tryptophanyl-tRNA synthetase [Source:MGI Symbol;Acc:MGI:104630]	-	gene	Name match	0	2.22781e-09	1.20031e-07	1.39934	1.2256
Insm1	2	146063841	146066940	+	Insm1	ENSMUSG00000068154	insulinoma-associated 1 [Source:MGI Symbol;Acc:MGI:1859980]	+	gene	Name match	0	7.29904e-08	2.46397e-06	1.39784	1.19006
Pik3ip1	11	3280401	3292971	+	Pik3ip1	ENSMUSG00000034614	phosphoinositide-3-kinase interacting protein 1 [Source:MGI Symbol;Acc:MGI:1917016]	+	gene	Name match	0	0.00594375	0.0290829	1.39756	0.834696
Aig1	10	13522798	13744724	-	Aig1	ENSMUSG00000019806	androgen-induced 1 [Source:MGI Symbol;Acc:MGI:1913503]	-	gene	Name match	0	4.88059e-10	3.13426e-08	1.3965	1.23559
Hs3st3b1	11	63776618	63813116	-	Hs3st3b1	ENSMUSG00000070407	heparan sulfate (glucosamine) 3-O- sulfotransferase 3B1 [Source:MGI Symbol;Acc:MGI:1333853]	-	gene	Name match	0	7.55742e-06	0.000124691	1.39558	1.11465
Slc3a2	19	8684246	8700733	-	Slc3a2	ENSMUSG00000010095	solute carrier family 3 (activators of dibasic and neutral amino acid transport); member 2 [Source:MGI Symbol;Acc:MGI:96955]	-	gene	Name match	0	1.07641e-16	3.66613e-14	1.39148	1.29708
Fgf22	10	79590910	79594430	+	Fgf22	ENSMUSG00000020327	fibroblast growth factor 22 [Source:MGI Symbol;Acc:MGI:1914362]	+	gene	Name match	0	0.0011349	0.00778558	1.39044	0.94833
Alpk3	7	80707348	80755360	+	Alpk3	ENSMUSG00000038763	alpha-kinase 3 [Source:MGI Symbol;Acc:MGI:2151224]	+	gene	Name match	0	0.000695706	0.00526347	1.39038	0.969967
Slc7a1	5	148264220	148336714	-	Slc7a1	ENSMUSG00000041313	solute carrier family 7 (cationic amino acid transporter; y+ system); member 1 [Source:MGI Symbol;Acc:MGI:88117]	-	gene	Name match	0	4.8647e-07	1.23384e-05	1.38336	1.15679
Atp8b3	10	80355418	80374958	-	Atp8b3	ENSMUSG00000003341	ATPase; class I; type 8B; member 3 [Source:MGI Symbol;Acc:MGI:1914581]	-	gene	Name match	0	0.00183705	0.0115219	1.37917	0.914097
Aldh1l1	6	90463409	90577185	+	Aldh1l1	ENSMUSG00000030088	aldehyde dehydrogenase 1 family; member L1 [Source:MGI Symbol;Acc:MGI:1340024]	+	gene	Name match	0	0.00164544	0.0105173	1.37676	0.918967
Gulp1	1	44590671	44835998	+	Gulp1	ENSMUSG00000056870	GULP; engulfment adaptor PTB domain containing 1 [Source:MGI Symbol;Acc:MGI:1920407]	+	gene	Name match	0	3.46383e-05	0.000436077	1.37439	1.06896
Mipol1	12	57277213	57543985	+	Mipol1	ENSMUSG00000047022	mirror-image polydactyly 1 [Source:MGI Symbol;Acc:MGI:1920740]	+	gene	Name match	0	4.11104e-15	1.01831e-12	1.3736	1.27284
Smoc1	12	81073582	81233188	+	Smoc1	ENSMUSG00000021136	SPARC related modular calcium binding 1 [Source:MGI Symbol;Acc:MGI:1929878]	+	gene	Name match	0	5.51154e-05	0.000643733	1.37299	1.05552
Rnf180	13	105266509	105431323	-	Rnf180	ENSMUSG00000021720	ring finger protein 180 [Source:MGI Symbol;Acc:MGI:1919066]	-	gene	Name match	0	0.00250722	0.0147094	1.37223	0.899224
Gadd45a	6	67012080	67014441	-	Gadd45a	ENSMUSG00000036390	growth arrest and DNA-damage-inducible 45 alpha [Source:MGI Symbol;Acc:MGI:107799]	-	gene	Name match	0	5.67441e-05	0.000660329	1.36853	1.05277
Mettl22	16	8288652	8308548	+	Mettl22	ENSMUSG00000039345	methyltransferase like 22 [Source:MGI Symbol;Acc:MGI:2384301]	+	gene	Name match	0	8.0489e-15	1.80608e-12	1.36679	1.2654
Gstp3	19	4107477	4109569	-	Gstp3	ENSMUSG00000058216	glutathione S-transferase pi 3 [Source:MGI Symbol;Acc:MGI:2385078]	-	gene	Name match	0	0.00392319	0.0208955	1.36439	0.865811
Taok3	5	117258194	117413284	+	Taok3	ENSMUSG00000061288	TAO kinase 3 [Source:MGI Symbol;Acc:MGI:3041177]	+	gene	Name match	0	3.10224e-05	0.000398713	1.36345	1.06693
D130058E05Rik	1	89857956	89861012	+	D130058E05Rik	ENSMUSG00000092627	RIKEN cDNA D130058E05 gene [Source:MGI Symbol;Acc:MGI:2444614]	+	gene	Name match	0	6.67992e-05	0.000759273	1.36297	1.04686
D430041D05Rik	2	103973418	104241358	-	D430041D05Rik	ENSMUSG00000068373	RIKEN cDNA D430041D05 gene [Source:MGI Symbol;Acc:MGI:2181743]	-	gene	Name match	0	3.26963e-05	0.000416857	1.36234	1.06509
Traf1	2	34831762	34851784	-	Traf1	ENSMUSG00000026875	TNF receptor-associated factor 1 [Source:MGI Symbol;Acc:MGI:101836]	-	gene	Name match	0	0.000886035	0.00638434	1.36219	0.951029
Tlcd5	9	43019945	43027865	-	Tlcd5	ENSMUSG00000048503	TLC domain containing 5 [Source:MGI Symbol;Acc:MGI:2685030]	-	gene	Name match	0	5.50299e-07	1.3703e-05	1.36073	1.14229
BC065397	X	135642573	135704113	+	BC065397	ENSMUSG00000087368	cDNA sequence BC065397 [Source:MGI Symbol;Acc:MGI:3584520]	+	gene	Name match	0	0.00143197	0.00941793	1.3586	0.924338
Acsl6	11	54194624	54255582	+	Acsl6	ENSMUSG00000020333	acyl-CoA synthetase long-chain family member 6 [Source:MGI Symbol;Acc:MGI:894291]	+	gene	Name match	0	0.000136536	0.00137568	1.35411	1.02028
Gnmt	17	47036590	47040094	-	Gnmt	ENSMUSG00000002769	glycine N-methyltransferase [Source:MGI Symbol;Acc:MGI:1202304]	-	gene	Name match	0	7.24914e-05	0.00081379	1.35392	1.04042
Agbl2	2	90613071	90664781	+	Agbl2	ENSMUSG00000040812	ATP/GTP binding protein-like 2 [Source:MGI Symbol;Acc:MGI:2443254]	+	gene	Name match	0	0.000797595	0.00585548	1.35374	0.951193
Ttc39aos1	4	109260991	109263352	-	Ttc39aos1	ENSMUSG00000085873	Ttc39a opposite strand RNA 1 [Source:MGI Symbol;Acc:MGI:3651956]	-	gene	Name match	0	0.00131405	0.00876937	1.35328	0.929102
Plcxd1	5	110247835	110253819	+	Plcxd1	ENSMUSG00000064247	phosphatidylinositol-specific phospholipase C; X domain containing 1 [Source:MGI Symbol;Acc:MGI:2685422]	+	gene	Name match	0	0.00414181	0.0217562	1.35103	0.863041
Itga2	13	114969617	115068636	-	Itga2	ENSMUSG00000015533	integrin alpha 2 [Source:MGI Symbol;Acc:MGI:96600]	-	gene	Name match	0	0.000534443	0.00420348	1.34856	0.969097
Map1b	13	99557954	99653048	-	Map1b	ENSMUSG00000052727	microtubule-associated protein 1B [Source:MGI Symbol;Acc:MGI:1306778]	-	gene	Name match	0	1.02954e-06	2.34605e-05	1.34817	1.12604
Ccdc194	8	71972764	71978355	-	Ccdc194	ENSMUSG00000108900	coiled-coil domain containing 194 [Source:MGI Symbol;Acc:MGI:3588239]	-	gene	Name match	0	1.46604e-05	0.000215754	1.34671	1.07749
Pnldc1	17	13107616	13129117	-	Pnldc1	ENSMUSG00000073460	poly(A)-specific ribonuclease (PARN)-like domain containing 1 [Source:MGI Symbol;Acc:MGI:2685159]	-	gene	Name match	0	0.00215899	0.0130725	1.3447	0.901747
Dzip3	16	48744595	48814528	-	Dzip3	ENSMUSG00000064061	DAZ interacting protein 3; zinc finger [Source:MGI Symbol;Acc:MGI:1917433]	-	gene	Name match	0	3.68802e-12	4.06599e-10	1.3411	1.22323
Shisal2a	4	108224974	108240546	-	Shisal2a	ENSMUSG00000059816	shisa like 2A [Source:MGI Symbol;Acc:MGI:3651644]	-	gene	Name match	0	6.12527e-05	0.000706332	1.34035	1.03898
Gas7	11	67345917	67575800	+	Gas7	ENSMUSG00000033066	growth arrest specific 7 [Source:MGI Symbol;Acc:MGI:1202388]	+	gene	Name match	0	0.00122886	0.00829078	1.33979	0.926357
Cdh15	8	123574705	123594136	+	Cdh15	ENSMUSG00000031962	cadherin 15 [Source:MGI Symbol;Acc:MGI:106672]	+	gene	Name match	0	0.00385872	0.0206402	1.336	0.859855
Atp2b4	1	133627195	133728779	-	Atp2b4	ENSMUSG00000026463	ATPase; Ca++ transporting; plasma membrane 4 [Source:MGI Symbol;Acc:MGI:88111]	-	gene	Name match	0	0.000567794	0.00442926	1.33595	0.960873
Plcb4	2	135500931	135856513	+	Plcb4	ENSMUSG00000039943	phospholipase C; beta 4 [Source:MGI Symbol;Acc:MGI:107464]	+	gene	Name match	0	6.47926e-07	1.56826e-05	1.33449	1.12493
Impact	18	13088909	13126007	+	Impact	ENSMUSG00000024423	impact; RWD domain protein [Source:MGI Symbol;Acc:MGI:1098233]	+	gene	Name match	0	0.000478895	0.00385725	1.33436	0.967335
Prss42	9	110627234	110632822	+	Prss42	ENSMUSG00000044664	protease; serine 42 [Source:MGI Symbol;Acc:MGI:2665280]	+	gene	Name match	0	0.000170517	0.00165341	1.33435	1.00618
Dpep3	8	106700145	106706061	-	Dpep3	ENSMUSG00000031898	dipeptidase 3 [Source:MGI Symbol;Acc:MGI:1919104]	-	gene	Name match	0	2.18566e-05	0.00030025	1.33375	1.06425
Pklr	3	89043449	89054091	+	Pklr	ENSMUSG00000041237	pyruvate kinase liver and red blood cell [Source:MGI Symbol;Acc:MGI:97604]	+	gene	Name match	0	0.00377161	0.0203151	1.33335	0.864056
Ripk3	14	56022452	56026322	-	Ripk3	ENSMUSG00000022221	receptor-interacting serine-threonine kinase 3 [Source:MGI Symbol;Acc:MGI:2154952]	-	gene	Name match	0	1.01416e-05	0.00015986	1.33237	1.07778
Patl2	2	121950589	122016670	-	Patl2	ENSMUSG00000027233	protein associated with topoisomerase II homolog 2 (yeast) [Source:MGI Symbol;Acc:MGI:1914828]	-	gene	Name match	0	0.00206036	0.0126276	1.32977	0.896528
Zic2	14	122712847	122717264	+	Zic2	ENSMUSG00000061524	zinc finger protein of the cerebellum 2 [Source:MGI Symbol;Acc:MGI:106679]	+	gene	Name match	0	1.75999e-05	0.000250884	1.32856	1.06428
Tsc22d3	X	139440277	139501408	-	Tsc22d3	ENSMUSG00000031431	TSC22 domain family; member 3 [Source:MGI Symbol;Acc:MGI:1196284]	-	gene	Name match	0	3.08803e-12	3.52682e-10	1.32694	1.21335
Exoc3l2	7	19197256	19230687	+	Exoc3l2	ENSMUSG00000011263	exocyst complex component 3-like 2 [Source:MGI Symbol;Acc:MGI:1921713]	+	gene	Name match	0	0.000729638	0.00546169	1.3265	0.947251
Bbof1	12	84455845	84489661	+	Bbof1	ENSMUSG00000057265	basal body orientation factor 1 [Source:MGI Symbol;Acc:MGI:1920123]	+	gene	Name match	0	9.32617e-05	0.00100551	1.32488	1.02342
Kcns1	2	164005539	164013033	-	Kcns1	ENSMUSG00000040164	K+ voltage-gated channel; subfamily S; 1 [Source:MGI Symbol;Acc:MGI:1197019]	-	gene	Name match	0	0.000379326	0.00318998	1.32236	0.97339
Hax1	3	89902753	89906087	-	Hax1	ENSMUSG00000027944	HCLS1 associated X-1 [Source:MGI Symbol;Acc:MGI:1346319]	-	gene	Name match	0	1.02181e-11	1.00458e-09	1.31972	1.20263
Eras	X	7790515	7794846	-	Eras	ENSMUSG00000031160	ES cell-expressed Ras [Source:MGI Symbol;Acc:MGI:2665023]	-	gene	Name match	0	0.00125394	0.00842844	1.3161	0.91895
Tubb3	8	124138163	124148754	+	Tubb3	ENSMUSG00000062380	tubulin; beta 3 class III [Source:MGI Symbol;Acc:MGI:107813]	+	gene	Name match	0	2.16691e-06	4.42974e-05	1.31607	1.09677
Kdm7a	6	39113557	39183723	-	Kdm7a	ENSMUSG00000042599	lysine (K)-specific demethylase 7A [Source:MGI Symbol;Acc:MGI:2443388]	-	gene	Name match	0	6.77909e-06	0.000114019	1.31582	1.07745
Slc7a5	8	122607889	122634433	-	Slc7a5	ENSMUSG00000040010	solute carrier family 7 (cationic amino acid transporter; y+ system); member 5 [Source:MGI Symbol;Acc:MGI:1298205]	-	gene	Name match	0	1.60661e-17	6.61962e-15	1.31469	1.23841
Slc16a9	10	70080930	70121798	+	Slc16a9	ENSMUSG00000037762	solute carrier family 16 (monocarboxylic acid transporters); member 9 [Source:MGI Symbol;Acc:MGI:1914109]	+	gene	Name match	0	0.00116329	0.00794107	1.31324	0.926718
1700001L05Rik	15	83238048	83251483	-	1700001L05Rik	ENSMUSG00000075511	RIKEN cDNA 1700001L05 gene [Source:MGI Symbol;Acc:MGI:1916541]	-	gene	Name match	0	0.000137437	0.00138402	1.31269	1.00501
Cyp2d22	15	82254728	82264461	-	Cyp2d22	ENSMUSG00000061740	cytochrome P450; family 2; subfamily d; polypeptide 22 [Source:MGI Symbol;Acc:MGI:1929474]	-	gene	Name match	0	0.00888859	0.0397776	1.31061	0.792818
Asb16	11	102159569	102170288	+	Asb16	ENSMUSG00000034768	ankyrin repeat and SOCS box-containing 16 [Source:MGI Symbol;Acc:MGI:2654437]	+	gene	Name match	0	0.00157864	0.0101824	1.30627	0.905206
2810408A11Rik	11	69788178	69791813	-	2810408A11Rik	ENSMUSG00000018570	RIKEN cDNA 2810408A11 gene [Source:MGI Symbol;Acc:MGI:1917669]	-	gene	Name match	0	8.00908e-06	0.000131371	1.30619	1.06986
Ap1s3	1	79584593	79649689	-	Ap1s3	ENSMUSG00000054702	adaptor-related protein complex AP-1; sigma 3 [Source:MGI Symbol;Acc:MGI:1891304]	-	gene	Name match	0	3.81892e-10	2.51166e-08	1.30575	1.17366
Dennd4a	9	64718622	64826949	+	Dennd4a	ENSMUSG00000053641	DENN/MADD domain containing 4A [Source:MGI Symbol;Acc:MGI:2142979]	+	gene	Name match	0	2.49788e-06	4.99942e-05	1.29904	1.08527
Zfp623	15	75812801	75821249	+	Zfp623	ENSMUSG00000050846	zinc finger protein 623 [Source:MGI Symbol;Acc:MGI:1926084]	+	gene	Name match	0	9.72938e-13	1.35451e-10	1.29867	1.19612
3110083C13Rik	14	58236780	58241154	+	3110083C13Rik	ENSMUSG00000097303	RIKEN cDNA 3110083C13 gene [Source:MGI Symbol;Acc:MGI:1920458]	+	gene	Name match	0	0.00129448	0.00866	1.29114	0.913468
Bmp2k	5	97145548	97239726	+	Bmp2k	ENSMUSG00000034663	BMP2 inducible kinase [Source:MGI Symbol;Acc:MGI:2155456]	+	gene	Name match	0	0.000288264	0.00255845	1.29109	0.971382
Gstp1	19	4085407	4087985	-	Gstp1	ENSMUSG00000060803	glutathione S-transferase; pi 1 [Source:MGI Symbol;Acc:MGI:95865]	-	gene	Name match	0	3.74218e-08	1.3995e-06	1.28855	1.12841
Catsperd	17	56935143	56971456	+	Catsperd	ENSMUSG00000040828	cation channel sperm associated auxiliary subunit delta [Source:MGI Symbol;Acc:MGI:2147030]	+	gene	Name match	0	2.92115e-07	7.87312e-06	1.28548	1.10626
Sh3gl3	7	81823588	81956627	+	Sh3gl3	ENSMUSG00000030638	SH3-domain GRB2-like 3 [Source:MGI Symbol;Acc:MGI:700011]	+	gene	Name match	0	6.11616e-05	0.000705708	1.28543	1.01483
Frrs1l	4	56957173	56990391	-	Frrs1l	ENSMUSG00000045589	ferric-chelate reductase 1 like [Source:MGI Symbol;Acc:MGI:2442704]	-	gene	Name match	0	4.0061e-05	0.000491689	1.28436	1.0252
Psat1	19	15882042	15924701	-	Psat1	ENSMUSG00000024640	phosphoserine aminotransferase 1 [Source:MGI Symbol;Acc:MGI:2183441]	-	gene	Name match	0	1.3745e-05	0.000205292	1.28381	1.04719
9430062P05Rik	9	90038513	90041857	-	9430062P05Rik	ENSMUSG00000104263	RIKEN cDNA 9430062P05 gene [Source:MGI Symbol;Acc:MGI:2441746]	-	gene	Name match	0	0.00532137	0.0265832	1.28328	0.831443
Macrod1	19	7034178	7175422	+	Macrod1	ENSMUSG00000036278	mono-ADP ribosylhydrolase 1 [Source:MGI Symbol;Acc:MGI:2147583]	+	gene	Name match	0	0.0041832	0.0219313	1.27962	0.847389
Gars	6	55014992	55056485	+	Gars	ENSMUSG00000029777	glycyl-tRNA synthetase [Source:MGI Symbol;Acc:MGI:2449057]	+	gene	Name match	0	3.61005e-12	4.00316e-10	1.27937	1.1763
Zbtb18	1	177269917	177278330	+	Zbtb18	ENSMUSG00000063659	zinc finger and BTB domain containing 18 [Source:MGI Symbol;Acc:MGI:1353609]	+	gene	Name match	0	1.1236e-08	4.95689e-07	1.27779	1.1312
Gpa33	1	165957807	165994079	+	Gpa33	ENSMUSG00000000544	glycoprotein A33 (transmembrane) [Source:MGI Symbol;Acc:MGI:1891703]	+	gene	Name match	0	0.00211095	0.0128591	1.27641	0.885471
Car12	9	66620968	66674127	+	Car12	ENSMUSG00000032373	carbonic anhydrase 12 [Source:MGI Symbol;Acc:MGI:1923709]	+	gene	Name match	0	0.00336339	0.0185592	1.27479	0.854467
Sall1	8	89753863	89770790	-	Sall1	ENSMUSG00000031665	spalt like transcription factor 1 [Source:MGI Symbol;Acc:MGI:1889585]	-	gene	Name match	0	0.000854035	0.00618648	1.27344	0.923674
Ttc39a	4	109263820	109301942	+	Ttc39a	ENSMUSG00000028555	tetratricopeptide repeat domain 39A [Source:MGI Symbol;Acc:MGI:2444350]	+	gene	Name match	0	9.3922e-14	1.65868e-11	1.27335	1.18395
2010001A14Rik	11	57686325	57692243	-	2010001A14Rik	ENSMUSG00000087165	RIKEN cDNA 2010001A14 gene [Source:MGI Symbol;Acc:MGI:1923766]	-	gene	Name match	0	0.00131973	0.00879804	1.27268	0.905294
Hid1	11	115238533	115258582	-	Hid1	ENSMUSG00000034586	HID1 domain containing [Source:MGI Symbol;Acc:MGI:2445087]	-	gene	Name match	0	0.000110457	0.00115628	1.27082	0.992809
B3galnt1	3	69481491	69506293	-	B3galnt1	ENSMUSG00000043300	UDP-GalNAc:betaGlcNAc beta 1;3- galactosaminyltransferase; polypeptide 1 [Source:MGI Symbol;Acc:MGI:1349405]	-	gene	Name match	0	0.00665913	0.0317365	1.2698	0.809898
Xpot	10	121423285	121462237	-	Xpot	ENSMUSG00000034667	exportin; tRNA (nuclear export receptor for tRNAs) [Source:MGI Symbol;Acc:MGI:1920442]	-	gene	Name match	0	2.56648e-12	3.04431e-10	1.26647	1.16759
Napb	2	148535905	148574387	-	Napb	ENSMUSG00000027438	N-ethylmaleimide sensitive fusion protein attachment protein beta [Source:MGI Symbol;Acc:MGI:104562]	-	gene	Name match	0	0.000620162	0.00478493	1.26602	0.935043
Egr1	18	34992876	34998037	+	Egr1	ENSMUSG00000038418	early growth response 1 [Source:MGI Symbol;Acc:MGI:95295]	+	gene	Name match	0	0.00882472	0.039566	1.26316	0.786001
Slc1a5	7	16515265	16532199	+	Slc1a5	ENSMUSG00000001918	solute carrier family 1 (neutral amino acid transporter); member 5 [Source:MGI Symbol;Acc:MGI:105305]	+	gene	Name match	0	5.32949e-20	3.50515e-17	1.26045	1.20158
Trim46	3	89141484	89153616	-	Trim46	ENSMUSG00000042766	tripartite motif-containing 46 [Source:MGI Symbol;Acc:MGI:2673000]	-	gene	Name match	0	0.0067496	0.0320875	1.25922	0.805851
Grid2ip	5	143343093	143377907	+	Grid2ip	ENSMUSG00000010825	glutamate receptor; ionotropic; delta 2 (Grid2) interacting protein 1 [Source:MGI Symbol;Acc:MGI:2176213]	+	gene	Name match	0	0.00227021	0.0135651	1.25468	0.874615
Mtss1	15	58813083	58953854	-	Mtss1	ENSMUSG00000022353	MTSS I-BAR domain containing 1 [Source:MGI Symbol;Acc:MGI:2384818]	-	gene	Name match	0	7.28536e-11	5.81396e-09	1.2542	1.14452
Cars	7	143110967	143153827	-	Cars	ENSMUSG00000010755	cysteinyl-tRNA synthetase [Source:MGI Symbol;Acc:MGI:1351477]	-	gene	Name match	0	5.98774e-19	3.00537e-16	1.24814	1.18763
Slc4a7	14	7669823	7767484	-	Slc4a7	ENSMUSG00000021733	solute carrier family 4; sodium bicarbonate cotransporter; member 7 [Source:MGI Symbol;Acc:MGI:2443878]	-	gene	Name match	0	3.06104e-08	1.16766e-06	1.24688	1.10226
Abat	16	8331293	8439432	+	Abat	ENSMUSG00000057880	4-aminobutyrate aminotransferase [Source:MGI Symbol;Acc:MGI:2443582]	+	gene	Name match	0	5.77916e-14	1.09135e-11	1.24679	1.1639
Pou2f2	7	24786769	24879151	-	Pou2f2	ENSMUSG00000008496	POU domain; class 2; transcription factor 2 [Source:MGI Symbol;Acc:MGI:101897]	-	gene	Name match	0	0.00195184	0.0120868	1.23749	0.877308
5430416N02Rik	5	100568701	100577394	-	5430416N02Rik	ENSMUSG00000097772	RIKEN cDNA 5430416N02 gene [Source:MGI Symbol;Acc:MGI:1918676]	-	gene	Name match	0	5.12462e-09	2.51912e-07	1.23641	1.10801
Ift172	5	31410621	31448460	-	Ift172	ENSMUSG00000038564	intraflagellar transport 172 [Source:MGI Symbol;Acc:MGI:2682064]	-	gene	Name match	0	2.50975e-12	3.0106e-10	1.2362	1.14399
Atf4	15	80139385	80141742	+	Atf4	ENSMUSG00000042406	activating transcription factor 4 [Source:MGI Symbol;Acc:MGI:88096]	+	gene	Name match	0	1.64844e-13	2.75796e-11	1.23481	1.15131
Socs2	10	95221224	95253042	-	Socs2	ENSMUSG00000020027	suppressor of cytokine signaling 2 [Source:MGI Symbol;Acc:MGI:1201787]	-	gene	Name match	0	0.00170231	0.0107653	1.22697	0.878085
Cpsf4l	11	113588998	113600843	-	Cpsf4l	ENSMUSG00000018727	cleavage and polyadenylation specific factor 4-like [Source:MGI Symbol;Acc:MGI:1277182]	-	gene	Name match	0	6.46915e-05	0.000737956	1.22546	0.986553
N4bp2l1	5	150495109	150520653	-	N4bp2l1	ENSMUSG00000041132	NEDD4 binding protein 2-like 1 [Source:MGI Symbol;Acc:MGI:2140872]	-	gene	Name match	0	6.04155e-08	2.08373e-06	1.2225	1.0803
Mst1r	9	107784072	107797582	+	Mst1r	ENSMUSG00000032584	macrophage stimulating 1 receptor (c-met- related tyrosine kinase) [Source:MGI Symbol;Acc:MGI:99614]	+	gene	Name match	0	0.00619587	0.0299934	1.22174	0.805591
Ttc39c	18	12732953	12871920	+	Ttc39c	ENSMUSG00000024424	tetratricopeptide repeat domain 39C [Source:MGI Symbol;Acc:MGI:1919997]	+	gene	Name match	0	0.00283663	0.0162082	1.22056	0.850795
Doc2a	7	126446588	126451877	+	Doc2a	ENSMUSG00000052301	double C2; alpha [Source:MGI Symbol;Acc:MGI:109446]	+	gene	Name match	0	2.88617e-06	5.65791e-05	1.21985	1.03774
Hipk2	6	38671325	38853099	-	Hipk2	ENSMUSG00000061436	homeodomain interacting protein kinase 2 [Source:MGI Symbol;Acc:MGI:1314872]	-	gene	Name match	0	1.36225e-06	2.98574e-05	1.217	1.04523
Phf10	17	15165271	15181535	-	Phf10	ENSMUSG00000023883	PHD finger protein 10 [Source:MGI Symbol;Acc:MGI:1919307]	-	gene	Name match	0	7.85573e-09	3.61914e-07	1.21686	1.09133
Zfp422	6	116600977	116605960	-	Zfp422	ENSMUSG00000059878	zinc finger protein 422 [Source:MGI Symbol;Acc:MGI:1914505]	-	gene	Name match	0	3.78266e-06	7.07321e-05	1.21587	1.03115
Zbtb20	16	42696244	43462965	+	Zbtb20	ENSMUSG00000022708	zinc finger and BTB domain containing 20 [Source:MGI Symbol;Acc:MGI:1929213]	+	gene	Name match	0	0.00498381	0.0252473	1.21538	0.817829
Trim35	14	66534480	66548873	+	Trim35	ENSMUSG00000022043	tripartite motif-containing 35 [Source:MGI Symbol;Acc:MGI:1914104]	+	gene	Name match	0	6.09816e-06	0.000105068	1.21156	1.0217
Zkscan7	9	122714750	122727683	+	Zkscan7	ENSMUSG00000063488	zinc finger with KRAB and SCAN domains 7 [Source:MGI Symbol;Acc:MGI:3040678]	+	gene	Name match	0	1.84044e-05	0.000259635	1.20667	1.00154
Zfas1	2	166904854	166907782	+	Zfas1	ENSMUSG00000074578	zinc finger; NFX1-type containing 1; antisense RNA 1 [Source:MGI Symbol;Acc:MGI:1916199]	+	gene	Name match	0	1.86431e-09	1.01886e-07	1.20386	1.0906
Txnip	3	96465273	96469199	+	Txnip	ENSMUSG00000038393	thioredoxin interacting protein [Source:MGI Symbol;Acc:MGI:1889549]	+	gene	Name match	0	2.12443e-07	5.99471e-06	1.20311	1.05611
Lclat1	17	73414980	73550363	+	Lclat1	ENSMUSG00000054469	lysocardiolipin acyltransferase 1 [Source:MGI Symbol;Acc:MGI:2684937]	+	gene	Name match	0	6.25546e-05	0.000718737	1.20242	0.974547
Efhc1	1	21021850	21061065	+	Efhc1	ENSMUSG00000041809	EF-hand domain (C-terminal) containing 1 [Source:MGI Symbol;Acc:MGI:1919127]	+	gene	Name match	0	5.24121e-07	1.31707e-05	1.20202	1.04734
Inpp1	1	52824586	52856847	-	Inpp1	ENSMUSG00000026102	inositol polyphosphate-1-phosphatase [Source:MGI Symbol;Acc:MGI:104848]	-	gene	Name match	0	1.70078e-05	0.000244454	1.20091	0.999139
Fam228b	12	4789888	4819267	-	Fam228b	ENSMUSG00000050545	family with sequence similarity 228; member B [Source:MGI Symbol;Acc:MGI:2442121]	-	gene	Name match	0	0.00139049	0.00919905	1.20021	0.880088
Fyn	10	39244851	39441377	+	Fyn	ENSMUSG00000019843	Fyn proto-oncogene [Source:MGI Symbol;Acc:MGI:95602]	+	gene	Name match	0	3.4261e-06	6.56085e-05	1.19852	1.02219
Adamts2	11	50492911	50698400	+	Adamts2	ENSMUSG00000036545	a disintegrin-like and metallopeptidase (reprolysin type) with thrombospondin type 1 motif; 2 [Source:MGI Symbol;Acc:MGI:1347356]	+	gene	Name match	0	0.00364864	0.0197722	1.19714	0.834612
Rasip1	7	45276912	45288517	+	Rasip1	ENSMUSG00000044562	Ras interacting protein 1 [Source:MGI Symbol;Acc:MGI:1917153]	+	gene	Name match	0	4.72337e-08	1.6839e-06	1.19205	1.06122
Cep41	6	30653456	30693748	-	Cep41	ENSMUSG00000029790	centrosomal protein 41 [Source:MGI Symbol;Acc:MGI:1891414]	-	gene	Name match	0	3.42747e-05	0.00043237	1.19136	0.981181
Hhipl1	12	108272529	108297128	+	Hhipl1	ENSMUSG00000021260	hedgehog interacting protein-like 1 [Source:MGI Symbol;Acc:MGI:1919265]	+	gene	Name match	0	2.17591e-07	6.08521e-06	1.18808	1.04628
Vegfa	17	46327919	46343295	-	Vegfa	ENSMUSG00000023951	vascular endothelial growth factor A [Source:MGI Symbol;Acc:MGI:103178]	-	gene	Name match	0	0.00407254	0.0214633	1.18591	0.821791
Ccdc24	4	117723721	117729754	-	Ccdc24	ENSMUSG00000078588	coiled-coil domain containing 24 [Source:MGI Symbol;Acc:MGI:2685874]	-	gene	Name match	0	0.00264655	0.0153305	1.1829	0.844695
Tasp1	2	139675400	139908725	-	Tasp1	ENSMUSG00000039033	taspase; threonine aspartase 1 [Source:MGI Symbol;Acc:MGI:1923062]	-	gene	Name match	0	2.01836e-06	4.15726e-05	1.18182	1.01874
Spire1	18	67621279	67743860	-	Spire1	ENSMUSG00000024533	spire type actin nucleation factor 1 [Source:MGI Symbol;Acc:MGI:1915416]	-	gene	Name match	0	1.24047e-05	0.000188072	1.17812	0.991533
Tekt2	4	126215914	126219481	-	Tekt2	ENSMUSG00000028845	tektin 2 [Source:MGI Symbol;Acc:MGI:1346335]	-	gene	Name match	0	0.0039697	0.0210818	1.17632	0.823362
Drc3	11	60244155	60285167	+	Drc3	ENSMUSG00000056598	dynein regulatory complex subunit 3 [Source:MGI Symbol;Acc:MGI:1921915]	+	gene	Name match	0	0.000506825	0.0040345	1.17503	0.908621
Dus4l	12	31690049	31704825	-	Dus4l	ENSMUSG00000020648	dihydrouridine synthase 4-like (S, cerevisiae) [Source:MGI Symbol;Acc:MGI:1919166]	-	gene	Name match	0	1.41819e-07	4.32786e-06	1.17488	1.04073
Slamf9	1	172302925	172306142	+	Slamf9	ENSMUSG00000026548	SLAM family member 9 [Source:MGI Symbol;Acc:MGI:1923692]	+	gene	Name match	0	4.94497e-06	8.83103e-05	1.1746	1.00319
Rhbdd1	1	82294173	82423087	+	Rhbdd1	ENSMUSG00000026142	rhomboid domain containing 1 [Source:MGI Symbol;Acc:MGI:1924117]	+	gene	Name match	0	2.56478e-08	1.00242e-06	1.17387	1.05285
Chrna9	5	66092264	66134669	+	Chrna9	ENSMUSG00000029205	cholinergic receptor; nicotinic; alpha polypeptide 9 [Source:MGI Symbol;Acc:MGI:1202403]	+	gene	Name match	0	0.0012677	0.00850468	1.1722	0.874406
Tmem114	16	8227139	8243000	-	Tmem114	ENSMUSG00000022715	transmembrane protein 114 [Source:MGI Symbol;Acc:MGI:1921970]	-	gene	Name match	0	9.61595e-07	2.20704e-05	1.17072	1.01998
Renbp	X	72965727	72974456	-	Renbp	ENSMUSG00000031387	renin binding protein [Source:MGI Symbol;Acc:MGI:105940]	-	gene	Name match	0	0.00584255	0.0286989	1.17014	0.796819
BC048403	10	121575842	121588783	+	BC048403	ENSMUSG00000053684	cDNA sequence BC048403 [Source:MGI Symbol;Acc:MGI:2670984]	+	gene	Name match	0	1.32875e-12	1.79739e-10	1.16869	1.09197
Gm20005	5	149565075	149571255	+	Gm20005	ENSMUSG00000106674	predicted gene; 20005 [Source:MGI Symbol;Acc:MGI:5012190]	+	gene	Name match	0	0.00571818	0.0281856	1.16497	0.797812
Aff1	5	103840240	104003188	+	Aff1	ENSMUSG00000029313	AF4/FMR2 family; member 1 [Source:MGI Symbol;Acc:MGI:1100819]	+	gene	Name match	0	0.00258491	0.0150839	1.16388	0.838896
Chd7	4	8690406	8867659	+	Chd7	ENSMUSG00000041235	chromodomain helicase DNA binding protein 7 [Source:MGI Symbol;Acc:MGI:2444748]	+	gene	Name match	0	8.04011e-08	2.6577e-06	1.16201	1.03628
Gipr	7	18889986	18900052	-	Gipr	ENSMUSG00000030406	gastric inhibitory polypeptide receptor [Source:MGI Symbol;Acc:MGI:1352753]	-	gene	Name match	0	5.06615e-06	8.9924e-05	1.16059	0.994235
Atxn3	12	101885160	101924505	-	Atxn3	ENSMUSG00000021189	ataxin 3 [Source:MGI Symbol;Acc:MGI:1099442]	-	gene	Name match	0	1.39721e-07	4.27754e-06	1.15789	1.02912
Dhtkd1	2	5900926	5947603	-	Dhtkd1	ENSMUSG00000025815	dehydrogenase E1 and transketolase domain containing 1 [Source:MGI Symbol;Acc:MGI:2445096]	-	gene	Name match	0	0.000546999	0.00428425	1.15661	0.896515
C030037D09Rik	11	88609471	88619719	+	C030037D09Rik	ENSMUSG00000087574	RIKEN cDNA C030037D09 gene [Source:MGI Symbol;Acc:MGI:1924865]	+	gene	Name match	0	0.000207135	0.00194903	1.15489	0.923862
Zfp990	4	145237329	145265758	+	Zfp990	ENSMUSG00000078503	zinc finger protein 990 [Source:MGI Symbol;Acc:MGI:3652161]	+	gene	Name match	0	0.0068439	0.0324133	1.1512	0.786004
Lars	18	42335363	42395259	-	Lars	ENSMUSG00000024493	leucyl-tRNA synthetase [Source:MGI Symbol;Acc:MGI:1913808]	-	gene	Name match	0	1.27795e-05	0.000192988	1.15106	0.975356
Gm44220	6	93218701	93221187	+	Gm44220	ENSMUSG00000107655	predicted gene; 44220 [Source:MGI Symbol;Acc:MGI:5690612]	+	gene	Name match	0	0.00489511	0.0248707	1.14898	0.804587
C330018D20Rik	18	57088905	57108440	-	C330018D20Rik	ENSMUSG00000024592	RIKEN cDNA C330018D20 gene [Source:MGI Symbol;Acc:MGI:1924672]	-	gene	Name match	0	1.45443e-08	6.23377e-07	1.14768	1.03757
Stard6	18	70605525	70634137	+	Stard6	ENSMUSG00000079608	StAR-related lipid transfer (START) domain containing 6 [Source:MGI Symbol;Acc:MGI:2156774]	+	gene	Name match	0	0.00832557	0.03779	1.14708	0.769959
Gprin2	14	33907645	33923610	-	Gprin2	ENSMUSG00000071531	G protein regulated inducer of neurite outgrowth 2 [Source:MGI Symbol;Acc:MGI:2444560]	-	gene	Name match	0	0.00382757	0.0205389	1.14607	0.814682
Scarf1	11	75404366	75417408	+	Scarf1	ENSMUSG00000038188	scavenger receptor class F; member 1 [Source:MGI Symbol;Acc:MGI:2449455]	+	gene	Name match	0	0.00067635	0.00513741	1.14302	0.884814
Arhgap31	16	38418702	38533636	-	Arhgap31	ENSMUSG00000022799	Rho GTPase activating protein 31 [Source:MGI Symbol;Acc:MGI:1333857]	-	gene	Name match	0	1.86683e-06	3.87865e-05	1.14229	0.994517
Ryr3	2	112461700	113047441	-	Ryr3	ENSMUSG00000057378	ryanodine receptor 3 [Source:MGI Symbol;Acc:MGI:99684]	-	gene	Name match	0	0.000377072	0.00317663	1.14145	0.900883
Dusp6	10	99099093	99103351	+	Dusp6	ENSMUSG00000019960	dual specificity phosphatase 6 [Source:MGI Symbol;Acc:MGI:1914853]	+	gene	Name match	0	0.00166115	0.0105928	1.14063	0.85038
Acot2	12	84034635	84040647	+	Acot2	ENSMUSG00000021226	acyl-CoA thioesterase 2 [Source:MGI Symbol;Acc:MGI:2159605]	+	gene	Name match	0	2.10482e-06	4.30743e-05	1.13916	0.991214
Fads6	11	115170448	115188489	-	Fads6	ENSMUSG00000044788	fatty acid desaturase domain family; member 6 [Source:MGI Symbol;Acc:MGI:3039592]	-	gene	Name match	0	3.83109e-05	0.000474483	1.13549	0.948963
Zfp493	13	67927812	67940631	+	Zfp493	ENSMUSG00000090659	zinc finger protein 493 [Source:MGI Symbol;Acc:MGI:1920208]	+	gene	Name match	0	4.39311e-06	7.96481e-05	1.13332	0.979401
Optn	2	5025453	5068862	-	Optn	ENSMUSG00000026672	optineurin [Source:MGI Symbol;Acc:MGI:1918898]	-	gene	Name match	0	1.06398e-06	2.40471e-05	1.1313	0.993194
Nccrp1	7	28243021	28246679	-	Nccrp1	ENSMUSG00000047586	non-specific cytotoxic cell receptor protein 1 homolog (zebrafish) [Source:MGI Symbol;Acc:MGI:2685009]	-	gene	Name match	0	1.62031e-06	3.44912e-05	1.12794	0.987051
Srgap1	10	121616896	121883220	-	Srgap1	ENSMUSG00000020121	SLIT-ROBO Rho GTPase activating protein 1 [Source:MGI Symbol;Acc:MGI:2152936]	-	gene	Name match	0	0.0010154	0.00713908	1.12769	0.863918
Mapk12	15	89014787	89024906	-	Mapk12	ENSMUSG00000022610	mitogen-activated protein kinase 12 [Source:MGI Symbol;Acc:MGI:1353438]	-	gene	Name match	0	2.43135e-05	0.000325953	1.12738	0.951642
Nradd	9	110450203	110453520	-	Nradd	ENSMUSG00000032491	neurotrophin receptor associated death domain [Source:MGI Symbol;Acc:MGI:1914419]	-	gene	Name match	0	4.70067e-05	0.000562106	1.127	0.940541
Col6a1	10	76544626	76562002	-	Col6a1	ENSMUSG00000001119	collagen; type VI; alpha 1 [Source:MGI Symbol;Acc:MGI:88459]	-	gene	Name match	0	0.00173361	0.0109524	1.12647	0.84546
Ift81	5	122688267	122752581	-	Ift81	ENSMUSG00000029469	intraflagellar transport 81 [Source:MGI Symbol;Acc:MGI:1098597]	-	gene	Name match	0	6.5578e-06	0.000111278	1.12635	0.969616
Gm4675	14	118473644	118498611	+	Gm4675	ENSMUSG00000090534	predicted gene 4675 [Source:MGI Symbol;Acc:MGI:3782856]	+	gene	Name match	0	0.000625592	0.00481126	1.12456	0.878634
Kcp	6	29473161	29507951	-	Kcp	ENSMUSG00000059022	kielin/chordin-like protein [Source:MGI Symbol;Acc:MGI:2141640]	-	gene	Name match	0	4.85018e-05	0.00057709	1.12423	0.938253
Syngr4	7	45534646	45546138	-	Syngr4	ENSMUSG00000040231	synaptogyrin 4 [Source:MGI Symbol;Acc:MGI:1928903]	-	gene	Name match	0	0.0116353	0.0493167	1.12313	0.74526
Dlg4	11	69907768	69938348	+	Dlg4	ENSMUSG00000020886	discs large MAGUK scaffold protein 4 [Source:MGI Symbol;Acc:MGI:1277959]	+	gene	Name match	0	6.24197e-07	1.51853e-05	1.12263	0.992318
Anpep	7	79471551	79510807	-	Anpep	ENSMUSG00000039062	alanyl (membrane) aminopeptidase [Source:MGI Symbol;Acc:MGI:5000466]	-	gene	Name match	0	5.26452e-06	9.29723e-05	1.12238	0.969917
Nr2c1	10	93983885	94033073	+	Nr2c1	ENSMUSG00000005897	nuclear receptor subfamily 2; group C; member 1 [Source:MGI Symbol;Acc:MGI:1352465]	+	gene	Name match	0	8.14094e-16	2.18693e-13	1.12168	1.06812
Fam241b	10	61943434	61979699	-	Fam241b	ENSMUSG00000020083	family with sequence similarity 241; member B [Source:MGI Symbol;Acc:MGI:1917144]	-	gene	Name match	0	4.30337e-05	0.000523124	1.11939	0.937531
Lrig3	10	125802037	125851228	+	Lrig3	ENSMUSG00000020105	leucine-rich repeats and immunoglobulin-like domains 3 [Source:MGI Symbol;Acc:MGI:2443955]	+	gene	Name match	0	2.49052e-08	9.77401e-07	1.11903	1.01336
Rgs9bp	7	35278418	35285007	-	Rgs9bp	ENSMUSG00000056043	regulator of G-protein signalling 9 binding protein [Source:MGI Symbol;Acc:MGI:2384418]	-	gene	Name match	0	0.00662905	0.0316169	1.11739	0.778796
Msi2	11	88230208	88609339	-	Msi2	ENSMUSG00000069769	musashi RNA-binding protein 2 [Source:MGI Symbol;Acc:MGI:1923876]	-	gene	Name match	0	3.84493e-05	0.000475271	1.11553	0.937311
Crebrf	17	26934624	26995609	+	Crebrf	ENSMUSG00000048249	CREB3 regulatory factor [Source:MGI Symbol;Acc:MGI:1924378]	+	gene	Name match	0	0.00337616	0.0186108	1.11232	0.809775
9130019O22Rik	7	126981432	126986338	-	9130019O22Rik	ENSMUSG00000030823	RIKEN cDNA 9130019O22 gene [Source:MGI Symbol;Acc:MGI:1926171]	-	gene	Name match	0	0.000183637	0.00176077	1.11206	0.905707
Mib2	4	155739134	155753655	-	Mib2	ENSMUSG00000029060	mindbomb E3 ubiquitin protein ligase 2 [Source:MGI Symbol;Acc:MGI:2679684]	-	gene	Name match	0	5.6073e-07	1.38894e-05	1.11151	0.985695
Phgdh	3	98220486	98247306	-	Phgdh	ENSMUSG00000053398	3-phosphoglycerate dehydrogenase [Source:MGI Symbol;Acc:MGI:1355330]	-	gene	Name match	0	4.56215e-12	4.91604e-10	1.10981	1.04056
Ube2ql1	13	69850951	69888008	-	Ube2ql1	ENSMUSG00000052981	ubiquitin-conjugating enzyme E2Q family-like 1 [Source:MGI Symbol;Acc:MGI:1924230]	-	gene	Name match	0	0.00689669	0.0325595	1.10938	0.771568
Ctbp2	7	132589292	132726083	-	Ctbp2	ENSMUSG00000030970	C-terminal binding protein 2 [Source:MGI Symbol;Acc:MGI:1201686]	-	gene	Name match	0	6.48283e-09	3.0758e-07	1.10898	1.01327
Sirt3	7	140443579	140462222	-	Sirt3	ENSMUSG00000025486	sirtuin 3 [Source:MGI Symbol;Acc:MGI:1927665]	-	gene	Name match	0	2.41171e-07	6.64719e-06	1.10804	0.990138
Kif24	4	41390745	41464887	-	Kif24	ENSMUSG00000028438	kinesin family member 24 [Source:MGI Symbol;Acc:MGI:1918345]	-	gene	Name match	0	1.80073e-06	3.77421e-05	1.10782	0.972433
Cacng7	7	3381471	3416737	+	Cacng7	ENSMUSG00000069806	calcium channel; voltage-dependent; gamma subunit 7 [Source:MGI Symbol;Acc:MGI:1932374]	+	gene	Name match	0	6.23219e-09	2.97911e-07	1.10687	1.01187
0610040B10Rik	5	143315002	143318459	+	0610040B10Rik	ENSMUSG00000089889	RIKEN cDNA 0610040B10 gene [Source:MGI Symbol;Acc:MGI:1914922]	+	gene	Name match	0	0.00509984	0.0257122	1.10474	0.788251
Ero1a	14	45520544	45556228	-	Ero1a	ENSMUSG00000021831	endoplasmic reticulum oxidoreductase 1 alpha [Source:MGI Symbol;Acc:MGI:1354385]	-	gene	Name match	0	8.88098e-06	0.000143427	1.10281	0.951122
Gm42664	3	119536857	119540095	-	Gm42664	ENSMUSG00000106099	predicted gene 42664 [Source:MGI Symbol;Acc:MGI:5662801]	-	gene	Name match	0	0.0068167	0.0323179	1.10198	0.772315
Cnksr3	10	7069063	7162237	-	Cnksr3	ENSMUSG00000015202	Cnksr family member 3 [Source:MGI Symbol;Acc:MGI:2674130]	-	gene	Name match	0	6.66466e-07	1.60296e-05	1.09965	0.976048
Plekho1	3	95895741	95903313	-	Plekho1	ENSMUSG00000015745	pleckstrin homology domain containing; family O member 1 [Source:MGI Symbol;Acc:MGI:1914470]	-	gene	Name match	0	0.000205768	0.00193904	1.09616	0.894211
Slc12a5	2	164802722	164841651	+	Slc12a5	ENSMUSG00000017740	solute carrier family 12; member 5 [Source:MGI Symbol;Acc:MGI:1862037]	+	gene	Name match	0	0.000187198	0.00179058	1.09032	0.893343
Rbp4	19	38105077	38113729	-	Rbp4	ENSMUSG00000024990	retinol binding protein 4; plasma [Source:MGI Symbol;Acc:MGI:97879]	-	gene	Name match	0	8.17797e-05	0.000901089	1.08827	0.909747
Lck	4	129442137	129467434	-	Lck	ENSMUSG00000000409	lymphocyte protein tyrosine kinase [Source:MGI Symbol;Acc:MGI:96756]	-	gene	Name match	0	1.97185e-06	4.06585e-05	1.08808	0.958366
Bcat1	6	144939561	145021910	-	Bcat1	ENSMUSG00000030268	branched chain aminotransferase 1; cytosolic [Source:MGI Symbol;Acc:MGI:104861]	-	gene	Name match	0	0.0029731	0.0168267	1.0873	0.806868
Mtbp	15	55420804	55489819	+	Mtbp	ENSMUSG00000022369	Mdm2; transformed 3T3 cell double minute p53 binding protein [Source:MGI Symbol;Acc:MGI:2146005]	+	gene	Name match	0	3.1091e-10	2.12544e-08	1.08607	1.00839
Il4i1	7	44465811	44490233	+	Il4i1	ENSMUSG00000074141	interleukin 4 induced 1 [Source:MGI Symbol;Acc:MGI:109552]	+	gene	Name match	0	2.07367e-06	4.26197e-05	1.08446	0.955525
Nfatc4	14	56060601	56071400	+	Nfatc4	ENSMUSG00000023411	nuclear factor of activated T cells; cytoplasmic; calcineurin dependent 4 [Source:MGI Symbol;Acc:MGI:1920431]	+	gene	Name match	0	0.00970687	0.0426883	1.08338	0.744418
Rnf138	18	21134398	21161281	+	Rnf138	ENSMUSG00000024317	ring finger protein 138 [Source:MGI Symbol;Acc:MGI:1929211]	+	gene	Name match	0	6.30811e-07	1.53267e-05	1.08198	0.964263
St3gal6	16	58288488	58344606	-	St3gal6	ENSMUSG00000022747	ST3 beta-galactoside alpha-2;3- sialyltransferase 6 [Source:MGI Symbol;Acc:MGI:1888707]	-	gene	Name match	0	0.00916621	0.0407427	1.08167	0.750089
Ppp1r3f	X	7423535	7440522	-	Ppp1r3f	ENSMUSG00000039556	protein phosphatase 1; regulatory subunit 3F [Source:MGI Symbol;Acc:MGI:1859617]	-	gene	Name match	0	0.000408826	0.00338142	1.07863	0.869463
Tmie	9	110694779	110709181	-	Tmie	ENSMUSG00000049555	transmembrane inner ear [Source:MGI Symbol;Acc:MGI:2159400]	-	gene	Name match	0	0.000416968	0.00343683	1.07723	0.867914
Arrdc4	7	68386743	68398989	-	Arrdc4	ENSMUSG00000042659	arrestin domain containing 4 [Source:MGI Symbol;Acc:MGI:1913662]	-	gene	Name match	0	6.27348e-06	0.000107603	1.07666	0.93864
Kif5c	2	49509310	49664790	+	Kif5c	ENSMUSG00000026764	kinesin family member 5C [Source:MGI Symbol;Acc:MGI:1098269]	+	gene	Name match	0	1.55824e-07	4.68248e-06	1.07469	0.969403
Pitpnc1	11	107098718	107361525	-	Pitpnc1	ENSMUSG00000040430	phosphatidylinositol transfer protein; cytoplasmic 1 [Source:MGI Symbol;Acc:MGI:1919045]	-	gene	Name match	0	8.66511e-05	0.000944398	1.07379	0.899523
2610301B20Rik	4	10874498	10899425	+	2610301B20Rik	ENSMUSG00000059482	RIKEN cDNA 2610301B20 gene [Source:MGI Symbol;Acc:MGI:1914407]	+	gene	Name match	0	8.35466e-06	0.000136312	1.07333	0.933245
Eprs	1	185095241	185160557	+	Eprs	ENSMUSG00000026615	glutamyl-prolyl-tRNA synthetase [Source:MGI Symbol;Acc:MGI:97838]	+	gene	Name match	0	1.49672e-10	1.10647e-08	1.07279	1.00023
D130020L05Rik	12	101048710	101055186	+	D130020L05Rik	ENSMUSG00000097121	RIKEN cDNA D130020L05 gene [Source:MGI Symbol;Acc:MGI:2450270]	+	gene	Name match	0	0.00383529	0.0205537	1.0694	0.790266
Grip1	10	119289735	119923166	+	Grip1	ENSMUSG00000034813	glutamate receptor interacting protein 1 [Source:MGI Symbol;Acc:MGI:1921303]	+	gene	Name match	0	3.33533e-05	0.000423815	1.0685	0.911951
Zfp938	10	82060684	82077114	-	Zfp938	ENSMUSG00000062931	zinc finger protein 938 [Source:MGI Symbol;Acc:MGI:3621440]	-	gene	Name match	0	0.00070082	0.00529289	1.06701	0.849007
Efnb3	11	69444918	69451031	-	Efnb3	ENSMUSG00000003934	ephrin B3 [Source:MGI Symbol;Acc:MGI:109196]	-	gene	Name match	0	0.000131914	0.00133545	1.06389	0.886519
Art5	7	101746086	101758696	-	Art5	ENSMUSG00000070424	ADP-ribosyltransferase 5 [Source:MGI Symbol;Acc:MGI:107948]	-	gene	Name match	0	3.26977e-08	1.23813e-06	1.06289	0.970123
Rin2	2	145517135	145729536	+	Rin2	ENSMUSG00000001768	Ras and Rab interactor 2 [Source:MGI Symbol;Acc:MGI:1921280]	+	gene	Name match	0	0.00555446	0.0275241	1.06195	0.769239
Ndrg2	14	52142728	52151615	-	Ndrg2	ENSMUSG00000004558	N-myc downstream regulated gene 2 [Source:MGI Symbol;Acc:MGI:1352498]	-	gene	Name match	0	9.95879e-06	0.000157499	1.06181	0.923753
Wscd1	11	71640746	71680473	+	Wscd1	ENSMUSG00000020811	WSC domain containing 1 [Source:MGI Symbol;Acc:MGI:2448493]	+	gene	Name match	0	0.000737891	0.00551136	1.05977	0.844165
Zfp964	8	70107129	70119632	+	Zfp964	ENSMUSG00000091764	zinc finger protein 964 [Source:MGI Symbol;Acc:MGI:3646490]	+	gene	Name match	0	0.00051177	0.004062	1.0589	0.853983
Adgrb2	4	129878663	129916426	+	Adgrb2	ENSMUSG00000028782	adhesion G protein-coupled receptor B2 [Source:MGI Symbol;Acc:MGI:2451244]	+	gene	Name match	0	3.5299e-08	1.33055e-06	1.05536	0.963971
Reck	4	43875530	43944806	+	Reck	ENSMUSG00000028476	reversion-inducing-cysteine-rich protein with kazal motifs [Source:MGI Symbol;Acc:MGI:1855698]	+	gene	Name match	0	1.0829e-05	0.000167666	1.051	0.915839
Nkd2	13	73966653	73995750	-	Nkd2	ENSMUSG00000021567	naked cuticle 2 [Source:MGI Symbol;Acc:MGI:1919543]	-	gene	Name match	0	2.67728e-05	0.000351921	1.05089	0.904331
Bend7	2	4722642	4806953	+	Bend7	ENSMUSG00000048186	BEN domain containing 7 [Source:MGI Symbol;Acc:MGI:2443100]	+	gene	Name match	0	0.000394211	0.00327902	1.05087	0.856365
Snhg12	4	132035934	132038335	+	Snhg12	ENSMUSG00000086290	small nucleolar RNA host gene 12 [Source:MGI Symbol;Acc:MGI:1916721]	+	gene	Name match	0	9.85115e-07	2.25831e-05	1.04948	0.937903
Klf11	12	24701273	24712788	+	Klf11	ENSMUSG00000020653	Kruppel-like factor 11 [Source:MGI Symbol;Acc:MGI:2653368]	+	gene	Name match	0	6.36438e-11	5.16544e-09	1.04829	0.982875
Tet1	10	62640349	62744775	-	Tet1	ENSMUSG00000047146	tet methylcytosine dioxygenase 1 [Source:MGI Symbol;Acc:MGI:1098693]	-	gene	Name match	0	6.82076e-06	0.000114417	1.04726	0.918495
Ubash3b	9	40922394	41072993	-	Ubash3b	ENSMUSG00000032020	ubiquitin associated and SH3 domain containing; B [Source:MGI Symbol;Acc:MGI:1920078]	-	gene	Name match	0	1.31632e-06	2.89575e-05	1.04677	0.933654
Scmh1	4	120262478	120387383	+	Scmh1	ENSMUSG00000000085	sex comb on midleg homolog 1 [Source:MGI Symbol;Acc:MGI:1352762]	+	gene	Name match	0	0.000225681	0.00209665	1.04616	0.8658
Mga	2	119727709	119800062	+	Mga	ENSMUSG00000033943	MAX gene associated [Source:MGI Symbol;Acc:MGI:1352483]	+	gene	Name match	0	7.83407e-08	2.5986e-06	1.04575	0.95235
Tcp11l1	2	104487633	104542514	-	Tcp11l1	ENSMUSG00000027175	t-complex 11 like 1 [Source:MGI Symbol;Acc:MGI:2444263]	-	gene	Name match	0	0.000940361	0.00671239	1.04518	0.830746
Sos2	12	69630536	69728626	-	Sos2	ENSMUSG00000034801	SOS Ras/Rho guanine nucleotide exchange factor 2 [Source:MGI Symbol;Acc:MGI:98355]	-	gene	Name match	0	7.91633e-07	1.85717e-05	1.04491	0.936408
Itga1	13	115089632	115238500	-	Itga1	ENSMUSG00000042284	integrin alpha 1 [Source:MGI Symbol;Acc:MGI:96599]	-	gene	Name match	0	2.29191e-05	0.000311129	1.0437	0.90191
Tead1	7	112278525	112506014	+	Tead1	ENSMUSG00000055320	TEA domain family member 1 [Source:MGI Symbol;Acc:MGI:101876]	+	gene	Name match	0	1.94472e-12	2.42144e-10	1.04124	0.985462
Grb10	11	11880508	11988683	-	Grb10	ENSMUSG00000020176	growth factor receptor bound protein 10 [Source:MGI Symbol;Acc:MGI:103232]	-	gene	Name match	0	4.02422e-05	0.000492644	1.03954	0.89162
Zdbf2	1	63312424	63353735	+	Zdbf2	ENSMUSG00000027520	zinc finger; DBF-type containing 2 [Source:MGI Symbol;Acc:MGI:1921134]	+	gene	Name match	0	0.00289175	0.0164785	1.03942	0.790132
Btbd18	2	84489423	84499124	+	Btbd18	ENSMUSG00000086598	BTB (POZ) domain containing 18 [Source:MGI Symbol;Acc:MGI:3650217]	+	gene	Name match	0	0.00613736	0.0297554	1.03885	0.757819
Coq10a	10	128198969	128204866	-	Coq10a	ENSMUSG00000039914	coenzyme Q10A [Source:MGI Symbol;Acc:MGI:2684847]	-	gene	Name match	0	1.76238e-07	5.1555e-06	1.03883	0.942462
Iars	13	49835576	49887743	+	Iars	ENSMUSG00000037851	isoleucine-tRNA synthetase [Source:MGI Symbol;Acc:MGI:2145219]	+	gene	Name match	0	9.33043e-05	0.00100551	1.03828	0.877826
Slit3	11	35012051	35599334	+	Slit3	ENSMUSG00000056427	slit guidance ligand 3 [Source:MGI Symbol;Acc:MGI:1315202]	+	gene	Name match	0	0.00213689	0.0129675	1.03711	0.800724
Zfp62	11	49094119	49109643	+	Zfp62	ENSMUSG00000046311	zinc finger protein 62 [Source:MGI Symbol;Acc:MGI:99662]	+	gene	Name match	0	2.49682e-10	1.75726e-08	1.03347	0.966728
Galc	12	98168553	98225718	-	Galc	ENSMUSG00000021003	galactosylceramidase [Source:MGI Symbol;Acc:MGI:95636]	-	gene	Name match	0	5.72739e-09	2.77255e-07	1.0327	0.955098
2810002D19Rik	2	94236496	94242027	+	2810002D19Rik	ENSMUSG00000045464	RIKEN cDNA 2810002D19 gene [Source:MGI Symbol;Acc:MGI:1913707]	+	gene	Name match	0	0.00202513	0.0124558	1.03231	0.800755
Agap1	1	89382528	89825339	+	Agap1	ENSMUSG00000055013	ArfGAP with GTPase domain; ankyrin repeat and PH domain 1 [Source:MGI Symbol;Acc:MGI:2653690]	+	gene	Name match	0	1.71163e-08	7.12792e-07	1.03071	0.948714
Scai	2	38956226	39080746	-	Scai	ENSMUSG00000035236	suppressor of cancer cell invasion [Source:MGI Symbol;Acc:MGI:2443716]	-	gene	Name match	0	4.76733e-06	8.52976e-05	1.03041	0.91087
Nmnat2	1	152830744	152995007	+	Nmnat2	ENSMUSG00000042751	nicotinamide nucleotide adenylyltransferase 2 [Source:MGI Symbol;Acc:MGI:2444155]	+	gene	Name match	0	3.07628e-06	5.95675e-05	1.02822	0.913703
Invs	4	48279760	48431954	+	Invs	ENSMUSG00000028344	inversin [Source:MGI Symbol;Acc:MGI:1335082]	+	gene	Name match	0	2.53527e-10	1.77125e-08	1.02342	0.958519
Rab28	5	41782319	41865500	-	Rab28	ENSMUSG00000029128	RAB28; member RAS oncogene family [Source:MGI Symbol;Acc:MGI:1917285]	-	gene	Name match	0	7.91571e-07	1.85717e-05	1.02255	0.920405
Rnf17	14	56640038	56762489	+	Rnf17	ENSMUSG00000000365	ring finger protein 17 [Source:MGI Symbol;Acc:MGI:1353419]	+	gene	Name match	0	1.6902e-05	0.000243116	1.01551	0.887553
Maml1	11	50146461	50183138	-	Maml1	ENSMUSG00000050567	mastermind like transcriptional coactivator 1 [Source:MGI Symbol;Acc:MGI:1890504]	-	gene	Name match	0	3.93861e-11	3.39915e-09	1.01542	0.956944
Trim9	12	70291307	70394388	-	Trim9	ENSMUSG00000021071	tripartite motif-containing 9 [Source:MGI Symbol;Acc:MGI:2137354]	-	gene	Name match	0	0.000111434	0.00116459	1.01325	0.860168
Mcm8	2	132658061	132686117	+	Mcm8	ENSMUSG00000027353	minichromosome maintenance 8 homologous recombination repair factor [Source:MGI Symbol;Acc:MGI:1913884]	+	gene	Name match	0	1.44515e-12	1.9275e-10	1.01287	0.961958
C230037L18Rik	15	89360439	89369050	+	C230037L18Rik	ENSMUSG00000084915	RIKEN cDNA C230037L18 gene [Source:MGI Symbol;Acc:MGI:3697701]	+	gene	Name match	0	0.00168162	0.010673	1.01148	0.798118
Pcbd1	10	60925110	60930103	+	Pcbd1	ENSMUSG00000020098	pterin 4 alpha carbinolamine dehydratase/dimerization cofactor of hepatocyte nuclear factor 1 alpha (TCF1) 1 [Source:MGI Symbol;Acc:MGI:94873]	+	gene	Name match	0	0.00626997	0.0302829	1.01104	0.746445
Epb41l4b	4	56991972	57143437	-	Epb41l4b	ENSMUSG00000028434	erythrocyte membrane protein band 4,1 like 4b [Source:MGI Symbol;Acc:MGI:1859149]	-	gene	Name match	0	0.000644985	0.00492663	1.01023	0.823317
Ccdc166	15	75851721	75854304	-	Ccdc166	ENSMUSG00000098176	coiled-coil domain containing 166 [Source:MGI Symbol;Acc:MGI:1925902]	-	gene	Name match	0	8.12677e-06	0.000133049	1.01014	0.891937
Bves	10	45211868	45248575	+	Bves	ENSMUSG00000071317	blood vessel epicardial substance [Source:MGI Symbol;Acc:MGI:1346013]	+	gene	Name match	0	6.91154e-05	0.000781873	1.00976	0.865524
Platr20	11	51080660	51111245	-	Platr20	ENSMUSG00000086646	pluripotency associated transcript 20 [Source:MGI Symbol;Acc:MGI:1918547]	-	gene	Name match	0	2.23675e-05	0.000306256	1.00896	0.880276
Gstz1	12	87193939	87211497	+	Gstz1	ENSMUSG00000021033	glutathione transferase zeta 1 (maleylacetoacetate isomerase) [Source:MGI Symbol;Acc:MGI:1341859]	+	gene	Name match	0	1.6819e-15	4.39436e-13	1.00802	0.967911
Dhdh	7	45120411	45138229	-	Dhdh	ENSMUSG00000011382	dihydrodiol dehydrogenase (dimeric) [Source:MGI Symbol;Acc:MGI:1919005]	-	gene	Name match	0	2.21176e-07	6.16737e-06	1.00495	0.915864
Atf6	1	170532243	170695340	-	Atf6	ENSMUSG00000026663	activating transcription factor 6 [Source:MGI Symbol;Acc:MGI:1926157]	-	gene	Name match	0	2.00328e-07	5.72995e-06	1.00424	0.915854
3010003L21Rik	6	148846365	148848627	+	3010003L21Rik	ENSMUSG00000085355	RIKEN cDNA 3010003L21 gene [Source:MGI Symbol;Acc:MGI:1924094]	+	gene	Name match	0	0.0038562	0.0206367	1.00374	0.766003
Nphp1	2	127582652	127630817	-	Nphp1	ENSMUSG00000027378	nephronophthisis 1 (juvenile) homolog (human) [Source:MGI Symbol;Acc:MGI:1858233]	-	gene	Name match	0	6.05336e-05	0.000699308	1.00374	0.863736
Chd2	7	73076386	73191578	-	Chd2	ENSMUSG00000078671	chromodomain helicase DNA binding protein 2 [Source:MGI Symbol;Acc:MGI:2448567]	-	gene	Name match	0	1.47282e-07	4.46456e-06	1.00267	0.916404
Ccdc3	2	5142587	5235689	+	Ccdc3	ENSMUSG00000026676	coiled-coil domain containing 3 [Source:MGI Symbol;Acc:MGI:1921436]	+	gene	Name match	0	0.00217333	0.013151	1.00222	0.784866
C130074G19Rik	1	184604123	184615415	-	C130074G19Rik	ENSMUSG00000039349	RIKEN cDNA C130074G19 gene [Source:MGI Symbol;Acc:MGI:2444831]	-	gene	Name match	0	6.36456e-05	0.000728473	1.00206	0.862032
Gas5	1	160861992	160866109	+	Gas5	ENSMUSG00000053332	growth arrest specific 5 [Source:MGI Symbol;Acc:MGI:95659]	+	gene	Name match	0	3.75271e-07	9.89978e-06	1.002	0.910408
Hand2os1	8	57734152	57777268	-	Hand2os1	ENSMUSG00000100510	Hand2; opposite strand 1 [Source:MGI Symbol;Acc:MGI:5578769]	-	gene	Name match	0	0.00169911	0.0107486	1.0005	0.792424

## Sheet: Deseq2_Log2FC<1
Probe	Chromosome	Start	End	Probe Strand	Feature	ID	Description	Feature Strand	Type	Feature Orientation	Distance	P-value	FDR	Log2 Fold Change	Shrunk Log2 Fold Change
Magec2	X	61327105	61335684	+	Magec2	ENSMUSG00000045330	MAGE family member C2 [Source:MGI Symbol;Acc:MGI:1921687]	+	gene	Name match	0	3.74132e-05	0.000464571	-8.01096	-0.401415
Prl2c2	13	13170710	13179968	-	Prl2c2	ENSMUSG00000079092	prolactin family 2; subfamily c; member 2 [Source:MGI Symbol;Acc:MGI:97618]	-	gene	Name match	0	5.86207e-11	4.7986e-09	-7.48534	-2.48208
Slc34a2	5	53195423	53229006	+	Slc34a2	ENSMUSG00000029188	solute carrier family 34 (sodium phosphate); member 2 [Source:MGI Symbol;Acc:MGI:1342284]	+	gene	Name match	0	2.09735e-08	8.38631e-07	-7.3022	-1.43952
Cyp21a1	17	35020322	35023535	-	Cyp21a1	ENSMUSG00000024365	cytochrome P450; family 21; subfamily a; polypeptide 1 [Source:MGI Symbol;Acc:MGI:88591]	-	gene	Name match	0	4.04936e-07	1.04937e-05	-6.8246	-1.16654
Notum	11	120544614	120552001	-	Notum	ENSMUSG00000042988	notum palmitoleoyl-protein carboxylesterase [Source:MGI Symbol;Acc:MGI:1924833]	-	gene	Name match	0	3.21238e-12	3.62543e-10	-6.76535	-2.11795
Doxl2	6	48951897	48955680	+	Doxl2	ENSMUSG00000068536	diamine oxidase-like protein 2 [Source:MGI Symbol;Acc:MGI:3618290]	+	gene	Name match	0	5.06833e-06	8.9924e-05	-6.24443	-1.08231
Prl4a1	13	28200195	28207542	+	Prl4a1	ENSMUSG00000005891	prolactin family 4; subfamily a; member 1 [Source:MGI Symbol;Acc:MGI:1206587]	+	gene	Name match	0	0.000278407	0.00248947	-6.20347	-0.544688
Prl2c3	13	12805705	12814968	-	Prl2c3	ENSMUSG00000056457	prolactin family 2; subfamily c; member 3 [Source:MGI Symbol;Acc:MGI:1341833]	-	gene	Name match	0	1.83192e-06	3.81444e-05	-6.11048	-0.756104
Ccl2	11	81926397	81928279	+	Ccl2	ENSMUSG00000035385	chemokine (C-C motif) ligand 2 [Source:MGI Symbol;Acc:MGI:98259]	+	gene	Name match	0	0.000170184	0.00165186	-6.1059	-0.620859
Il17rb	14	29718092	29730853	-	Il17rb	ENSMUSG00000015966	interleukin 17 receptor B [Source:MGI Symbol;Acc:MGI:1355292]	-	gene	Name match	0	3.78821e-05	0.000469477	-6.05146	-0.848229
Hsd3b6	3	98712820	98721759	-	Hsd3b6	ENSMUSG00000027869	hydroxy-delta-5-steroid dehydrogenase; 3 beta- and steroid delta-isomerase 6 [Source:MGI Symbol;Acc:MGI:109598]	-	gene	Name match	0	2.68412e-06	5.3051e-05	-5.96448	-1.33562
Vnn1	10	23770586	23781241	+	Vnn1	ENSMUSG00000037440	vanin 1 [Source:MGI Symbol;Acc:MGI:108395]	+	gene	Name match	0	1.23975e-06	2.74312e-05	-5.8031	-1.09247
Ido2	8	25021908	25066349	-	Ido2	ENSMUSG00000031549	indoleamine 2;3-dioxygenase 2 [Source:MGI Symbol;Acc:MGI:2142489]	-	gene	Name match	0	0.00125412	0.00842844	-5.78382	-0.466212
Prdm16	4	154400582	154721330	-	Prdm16	ENSMUSG00000039410	PR domain containing 16 [Source:MGI Symbol;Acc:MGI:1917923]	-	gene	Name match	0	0.00956572	0.0422257	-5.7172	-0.277266
Tbx3os1	5	119708195	119809430	-	Tbx3os1	ENSMUSG00000087516	T-box 3; opposite strand 1 [Source:MGI Symbol;Acc:MGI:3780472]	-	gene	Name match	0	0.00219841	0.0132681	-5.67531	-0.425195
Ctsq	13	61182838	61188445	-	Ctsq	ENSMUSG00000021439	cathepsin Q [Source:MGI Symbol;Acc:MGI:2137385]	-	gene	Name match	0	2.59579e-05	0.000343339	-5.60174	-1.08659
Sema3c	5	17779279	17935266	+	Sema3c	ENSMUSG00000028780	sema domain; immunoglobulin domain (Ig); short basic domain; secreted; (semaphorin) 3C [Source:MGI Symbol;Acc:MGI:107557]	+	gene	Name match	0	0.000224354	0.00208635	-5.56807	-0.722016
Gcm1	9	77959206	77972906	+	Gcm1	ENSMUSG00000023333	glial cells missing homolog 1 [Source:MGI Symbol;Acc:MGI:108045]	+	gene	Name match	0	0.000438975	0.00358262	-5.53517	-0.490166
Prl7d1	13	27890320	27900719	-	Prl7d1	ENSMUSG00000021348	prolactin family 7; subfamily d; member 1 [Source:MGI Symbol;Acc:MGI:97619]	-	gene	Name match	0	0.00244406	0.0144008	-5.52818	-0.438519
Dmrtc1b	X	101751471	101758815	+	Dmrtc1b	ENSMUSG00000073027	DMRT-like family C1b [Source:MGI Symbol;Acc:MGI:3639121]	+	gene	Name match	0	0.00712505	0.0333713	-5.48662	-0.332232
Zfp608	18	55021120	55125627	-	Zfp608	ENSMUSG00000052713	zinc finger protein 608 [Source:MGI Symbol;Acc:MGI:2442338]	-	gene	Name match	0	0.00294215	0.0166955	-5.42747	-0.435013
Usp18	6	121222865	121247876	+	Usp18	ENSMUSG00000030107	ubiquitin specific peptidase 18 [Source:MGI Symbol;Acc:MGI:1344364]	+	gene	Name match	0	0.000743491	0.00554075	-5.42578	-0.600254
Egr3	14	70314652	70320063	+	Egr3	ENSMUSG00000033730	early growth response 3 [Source:MGI Symbol;Acc:MGI:1306780]	+	gene	Name match	0	0.00242041	0.0143101	-5.38705	-0.464331
Aspa	11	73195818	73220422	-	Aspa	ENSMUSG00000020774	aspartoacylase [Source:MGI Symbol;Acc:MGI:87914]	-	gene	Name match	0	0.00131326	0.00876716	-5.33453	-0.548467
Slc16a12	19	34645803	34724689	-	Slc16a12	ENSMUSG00000009378	solute carrier family 16 (monocarboxylic acid transporters); member 12 [Source:MGI Symbol;Acc:MGI:2147716]	-	gene	Name match	0	0.000332816	0.00287882	-5.28327	-0.767519
Fxyd3	7	30767597	30776129	-	Fxyd3	ENSMUSG00000057092	FXYD domain-containing ion transport regulator 3 [Source:MGI Symbol;Acc:MGI:107497]	-	gene	Name match	0	8.63696e-05	0.000942408	-5.2475	-0.943792
Prl2c5	13	13357300	13366508	+	Prl2c5	ENSMUSG00000055360	prolactin family 2; subfamily c; member 5 [Source:MGI Symbol;Acc:MGI:1858413]	+	gene	Name match	0	2.09843e-11	1.88522e-09	-5.21194	-2.10514
Chil1	1	134109914	134117919	+	Chil1	ENSMUSG00000064246	chitinase-like 1 [Source:MGI Symbol;Acc:MGI:1340899]	+	gene	Name match	0	0.00347459	0.0190269	-5.13505	-0.465521
Dkk1	19	30523263	30527065	-	Dkk1	ENSMUSG00000024868	dickkopf WNT signaling pathway inhibitor 1 [Source:MGI Symbol;Acc:MGI:1329040]	-	gene	Name match	0	2.94746e-11	2.57876e-09	-5.12293	-1.87297
Anxa1	19	20350792	20368308	-	Anxa1	ENSMUSG00000024659	annexin A1 [Source:MGI Symbol;Acc:MGI:96819]	-	gene	Name match	0	4.1506e-18	1.84103e-15	-5.11907	-2.5749
Stra6	9	57971071	58061279	+	Stra6	ENSMUSG00000032327	stimulated by retinoic acid gene 6 [Source:MGI Symbol;Acc:MGI:107742]	+	gene	Name match	0	0.000347014	0.00297198	-5.1157	-0.817256
Klk6	7	43473923	43481454	+	Klk6	ENSMUSG00000050063	kallikrein related-peptidase 6 [Source:MGI Symbol;Acc:MGI:1343166]	+	gene	Name match	0	0.000697273	0.00527114	-5.10239	-0.683146
Ceacam9	7	16455854	16460057	+	Ceacam9	ENSMUSG00000007209	carcinoembryonic antigen-related cell adhesion molecule 9 [Source:MGI Symbol;Acc:MGI:1347247]	+	gene	Name match	0	0.000177253	0.0017099	-5.07513	-0.942922
Kcnj8	6	142510563	142517340	-	Kcnj8	ENSMUSG00000030247	potassium inwardly-rectifying channel; subfamily J; member 8 [Source:MGI Symbol;Acc:MGI:1100508]	-	gene	Name match	0	0.00168654	0.0106869	-4.96395	-0.593325
Dsg3	18	20643331	20680516	+	Dsg3	ENSMUSG00000056632	desmoglein 3 [Source:MGI Symbol;Acc:MGI:99499]	+	gene	Name match	0	0.000108569	0.00113965	-4.94807	-1.08278
Prl3d3	13	27340773	27346576	+	Prl3d3	ENSMUSG00000062201	prolactin family 3; subfamily d; member 3 [Source:MGI Symbol;Acc:MGI:2660938]	+	gene	Name match	0	0.000217847	0.00203382	-4.88397	-1.03826
Edn1	13	42454952	42461466	+	Edn1	ENSMUSG00000021367	endothelin 1 [Source:MGI Symbol;Acc:MGI:95283]	+	gene	Name match	0	0.000850801	0.00616774	-4.875	-0.707424
Pkib	10	57508077	57617208	+	Pkib	ENSMUSG00000019876	protein kinase inhibitor beta; cAMP dependent; testis specific [Source:MGI Symbol;Acc:MGI:101937]	+	gene	Name match	0	0.0116832	0.0494566	-4.75598	-0.376751
Elmod1	9	53818741	53882585	-	Elmod1	ENSMUSG00000041986	ELMO/CED-12 domain containing 1 [Source:MGI Symbol;Acc:MGI:3583900]	-	gene	Name match	0	0.00068787	0.00521038	-4.68939	-0.831503
Isg15	4	156283912	156285253	-	Isg15	ENSMUSG00000035692	ISG15 ubiquitin-like modifier [Source:MGI Symbol;Acc:MGI:1855694]	-	gene	Name match	0	0.00182274	0.0114397	-4.63833	-0.669292
Hey2	10	30708355	30718797	-	Hey2	ENSMUSG00000019789	hairy/enhancer-of-split related with YRPW motif 2 [Source:MGI Symbol;Acc:MGI:1341884]	-	gene	Name match	0	0.000340746	0.00292882	-4.63233	-0.972049
Aoc1	6	48849830	48886122	+	Aoc1	ENSMUSG00000029811	amine oxidase; copper-containing 1 [Source:MGI Symbol;Acc:MGI:1923757]	+	gene	Name match	0	0.00786581	0.036003	-4.6215	-0.452668
Cst6	19	5394733	5399602	-	Cst6	ENSMUSG00000024846	cystatin E/M [Source:MGI Symbol;Acc:MGI:1920970]	-	gene	Name match	0	0.000194963	0.00185462	-4.58945	-1.18845
Gpr75	11	30835358	30843729	+	Gpr75	ENSMUSG00000043999	G protein-coupled receptor 75 [Source:MGI Symbol;Acc:MGI:2441843]	+	gene	Name match	0	0.00406388	0.0214478	-4.57478	-0.579856
Sema6a	18	47368665	47501937	-	Sema6a	ENSMUSG00000019647	sema domain; transmembrane domain (TM); and cytoplasmic domain; (semaphorin) 6A [Source:MGI Symbol;Acc:MGI:1203727]	-	gene	Name match	0	4.87136e-13	7.43292e-11	-4.5414	-2.28745
Col12a1	9	79506273	79626113	-	Col12a1	ENSMUSG00000032332	collagen; type XII; alpha 1 [Source:MGI Symbol;Acc:MGI:88448]	-	gene	Name match	0	0.00532467	0.0265927	-4.49498	-0.528148
Xlr3a	X	72129899	72140701	-	Xlr3a	ENSMUSG00000057836	X-linked lymphocyte-regulated 3A [Source:MGI Symbol;Acc:MGI:109506]	-	gene	Name match	0	0.000777366	0.00573123	-4.46161	-0.565687
Pcdh10	3	45332833	45390058	+	Pcdh10	ENSMUSG00000049100	protocadherin 10 [Source:MGI Symbol;Acc:MGI:1338042]	+	gene	Name match	0	0.000520748	0.00411954	-4.45159	-0.949039
Prdm1	10	44313173	44404497	-	Prdm1	ENSMUSG00000038151	PR domain containing 1; with ZNF domain [Source:MGI Symbol;Acc:MGI:99655]	-	gene	Name match	0	0.00442907	0.0229429	-4.44085	-0.428823
Asxl3	18	22477303	22663284	+	Asxl3	ENSMUSG00000045215	ASXL transcriptional regulator 3 [Source:MGI Symbol;Acc:MGI:2685175]	+	gene	Name match	0	8.08173e-05	0.000892547	-4.43975	-1.19977
Tmem140	6	34840081	34851881	+	Tmem140	ENSMUSG00000057137	transmembrane protein 140 [Source:MGI Symbol;Acc:MGI:1915737]	+	gene	Name match	0	7.34021e-08	2.47349e-06	-4.43053	-1.5791
Gm13648	4	156137172	156144259	-	Gm13648	ENSMUSG00000086549	predicted gene 13648 [Source:MGI Symbol;Acc:MGI:3652033]	-	gene	Name match	0	0.000690917	0.00523138	-4.39209	-0.995892
Gm43128	2	35170402	35172022	+	Gm43128	ENSMUSG00000106961	predicted gene 43128 [Source:MGI Symbol;Acc:MGI:5663265]	+	gene	Name match	0	0.00036816	0.00311669	-4.38591	-1.13589
2610203C22Rik	1	9631057	9701400	-	2610203C22Rik	ENSMUSG00000079671	RIKEN cDNA 2610203C22 gene [Source:MGI Symbol;Acc:MGI:1919731]	-	gene	Name match	0	0.00925676	0.0411069	-4.31069	-0.48916
Olr1	6	129462207	129484128	-	Olr1	ENSMUSG00000030162	oxidized low density lipoprotein (lectin- like) receptor 1 [Source:MGI Symbol;Acc:MGI:1261434]	-	gene	Name match	0	2.50144e-06	5.00105e-05	-4.26891	-1.24563
Rhox12	X	37192954	37199784	-	Rhox12	ENSMUSG00000071766	reproductive homeobox 12 [Source:MGI Symbol;Acc:MGI:2685994]	-	gene	Name match	0	5.25227e-05	0.000617611	-4.21987	-1.07231
Prl3d1	13	27278173	27284241	+	Prl3d1	ENSMUSG00000057170	prolactin family 3; subfamily d; member 1 [Source:MGI Symbol;Acc:MGI:97606]	+	gene	Name match	0	1.22829e-12	1.68541e-10	-4.14275	-2.13292
Serpinb9d	13	33376942	33387112	+	Serpinb9d	ENSMUSG00000054266	serine (or cysteine) peptidase inhibitor; clade B; member 9d [Source:MGI Symbol;Acc:MGI:894667]	+	gene	Name match	0	2.45827e-09	1.30968e-07	-4.14271	-1.84823
Ikbke	1	131182080	131207344	-	Ikbke	ENSMUSG00000042349	inhibitor of kappaB kinase epsilon [Source:MGI Symbol;Acc:MGI:1929612]	-	gene	Name match	0	2.16209e-05	0.000297743	-4.13075	-1.26004
Gpr50	X	70707273	70712863	+	Gpr50	ENSMUSG00000056380	G-protein-coupled receptor 50 [Source:MGI Symbol;Acc:MGI:1333877]	+	gene	Name match	0	1.25971e-07	3.93232e-06	-4.12586	-1.52056
Csf1r	18	61233670	61265221	+	Csf1r	ENSMUSG00000024621	colony stimulating factor 1 receptor [Source:MGI Symbol;Acc:MGI:1339758]	+	gene	Name match	0	9.69026e-31	3.69645e-27	-4.10111	-3.11878
Emp1	6	135339543	135360171	+	Emp1	ENSMUSG00000030208	epithelial membrane protein 1 [Source:MGI Symbol;Acc:MGI:107941]	+	gene	Name match	0	6.83871e-32	4.34782e-28	-4.09219	-3.14906
Prl2a1	13	27985637	27992712	+	Prl2a1	ENSMUSG00000022886	prolactin family 2; subfamily a; member 1 [Source:MGI Symbol;Acc:MGI:1861446]	+	gene	Name match	0	2.44035e-14	5.05922e-12	-4.08834	-2.3826
Xdh	17	74190890	74257191	-	Xdh	ENSMUSG00000024066	xanthine dehydrogenase [Source:MGI Symbol;Acc:MGI:98973]	-	gene	Name match	0	0.00532712	0.0265979	-4.07624	-0.631011
Mef2c	13	83652153	83815199	+	Mef2c	ENSMUSG00000005583	myocyte enhancer factor 2C [Source:MGI Symbol;Acc:MGI:99458]	+	gene	Name match	0	0.00302505	0.017065	-4.05017	-0.795446
Scn4b	9	45049693	45065450	+	Scn4b	ENSMUSG00000046480	sodium channel; type IV; beta [Source:MGI Symbol;Acc:MGI:2687406]	+	gene	Name match	0	0.00556552	0.0275646	-4.04897	-0.666792
Csta1	16	35940316	35951611	-	Csta1	ENSMUSG00000034362	cystatin A1 [Source:MGI Symbol;Acc:MGI:3524930]	-	gene	Name match	0	0.000450094	0.00366552	-3.97642	-0.837613
Vgll3	16	65612143	65663254	+	Vgll3	ENSMUSG00000091243	vestigial like family member 3 [Source:MGI Symbol;Acc:MGI:1920819]	+	gene	Name match	0	4.6947e-08	1.67682e-06	-3.96712	-1.53127
Krt14	11	100093988	100098374	-	Krt14	ENSMUSG00000045545	keratin 14 [Source:MGI Symbol;Acc:MGI:96688]	-	gene	Name match	0	0.000402454	0.00333739	-3.91045	-1.07765
Igsf11	16	38713033	38847521	+	Igsf11	ENSMUSG00000022790	immunoglobulin superfamily; member 11 [Source:MGI Symbol;Acc:MGI:2388477]	+	gene	Name match	0	0.000808186	0.00591048	-3.89693	-0.838085
Nr4a3	4	48045153	48086447	+	Nr4a3	ENSMUSG00000028341	nuclear receptor subfamily 4; group A; member 3 [Source:MGI Symbol;Acc:MGI:1352457]	+	gene	Name match	0	0.000147821	0.00147073	-3.89619	-0.974633
Gm28729	9	96368054	96407317	-	Gm28729	ENSMUSG00000099564	predicted gene 28729 [Source:MGI Symbol;Acc:MGI:5579435]	-	gene	Name match	0	0.0102744	0.0446931	-3.86208	-0.55672
Nrk	X	137815179	137911281	+	Nrk	ENSMUSG00000052854	Nik related kinase [Source:MGI Symbol;Acc:MGI:1351326]	+	gene	Name match	0	4.9256e-08	1.75272e-06	-3.85771	-1.50616
Serpinb9e	13	33433595	33444833	+	Serpinb9e	ENSMUSG00000062342	serine (or cysteine) peptidase inhibitor; clade B; member 9e [Source:MGI Symbol;Acc:MGI:894672]	+	gene	Name match	0	1.45879e-10	1.08263e-08	-3.83531	-1.89198
Sh3rf2	18	42186732	42292025	+	Sh3rf2	ENSMUSG00000057719	SH3 domain containing ring finger 2 [Source:MGI Symbol;Acc:MGI:2444628]	+	gene	Name match	0	0.00194711	0.0120732	-3.83185	-0.643053
Ankrd65	4	155874896	155883960	+	Ankrd65	ENSMUSG00000078487	ankyrin repeat domain 65 [Source:MGI Symbol;Acc:MGI:2685285]	+	gene	Name match	0	0.00824591	0.0374909	-3.82206	-0.598152
Zfp469	8	122985359	122999389	+	Zfp469	ENSMUSG00000043903	zinc finger protein 469 [Source:MGI Symbol;Acc:MGI:2684868]	+	gene	Name match	0	2.26586e-10	1.61256e-08	-3.80908	-1.93738
Prl3d2	13	27305681	27311538	+	Prl3d2	ENSMUSG00000062737	prolactin family 3; subfamily d; member 1 [Source:MGI Symbol;Acc:MGI:2660935]	+	gene	Name match	0	0.000164071	0.00160643	-3.78592	-1.0992
Grem2	1	174661351	174749385	-	Grem2	ENSMUSG00000050069	gremlin 2; DAN family BMP antagonist [Source:MGI Symbol;Acc:MGI:1344367]	-	gene	Name match	0	2.92682e-06	5.73133e-05	-3.75644	-1.5415
Klf8	X	152020462	152179128	+	Klf8	ENSMUSG00000041649	Kruppel-like factor 8 [Source:MGI Symbol;Acc:MGI:2442430]	+	gene	Name match	0	3.68889e-10	2.45151e-08	-3.73978	-1.92262
Ceacam15	7	16405256	16409630	-	Ceacam15	ENSMUSG00000078795	carcinoembryonic antigen-related cell adhesion molecule 15 [Source:MGI Symbol;Acc:MGI:2141810]	-	gene	Name match	0	0.00527525	0.0264011	-3.73431	-0.666043
Capn6	X	142585227	142610410	-	Capn6	ENSMUSG00000067276	calpain 6 [Source:MGI Symbol;Acc:MGI:1100850]	-	gene	Name match	0	1.75702e-06	3.69071e-05	-3.72224	-1.33798
Tgm2	2	157958322	157988356	-	Tgm2	ENSMUSG00000037820	transglutaminase 2; C polypeptide [Source:MGI Symbol;Acc:MGI:98731]	-	gene	Name match	0	5.65272e-21	5.39071e-18	-3.70781	-2.61387
Timd2	11	46559787	46597888	-	Timd2	ENSMUSG00000040413	T cell immunoglobulin and mucin domain containing 2 [Source:MGI Symbol;Acc:MGI:2159681]	-	gene	Name match	0	0.00646063	0.0309762	-3.66643	-0.740201
Slc26a9	1	131671760	131699242	+	Slc26a9	ENSMUSG00000042268	solute carrier family 26; member 9 [Source:MGI Symbol;Acc:MGI:2444594]	+	gene	Name match	0	0.00161	0.0103323	-3.65115	-0.756423
Pou3f3	1	42734085	42742336	+	Pou3f3	ENSMUSG00000045515	POU domain; class 3; transcription factor 3 [Source:MGI Symbol;Acc:MGI:102564]	+	gene	Name match	0	0.00104829	0.00733458	-3.63328	-0.989074
Gm648	X	55589234	55594966	-	Gm648	ENSMUSG00000064016	predicted gene 648 [Source:MGI Symbol;Acc:MGI:2685494]	-	gene	Name match	0	3.66218e-05	0.000456827	-3.6324	-1.33317
Ccr4	9	114319384	114333984	-	Ccr4	ENSMUSG00000047898	chemokine (C-C motif) receptor 4 [Source:MGI Symbol;Acc:MGI:107824]	-	gene	Name match	0	0.00682602	0.032338	-3.60788	-0.751115
Fthl17a	X	84293285	84313894	+	Fthl17a	ENSMUSG00000035491	ferritin; heavy polypeptide-like 17; member A [Source:MGI Symbol;Acc:MGI:1919246]	+	gene	Name match	0	0.000265754	0.00239805	-3.58587	-0.946914
Chdh	14	29730980	29762484	+	Chdh	ENSMUSG00000015970	choline dehydrogenase [Source:MGI Symbol;Acc:MGI:1860776]	+	gene	Name match	0	1.95168e-07	5.64515e-06	-3.57299	-1.49737
Arhgef6	X	56276845	56384089	-	Arhgef6	ENSMUSG00000031133	Rac/Cdc42 guanine nucleotide exchange factor (GEF) 6 [Source:MGI Symbol;Acc:MGI:1920591]	-	gene	Name match	0	2.01145e-10	1.4532e-08	-3.56398	-1.88515
Wfikkn1	17	26096602	26099832	-	Wfikkn1	ENSMUSG00000071192	WAP; FS; Ig; KU; and NTR-containing protein 1 [Source:MGI Symbol;Acc:MGI:2670967]	-	gene	Name match	0	4.5639e-05	0.000548848	-3.55623	-1.32543
Prss22	17	24212508	24217074	-	Prss22	ENSMUSG00000045027	protease; serine 22 [Source:MGI Symbol;Acc:MGI:1918085]	-	gene	Name match	0	0.000235976	0.00217085	-3.55287	-0.883328
Serpinb9f	13	33508060	33519353	+	Serpinb9f	ENSMUSG00000038327	serine (or cysteine) peptidase inhibitor; clade B; member 9f [Source:MGI Symbol;Acc:MGI:894671]	+	gene	Name match	0	6.98479e-09	3.28131e-07	-3.53121	-1.7949
Adamtsl4	3	95583511	95595228	-	Adamtsl4	ENSMUSG00000015850	ADAMTS-like 4 [Source:MGI Symbol;Acc:MGI:2389008]	-	gene	Name match	0	2.25302e-09	1.20381e-07	-3.50661	-1.88247
Myl4	11	104441489	104486579	+	Myl4	ENSMUSG00000061086	myosin; light polypeptide 4 [Source:MGI Symbol;Acc:MGI:97267]	+	gene	Name match	0	0.00135679	0.00901046	-3.4753	-0.808965
Pou2f3	9	43035234	43121666	-	Pou2f3	ENSMUSG00000032015	POU domain; class 2; transcription factor 3 [Source:MGI Symbol;Acc:MGI:102565]	-	gene	Name match	0	0.00244753	0.0144093	-3.4523	-0.745676
Gbp2	3	142326363	142343769	+	Gbp2	ENSMUSG00000028270	guanylate binding protein 2 [Source:MGI Symbol;Acc:MGI:102772]	+	gene	Name match	0	4.48903e-05	0.000540868	-3.38925	-1.1862
Vtcn1	3	100732775	100804238	+	Vtcn1	ENSMUSG00000051076	V-set domain containing T cell activation inhibitor 1 [Source:MGI Symbol;Acc:MGI:3039619]	+	gene	Name match	0	0.00876002	0.0393354	-3.38872	-0.629972
Gm28730	X	52140071	52142036	-	Gm28730	ENSMUSG00000101603	predicted gene 28730 [Source:MGI Symbol;Acc:MGI:5579436]	-	gene	Name match	0	0.00651934	0.0312029	-3.34266	-0.741038
Plac1	X	52158872	52328988	-	Plac1	ENSMUSG00000061082	placental specific protein 1 [Source:MGI Symbol;Acc:MGI:1926287]	-	gene	Name match	0	0.000149553	0.00148564	-3.32747	-0.980304
Cmpk2	12	26519203	26529836	+	Cmpk2	ENSMUSG00000020638	cytidine monophosphate (UMP-CMP) kinase 2; mitochondrial [Source:MGI Symbol;Acc:MGI:99830]	+	gene	Name match	0	0.000414139	0.00341947	-3.32092	-0.998945
Il18rap	1	40554522	40590865	+	Il18rap	ENSMUSG00000026068	interleukin 18 receptor accessory protein [Source:MGI Symbol;Acc:MGI:1338888]	+	gene	Name match	0	7.85756e-07	1.85021e-05	-3.30016	-1.57453
Pparg	6	115337912	115467360	+	Pparg	ENSMUSG00000000440	peroxisome proliferator activated receptor gamma [Source:MGI Symbol;Acc:MGI:97747]	+	gene	Name match	0	1.02546e-07	3.28735e-06	-3.25927	-1.60262
Zfp36l3	X	52776015	52778361	-	Zfp36l3	ENSMUSG00000059334	zinc finger protein 36; C3H type-like 3 [Source:MGI Symbol;Acc:MGI:3525151]	-	gene	Name match	0	0.000780387	0.00574684	-3.24732	-0.824547
Gm14137	2	119004990	119008056	+	Gm14137	ENSMUSG00000055926	predicted gene 14137 [Source:MGI Symbol;Acc:MGI:3651144]	+	gene	Name match	0	0.000322687	0.00280904	-3.23379	-1.10945
Ank2	3	126715261	127292999	-	Ank2	ENSMUSG00000032826	ankyrin 2; brain [Source:MGI Symbol;Acc:MGI:88025]	-	gene	Name match	0	9.56516e-11	7.41611e-09	-3.23013	-1.92581
Dmkn	7	30463181	30480488	+	Dmkn	ENSMUSG00000060962	dermokine [Source:MGI Symbol;Acc:MGI:1920962]	+	gene	Name match	0	3.37209e-05	0.000427632	-3.21734	-1.18304
Eva1a	6	82018024	82070080	+	Eva1a	ENSMUSG00000035104	eva-1 homolog A (C, elegans) [Source:MGI Symbol;Acc:MGI:2385247]	+	gene	Name match	0	1.23791e-05	0.000187834	-3.21526	-1.29559
Ctsj	13	61147993	61153773	-	Ctsj	ENSMUSG00000055298	cathepsin J [Source:MGI Symbol;Acc:MGI:1349426]	-	gene	Name match	0	0.00324481	0.0180432	-3.20983	-0.66619
Cryab	9	50662625	50667936	+	Cryab	ENSMUSG00000032060	crystallin; alpha B [Source:MGI Symbol;Acc:MGI:88516]	+	gene	Name match	0	1.90827e-06	3.95614e-05	-3.18368	-1.42962
Fgf13	X	58107505	58613431	-	Fgf13	ENSMUSG00000031137	fibroblast growth factor 13 [Source:MGI Symbol;Acc:MGI:109178]	-	gene	Name match	0	0.00589315	0.0288927	-3.18181	-0.686216
Proc	18	32256179	32272623	-	Proc	ENSMUSG00000024386	protein C [Source:MGI Symbol;Acc:MGI:97771]	-	gene	Name match	0	0.00313708	0.0175619	-3.17359	-0.858551
Nol4	18	22826238	23174710	-	Nol4	ENSMUSG00000041923	nucleolar protein 4 [Source:MGI Symbol;Acc:MGI:2441684]	-	gene	Name match	0	0.00419763	0.0220009	-3.16134	-0.756259
Tshr	12	91351337	91516582	+	Tshr	ENSMUSG00000020963	thyroid stimulating hormone receptor [Source:MGI Symbol;Acc:MGI:98849]	+	gene	Name match	0	0.00181964	0.0114277	-3.14939	-0.950815
Adtrp	13	41916624	42001160	-	Adtrp	ENSMUSG00000058022	androgen dependent TFPI regulating protein [Source:MGI Symbol;Acc:MGI:1924596]	-	gene	Name match	0	0.0115847	0.0491885	-3.14329	-0.610142
Twist2	1	91729183	91775750	+	Twist2	ENSMUSG00000007805	twist basic helix-loop-helix transcription factor 2 [Source:MGI Symbol;Acc:MGI:104685]	+	gene	Name match	0	0.00194389	0.012065	-3.11549	-0.864769
Gbp2b	3	142300608	142324940	+	Gbp2b	ENSMUSG00000040264	guanylate binding protein 2b [Source:MGI Symbol;Acc:MGI:95666]	+	gene	Name match	0	0.000100518	0.00107106	-3.11355	-1.1593
Wnt7a	6	91340963	91388345	-	Wnt7a	ENSMUSG00000030093	wingless-type MMTV integration site family; member 7A [Source:MGI Symbol;Acc:MGI:98961]	-	gene	Name match	0	4.44464e-08	1.60554e-06	-3.10698	-1.68454
Cxcr4	1	128515936	128520030	-	Cxcr4	ENSMUSG00000045382	chemokine (C-X-C motif) receptor 4 [Source:MGI Symbol;Acc:MGI:109563]	-	gene	Name match	0	0.00372687	0.0201196	-3.09359	-0.756729
Gm10575	7	141041394	141047684	-	Gm10575	ENSMUSG00000073787	predicted gene 10575 [Source:MGI Symbol;Acc:MGI:3708765]	-	gene	Name match	0	0.00459844	0.0236532	-3.08014	-0.814518
Serpinb9g	13	33668773	33679987	+	Serpinb9g	ENSMUSG00000057726	serine (or cysteine) peptidase inhibitor; clade B; member 9g [Source:MGI Symbol;Acc:MGI:1919260]	+	gene	Name match	0	6.59383e-08	2.25384e-06	-3.07706	-1.67365
Fnd3c2	X	105278852	105298982	-	Fnd3c2	ENSMUSG00000073012	fibronectin type III domain containing 3C2 [Source:MGI Symbol;Acc:MGI:2685621]	-	gene	Name match	0	7.28498e-06	0.000121139	-3.06331	-1.33528
Gm29695	1	132119195	132137284	+	Gm29695	ENSMUSG00000118219	predicted gene; 29695 [Source:MGI Symbol;Acc:MGI:5588854]	+	gene	Name match	0	0.00774709	0.0355535	-3.05022	-0.71882
Slc25a21	12	56759419	57244257	-	Slc25a21	ENSMUSG00000035472	solute carrier family 25 (mitochondrial oxodicarboxylate carrier); member 21 [Source:MGI Symbol;Acc:MGI:2445059]	-	gene	Name match	0	3.92135e-07	1.02314e-05	-3.04258	-1.5942
Esx1	X	136016146	136022832	-	Esx1	ENSMUSG00000023443	extraembryonic; spermatogenesis; homeobox 1 [Source:MGI Symbol;Acc:MGI:1096388]	-	gene	Name match	0	5.31325e-10	3.38928e-08	-3.03698	-1.84063
Cxcr2	1	74193148	74200405	+	Cxcr2	ENSMUSG00000026180	chemokine (C-X-C motif) receptor 2 [Source:MGI Symbol;Acc:MGI:105303]	+	gene	Name match	0	0.0112889	0.0482548	-3.0286	-0.592583
Klk7	7	43460718	43465783	+	Klk7	ENSMUSG00000030713	kallikrein related-peptidase 7 (chymotryptic; stratum corneum) [Source:MGI Symbol;Acc:MGI:1346336]	+	gene	Name match	0	0.000357845	0.00304152	-3.01442	-1.05973
Rps6ka6	X	110297889	110447656	-	Rps6ka6	ENSMUSG00000025665	ribosomal protein S6 kinase polypeptide 6 [Source:MGI Symbol;Acc:MGI:1914321]	-	gene	Name match	0	5.01059e-08	1.77304e-06	-2.97456	-1.63666
Fas	19	34268066	34305172	+	Fas	ENSMUSG00000024778	Fas (TNF receptor superfamily member 6) [Source:MGI Symbol;Acc:MGI:95484]	+	gene	Name match	0	0.00836649	0.0379487	-2.97102	-0.733408
Vcan	13	89803431	89890628	-	Vcan	ENSMUSG00000021614	versican [Source:MGI Symbol;Acc:MGI:102889]	-	gene	Name match	0	1.40092e-09	7.9523e-08	-2.96677	-1.82793
Epas1	17	87061128	87140838	+	Epas1	ENSMUSG00000024140	endothelial PAS domain protein 1 [Source:MGI Symbol;Acc:MGI:109169]	+	gene	Name match	0	5.03641e-06	8.96077e-05	-2.94913	-1.36242
AA986860	1	130659713	130672359	+	AA986860	ENSMUSG00000042510	expressed sequence AA986860 [Source:MGI Symbol;Acc:MGI:2138143]	+	gene	Name match	0	0.000862994	0.00623386	-2.9474	-0.914466
Tnf	17	35418357	35420983	-	Tnf	ENSMUSG00000024401	tumor necrosis factor [Source:MGI Symbol;Acc:MGI:104798]	-	gene	Name match	0	0.00699291	0.0328754	-2.94254	-0.739873
Hpgd	8	56747620	56774078	+	Hpgd	ENSMUSG00000031613	hydroxyprostaglandin dehydrogenase 15 (NAD) [Source:MGI Symbol;Acc:MGI:108085]	+	gene	Name match	0	1.09594e-05	0.000169117	-2.93621	-1.40438
Tbx20	9	24629434	24685599	-	Tbx20	ENSMUSG00000031965	T-box 20 [Source:MGI Symbol;Acc:MGI:1888496]	-	gene	Name match	0	3.89259e-07	1.01703e-05	-2.93155	-1.52533
Prss23	7	89156991	89176395	-	Prss23	ENSMUSG00000039405	protease; serine 23 [Source:MGI Symbol;Acc:MGI:1923703]	-	gene	Name match	0	2.80951e-08	1.08036e-06	-2.93069	-1.69858
Rab32	10	10420746	10434009	-	Rab32	ENSMUSG00000019832	RAB32; member RAS oncogene family [Source:MGI Symbol;Acc:MGI:1915094]	-	gene	Name match	0	0.000755457	0.0056103	-2.92844	-0.933827
Nox4	7	86895304	87047918	+	Nox4	ENSMUSG00000030562	NADPH oxidase 4 [Source:MGI Symbol;Acc:MGI:1354184]	+	gene	Name match	0	0.00363126	0.0196983	-2.91275	-0.769694
Adgrg6	10	14278327	14421403	-	Adgrg6	ENSMUSG00000039116	adhesion G protein-coupled receptor G6 [Source:MGI Symbol;Acc:MGI:1916151]	-	gene	Name match	0	7.57463e-08	2.5435e-06	-2.90902	-1.62985
Arhgap6	X	167578095	168087431	+	Arhgap6	ENSMUSG00000031355	Rho GTPase activating protein 6 [Source:MGI Symbol;Acc:MGI:1196332]	+	gene	Name match	0	0.00124392	0.0083776	-2.90725	-0.990827
Psd3	8	68141734	68664679	-	Psd3	ENSMUSG00000030465	pleckstrin and Sec7 domain containing 3 [Source:MGI Symbol;Acc:MGI:1918215]	-	gene	Name match	0	0.000154387	0.0015265	-2.90338	-1.17445
Slco4a1	2	180098038	180116660	+	Slco4a1	ENSMUSG00000038963	solute carrier organic anion transporter family; member 4a1 [Source:MGI Symbol;Acc:MGI:1351866]	+	gene	Name match	0	5.22477e-08	1.83184e-06	-2.88836	-1.64867
Epn3	11	94380425	94390800	-	Epn3	ENSMUSG00000010080	epsin 3 [Source:MGI Symbol;Acc:MGI:1919139]	-	gene	Name match	0	0.0026386	0.0153153	-2.87733	-0.764068
Gm14963	19	6318825	6326635	-	Gm14963	ENSMUSG00000085196	predicted gene 14963 [Source:MGI Symbol;Acc:MGI:3705162]	-	gene	Name match	0	0.00077966	0.0057437	-2.87298	-1.05748
Adamts15	9	30810451	30833748	-	Adamts15	ENSMUSG00000033453	a disintegrin-like and metallopeptidase (reprolysin type) with thrombospondin type 1 motif; 15 [Source:MGI Symbol;Acc:MGI:2449569]	-	gene	Name match	0	1.90694e-05	0.000267632	-2.87165	-1.31131
Csf1	3	107648364	107667785	-	Csf1	ENSMUSG00000014599	colony stimulating factor 1 (macrophage) [Source:MGI Symbol;Acc:MGI:1339753]	-	gene	Name match	0	1.91887e-08	7.87067e-07	-2.86392	-1.68067
Serpinb9b	13	33211399	33225867	+	Serpinb9b	ENSMUSG00000021403	serine (or cysteine) peptidase inhibitor; clade B; member 9b [Source:MGI Symbol;Acc:MGI:894668]	+	gene	Name match	0	1.59418e-12	2.08258e-10	-2.83959	-1.99129
Gm37352	8	84927498	84929678	+	Gm37352	ENSMUSG00000103593	predicted gene; 37352 [Source:MGI Symbol;Acc:MGI:5610580]	+	gene	Name match	0	6.67196e-05	0.000758821	-2.80867	-1.21462
Zic4	9	91244466	91271401	+	Zic4	ENSMUSG00000036972	zinc finger protein of the cerebellum 4 [Source:MGI Symbol;Acc:MGI:107201]	+	gene	Name match	0	0.00180424	0.0113422	-2.80834	-0.980805
Serpinb9c	13	33333258	33343725	-	Serpinb9c	ENSMUSG00000021404	serine (or cysteine) peptidase inhibitor; clade B; member 9c [Source:MGI Symbol;Acc:MGI:894669]	-	gene	Name match	0	3.98131e-08	1.47343e-06	-2.80454	-1.67878
Rhbdl3	11	80191738	80246781	+	Rhbdl3	ENSMUSG00000017692	rhomboid like 3 [Source:MGI Symbol;Acc:MGI:2179276]	+	gene	Name match	0	0.00689429	0.0325563	-2.79102	-0.717824
Mcc	18	44558127	44945249	-	Mcc	ENSMUSG00000071856	mutated in colorectal cancers [Source:MGI Symbol;Acc:MGI:96930]	-	gene	Name match	0	1.15675e-05	0.000177639	-2.78528	-1.3886
Cdkl1	12	69793622	69838041	-	Cdkl1	ENSMUSG00000020990	cyclin-dependent kinase-like 1 (CDC2-related kinase) [Source:MGI Symbol;Acc:MGI:1918341]	-	gene	Name match	0	0.00263346	0.0152994	-2.76647	-0.877229
Slitrk4	X	63308491	63320602	-	Slitrk4	ENSMUSG00000046699	SLIT and NTRK-like family; member 4 [Source:MGI Symbol;Acc:MGI:2442509]	-	gene	Name match	0	6.14552e-10	3.85571e-08	-2.75776	-1.84031
Shtn1	19	58961788	59064532	-	Shtn1	ENSMUSG00000041362	shootin 1 [Source:MGI Symbol;Acc:MGI:1918903]	-	gene	Name match	0	3.99112e-06	7.39095e-05	-2.75399	-1.40459
Crip1	12	113109936	113117499	+	Crip1	ENSMUSG00000006360	cysteine-rich protein 1 (intestinal) [Source:MGI Symbol;Acc:MGI:88501]	+	gene	Name match	0	9.53098e-17	3.30517e-14	-2.72083	-2.12574
Card14	11	119198594	119236201	+	Card14	ENSMUSG00000013483	caspase recruitment domain family; member 14 [Source:MGI Symbol;Acc:MGI:2386258]	+	gene	Name match	0	0.00810226	0.036917	-2.72047	-0.706478
Htr1d	4	136150835	136171709	+	Htr1d	ENSMUSG00000070687	5-hydroxytryptamine (serotonin) receptor 1D [Source:MGI Symbol;Acc:MGI:96276]	+	gene	Name match	0	7.29974e-06	0.000121279	-2.6965	-1.36051
Acp7	7	28306701	28330757	-	Acp7	ENSMUSG00000037469	acid phosphatase 7; tartrate resistant [Source:MGI Symbol;Acc:MGI:2142121]	-	gene	Name match	0	0.00108566	0.00751608	-2.68372	-0.931209
Bc1	7	144468207	144468374	+	Bc1	ENSMUSG00000115783	brain cytoplasmic RNA 1 [Source:MGI Symbol;Acc:MGI:104905]	+	gene	Name match	0	0.000298796	0.0026384	-2.66713	-1.07172
Slc40a1	1	45947228	45965683	-	Slc40a1	ENSMUSG00000025993	solute carrier family 40 (iron-regulated transporter); member 1 [Source:MGI Symbol;Acc:MGI:1315204]	-	gene	Name match	0	3.29119e-08	1.24303e-06	-2.66432	-1.64044
Plekha6	1	133091948	133231173	+	Plekha6	ENSMUSG00000041757	pleckstrin homology domain containing; family A member 6 [Source:MGI Symbol;Acc:MGI:2388662]	+	gene	Name match	0	2.27383e-08	8.97904e-07	-2.66315	-1.65778
Dpf3	12	83260519	83534490	-	Dpf3	ENSMUSG00000021221	D4; zinc and double PHD fingers; family 3 [Source:MGI Symbol;Acc:MGI:1917377]	-	gene	Name match	0	0.000258733	0.00234433	-2.66234	-1.08352
Dlk2	17	46608347	46614197	+	Dlk2	ENSMUSG00000047428	delta like non-canonical Notch ligand 2 [Source:MGI Symbol;Acc:MGI:2146838]	+	gene	Name match	0	9.98719e-12	9.88425e-10	-2.66137	-1.8984
Tacstd2	6	67511046	67512780	-	Tacstd2	ENSMUSG00000051397	tumor-associated calcium signal transducer 2 [Source:MGI Symbol;Acc:MGI:1861606]	-	gene	Name match	0	0.00071851	0.00539959	-2.65791	-0.958762
Sfn	4	133327867	133329479	-	Sfn	ENSMUSG00000047281	stratifin [Source:MGI Symbol;Acc:MGI:1891831]	-	gene	Name match	0	2.24069e-05	0.000306355	-2.65496	-1.27001
Zfp40	17	23392843	23412226	-	Zfp40	ENSMUSG00000002617	zinc finger protein 40 [Source:MGI Symbol;Acc:MGI:99185]	-	gene	Name match	0	2.12469e-07	5.99471e-06	-2.65154	-1.60171
Smarca2	19	26582450	26755722	+	Smarca2	ENSMUSG00000024921	SWI/SNF related; matrix associated; actin dependent regulator of chromatin; subfamily a; member 2 [Source:MGI Symbol;Acc:MGI:99603]	+	gene	Name match	0	0.0024962	0.0146628	-2.64838	-0.836759
Anxa8	14	33807938	33822528	+	Anxa8	ENSMUSG00000021950	annexin A8 [Source:MGI Symbol;Acc:MGI:1201374]	+	gene	Name match	0	5.59534e-07	1.38777e-05	-2.64186	-1.54999
Stab1	14	30860970	30890598	-	Stab1	ENSMUSG00000042286	stabilin 1 [Source:MGI Symbol;Acc:MGI:2178742]	-	gene	Name match	0	2.53109e-05	0.000335946	-2.63882	-1.31568
Gm45719	7	130057742	130059403	-	Gm45719	ENSMUSG00000108940	predicted gene 45719 [Source:MGI Symbol;Acc:MGI:5804834]	-	gene	Name match	0	0.0100487	0.0438979	-2.63862	-0.734093
Dnase1l3	14	14475200	14505240	+	Dnase1l3	ENSMUSG00000025279	deoxyribonuclease 1-like 3 [Source:MGI Symbol;Acc:MGI:1314633]	+	gene	Name match	0	0.00019703	0.0018691	-2.62254	-1.10911
Tnni2	7	141995545	141998147	+	Tnni2	ENSMUSG00000031097	troponin I; skeletal; fast 2 [Source:MGI Symbol;Acc:MGI:105070]	+	gene	Name match	0	0.00503602	0.0254442	-2.62201	-0.784169
Slc5a8	10	88721854	88765377	+	Slc5a8	ENSMUSG00000020062	solute carrier family 5 (iodide transporter); member 8 [Source:MGI Symbol;Acc:MGI:2384916]	+	gene	Name match	0	0.0104036	0.0450462	-2.619	-0.723694
Trp53i11	2	93017893	93032104	+	Trp53i11	ENSMUSG00000068735	transformation related protein 53 inducible protein 11 [Source:MGI Symbol;Acc:MGI:2670995]	+	gene	Name match	0	1.3005e-07	4.04135e-06	-2.60605	-1.58151
Plxdc2	2	16361115	16760650	+	Plxdc2	ENSMUSG00000026748	plexin domain containing 2 [Source:MGI Symbol;Acc:MGI:1914698]	+	gene	Name match	0	2.96503e-06	5.78833e-05	-2.59991	-1.41659
Gm32585	5	125315378	125349879	-	Gm32585	ENSMUSG00000105039	predicted gene; 32585 [Source:MGI Symbol;Acc:MGI:5591744]	-	gene	Name match	0	0.00110784	0.00763913	-2.59079	-0.961064
Podn	4	107871988	107953642	-	Podn	ENSMUSG00000028600	podocan [Source:MGI Symbol;Acc:MGI:2674939]	-	gene	Name match	0	8.66534e-06	0.000140659	-2.58166	-1.35473
Gpx8	13	113179287	113182944	-	Gpx8	ENSMUSG00000021760	glutathione peroxidase 8 (putative) [Source:MGI Symbol;Acc:MGI:1916840]	-	gene	Name match	0	8.33016e-09	3.80099e-07	-2.58132	-1.71601
Pcyt1b	X	92698469	92793557	+	Pcyt1b	ENSMUSG00000035246	phosphate cytidylyltransferase 1; choline; beta isoform [Source:MGI Symbol;Acc:MGI:2147987]	+	gene	Name match	0	3.45176e-06	6.59479e-05	-2.58013	-1.43238
Nkx2-9	12	56658174	56660069	-	Nkx2-9	ENSMUSG00000058669	NK2 homeobox 9 [Source:MGI Symbol;Acc:MGI:1270158]	-	gene	Name match	0	2.45849e-06	4.94107e-05	-2.57541	-1.42625
Gm38103	12	56656398	56657261	-	Gm38103	ENSMUSG00000104155	predicted gene; 38103 [Source:MGI Symbol;Acc:MGI:5611331]	-	gene	Name match	0	0.00182838	0.0114713	-2.57445	-0.905767
Hal	10	93324630	93355166	+	Hal	ENSMUSG00000020017	histidine ammonia lyase [Source:MGI Symbol;Acc:MGI:96010]	+	gene	Name match	0	1.55372e-09	8.71589e-08	-2.57338	-1.7722
Nrp1	8	129085085	129229844	+	Nrp1	ENSMUSG00000025810	neuropilin 1 [Source:MGI Symbol;Acc:MGI:106206]	+	gene	Name match	0	1.20597e-05	0.000184159	-2.56824	-1.36157
Slc6a2	8	93686707	93728295	+	Slc6a2	ENSMUSG00000055368	solute carrier family 6 (neurotransmitter transporter; noradrenalin); member 2 [Source:MGI Symbol;Acc:MGI:1270850]	+	gene	Name match	0	0.00160038	0.0102775	-2.56112	-0.951492
Krt7	15	101308924	101328194	+	Krt7	ENSMUSG00000023039	keratin 7 [Source:MGI Symbol;Acc:MGI:96704]	+	gene	Name match	0	0.00230179	0.0137151	-2.5579	-0.844449
Ccn2	10	24471340	24474581	+	Ccn2	ENSMUSG00000019997	cellular communication network factor 2 [Source:MGI Symbol;Acc:MGI:95537]	+	gene	Name match	0	2.03902e-08	8.22204e-07	-2.55269	-1.65894
Zfp750	11	121401804	121410159	-	Zfp750	ENSMUSG00000039238	zinc finger protein 750 [Source:MGI Symbol;Acc:MGI:2442210]	-	gene	Name match	0	1.79535e-05	0.000254593	-2.53414	-1.32885
Mal	2	127475146	127498615	-	Mal	ENSMUSG00000027375	myelin and lymphocyte protein; T cell differentiation protein [Source:MGI Symbol;Acc:MGI:892970]	-	gene	Name match	0	6.34419e-09	3.02507e-07	-2.52683	-1.69751
Irak3	10	119977553	120038035	-	Irak3	ENSMUSG00000020227	interleukin-1 receptor-associated kinase 3 [Source:MGI Symbol;Acc:MGI:1921164]	-	gene	Name match	0	3.12713e-08	1.18812e-06	-2.52605	-1.64296
Lypd6	2	49956441	50083581	+	Lypd6	ENSMUSG00000050447	LY6/PLAUR domain containing 6 [Source:MGI Symbol;Acc:MGI:2443848]	+	gene	Name match	0	5.47676e-05	0.000640062	-2.5209	-1.2325
Ggt6	11	72326352	72329226	+	Ggt6	ENSMUSG00000040471	gamma-glutamyltransferase 6 [Source:MGI Symbol;Acc:MGI:1918772]	+	gene	Name match	0	0.00121717	0.00823811	-2.51994	-1.0107
Efna5	17	62911179	63188312	-	Efna5	ENSMUSG00000048915	ephrin A5 [Source:MGI Symbol;Acc:MGI:107444]	-	gene	Name match	0	9.28593e-08	3.01901e-06	-2.51848	-1.61386
Tlx1	19	45139119	45145382	+	Tlx1	ENSMUSG00000025215	T cell leukemia; homeobox 1 [Source:MGI Symbol;Acc:MGI:98769]	+	gene	Name match	0	8.94478e-05	0.000969891	-2.51522	-1.19501
Oasl2	5	115034997	115050295	+	Oasl2	ENSMUSG00000029561	2'-5' oligoadenylate synthetase-like 2 [Source:MGI Symbol;Acc:MGI:1344390]	+	gene	Name match	0	1.35785e-05	0.000203123	-2.51137	-1.35976
Gm43119	5	111571455	111573576	+	Gm43119	ENSMUSG00000106560	predicted gene 43119 [Source:MGI Symbol;Acc:MGI:5663256]	+	gene	Name match	0	0.000306505	0.002694	-2.51089	-1.11866
Krt8	15	101905133	101912917	-	Krt8	ENSMUSG00000049382	keratin 8 [Source:MGI Symbol;Acc:MGI:96705]	-	gene	Name match	0	0.000123411	0.00126618	-2.50541	-1.14866
Serpine1	5	137090358	137101122	-	Serpine1	ENSMUSG00000037411	serine (or cysteine) peptidase inhibitor; clade E; member 1 [Source:MGI Symbol;Acc:MGI:97608]	-	gene	Name match	0	4.72156e-15	1.12568e-12	-2.50178	-1.97521
Gm9902	17	31651966	31653992	-	Gm9902	ENSMUSG00000118157	predicted gene 9902 [Source:MGI Symbol;Acc:MGI:3642122]	-	gene	Name match	0	0.00488512	0.0248331	-2.50084	-0.834723
Fam81a	9	69995793	70049842	-	Fam81a	ENSMUSG00000032224	family with sequence similarity 81; member A [Source:MGI Symbol;Acc:MGI:1924136]	-	gene	Name match	0	3.59306e-05	0.000449085	-2.49409	-1.25701
Nhs	X	160616292	160942726	-	Nhs	ENSMUSG00000059493	NHS actin remodeling regulator [Source:MGI Symbol;Acc:MGI:2684894]	-	gene	Name match	0	2.1691e-05	0.000298494	-2.48784	-1.31294
Filip1l	16	57173456	57393489	+	Filip1l	ENSMUSG00000043336	filamin A interacting protein 1-like [Source:MGI Symbol;Acc:MGI:1925999]	+	gene	Name match	0	7.1031e-06	0.000118632	-2.4867	-1.40083
Cpt1a	19	3372334	3435733	+	Cpt1a	ENSMUSG00000024900	carnitine palmitoyltransferase 1a; liver [Source:MGI Symbol;Acc:MGI:1098296]	+	gene	Name match	0	1.11953e-07	3.53524e-06	-2.46522	-1.56736
Tgfb2	1	186354989	186438186	-	Tgfb2	ENSMUSG00000039239	transforming growth factor; beta 2 [Source:MGI Symbol;Acc:MGI:98726]	-	gene	Name match	0	1.09052e-07	3.46083e-06	-2.46381	-1.59667
Zfyve28	5	34352237	34445793	-	Zfyve28	ENSMUSG00000037224	zinc finger; FYVE domain containing 28 [Source:MGI Symbol;Acc:MGI:2684992]	-	gene	Name match	0	7.55442e-05	0.000844581	-2.46142	-1.22172
Pmp22	11	63019808	63050373	+	Pmp22	ENSMUSG00000018217	peripheral myelin protein 22 [Source:MGI Symbol;Acc:MGI:97631]	+	gene	Name match	0	2.64138e-05	0.000348162	-2.46039	-1.2757
Prrg4	2	104661086	104680221	-	Prrg4	ENSMUSG00000027171	proline rich Gla (G-carboxyglutamic acid) 4 (transmembrane) [Source:MGI Symbol;Acc:MGI:2442211]	-	gene	Name match	0	7.5174e-12	7.71507e-10	-2.46012	-1.83868
Kcnj12	11	60913390	60961957	+	Kcnj12	ENSMUSG00000042529	potassium inwardly-rectifying channel; subfamily J; member 12 [Source:MGI Symbol;Acc:MGI:108495]	+	gene	Name match	0	0.00145662	0.00955043	-2.45799	-0.971705
Prr5l	2	101544630	101713372	-	Prr5l	ENSMUSG00000032841	proline rich 5 like [Source:MGI Symbol;Acc:MGI:1919696]	-	gene	Name match	0	4.74326e-05	0.000566488	-2.4572	-1.24141
1600025M17Rik	X	55362968	55366024	+	1600025M17Rik	ENSMUSG00000085114	RIKEN cDNA 1600025M17 gene [Source:MGI Symbol;Acc:MGI:1919280]	+	gene	Name match	0	1.50947e-07	4.54821e-06	-2.44413	-1.56594
Tbx3	5	119808734	119822789	+	Tbx3	ENSMUSG00000018604	T-box 3 [Source:MGI Symbol;Acc:MGI:98495]	+	gene	Name match	0	3.96118e-06	7.34939e-05	-2.43448	-1.39192
Pla2g7	17	43878989	43923092	+	Pla2g7	ENSMUSG00000023913	phospholipase A2; group VII (platelet- activating factor acetylhydrolase; plasma) [Source:MGI Symbol;Acc:MGI:1351327]	+	gene	Name match	0	9.10797e-10	5.49735e-08	-2.41375	-1.71479
C330024D21Rik	5	67621240	67634975	+	C330024D21Rik	ENSMUSG00000107385	RIKEN cDNA C330024D21 gene [Source:MGI Symbol;Acc:MGI:2444116]	+	gene	Name match	0	0.00691964	0.0326356	-2.41358	-0.740607
Tnfrsf9	4	150999019	151030559	+	Tnfrsf9	ENSMUSG00000028965	tumor necrosis factor receptor superfamily; member 9 [Source:MGI Symbol;Acc:MGI:1101059]	+	gene	Name match	0	7.62766e-05	0.000851771	-2.41321	-1.22925
Ltb4r1	14	56003419	56005951	+	Ltb4r1	ENSMUSG00000046908	leukotriene B4 receptor 1 [Source:MGI Symbol;Acc:MGI:1309472]	+	gene	Name match	0	3.5307e-05	0.000442505	-2.4022	-1.27839
Gast	11	100225233	100227822	+	Gast	ENSMUSG00000017165	gastrin [Source:MGI Symbol;Acc:MGI:104768]	+	gene	Name match	0	0.00112991	0.00776322	-2.3967	-1.0131
Lonrf3	X	35592006	35625994	+	Lonrf3	ENSMUSG00000016239	LON peptidase N-terminal domain and ring finger 3 [Source:MGI Symbol;Acc:MGI:1921615]	+	gene	Name match	0	0.00604519	0.0294057	-2.39514	-0.787113
Dmd	X	81992476	84249747	+	Dmd	ENSMUSG00000045103	dystrophin; muscular dystrophy [Source:MGI Symbol;Acc:MGI:94909]	+	gene	Name match	0	5.50334e-07	1.3703e-05	-2.39088	-1.52126
Msc	1	14823570	14826216	-	Msc	ENSMUSG00000025930	musculin [Source:MGI Symbol;Acc:MGI:1333884]	-	gene	Name match	0	0.00676616	0.0321342	-2.38893	-0.791209
Sct	7	140858243	140859046	-	Sct	ENSMUSG00000038580	secretin [Source:MGI Symbol;Acc:MGI:99466]	-	gene	Name match	0	1.93721e-10	1.41024e-08	-2.34437	-1.73029
Fam131b	6	42292246	42301577	-	Fam131b	ENSMUSG00000029861	family with sequence similarity 131; member B [Source:MGI Symbol;Acc:MGI:1923406]	-	gene	Name match	0	0.00107173	0.00744124	-2.34166	-0.994438
Mgll	6	88701394	88805342	+	Mgll	ENSMUSG00000033174	monoglyceride lipase [Source:MGI Symbol;Acc:MGI:1346042]	+	gene	Name match	0	2.13535e-07	6.01588e-06	-2.33717	-1.52138
Gm49980	18	30400302	30405186	+	Gm49980	ENSMUSG00000117465	predicted gene; 49980 [Source:MGI Symbol;Acc:MGI:6275257]	+	gene	Name match	0	0.0010493	0.00733648	-2.33491	-1.04636
Sync	4	129181410	129202352	+	Sync	ENSMUSG00000001333	syncoilin [Source:MGI Symbol;Acc:MGI:1916078]	+	gene	Name match	0	2.33507e-05	0.000316313	-2.32526	-1.28535
Cdhr5	7	140848996	140856699	-	Cdhr5	ENSMUSG00000025497	cadherin-related family member 5 [Source:MGI Symbol;Acc:MGI:1919290]	-	gene	Name match	0	0.00619001	0.0299726	-2.3154	-0.812427
Id3	4	135870808	135873066	+	Id3	ENSMUSG00000007872	inhibitor of DNA binding 3 [Source:MGI Symbol;Acc:MGI:96398]	+	gene	Name match	0	1.29826e-16	4.34416e-14	-2.31356	-1.92651
Klhdc8a	1	132226364	132235095	+	Klhdc8a	ENSMUSG00000042115	kelch domain containing 8A [Source:MGI Symbol;Acc:MGI:2442630]	+	gene	Name match	0	6.665e-06	0.000112696	-2.30538	-1.37948
Tns4	11	98956504	98980132	-	Tns4	ENSMUSG00000017607	tensin 4 [Source:MGI Symbol;Acc:MGI:2144377]	-	gene	Name match	0	1.06423e-09	6.30376e-08	-2.30178	-1.67561
Dchs2	3	83035255	83264516	+	Dchs2	ENSMUSG00000102692	dachsous cadherin related 2 [Source:MGI Symbol;Acc:MGI:2685263]	+	gene	Name match	0	0.00871015	0.0391436	-2.301	-0.797077
Cd274	19	29344855	29365495	+	Cd274	ENSMUSG00000016496	CD274 antigen [Source:MGI Symbol;Acc:MGI:1926446]	+	gene	Name match	0	0.00122617	0.00828282	-2.29419	-0.986165
AA467197	2	122478906	122483111	+	AA467197	ENSMUSG00000033213	expressed sequence AA467197 [Source:MGI Symbol;Acc:MGI:3034182]	+	gene	Name match	0	4.01426e-11	3.44883e-09	-2.28966	-1.74804
Chn2	6	54016539	54278795	+	Chn2	ENSMUSG00000004633	chimerin 2 [Source:MGI Symbol;Acc:MGI:1917243]	+	gene	Name match	0	0.000120361	0.0012429	-2.28486	-1.19467
Cmtm5	14	55173718	55176731	+	Cmtm5	ENSMUSG00000040759	CKLF-like MARVEL transmembrane domain containing 5 [Source:MGI Symbol;Acc:MGI:2447164]	+	gene	Name match	0	0.00395603	0.0210469	-2.27731	-0.829732
Cd34	1	194621127	194643587	+	Cd34	ENSMUSG00000016494	CD34 antigen [Source:MGI Symbol;Acc:MGI:88329]	+	gene	Name match	0	0.00293253	0.0166613	-2.2499	-0.890886
Arg1	10	24791119	24803382	-	Arg1	ENSMUSG00000019987	arginase; liver [Source:MGI Symbol;Acc:MGI:88070]	-	gene	Name match	0	0.00735645	0.0341802	-2.24654	-0.814121
H2-Q2	17	35561218	35565738	+	H2-Q2	ENSMUSG00000091705	histocompatibility 2; Q region locus 2 [Source:MGI Symbol;Acc:MGI:95931]	+	gene	Name match	0	1.06499e-05	0.000166096	-2.24518	-1.34709
Slc1a1	19	28812449	28891360	+	Slc1a1	ENSMUSG00000024935	solute carrier family 1 (neuronal/epithelial high affinity glutamate transporter; system Xag); member 1 [Source:MGI Symbol;Acc:MGI:105083]	+	gene	Name match	0	0.00155487	0.0100768	-2.23184	-0.98151
Nipal4	11	46038982	46057335	-	Nipal4	ENSMUSG00000020411	NIPA-like domain containing 4 [Source:MGI Symbol;Acc:MGI:2444671]	-	gene	Name match	0	0.000282078	0.0025164	-2.23026	-1.10749
Thbs1	2	117942357	117957614	+	Thbs1	ENSMUSG00000040152	thrombospondin 1 [Source:MGI Symbol;Acc:MGI:98737]	+	gene	Name match	0	0.00901516	0.0402307	-2.22447	-0.743133
Sbsn	7	30450896	30455559	+	Sbsn	ENSMUSG00000046056	suprabasin [Source:MGI Symbol;Acc:MGI:2446326]	+	gene	Name match	0	6.86429e-16	1.89743e-13	-2.22274	-1.85706
H2-Q10	17	35780986	35785460	+	H2-Q10	ENSMUSG00000067235	histocompatibility 2; Q region locus 10 [Source:MGI Symbol;Acc:MGI:95929]	+	gene	Name match	0	5.93315e-05	0.000686252	-2.22206	-1.24272
Gsta4	9	78090056	78116631	+	Gsta4	ENSMUSG00000032348	glutathione S-transferase; alpha 4 [Source:MGI Symbol;Acc:MGI:1309515]	+	gene	Name match	0	0.000122012	0.0012557	-2.21645	-1.17996
Srgap3	6	112694932	112924227	-	Srgap3	ENSMUSG00000030257	SLIT-ROBO Rho GTPase activating protein 3 [Source:MGI Symbol;Acc:MGI:2152938]	-	gene	Name match	0	0.00469351	0.0240514	-2.21324	-0.819963
Aqp3	4	41092722	41098183	-	Aqp3	ENSMUSG00000028435	aquaporin 3 [Source:MGI Symbol;Acc:MGI:1333777]	-	gene	Name match	0	6.3912e-06	0.000109229	-2.21009	-1.35041
Pinlyp	7	24241083	24245543	-	Pinlyp	ENSMUSG00000011632	phospholipase A2 inhibitor and LY6/PLAUR domain containing [Source:MGI Symbol;Acc:MGI:3615324]	-	gene	Name match	0	0.00413587	0.0217369	-2.2095	-0.892852
H2bc4	13	23868182	23876891	+	H2bc4	ENSMUSG00000018102	H2B clustered histone 4 [Source:MGI Symbol;Acc:MGI:1915274]	+	gene	Name match	0	4.31865e-06	7.88227e-05	-2.20678	-1.37635
Cd14	18	36858120	36859851	-	Cd14	ENSMUSG00000051439	CD14 antigen [Source:MGI Symbol;Acc:MGI:88318]	-	gene	Name match	0	0.0011049	0.00762992	-2.202	-1.0151
Casq1	1	172037461	172047435	-	Casq1	ENSMUSG00000007122	calsequestrin 1 [Source:MGI Symbol;Acc:MGI:1309468]	-	gene	Name match	0	1.23694e-06	2.74009e-05	-2.1986	-1.42769
Hmgcll1	9	75922137	76043632	+	Hmgcll1	ENSMUSG00000007908	3-hydroxymethyl-3-methylglutaryl-Coenzyme A lyase-like 1 [Source:MGI Symbol;Acc:MGI:2446108]	+	gene	Name match	0	0.00499528	0.0252853	-2.19564	-0.83067
Rhpn2	7	35033595	35091714	+	Rhpn2	ENSMUSG00000030494	rhophilin; Rho GTPase binding protein 2 [Source:MGI Symbol;Acc:MGI:1289234]	+	gene	Name match	0	0.00121211	0.00820973	-2.19118	-0.975492
1700007K13Rik	2	28352013	28356344	-	1700007K13Rik	ENSMUSG00000026831	RIKEN cDNA 1700007K13 gene [Source:MGI Symbol;Acc:MGI:1916577]	-	gene	Name match	0	3.73885e-05	0.000464567	-2.18085	-1.24961
Rhox6	X	36915787	36918734	+	Rhox6	ENSMUSG00000006200	reproductive homeobox 6 [Source:MGI Symbol;Acc:MGI:1202888]	+	gene	Name match	0	8.42193e-11	6.61035e-09	-2.17971	-1.68424
Slc2a5	4	150203740	150228626	+	Slc2a5	ENSMUSG00000028976	solute carrier family 2 (facilitated glucose transporter); member 5 [Source:MGI Symbol;Acc:MGI:1928369]	+	gene	Name match	0	8.33547e-05	0.000913234	-2.17148	-1.20668
Gbp3	3	142265787	142278970	+	Gbp3	ENSMUSG00000028268	guanylate binding protein 3 [Source:MGI Symbol;Acc:MGI:1926263]	+	gene	Name match	0	0.011219	0.0479992	-2.17	-0.748944
Arg2	12	79177551	79203075	+	Arg2	ENSMUSG00000021125	arginase type II [Source:MGI Symbol;Acc:MGI:1330806]	+	gene	Name match	0	0.00470416	0.024093	-2.16717	-0.886923
Spin2c	X	152615221	152617239	+	Spin2c	ENSMUSG00000046550	spindlin family; member 2C [Source:MGI Symbol;Acc:MGI:3605548]	+	gene	Name match	0	0.0106734	0.0460261	-2.16697	-0.742322
Mme	3	63148958	63293451	+	Mme	ENSMUSG00000027820	membrane metallo endopeptidase [Source:MGI Symbol;Acc:MGI:97004]	+	gene	Name match	0	2.84885e-05	0.00037048	-2.1665	-1.26438
Rgs2	1	143875076	143879899	-	Rgs2	ENSMUSG00000026360	regulator of G-protein signaling 2 [Source:MGI Symbol;Acc:MGI:1098271]	-	gene	Name match	0	0.000652985	0.00497578	-2.16506	-1.06832
Spata2l	8	123956540	123962972	-	Spata2l	ENSMUSG00000033594	spermatogenesis associated 2-like [Source:MGI Symbol;Acc:MGI:1926029]	-	gene	Name match	0	3.44361e-05	0.000434104	-2.15834	-1.27008
Nos2	11	78811613	78851080	+	Nos2	ENSMUSG00000020826	nitric oxide synthase 2; inducible [Source:MGI Symbol;Acc:MGI:97361]	+	gene	Name match	0	5.43042e-05	0.000635036	-2.15766	-1.22923
Slc6a12	6	121320035	121342734	+	Slc6a12	ENSMUSG00000030109	solute carrier family 6 (neurotransmitter transporter; betaine/GABA); member 12 [Source:MGI Symbol;Acc:MGI:95628]	+	gene	Name match	0	0.000722088	0.00541997	-2.15046	-1.038
Fgd3	13	49415030	49473787	-	Fgd3	ENSMUSG00000037946	FYVE; RhoGEF and PH domain containing 3 [Source:MGI Symbol;Acc:MGI:1353657]	-	gene	Name match	0	0.00038203	0.00320566	-2.14409	-1.08306
Chrna4	2	180660173	180685339	-	Chrna4	ENSMUSG00000027577	cholinergic receptor; nicotinic; alpha polypeptide 4 [Source:MGI Symbol;Acc:MGI:87888]	-	gene	Name match	0	4.98592e-08	1.76759e-06	-2.14315	-1.52855
Htr1b	9	81510344	81515881	-	Htr1b	ENSMUSG00000049511	5-hydroxytryptamine (serotonin) receptor 1B [Source:MGI Symbol;Acc:MGI:96274]	-	gene	Name match	0	2.93065e-05	0.000379472	-2.14122	-1.28793
Thbd	2	148246386	148250108	-	Thbd	ENSMUSG00000074743	thrombomodulin [Source:MGI Symbol;Acc:MGI:98736]	-	gene	Name match	0	3.56817e-06	6.74595e-05	-2.13307	-1.37032
Prss12	3	123240562	123300246	+	Prss12	ENSMUSG00000027978	protease; serine 12 neurotrypsin (motopsin) [Source:MGI Symbol;Acc:MGI:1100881]	+	gene	Name match	0	7.31854e-09	3.39626e-07	-2.13083	-1.58178
Svop	5	114164971	114229631	-	Svop	ENSMUSG00000042078	SV2 related protein [Source:MGI Symbol;Acc:MGI:1915916]	-	gene	Name match	0	1.25057e-05	0.000189453	-2.12879	-1.31356
Uts2r	11	121051097	121052799	+	Uts2r	ENSMUSG00000039321	urotensin 2 receptor [Source:MGI Symbol;Acc:MGI:2183450]	+	gene	Name match	0	0.00839687	0.0380593	-2.12207	-0.787425
Gata2	6	88170873	88184014	+	Gata2	ENSMUSG00000015053	GATA binding protein 2 [Source:MGI Symbol;Acc:MGI:95662]	+	gene	Name match	0	1.41279e-05	0.000209371	-2.11574	-1.2982
Padi2	4	140633655	140679897	+	Padi2	ENSMUSG00000028927	peptidyl arginine deiminase; type II [Source:MGI Symbol;Acc:MGI:1338892]	+	gene	Name match	0	0.000146512	0.00145923	-2.11144	-1.15695
Gpr85	6	13834457	13839941	-	Gpr85	ENSMUSG00000048216	G protein-coupled receptor 85 [Source:MGI Symbol;Acc:MGI:1927851]	-	gene	Name match	0	1.27165e-06	2.8072e-05	-2.10706	-1.41599
Gm37296	15	68210144	68213065	-	Gm37296	ENSMUSG00000104116	predicted gene; 37296 [Source:MGI Symbol;Acc:MGI:5610524]	-	gene	Name match	0	0.00816522	0.0371772	-2.09723	-0.804096
Ngfr	11	95459644	95478561	-	Ngfr	ENSMUSG00000000120	nerve growth factor receptor (TNFR superfamily; member 16) [Source:MGI Symbol;Acc:MGI:97323]	-	gene	Name match	0	5.73448e-08	1.99587e-06	-2.09687	-1.51302
Gm32591	6	82800195	82818352	+	Gm32591	ENSMUSG00000108015	predicted gene; 32591 [Source:MGI Symbol;Acc:MGI:5591750]	+	gene	Name match	0	0.0108168	0.0465182	-2.0956	-0.780919
C430049B03Rik	X	52143923	52146067	-	C430049B03Rik	ENSMUSG00000087365	RIKEN cDNA C430049B03 gene [Source:MGI Symbol;Acc:MGI:1924903]	-	gene	Name match	0	1.9238e-05	0.000269799	-2.09421	-1.2808
Cgas	9	78337808	78350519	-	Cgas	ENSMUSG00000032344	cyclic GMP-AMP synthase [Source:MGI Symbol;Acc:MGI:2442261]	-	gene	Name match	0	0.00598473	0.0292176	-2.09023	-0.837222
Adgrf5	17	43671342	43770448	+	Adgrf5	ENSMUSG00000056492	adhesion G protein-coupled receptor F5 [Source:MGI Symbol;Acc:MGI:2182928]	+	gene	Name match	0	4.33001e-05	0.000525552	-2.08665	-1.23966
Dio3	12	110245502	110247531	+	Dio3	ENSMUSG00000075707	deiodinase; iodothyronine type III [Source:MGI Symbol;Acc:MGI:1306782]	+	gene	Name match	0	0.000777318	0.00573123	-2.08282	-1.03657
Liph	16	21772567	21814413	-	Liph	ENSMUSG00000044626	lipase; member H [Source:MGI Symbol;Acc:MGI:2388029]	-	gene	Name match	0	1.40413e-05	0.000208575	-2.07696	-1.29527
Fam174b	7	73390050	73426667	+	Fam174b	ENSMUSG00000078670	family with sequence similarity 174; member B [Source:MGI Symbol;Acc:MGI:3698178]	+	gene	Name match	0	0.0114346	0.0486485	-2.07272	-0.765076
1810019D21Rik	8	106862032	106865157	+	1810019D21Rik	ENSMUSG00000086390	RIKEN cDNA 1810019D21 gene [Source:MGI Symbol;Acc:MGI:1917021]	+	gene	Name match	0	0.000566031	0.00441731	-2.06435	-1.05619
Endou	15	97608896	97629220	-	Endou	ENSMUSG00000022468	endonuclease; polyU-specific [Source:MGI Symbol;Acc:MGI:97746]	-	gene	Name match	0	0.00114911	0.00786966	-2.06369	-0.995655
Tmem147os	7	30434164	30455551	+	Tmem147os	ENSMUSG00000097320	transmembrane protein 147; opposite strand [Source:MGI Symbol;Acc:MGI:3642392]	+	gene	Name match	0	4.23693e-14	8.24601e-12	-2.05909	-1.72656
Efnb1	X	98179736	98192597	+	Efnb1	ENSMUSG00000031217	ephrin B1 [Source:MGI Symbol;Acc:MGI:102708]	+	gene	Name match	0	4.73001e-07	1.20609e-05	-2.0484	-1.42963
Il17d	14	57762234	57780623	+	Il17d	ENSMUSG00000050222	interleukin 17D [Source:MGI Symbol;Acc:MGI:2446510]	+	gene	Name match	0	0.00486617	0.0247632	-2.04483	-0.883536
Nkapl	13	21651217	21652679	-	Nkapl	ENSMUSG00000059395	NFKB activating protein-like [Source:MGI Symbol;Acc:MGI:1913957]	-	gene	Name match	0	0.00203262	0.0124898	-2.03799	-0.978659
Ltb4r2	14	55998885	56002595	+	Ltb4r2	ENSMUSG00000040432	leukotriene B4 receptor 2 [Source:MGI Symbol;Acc:MGI:1888501]	+	gene	Name match	0	3.27861e-05	0.000417721	-2.0371	-1.2488
Tec	5	72913059	73025826	-	Tec	ENSMUSG00000029217	tec protein tyrosine kinase [Source:MGI Symbol;Acc:MGI:98662]	-	gene	Name match	0	9.01054e-08	2.94277e-06	-2.03567	-1.47958
S100a11	3	93427795	93433594	+	S100a11	ENSMUSG00000027907	S100 calcium binding protein A11 [Source:MGI Symbol;Acc:MGI:1338798]	+	gene	Name match	0	7.79048e-20	4.50266e-17	-2.03091	-1.7995
Kcnq2	2	180717372	180777093	-	Kcnq2	ENSMUSG00000016346	potassium voltage-gated channel; subfamily Q; member 2 [Source:MGI Symbol;Acc:MGI:1309503]	-	gene	Name match	0	0.000437079	0.00357325	-2.0304	-1.09349
Rab3il1	19	9979033	10015744	+	Rab3il1	ENSMUSG00000024663	RAB3A interacting protein (rabin3)-like 1 [Source:MGI Symbol;Acc:MGI:1922010]	+	gene	Name match	0	0.000699005	0.00528214	-2.03005	-1.04473
Jade2	11	51704282	51748480	-	Jade2	ENSMUSG00000020387	jade family PHD finger 2 [Source:MGI Symbol;Acc:MGI:1924151]	-	gene	Name match	0	1.47757e-07	4.46619e-06	-2.02612	-1.46108
Cwh43	5	73563418	73610778	+	Cwh43	ENSMUSG00000029154	cell wall biogenesis 43 C-terminal homolog [Source:MGI Symbol;Acc:MGI:2444131]	+	gene	Name match	0	0.00453078	0.0233808	-2.02612	-0.865008
Vopp1	6	57704792	57802144	-	Vopp1	ENSMUSG00000037788	vesicular; overexpressed in cancer; prosurvival protein 1 [Source:MGI Symbol;Acc:MGI:2141658]	-	gene	Name match	0	2.09702e-05	0.00028983	-2.02254	-1.27138
Hs3st1	5	39771278	39912818	-	Hs3st1	ENSMUSG00000051022	heparan sulfate (glucosamine) 3-O- sulfotransferase 1 [Source:MGI Symbol;Acc:MGI:1201606]	-	gene	Name match	0	0.00193816	0.0120373	-2.02037	-0.945699
Wls	3	159545309	159644300	+	Wls	ENSMUSG00000028173	wntless WNT ligand secretion mediator [Source:MGI Symbol;Acc:MGI:1915401]	+	gene	Name match	0	0.00324724	0.0180515	-2.0147	-0.887078
Dio3os	12	110241819	110244606	-	Dio3os	ENSMUSG00000113581	deiodinase; iodothyronine type III; opposite strand [Source:MGI Symbol;Acc:MGI:2664395]	-	gene	Name match	0	0.000169109	0.00164311	-2.00643	-1.15674
Rnf144b	13	47276132	47401467	+	Rnf144b	ENSMUSG00000038068	ring finger protein 144B [Source:MGI Symbol;Acc:MGI:2384986]	+	gene	Name match	0	0.0014397	0.00945572	-1.99824	-0.973729
Lgals3	14	47605208	47623617	+	Lgals3	ENSMUSG00000050335	lectin; galactose binding; soluble 3 [Source:MGI Symbol;Acc:MGI:96778]	+	gene	Name match	0	1.36511e-13	2.34565e-11	-1.99748	-1.67977
2510009E07Rik	16	21467795	21513415	-	2510009E07Rik	ENSMUSG00000043391	RIKEN cDNA 2510009E07 gene [Source:MGI Symbol;Acc:MGI:1919440]	-	gene	Name match	0	0.00291432	0.0165879	-1.995	-0.91929
Il24	1	130809811	130815191	-	Il24	ENSMUSG00000026420	interleukin 24 [Source:MGI Symbol;Acc:MGI:2135548]	-	gene	Name match	0	0.00340782	0.0187312	-1.99372	-0.89472
Fam169a	13	97203794	97267521	+	Fam169a	ENSMUSG00000041817	family with sequence similarity 169; member A [Source:MGI Symbol;Acc:MGI:2444268]	+	gene	Name match	0	0.000458744	0.00372641	-1.98891	-1.07119
H1f2	13	23922791	23924350	+	H1f2	ENSMUSG00000036181	H1,2 linker histone; cluster member [Source:MGI Symbol;Acc:MGI:1931526]	+	gene	Name match	0	2.94798e-07	7.93043e-06	-1.98784	-1.42992
Tuba1a	15	98847718	98851584	-	Tuba1a	ENSMUSG00000072235	tubulin; alpha 1A [Source:MGI Symbol;Acc:MGI:98869]	-	gene	Name match	0	1.32544e-11	1.26432e-09	-1.98708	-1.62318
Gm48796	9	27009847	27013639	+	Gm48796	ENSMUSG00000111390	predicted gene; 48796 [Source:MGI Symbol;Acc:MGI:6098500]	+	gene	Name match	0	0.00273248	0.0157357	-1.98348	-0.930596
Plk2	13	110531580	110537378	+	Plk2	ENSMUSG00000021701	polo like kinase 2 [Source:MGI Symbol;Acc:MGI:1099790]	+	gene	Name match	0	9.94322e-12	9.88425e-10	-1.97988	-1.62316
Capsl	15	9436114	9466124	+	Capsl	ENSMUSG00000039676	calcyphosine-like [Source:MGI Symbol;Acc:MGI:1922818]	+	gene	Name match	0	0.00982656	0.0430777	-1.97779	-0.774773
Snx22	9	65972458	65977001	-	Snx22	ENSMUSG00000039452	sorting nexin 22 [Source:MGI Symbol;Acc:MGI:2685966]	-	gene	Name match	0	0.000382768	0.00320903	-1.97714	-1.09997
Prr22	17	57077250	57079208	+	Prr22	ENSMUSG00000090273	proline rich 22 [Source:MGI Symbol;Acc:MGI:2685392]	+	gene	Name match	0	0.000259426	0.00234949	-1.97588	-1.12644
Tmem95	11	69766883	69768879	-	Tmem95	ENSMUSG00000094845	transmembrane protein 95 [Source:MGI Symbol;Acc:MGI:3779488]	-	gene	Name match	0	0.000582133	0.00452815	-1.97213	-1.06836
Susd2	10	75472540	75479842	-	Susd2	ENSMUSG00000006342	sushi domain containing 2 [Source:MGI Symbol;Acc:MGI:1918983]	-	gene	Name match	0	0.00194813	0.0120756	-1.97166	-0.969319
Syt8	7	141988587	141994133	+	Syt8	ENSMUSG00000031098	synaptotagmin VIII [Source:MGI Symbol;Acc:MGI:1859867]	+	gene	Name match	0	0.00351852	0.0192014	-1.96826	-0.888626
G930009F23Rik	15	38436469	38455378	-	G930009F23Rik	ENSMUSG00000115009	RIKEN cDNA G930009F23 gene [Source:MGI Symbol;Acc:MGI:3642701]	-	gene	Name match	0	0.006596	0.0314907	-1.96379	-0.839752
Tmem116	5	121589956	121662246	+	Tmem116	ENSMUSG00000029452	transmembrane protein 116 [Source:MGI Symbol;Acc:MGI:1924712]	+	gene	Name match	0	0.000233143	0.00214714	-1.96276	-1.12734
Pkp2	16	16031182	16090576	+	Pkp2	ENSMUSG00000041957	plakophilin 2 [Source:MGI Symbol;Acc:MGI:1914701]	+	gene	Name match	0	5.75858e-08	2.00061e-06	-1.95572	-1.46067
Nlgn3	X	100342774	100369569	+	Nlgn3	ENSMUSG00000031302	neuroligin 3 [Source:MGI Symbol;Acc:MGI:2444609]	+	gene	Name match	0	0.00535979	0.0267191	-1.95163	-0.86783
Tnfsf9	17	57412325	57414757	+	Tnfsf9	ENSMUSG00000035678	tumor necrosis factor (ligand) superfamily; member 9 [Source:MGI Symbol;Acc:MGI:1101058]	+	gene	Name match	0	1.94693e-12	2.42144e-10	-1.95105	-1.62715
Ube2l6	2	84629172	84640679	+	Ube2l6	ENSMUSG00000027078	ubiquitin-conjugating enzyme E2L 6 [Source:MGI Symbol;Acc:MGI:1914500]	+	gene	Name match	0	0.000378275	0.00318255	-1.94968	-1.08413
Upk1a	7	30302517	30312272	-	Upk1a	ENSMUSG00000006313	uroplakin 1A [Source:MGI Symbol;Acc:MGI:98911]	-	gene	Name match	0	0.0113132	0.0483045	-1.94404	-0.74828
Rnf43	11	87553548	87626365	+	Rnf43	ENSMUSG00000034177	ring finger protein 43 [Source:MGI Symbol;Acc:MGI:2442609]	+	gene	Name match	0	0.000303901	0.00267604	-1.94262	-1.11431
Kitl	10	99851492	99936278	+	Kitl	ENSMUSG00000019966	kit ligand [Source:MGI Symbol;Acc:MGI:96974]	+	gene	Name match	0	5.16327e-05	0.000609023	-1.93683	-1.21189
Cd24a	10	43454280	43460261	+	Cd24a	ENSMUSG00000047139	CD24a antigen [Source:MGI Symbol;Acc:MGI:88323]	+	gene	Name match	0	0.000359738	0.00305353	-1.93111	-1.08629
Serpine2	1	79771914	79838897	-	Serpine2	ENSMUSG00000026249	serine (or cysteine) peptidase inhibitor; clade E; member 2 [Source:MGI Symbol;Acc:MGI:101780]	-	gene	Name match	0	6.22305e-12	6.59402e-10	-1.9288	-1.6016
Airn	17	12960198	13079023	+	Airn	ENSMUSG00000078247	antisense Igf2r RNA [Source:MGI Symbol;Acc:MGI:1353471]	+	gene	Name match	0	0.00163483	0.0104635	-1.92711	-0.98811
Lhfp	3	52948949	53169100	+	Lhfp	ENSMUSG00000048332	lipoma HMGIC fusion partner [Source:MGI Symbol;Acc:MGI:1920048]	+	gene	Name match	0	3.99255e-05	0.000490973	-1.91936	-1.23405
Hspa1a	17	35188166	35191132	-	Hspa1a	ENSMUSG00000091971	heat shock protein 1A [Source:MGI Symbol;Acc:MGI:96244]	-	gene	Name match	0	5.87083e-06	0.000102447	-1.9125	-1.30623
Rgs17	10	5775663	5872400	-	Rgs17	ENSMUSG00000019775	regulator of G-protein signaling 17 [Source:MGI Symbol;Acc:MGI:1927469]	-	gene	Name match	0	0.000381708	0.00320437	-1.91205	-1.08656
Pid1	1	84014017	84341901	-	Pid1	ENSMUSG00000045658	phosphotyrosine interaction domain containing 1 [Source:MGI Symbol;Acc:MGI:2138391]	-	gene	Name match	0	3.08332e-09	1.58941e-07	-1.91121	-1.5047
Abca1	4	53030787	53159895	-	Abca1	ENSMUSG00000015243	ATP-binding cassette; sub-family A (ABC1); member 1 [Source:MGI Symbol;Acc:MGI:99607]	-	gene	Name match	0	7.19655e-07	1.70297e-05	-1.89988	-1.37363
Trim5	7	103912593	103937301	-	Trim5	ENSMUSG00000060441	tripartite motif-containing 5 [Source:MGI Symbol;Acc:MGI:3646853]	-	gene	Name match	0	0.00437359	0.022711	-1.89907	-0.8872
Wnt4	4	137004800	137027037	+	Wnt4	ENSMUSG00000036856	wingless-type MMTV integration site family; member 4 [Source:MGI Symbol;Acc:MGI:98957]	+	gene	Name match	0	0.00141565	0.00932668	-1.89419	-0.984544
Pramel13	4	144118244	144135034	-	Pramel13	ENSMUSG00000028591	PRAME like 13 [Source:MGI Symbol;Acc:MGI:1924882]	-	gene	Name match	0	8.91146e-05	0.000967247	-1.88402	-1.1705
Crip2	12	113103856	113109126	+	Crip2	ENSMUSG00000006356	cysteine rich protein 2 [Source:MGI Symbol;Acc:MGI:1915587]	+	gene	Name match	0	8.1556e-08	2.69121e-06	-1.88366	-1.42535
H2-K1	17	34214991	34219321	-	H2-K1	ENSMUSG00000061232	histocompatibility 2; K1; K region [Source:MGI Symbol;Acc:MGI:95904]	-	gene	Name match	0	3.36839e-13	5.35378e-11	-1.8781	-1.60166
Dsc2	18	20163690	20192611	-	Dsc2	ENSMUSG00000024331	desmocollin 2 [Source:MGI Symbol;Acc:MGI:103221]	-	gene	Name match	0	2.68091e-05	0.000352156	-1.87672	-1.23072
Psors1c2	17	35844098	35845544	+	Psors1c2	ENSMUSG00000024409	psoriasis susceptibility 1 candidate 2 (human) [Source:MGI Symbol;Acc:MGI:1930025]	+	gene	Name match	0	4.16997e-05	0.000508529	-1.87659	-1.2101
Tgfbr3	5	107254436	107437495	-	Tgfbr3	ENSMUSG00000029287	transforming growth factor; beta receptor III [Source:MGI Symbol;Acc:MGI:104637]	-	gene	Name match	0	2.99092e-06	5.8329e-05	-1.87577	-1.32031
Tubb4a	17	57387066	57394782	-	Tubb4a	ENSMUSG00000062591	tubulin; beta 4A class IVA [Source:MGI Symbol;Acc:MGI:107848]	-	gene	Name match	0	0.00129294	0.00865274	-1.87352	-0.992517
Cttnbp2	6	18366477	18514842	-	Cttnbp2	ENSMUSG00000000416	cortactin binding protein 2 [Source:MGI Symbol;Acc:MGI:1353467]	-	gene	Name match	0	0.000259853	0.00235225	-1.87267	-1.12258
Eps8l1	7	4463673	4483486	+	Eps8l1	ENSMUSG00000006154	EPS8-like 1 [Source:MGI Symbol;Acc:MGI:1914675]	+	gene	Name match	0	0.011318	0.048314	-1.8719	-0.764622
Fermt1	2	132746309	132787826	-	Fermt1	ENSMUSG00000027356	fermitin family member 1 [Source:MGI Symbol;Acc:MGI:2443583]	-	gene	Name match	0	6.29293e-05	0.000722173	-1.87186	-1.19063
Mfsd12	10	81193325	81202059	+	Mfsd12	ENSMUSG00000034854	major facilitator superfamily domain containing 12 [Source:MGI Symbol;Acc:MGI:3604804]	+	gene	Name match	0	0.000251717	0.00229384	-1.87122	-1.10685
Upk2	9	44364012	44366273	-	Upk2	ENSMUSG00000041523	uroplakin 2 [Source:MGI Symbol;Acc:MGI:98913]	-	gene	Name match	0	0.00185226	0.0115906	-1.86805	-0.971491
Pdgfra	5	75312953	75358876	+	Pdgfra	ENSMUSG00000029231	platelet derived growth factor receptor; alpha polypeptide [Source:MGI Symbol;Acc:MGI:97530]	+	gene	Name match	0	1.46042e-09	8.24103e-08	-1.86372	-1.49688
Rhox9	X	36987974	36990647	-	Rhox9	ENSMUSG00000068048	reproductive homeobox 9 [Source:MGI Symbol;Acc:MGI:1890128]	-	gene	Name match	0	0.000209591	0.00196632	-1.86229	-1.1177
Klhl13	X	23085510	23231321	-	Klhl13	ENSMUSG00000036782	kelch-like 13 [Source:MGI Symbol;Acc:MGI:1914705]	-	gene	Name match	0	0.0086956	0.0390882	-1.86055	-0.788553
Arhgef37	18	61624728	61669665	-	Arhgef37	ENSMUSG00000045094	Rho guanine nucleotide exchange factor (GEF) 37 [Source:MGI Symbol;Acc:MGI:3045339]	-	gene	Name match	0	0.00242659	0.0143289	-1.85738	-0.929036
Batf3	1	190830044	190841142	+	Batf3	ENSMUSG00000026630	basic leucine zipper transcription factor; ATF-like 3 [Source:MGI Symbol;Acc:MGI:1925491]	+	gene	Name match	0	0.00019173	0.00182844	-1.85364	-1.12401
Gsx1	5	147125506	147127757	+	Gsx1	ENSMUSG00000053129	GS homeobox 1 [Source:MGI Symbol;Acc:MGI:95842]	+	gene	Name match	0	0.00712384	0.0333713	-1.84596	-0.820258
Hectd2	19	36532039	36598535	+	Hectd2	ENSMUSG00000041180	HECT domain E3 ubiquitin protein ligase 2 [Source:MGI Symbol;Acc:MGI:2442663]	+	gene	Name match	0	0.00288104	0.0164324	-1.84577	-0.915428
Il2rb	15	78363456	78379471	-	Il2rb	ENSMUSG00000068227	interleukin 2 receptor; beta chain [Source:MGI Symbol;Acc:MGI:96550]	-	gene	Name match	0	0.00324155	0.0180409	-1.84135	-0.910017
Arl9	5	77151902	77158453	+	Arl9	ENSMUSG00000063820	ADP-ribosylation factor-like 9 [Source:MGI Symbol;Acc:MGI:1915496]	+	gene	Name match	0	0.00697982	0.0328624	-1.83952	-0.844376
Crybg1	10	43826632	44024849	-	Crybg1	ENSMUSG00000019866	crystallin beta-gamma domain containing 1 [Source:MGI Symbol;Acc:MGI:109544]	-	gene	Name match	0	3.21963e-05	0.000411858	-1.83859	-1.2157
Gm2415	9	118719143	118755523	-	Gm2415	ENSMUSG00000086119	predicted gene 2415 [Source:MGI Symbol;Acc:MGI:3780582]	-	gene	Name match	0	0.00522783	0.026212	-1.838	-0.872278
Bicd1	6	149310384	149464827	+	Bicd1	ENSMUSG00000003452	BICD cargo adaptor 1 [Source:MGI Symbol;Acc:MGI:1101760]	+	gene	Name match	0	0.000141875	0.00141972	-1.8309	-1.15361
Hspa1b	17	35175412	35178214	-	Hspa1b	ENSMUSG00000090877	heat shock protein 1B [Source:MGI Symbol;Acc:MGI:99517]	-	gene	Name match	0	1.52652e-06	3.29358e-05	-1.82849	-1.32826
Adra2b	2	127205128	127209141	+	Adra2b	ENSMUSG00000058620	adrenergic receptor; alpha 2b [Source:MGI Symbol;Acc:MGI:87935]	+	gene	Name match	0	0.000338661	0.00291572	-1.82567	-1.0859
Pmaip1	18	66591604	66598636	+	Pmaip1	ENSMUSG00000024521	phorbol-12-myristate-13-acetate-induced protein 1 [Source:MGI Symbol;Acc:MGI:1930146]	+	gene	Name match	0	1.24481e-12	1.69587e-10	-1.82424	-1.5579
Ccdc63	5	122246103	122278886	-	Ccdc63	ENSMUSG00000043036	coiled-coil domain containing 63 [Source:MGI Symbol;Acc:MGI:3607777]	-	gene	Name match	0	0.00631507	0.0304698	-1.82171	-0.857963
Shox2	3	66879060	66889104	-	Shox2	ENSMUSG00000027833	short stature homeobox 2 [Source:MGI Symbol;Acc:MGI:1201673]	-	gene	Name match	0	5.12984e-05	0.000605454	-1.82095	-1.19805
Cdkn1c	7	143012076	143014787	-	Cdkn1c	ENSMUSG00000037664	cyclin-dependent kinase inhibitor 1C (P57) [Source:MGI Symbol;Acc:MGI:104564]	-	gene	Name match	0	2.49238e-06	4.99865e-05	-1.82057	-1.30927
Psg22	7	18452015	18461173	+	Psg22	ENSMUSG00000044903	pregnancy-specific glycoprotein 22 [Source:MGI Symbol;Acc:MGI:1891354]	+	gene	Name match	0	0.00434713	0.022626	-1.81823	-0.88588
Tmem28	X	98864627	98892396	+	Tmem28	ENSMUSG00000071719	transmembrane protein 28 [Source:MGI Symbol;Acc:MGI:3648377]	+	gene	Name match	0	0.00479782	0.0244741	-1.81626	-0.873334
Ccdc162	10	41414842	41592630	-	Ccdc162	ENSMUSG00000075225	coiled-coil domain containing 162 [Source:MGI Symbol;Acc:MGI:1923223]	-	gene	Name match	0	0.00291439	0.0165879	-1.81587	-0.924725
Trib2	12	15841728	15866923	-	Trib2	ENSMUSG00000020601	tribbles pseudokinase 2 [Source:MGI Symbol;Acc:MGI:2145021]	-	gene	Name match	0	0.000153578	0.00152087	-1.81444	-1.14691
Alx1	10	102834568	102866076	-	Alx1	ENSMUSG00000036602	ALX homeobox 1 [Source:MGI Symbol;Acc:MGI:104621]	-	gene	Name match	0	0.000166736	0.00162253	-1.81382	-1.13588
Ttc23	7	67297158	67412660	+	Ttc23	ENSMUSG00000030555	tetratricopeptide repeat domain 23 [Source:MGI Symbol;Acc:MGI:1914259]	+	gene	Name match	0	0.00139721	0.00923068	-1.80799	-0.982529
Prkch	12	73631570	73824959	+	Prkch	ENSMUSG00000021108	protein kinase C; eta [Source:MGI Symbol;Acc:MGI:97600]	+	gene	Name match	0	0.00644821	0.03094	-1.80746	-0.830803
Fbp2	13	62984691	63006236	-	Fbp2	ENSMUSG00000021456	fructose bisphosphatase 2 [Source:MGI Symbol;Acc:MGI:95491]	-	gene	Name match	0	0.00197321	0.0121954	-1.80684	-0.948056
Cited1	X	101290987	101295787	-	Cited1	ENSMUSG00000051159	Cbp/p300-interacting transactivator with Glu/Asp-rich carboxy-terminal domain 1 [Source:MGI Symbol;Acc:MGI:108023]	-	gene	Name match	0	0.00722521	0.0337499	-1.80482	-0.815963
Nipal2	15	34572945	34679358	-	Nipal2	ENSMUSG00000038879	NIPA-like domain containing 2 [Source:MGI Symbol;Acc:MGI:1924488]	-	gene	Name match	0	0.00063584	0.00486262	-1.8045	-1.04639
Tcaf2	6	42599950	42622188	-	Tcaf2	ENSMUSG00000029851	TRPM8 channel-associated factor 2 [Source:MGI Symbol;Acc:MGI:2385258]	-	gene	Name match	0	0.000962688	0.00683691	-1.80422	-1.0097
Tex15	8	34006766	34075610	+	Tex15	ENSMUSG00000009628	testis expressed gene 15 [Source:MGI Symbol;Acc:MGI:1934816]	+	gene	Name match	0	4.11502e-08	1.50644e-06	-1.80135	-1.40755
Nefh	11	4888754	4898064	-	Nefh	ENSMUSG00000020396	neurofilament; heavy polypeptide [Source:MGI Symbol;Acc:MGI:97309]	-	gene	Name match	0	0.00425068	0.0222179	-1.79927	-0.882876
Zfp9	6	118438911	118456281	-	Zfp9	ENSMUSG00000072623	zinc finger protein 9 [Source:MGI Symbol;Acc:MGI:99210]	-	gene	Name match	0	0.00106605	0.00741501	-1.79743	-1.01273
C130071C03Rik	13	83869500	84032313	+	C130071C03Rik	ENSMUSG00000050334	RIKEN cDNA C130071C03 gene [Source:MGI Symbol;Acc:MGI:2443574]	+	gene	Name match	0	0.00179047	0.0112705	-1.79261	-0.971268
Gm26549	17	32503763	32517663	+	Gm26549	ENSMUSG00000097217	predicted gene; 26549 [Source:MGI Symbol;Acc:MGI:5477043]	+	gene	Name match	0	0.00318355	0.017788	-1.79165	-0.926016
Robo3	9	37326965	37344542	-	Robo3	ENSMUSG00000032128	roundabout guidance receptor 3 [Source:MGI Symbol;Acc:MGI:1343102]	-	gene	Name match	0	0.00687177	0.0324902	-1.78997	-0.842178
Cfap77	2	28816961	28945078	-	Cfap77	ENSMUSG00000079502	cilia and flagella associated protein 77 [Source:MGI Symbol;Acc:MGI:2685669]	-	gene	Name match	0	0.0103381	0.0448745	-1.78055	-0.80559
Tspan12	6	21771394	21852514	-	Tspan12	ENSMUSG00000029669	tetraspanin 12 [Source:MGI Symbol;Acc:MGI:1889818]	-	gene	Name match	0	0.000115961	0.00120596	-1.77805	-1.14766
Septin5	16	18439252	18448704	-	Septin5	ENSMUSG00000072214	septin 5 [Source:MGI Symbol;Acc:MGI:1195461]	-	gene	Name match	0	5.67193e-07	1.40131e-05	-1.77571	-1.3381
Magea9	X	63217154	63222384	+	Magea9	ENSMUSG00000031179	MAGE family member A9 [Source:MGI Symbol;Acc:MGI:1917946]	+	gene	Name match	0	3.00354e-14	6.09431e-12	-1.77532	-1.55549
Esam	9	37439374	37449615	+	Esam	ENSMUSG00000001946	endothelial cell-specific adhesion molecule [Source:MGI Symbol;Acc:MGI:1916774]	+	gene	Name match	0	9.97205e-05	0.00106493	-1.77276	-1.15149
Abcb1a	5	8710077	8798575	+	Abcb1a	ENSMUSG00000040584	ATP-binding cassette; sub-family B (MDR/TAP); member 1A [Source:MGI Symbol;Acc:MGI:97570]	+	gene	Name match	0	0.00504591	0.0254875	-1.76978	-0.864085
Septin4	11	87457479	87481365	+	Septin4	ENSMUSG00000020486	septin 4 [Source:MGI Symbol;Acc:MGI:1270156]	+	gene	Name match	0	0.00122833	0.00829015	-1.76824	-0.987047
Derl3	10	75729247	75731775	+	Derl3	ENSMUSG00000009092	Der1-like domain family; member 3 [Source:MGI Symbol;Acc:MGI:1917627]	+	gene	Name match	0	0.00133721	0.00889904	-1.76681	-0.987763
Ltbp2	12	84829986	84923306	-	Ltbp2	ENSMUSG00000002020	latent transforming growth factor beta binding protein 2 [Source:MGI Symbol;Acc:MGI:99502]	-	gene	Name match	0	0.00221847	0.0133605	-1.76516	-0.950326
Gp1bb	16	18439067	18441153	-	Gp1bb	ENSMUSG00000050761	glycoprotein Ib; beta polypeptide [Source:MGI Symbol;Acc:MGI:107852]	-	gene	Name match	0	0.00101548	0.00713908	-1.76499	-1.01082
Vwa5a	9	38629564	38654633	+	Vwa5a	ENSMUSG00000023186	von Willebrand factor A domain containing 5A [Source:MGI Symbol;Acc:MGI:1915026]	+	gene	Name match	0	0.000500631	0.00399855	-1.76022	-1.05179
Gm9949	18	62313197	62317476	+	Gm9949	ENSMUSG00000054589	predicted gene 9949 [Source:MGI Symbol;Acc:MGI:3647947]	+	gene	Name match	0	0.00597333	0.0291752	-1.75643	-0.8638
Met	6	17463799	17573979	+	Met	ENSMUSG00000009376	met proto-oncogene [Source:MGI Symbol;Acc:MGI:96969]	+	gene	Name match	0	0.000673565	0.00511836	-1.7559	-1.0314
Gm4610	3	122170746	122185460	-	Gm4610	ENSMUSG00000104554	predicted gene 4610 [Source:MGI Symbol;Acc:MGI:3782793]	-	gene	Name match	0	0.00667416	0.0317843	-1.75065	-0.849873
Crlf1	8	70945808	70956731	+	Crlf1	ENSMUSG00000007888	cytokine receptor-like factor 1 [Source:MGI Symbol;Acc:MGI:1340030]	+	gene	Name match	0	4.11746e-06	7.60235e-05	-1.74959	-1.27232
H2-D1	17	35481706	35486475	+	H2-D1	ENSMUSG00000073411	histocompatibility 2; D region locus 1 [Source:MGI Symbol;Acc:MGI:95896]	+	gene	Name match	0	3.35345e-20	2.46001e-17	-1.74845	-1.59923
Tfpi	2	84263199	84307119	-	Tfpi	ENSMUSG00000027082	tissue factor pathway inhibitor [Source:MGI Symbol;Acc:MGI:1095418]	-	gene	Name match	0	2.54895e-05	0.000337847	-1.74747	-1.20467
Gamt	10	80093985	80096846	-	Gamt	ENSMUSG00000020150	guanidinoacetate methyltransferase [Source:MGI Symbol;Acc:MGI:1098221]	-	gene	Name match	0	0.00528199	0.0264164	-1.74124	-0.874154
Arhgap42	9	8994330	9239106	-	Arhgap42	ENSMUSG00000050730	Rho GTPase activating protein 42 [Source:MGI Symbol;Acc:MGI:1918794]	-	gene	Name match	0	0.00104231	0.00730612	-1.73623	-0.998244
Adcy7	8	88999031	89056590	+	Adcy7	ENSMUSG00000031659	adenylate cyclase 7 [Source:MGI Symbol;Acc:MGI:102891]	+	gene	Name match	0	1.73068e-07	5.10189e-06	-1.73566	-1.34886
Scube3	17	28361115	28393828	+	Scube3	ENSMUSG00000038677	signal peptide; CUB domain; EGF-like 3 [Source:MGI Symbol;Acc:MGI:3045253]	+	gene	Name match	0	5.80869e-09	2.80479e-07	-1.72955	-1.40736
Nr2f2	7	70001692	70016483	-	Nr2f2	ENSMUSG00000030551	nuclear receptor subfamily 2; group F; member 2 [Source:MGI Symbol;Acc:MGI:1352452]	-	gene	Name match	0	0.0100204	0.0437945	-1.7204	-0.791189
Ggh	4	20042052	20066750	+	Ggh	ENSMUSG00000073987	gamma-glutamyl hydrolase [Source:MGI Symbol;Acc:MGI:1329035]	+	gene	Name match	0	9.03288e-07	2.08829e-05	-1.72007	-1.3058
Ifih1	2	62426142	62476599	-	Ifih1	ENSMUSG00000026896	interferon induced with helicase C domain 1 [Source:MGI Symbol;Acc:MGI:1918836]	-	gene	Name match	0	3.11801e-05	0.0004002	-1.71686	-1.19037
Ecm1	3	95641459	95646881	-	Ecm1	ENSMUSG00000028108	extracellular matrix protein 1 [Source:MGI Symbol;Acc:MGI:103060]	-	gene	Name match	0	3.15989e-10	2.14479e-08	-1.71111	-1.43641
Tapbp	17	34134873	34148266	+	Tapbp	ENSMUSG00000024308	TAP binding protein [Source:MGI Symbol;Acc:MGI:1201689]	+	gene	Name match	0	5.88171e-08	2.03967e-06	-1.70946	-1.35878
Rasgrp2	19	6449370	6465246	+	Rasgrp2	ENSMUSG00000032946	RAS; guanyl releasing protein 2 [Source:MGI Symbol;Acc:MGI:1333849]	+	gene	Name match	0	1.62948e-07	4.84852e-06	-1.70897	-1.33981
Ltc4s	11	50127288	50129443	-	Ltc4s	ENSMUSG00000020377	leukotriene C4 synthase [Source:MGI Symbol;Acc:MGI:107498]	-	gene	Name match	0	0.00767524	0.0353172	-1.70737	-0.823978
Mtus1	8	41443951	41586763	-	Mtus1	ENSMUSG00000045636	mitochondrial tumor suppressor 1 [Source:MGI Symbol;Acc:MGI:2142572]	-	gene	Name match	0	1.21759e-05	0.000185637	-1.70429	-1.22273
Elf3	1	135181313	135186306	-	Elf3	ENSMUSG00000003051	E74-like factor 3 [Source:MGI Symbol;Acc:MGI:1101781]	-	gene	Name match	0	0.000445746	0.00363165	-1.70405	-1.05275
Dennd1c	17	57372905	57385514	-	Dennd1c	ENSMUSG00000002668	DENN/MADD domain containing 1C [Source:MGI Symbol;Acc:MGI:1918035]	-	gene	Name match	0	0.0021317	0.0129401	-1.70267	-0.945428
Gm49601	16	18439216	18445177	-	Gm49601	ENSMUSG00000116594	predicted gene; 49601 [Source:MGI Symbol;Acc:MGI:6215011]	-	gene	Name match	0	7.8653e-06	0.000129658	-1.69912	-1.23593
Vwa5b2	16	20408221	20424127	+	Vwa5b2	ENSMUSG00000046613	von Willebrand factor A domain containing 5B2 [Source:MGI Symbol;Acc:MGI:2681859]	+	gene	Name match	0	0.000414964	0.00342328	-1.69862	-1.06482
Mvp	7	126586032	126613793	-	Mvp	ENSMUSG00000030681	major vault protein [Source:MGI Symbol;Acc:MGI:1925638]	-	gene	Name match	0	6.00026e-07	1.47478e-05	-1.69817	-1.30523
Mkx	18	6934518	7004780	-	Mkx	ENSMUSG00000061013	mohawk homeobox [Source:MGI Symbol;Acc:MGI:2687286]	-	gene	Name match	0	5.78064e-16	1.62138e-13	-1.69155	-1.52046
Irs3	5	137641293	137643976	-	Irs3	ENSMUSG00000047182	insulin receptor substrate 3 [Source:MGI Symbol;Acc:MGI:1194882]	-	gene	Name match	0	6.76304e-10	4.20168e-08	-1.69104	-1.41629
Serpinb6b	13	33149192	33163050	+	Serpinb6b	ENSMUSG00000042842	serine (or cysteine) peptidase inhibitor; clade B; member 6b [Source:MGI Symbol;Acc:MGI:894688]	+	gene	Name match	0	4.28492e-05	0.000521214	-1.68446	-1.1705
Epha4	1	77343822	77491725	-	Epha4	ENSMUSG00000026235	Eph receptor A4 [Source:MGI Symbol;Acc:MGI:98277]	-	gene	Name match	0	1.8184e-06	3.79457e-05	-1.68149	-1.27431
Abcb1b	5	8848147	8916315	+	Abcb1b	ENSMUSG00000028970	ATP-binding cassette; sub-family B (MDR/TAP); member 1B [Source:MGI Symbol;Acc:MGI:97568]	+	gene	Name match	0	1.58633e-05	0.000230259	-1.67967	-1.20418
St8sia5	18	77273535	77346467	+	St8sia5	ENSMUSG00000025425	ST8 alpha-N-acetyl-neuraminide alpha-2;8- sialyltransferase 5 [Source:MGI Symbol;Acc:MGI:109243]	+	gene	Name match	0	0.00826986	0.037564	-1.67692	-0.831842
Jun	4	94937271	94940459	-	Jun	ENSMUSG00000052684	jun proto-oncogene [Source:MGI Symbol;Acc:MGI:96646]	-	gene	Name match	0	4.88523e-07	1.2374e-05	-1.6761	-1.30099
Rgs5	1	169483070	169523382	+	Rgs5	ENSMUSG00000026678	regulator of G-protein signaling 5 [Source:MGI Symbol;Acc:MGI:1098434]	+	gene	Name match	0	0.00161127	0.0103369	-1.67277	-0.960768
Vdr	15	97752306	97808511	-	Vdr	ENSMUSG00000022479	vitamin D (1;25-dihydroxyvitamin D3) receptor [Source:MGI Symbol;Acc:MGI:103076]	-	gene	Name match	0	0.00166451	0.0106071	-1.66976	-0.958605
Mansc1	6	134586170	134609451	-	Mansc1	ENSMUSG00000032718	MANSC domain containing 1 [Source:MGI Symbol;Acc:MGI:1914979]	-	gene	Name match	0	0.00144796	0.00950014	-1.66135	-0.971973
Nbl1	4	138809595	138820304	-	Nbl1	ENSMUSG00000041120	NBL1; DAN family BMP antagonist [Source:MGI Symbol;Acc:MGI:104591]	-	gene	Name match	0	5.1754e-06	9.15681e-05	-1.6591	-1.23529
Slc18b1	10	23672884	23703866	+	Slc18b1	ENSMUSG00000037455	solute carrier family 18; subfamily B; member 1 [Source:MGI Symbol;Acc:MGI:1923556]	+	gene	Name match	0	1.41705e-05	0.000209678	-1.65663	-1.20328
Tmem150a	6	72332430	72336745	+	Tmem150a	ENSMUSG00000055912	transmembrane protein 150A [Source:MGI Symbol;Acc:MGI:2385244]	+	gene	Name match	0	2.73728e-05	0.000358327	-1.65506	-1.17703
Unc45b	11	82801376	82834229	+	Unc45b	ENSMUSG00000018845	unc-45 myosin chaperone B [Source:MGI Symbol;Acc:MGI:2443377]	+	gene	Name match	0	0.00100449	0.00707748	-1.65322	-1.00303
Rgcc	14	79526196	79539085	-	Rgcc	ENSMUSG00000022018	regulator of cell cycle [Source:MGI Symbol;Acc:MGI:1913464]	-	gene	Name match	0	0.00632029	0.0304796	-1.65169	-0.851001
Gm8909	17	36475335	36479429	-	Gm8909	ENSMUSG00000073402	predicted gene 8909 [Source:MGI Symbol;Acc:MGI:3704134]	-	gene	Name match	0	1.26614e-05	0.000191507	-1.65152	-1.20539
Rasd1	11	59854007	59855770	-	Rasd1	ENSMUSG00000049892	RAS; dexamethasone-induced 1 [Source:MGI Symbol;Acc:MGI:1270848]	-	gene	Name match	0	0.000111119	0.00116257	-1.64707	-1.11811
Gm49064	13	67375061	67378033	-	Gm49064	ENSMUSG00000114771	predicted gene; 49064 [Source:MGI Symbol;Acc:MGI:6118443]	-	gene	Name match	0	0.0115235	0.0489613	-1.64706	-0.791139
Zfp36l1	12	80154528	80159787	-	Zfp36l1	ENSMUSG00000021127	zinc finger protein 36; C3H type-like 1 [Source:MGI Symbol;Acc:MGI:107946]	-	gene	Name match	0	1.83373e-05	0.00025888	-1.64275	-1.18782
Mid2	X	139565348	139668464	+	Mid2	ENSMUSG00000000266	midline 2 [Source:MGI Symbol;Acc:MGI:1344333]	+	gene	Name match	0	0.00152623	0.00992493	-1.64165	-0.965773
Tfap2a	13	40868778	40891852	-	Tfap2a	ENSMUSG00000021359	transcription factor AP-2; alpha [Source:MGI Symbol;Acc:MGI:104671]	-	gene	Name match	0	2.61545e-10	1.8206e-08	-1.64059	-1.39745
Hmgn3	9	82992001	83028738	-	Hmgn3	ENSMUSG00000066456	high mobility group nucleosomal binding domain 3 [Source:MGI Symbol;Acc:MGI:2138069]	-	gene	Name match	0	1.28562e-05	0.000193526	-1.63251	-1.19674
Gnai1	5	18470133	18565353	-	Gnai1	ENSMUSG00000057614	guanine nucleotide binding protein (G protein); alpha inhibiting 1 [Source:MGI Symbol;Acc:MGI:95771]	-	gene	Name match	0	0.0006286	0.0048266	-1.63058	-1.02491
Klf2	8	73072877	73075500	+	Klf2	ENSMUSG00000055148	Kruppel-like factor 2 (lung) [Source:MGI Symbol;Acc:MGI:1342772]	+	gene	Name match	0	1.41385e-07	4.32153e-06	-1.62385	-1.30251
Marcks	10	37009371	37014916	-	Marcks	ENSMUSG00000069662	myristoylated alanine rich protein kinase C substrate [Source:MGI Symbol;Acc:MGI:96907]	-	gene	Name match	0	6.00556e-08	2.07507e-06	-1.61375	-1.31206
Aldh1a2	9	71123071	71203525	+	Aldh1a2	ENSMUSG00000013584	aldehyde dehydrogenase family 1; subfamily A2 [Source:MGI Symbol;Acc:MGI:107928]	+	gene	Name match	0	0.00947468	0.0418699	-1.61058	-0.810825
Zfp52	17	21755801	21782863	+	Zfp52	ENSMUSG00000051341	zinc finger protein 52 [Source:MGI Symbol;Acc:MGI:99199]	+	gene	Name match	0	2.22861e-06	4.53643e-05	-1.6049	-1.23649
A3galt2	4	128649157	128663091	+	A3galt2	ENSMUSG00000028794	alpha 1;3-galactosyltransferase 2 (isoglobotriaosylceramide synthase) [Source:MGI Symbol;Acc:MGI:2685279]	+	gene	Name match	0	0.00927864	0.0411734	-1.60375	-0.805496
Rasa4	5	136112770	136140714	+	Rasa4	ENSMUSG00000004952	RAS p21 protein activator 4 [Source:MGI Symbol;Acc:MGI:1858600]	+	gene	Name match	0	1.22135e-05	0.00018606	-1.60309	-1.18793
Wnt3	11	103664976	103708783	+	Wnt3	ENSMUSG00000000125	wingless-type MMTV integration site family; member 3 [Source:MGI Symbol;Acc:MGI:98955]	+	gene	Name match	0	4.63893e-07	1.18445e-05	-1.59579	-1.2689
Lhpp	7	132212367	132308149	+	Lhpp	ENSMUSG00000030946	phospholysine phosphohistidine inorganic pyrophosphate phosphatase [Source:MGI Symbol;Acc:MGI:1923679]	+	gene	Name match	0	0.00185714	0.0116135	-1.5895	-0.945618
Fign	2	63801851	63928382	-	Fign	ENSMUSG00000075324	fidgetin [Source:MGI Symbol;Acc:MGI:1890647]	-	gene	Name match	0	0.000598709	0.00463817	-1.58783	-1.02583
Timp3	10	86136236	86185370	+	Timp3	ENSMUSG00000020044	tissue inhibitor of metalloproteinase 3 [Source:MGI Symbol;Acc:MGI:98754]	+	gene	Name match	0	6.81516e-06	0.000114417	-1.58178	-1.19743
Ocln	13	100633015	100689226	-	Ocln	ENSMUSG00000021638	occludin [Source:MGI Symbol;Acc:MGI:106183]	-	gene	Name match	0	0.000194516	0.00185407	-1.57793	-1.07649
Il13ra1	X	35375763	35434912	+	Il13ra1	ENSMUSG00000017057	interleukin 13 receptor; alpha 1 [Source:MGI Symbol;Acc:MGI:105052]	+	gene	Name match	0	8.29516e-05	0.000910844	-1.57501	-1.11306
Tnfrsf23	7	143219546	143239609	-	Tnfrsf23	ENSMUSG00000037613	tumor necrosis factor receptor superfamily; member 23 [Source:MGI Symbol;Acc:MGI:1930269]	-	gene	Name match	0	0.000232462	0.00214354	-1.57472	-1.067
Plekhg1	10	3690364	3917303	+	Plekhg1	ENSMUSG00000040624	pleckstrin homology domain containing; family G (with RhoGef domain) member 1 [Source:MGI Symbol;Acc:MGI:2676551]	+	gene	Name match	0	0.000956554	0.00680252	-1.57315	-0.988433
Gm29650	Y	1048393	1049134	+	Gm29650	ENSMUSG00000099876	predicted gene 29650 [Source:MGI Symbol;Acc:MGI:5580356]	+	gene	Name match	0	0.00161873	0.0103778	-1.57276	-0.959888
Cavin4	4	48663514	48673502	+	Cavin4	ENSMUSG00000028348	caveolae associated 4 [Source:MGI Symbol;Acc:MGI:1915266]	+	gene	Name match	0	3.0906e-05	0.000397485	-1.57001	-1.15188
Jag1	2	136923376	136958564	-	Jag1	ENSMUSG00000027276	jagged 1 [Source:MGI Symbol;Acc:MGI:1095416]	-	gene	Name match	0	0.00201154	0.0124002	-1.56834	-0.938445
Gm17092	5	100125545	100128030	+	Gm17092	ENSMUSG00000091623	predicted gene 17092 [Source:MGI Symbol;Acc:MGI:4937919]	+	gene	Name match	0	0.00090498	0.0065012	-1.56765	-0.995463
Rell2	18	38088132	38092232	+	Rell2	ENSMUSG00000044024	RELT-like 2 [Source:MGI Symbol;Acc:MGI:1918044]	+	gene	Name match	0	0.00150599	0.00981675	-1.56634	-0.961914
Irgm1	11	48752795	48762510	-	Irgm1	ENSMUSG00000046879	immunity-related GTPase family M member 1 [Source:MGI Symbol;Acc:MGI:107567]	-	gene	Name match	0	0.000858218	0.00621019	-1.56387	-0.995148
Adam1a	5	121656639	121660134	-	Adam1a	ENSMUSG00000072647	a disintegrin and metallopeptidase domain 1a [Source:MGI Symbol;Acc:MGI:2429504]	-	gene	Name match	0	8.15922e-05	0.000899543	-1.56288	-1.11522
Igf2bp3	6	49062157	49191891	-	Igf2bp3	ENSMUSG00000029814	insulin-like growth factor 2 mRNA binding protein 3 [Source:MGI Symbol;Acc:MGI:1890359]	-	gene	Name match	0	0.000267537	0.00240808	-1.55745	-1.05473
Gstk1	6	42222869	42227381	+	Gstk1	ENSMUSG00000029864	glutathione S-transferase kappa 1 [Source:MGI Symbol;Acc:MGI:1923513]	+	gene	Name match	0	4.5079e-05	0.000542589	-1.55564	-1.12878
B3gnt8	7	25326079	25334525	+	B3gnt8	ENSMUSG00000059479	UDP-GlcNAc:betaGal beta-1;3-N- acetylglucosaminyltransferase 8 [Source:MGI Symbol;Acc:MGI:2385269]	+	gene	Name match	0	0.0025064	0.0147091	-1.55356	-0.924195
Plcl2	17	50816431	50995512	+	Plcl2	ENSMUSG00000038910	phospholipase C-like 2 [Source:MGI Symbol;Acc:MGI:1352756]	+	gene	Name match	0	1.6213e-08	6.80333e-07	-1.55077	-1.29742
H2-T23	17	36340665	36343747	-	H2-T23	ENSMUSG00000067212	histocompatibility 2; T region locus 23 [Source:MGI Symbol;Acc:MGI:95957]	-	gene	Name match	0	0.00333593	0.0184477	-1.54872	-0.907635
Zbtb42	12	112645262	112649181	+	Zbtb42	ENSMUSG00000037638	zinc finger and BTB domain containing 42 [Source:MGI Symbol;Acc:MGI:3644133]	+	gene	Name match	0	5.80252e-07	1.42802e-05	-1.54704	-1.23983
Crb3	17	57366105	57372918	+	Crb3	ENSMUSG00000044279	crumbs family member 3 [Source:MGI Symbol;Acc:MGI:2670904]	+	gene	Name match	0	0.00126194	0.00847497	-1.54443	-0.96496
Slc52a3	2	151838431	151851178	+	Slc52a3	ENSMUSG00000027463	solute carrier protein family 52; member 3 [Source:MGI Symbol;Acc:MGI:1916948]	+	gene	Name match	0	0.00153233	0.00995443	-1.54373	-0.952664
H2-Q4	17	35598593	35604266	+	H2-Q4	ENSMUSG00000035929	histocompatibility 2; Q region locus 4 [Source:MGI Symbol;Acc:MGI:95933]	+	gene	Name match	0	5.42335e-09	2.64551e-07	-1.54304	-1.30631
Gm10501	17	35195875	35200764	-	Gm10501	ENSMUSG00000073415	predicted gene 10501 [Source:MGI Symbol;Acc:MGI:3704476]	-	gene	Name match	0	0.00528803	0.0264374	-1.54166	-0.867398
Mpp1	X	74153339	74174622	-	Mpp1	ENSMUSG00000031402	membrane protein; palmitoylated [Source:MGI Symbol;Acc:MGI:105941]	-	gene	Name match	0	1.05224e-29	3.3449e-26	-1.54051	-1.47012
Ier5l	2	30361549	30364231	-	Ier5l	ENSMUSG00000089762	immediate early response 5-like [Source:MGI Symbol;Acc:MGI:1919750]	-	gene	Name match	0	0.000255398	0.00232097	-1.53838	-1.05347
Psmb8	17	34416695	34420428	+	Psmb8	ENSMUSG00000024338	proteasome (prosome; macropain) subunit; beta type 8 (large multifunctional peptidase 7) [Source:MGI Symbol;Acc:MGI:1346527]	+	gene	Name match	0	1.05529e-07	3.36018e-06	-1.53801	-1.26461
Oaf	9	43132532	43151208	-	Oaf	ENSMUSG00000032014	out at first homolog [Source:MGI Symbol;Acc:MGI:94852]	-	gene	Name match	0	3.98596e-09	1.97465e-07	-1.53637	-1.30696
Sdc4	2	164266167	164285807	-	Sdc4	ENSMUSG00000017009	syndecan 4 [Source:MGI Symbol;Acc:MGI:1349164]	-	gene	Name match	0	0.00080694	0.0059059	-1.53343	-0.990617
Tram1l1	3	124114504	124118392	+	Tram1l1	ENSMUSG00000044528	translocation associated membrane protein 1- like 1 [Source:MGI Symbol;Acc:MGI:2443503]	+	gene	Name match	0	0.000123555	0.00126629	-1.53147	-1.08574
Lad1	1	135746336	135761080	+	Lad1	ENSMUSG00000041782	ladinin [Source:MGI Symbol;Acc:MGI:109343]	+	gene	Name match	0	0.000101084	0.00107528	-1.52907	-1.08985
Ctxn1	8	4307660	4309274	-	Ctxn1	ENSMUSG00000048644	cortexin 1 [Source:MGI Symbol;Acc:MGI:88566]	-	gene	Name match	0	2.45406e-13	4.00054e-11	-1.52784	-1.37322
Fignl2	15	100948075	100976448	-	Fignl2	ENSMUSG00000095440	fidgetin-like 2 [Source:MGI Symbol;Acc:MGI:3646919]	-	gene	Name match	0	0.000498484	0.00398808	-1.52727	-1.01636
Fgfbp3	19	36894950	36897015	-	Fgfbp3	ENSMUSG00000047632	fibroblast growth factor binding protein 3 [Source:MGI Symbol;Acc:MGI:1919764]	-	gene	Name match	0	0.00762287	0.035161	-1.52454	-0.824244
Hspb1	5	135916773	135918417	+	Hspb1	ENSMUSG00000004951	heat shock protein 1 [Source:MGI Symbol;Acc:MGI:96240]	+	gene	Name match	0	1.52479e-05	0.000222172	-1.52221	-1.1514
Ostf1	19	18493501	18609187	-	Ostf1	ENSMUSG00000024725	osteoclast stimulating factor 1 [Source:MGI Symbol;Acc:MGI:700012]	-	gene	Name match	0	9.10509e-06	0.000146204	-1.52056	-1.16529
2310039H08Rik	17	47083561	47084322	+	2310039H08Rik	ENSMUSG00000062619	RIKEN cDNA 2310039H08 gene [Source:MGI Symbol;Acc:MGI:1914351]	+	gene	Name match	0	1.94004e-05	0.000271477	-1.51917	-1.1463
Meis3	7	15909015	15920429	+	Meis3	ENSMUSG00000041420	Meis homeobox 3 [Source:MGI Symbol;Acc:MGI:108519]	+	gene	Name match	0	0.000927657	0.00663661	-1.51501	-0.980072
Shroom1	11	53348032	53358593	+	Shroom1	ENSMUSG00000018387	shroom family member 1 [Source:MGI Symbol;Acc:MGI:1919024]	+	gene	Name match	0	0.000182673	0.00175258	-1.50807	-1.06096
Ociad2	5	73479542	73498371	-	Ociad2	ENSMUSG00000029153	OCIA domain containing 2 [Source:MGI Symbol;Acc:MGI:1916377]	-	gene	Name match	0	0.00108867	0.00753144	-1.50652	-0.971461
Cdc42bpg	19	6356486	6375682	+	Cdc42bpg	ENSMUSG00000024769	CDC42 binding protein kinase gamma (DMPK- like) [Source:MGI Symbol;Acc:MGI:2652845]	+	gene	Name match	0	1.06538e-05	0.000166096	-1.50632	-1.15513
Bcl9l	9	44394122	44423193	+	Bcl9l	ENSMUSG00000063382	B cell CLL/lymphoma 9-like [Source:MGI Symbol;Acc:MGI:1933114]	+	gene	Name match	0	0.000510373	0.00405429	-1.50039	-1.00929
Pgap4	4	49584506	49597876	-	Pgap4	ENSMUSG00000039611	post-GPI attachment to proteins GalNAc transferase 4 [Source:MGI Symbol;Acc:MGI:1914313]	-	gene	Name match	0	0.00675727	0.032108	-1.49908	-0.839129
Fam89a	8	125466996	125478571	-	Fam89a	ENSMUSG00000043068	family with sequence similarity 89; member A [Source:MGI Symbol;Acc:MGI:1916877]	-	gene	Name match	0	0.000115774	0.00120467	-1.49894	-1.07571
Pls3	X	74829260	74918788	-	Pls3	ENSMUSG00000016382	plastin 3 (T-isoform) [Source:MGI Symbol;Acc:MGI:104807]	-	gene	Name match	0	1.10714e-09	6.45765e-08	-1.49602	-1.2947
Rtn4rl2	2	84702268	84717054	-	Rtn4rl2	ENSMUSG00000050896	reticulon 4 receptor-like 2 [Source:MGI Symbol;Acc:MGI:2669796]	-	gene	Name match	0	0.00615695	0.0298277	-1.49529	-0.84686
Cdkn1a	17	29309950	29319701	+	Cdkn1a	ENSMUSG00000023067	cyclin-dependent kinase inhibitor 1A (P21) [Source:MGI Symbol;Acc:MGI:104556]	+	gene	Name match	0	9.97464e-10	5.96383e-08	-1.49493	-1.29427
4930523C07Rik	1	159871952	159907778	+	4930523C07Rik	ENSMUSG00000090394	RIKEN cDNA 4930523C07 gene [Source:MGI Symbol;Acc:MGI:1914897]	+	gene	Name match	0	3.97728e-05	0.000489727	-1.48758	-1.11127
Peli3	19	4979745	4993155	-	Peli3	ENSMUSG00000024901	pellino 3 [Source:MGI Symbol;Acc:MGI:1924963]	-	gene	Name match	0	0.000232527	0.00214354	-1.48634	-1.04962
Hsbp1l1	18	80272973	80290317	-	Hsbp1l1	ENSMUSG00000078963	heat shock factor binding protein 1-like 1 [Source:MGI Symbol;Acc:MGI:1913505]	-	gene	Name match	0	0.000577264	0.00449578	-1.48561	-1.003
Lmna	3	88387454	88417263	-	Lmna	ENSMUSG00000028063	lamin A [Source:MGI Symbol;Acc:MGI:96794]	-	gene	Name match	0	1.79228e-05	0.000254346	-1.48281	-1.13146
Shisal1	15	84263404	84331298	-	Shisal1	ENSMUSG00000062760	shisa like 1 [Source:MGI Symbol;Acc:MGI:1919551]	-	gene	Name match	0	0.0116892	0.0494669	-1.47524	-0.77958
Plk5	10	80192293	80201323	+	Plk5	ENSMUSG00000035486	polo like kinase 5 [Source:MGI Symbol;Acc:MGI:3026984]	+	gene	Name match	0	0.00544472	0.0270576	-1.47424	-0.851159
Marveld3	8	110674546	110688835	-	Marveld3	ENSMUSG00000001672	MARVEL (membrane-associating) domain containing 3 [Source:MGI Symbol;Acc:MGI:1920858]	-	gene	Name match	0	0.00377738	0.0203347	-1.47365	-0.878499
Krt18	15	101936615	101940462	+	Krt18	ENSMUSG00000023043	keratin 18 [Source:MGI Symbol;Acc:MGI:96692]	+	gene	Name match	0	1.73426e-05	0.00024833	-1.4726	-1.12825
Slc25a23	17	57350711	57366863	-	Slc25a23	ENSMUSG00000046329	solute carrier family 25 (mitochondrial carrier; phosphate carrier); member 23 [Source:MGI Symbol;Acc:MGI:1914222]	-	gene	Name match	0	0.000434074	0.00355478	-1.46756	-1.00977
Tdrd5	1	156082866	156131234	-	Tdrd5	ENSMUSG00000060985	tudor domain containing 5 [Source:MGI Symbol;Acc:MGI:2684949]	-	gene	Name match	0	0.000161448	0.00158319	-1.46607	-1.05389
Marcksl1	4	129407374	129409778	+	Marcksl1	ENSMUSG00000047945	MARCKS-like 1 [Source:MGI Symbol;Acc:MGI:97143]	+	gene	Name match	0	3.87602e-06	7.19838e-05	-1.46141	-1.15993
Osmr	15	6843058	6904450	-	Osmr	ENSMUSG00000022146	oncostatin M receptor [Source:MGI Symbol;Acc:MGI:1330819]	-	gene	Name match	0	0.000358712	0.00304617	-1.46115	-1.01987
Gadd45b	10	80765907	80768038	+	Gadd45b	ENSMUSG00000015312	growth arrest and DNA-damage-inducible 45 beta [Source:MGI Symbol;Acc:MGI:107776]	+	gene	Name match	0	0.00158288	0.0101925	-1.46084	-0.937257
Dhrs9	2	69210789	69234877	+	Dhrs9	ENSMUSG00000027068	dehydrogenase/reductase (SDR family) member 9 [Source:MGI Symbol;Acc:MGI:2442798]	+	gene	Name match	0	0.000988198	0.00697881	-1.46046	-0.969157
Ass1	2	31360219	31410684	+	Ass1	ENSMUSG00000076441	argininosuccinate synthetase 1 [Source:MGI Symbol;Acc:MGI:88090]	+	gene	Name match	0	2.56977e-12	3.04431e-10	-1.45503	-1.30867
Rmdn2	17	79919292	80000621	+	Rmdn2	ENSMUSG00000036368	regulator of microtubule dynamics 2 [Source:MGI Symbol;Acc:MGI:2147043]	+	gene	Name match	0	1.12907e-10	8.44499e-09	-1.45433	-1.28563
Bcor	X	11902979	12026594	-	Bcor	ENSMUSG00000040363	BCL6 interacting corepressor [Source:MGI Symbol;Acc:MGI:1918708]	-	gene	Name match	0	0.00111191	0.00765885	-1.45391	-0.957013
Cadm3	1	173160825	173195261	-	Cadm3	ENSMUSG00000005338	cell adhesion molecule 3 [Source:MGI Symbol;Acc:MGI:2137858]	-	gene	Name match	0	0.0110949	0.0475535	-1.45352	-0.787533
Slc5a5	8	71335533	71345401	-	Slc5a5	ENSMUSG00000000792	solute carrier family 5 (sodium iodide symporter); member 5 [Source:MGI Symbol;Acc:MGI:2149330]	-	gene	Name match	0	0.000738624	0.0055138	-1.4454	-0.977886
Gipc2	3	151799170	151871867	-	Gipc2	ENSMUSG00000039131	GIPC PDZ domain containing family; member 2 [Source:MGI Symbol;Acc:MGI:1889209]	-	gene	Name match	0	0.00655728	0.0313451	-1.44061	-0.832559
Phyhipl	10	70393512	70491795	-	Phyhipl	ENSMUSG00000037747	phytanoyl-CoA hydroxylase interacting protein-like [Source:MGI Symbol;Acc:MGI:1918161]	-	gene	Name match	0	0.000350708	0.00299421	-1.43926	-1.01663
Abcg1	17	31276649	31336962	+	Abcg1	ENSMUSG00000024030	ATP binding cassette subfamily G member 1 [Source:MGI Symbol;Acc:MGI:107704]	+	gene	Name match	0	0.000155269	0.00153363	-1.43827	-1.047
5830448L01Rik	14	34394422	34395720	-	5830448L01Rik	ENSMUSG00000115007	RIKEN cDNA 5830448L01 gene [Source:MGI Symbol;Acc:MGI:1923281]	-	gene	Name match	0	0.0102254	0.0445358	-1.43641	-0.792036
Gca	2	62494629	62524453	+	Gca	ENSMUSG00000026893	grancalcin [Source:MGI Symbol;Acc:MGI:1918521]	+	gene	Name match	0	0.00130311	0.00870858	-1.43541	-0.944829
Mfsd2b	12	4912440	4924359	-	Mfsd2b	ENSMUSG00000037336	major facilitator superfamily domain containing 2B [Source:MGI Symbol;Acc:MGI:3583946]	-	gene	Name match	0	0.00639197	0.0307398	-1.42908	-0.841525
Dcxr	11	120616225	120618107	-	Dcxr	ENSMUSG00000039450	dicarbonyl L-xylulose reductase [Source:MGI Symbol;Acc:MGI:1915130]	-	gene	Name match	0	2.84955e-05	0.00037048	-1.42863	-1.09681
Cd109	9	78522828	78623535	+	Cd109	ENSMUSG00000046186	CD109 antigen [Source:MGI Symbol;Acc:MGI:2445221]	+	gene	Name match	0	8.23435e-05	0.00090626	-1.42624	-1.06419
Alad	4	62427406	62438155	-	Alad	ENSMUSG00000028393	aminolevulinate; delta-; dehydratase [Source:MGI Symbol;Acc:MGI:96853]	-	gene	Name match	0	7.45041e-10	4.59375e-08	-1.42363	-1.25053
L1cam	X	72897384	72939711	-	L1cam	ENSMUSG00000031391	L1 cell adhesion molecule [Source:MGI Symbol;Acc:MGI:96721]	-	gene	Name match	0	0.00768167	0.0353297	-1.4232	-0.815402
Slit1	19	41588696	41732104	-	Slit1	ENSMUSG00000025020	slit guidance ligand 1 [Source:MGI Symbol;Acc:MGI:1315203]	-	gene	Name match	0	0.000356618	0.00303416	-1.42292	-1.00783
Gm19412	17	34138253	34139459	-	Gm19412	ENSMUSG00000101438	predicted gene; 19412 [Source:MGI Symbol;Acc:MGI:5011597]	-	gene	Name match	0	0.00561844	0.0277803	-1.4213	-0.849573
Hcn2	10	79552468	79571942	+	Hcn2	ENSMUSG00000020331	hyperpolarization-activated; cyclic nucleotide-gated K+ 2 [Source:MGI Symbol;Acc:MGI:1298210]	+	gene	Name match	0	0.000320415	0.00279692	-1.4184	-1.01079
Tmem79	3	88235962	88243455	-	Tmem79	ENSMUSG00000001420	transmembrane protein 79 [Source:MGI Symbol;Acc:MGI:1919163]	-	gene	Name match	0	0.00239702	0.0141894	-1.41521	-0.903224
Tbc1d8	1	39410573	39517836	-	Tbc1d8	ENSMUSG00000003134	TBC1 domain family; member 8 [Source:MGI Symbol;Acc:MGI:1927225]	-	gene	Name match	0	8.22669e-07	1.92289e-05	-1.41488	-1.16614
Esrp2	8	106856951	106863606	-	Esrp2	ENSMUSG00000084128	epithelial splicing regulatory protein 2 [Source:MGI Symbol;Acc:MGI:1924661]	-	gene	Name match	0	0.000924712	0.00661802	-1.41231	-0.958311
Trim54	5	31274056	31294974	+	Trim54	ENSMUSG00000062077	tripartite motif-containing 54 [Source:MGI Symbol;Acc:MGI:1889623]	+	gene	Name match	0	0.00840796	0.0381005	-1.40807	-0.806496
Inka2	3	105611915	105628158	+	Inka2	ENSMUSG00000048458	inka box actin regulator 2 [Source:MGI Symbol;Acc:MGI:1923497]	+	gene	Name match	0	0.000703232	0.00530567	-1.40728	-0.971372
Fam20c	5	138740269	138795832	+	Fam20c	ENSMUSG00000025854	FAM20C; golgi associated secretory pathway kinase [Source:MGI Symbol;Acc:MGI:2136853]	+	gene	Name match	0	0.000382317	0.00320665	-1.40444	-1.00126
Gm26532	8	84935549	84936238	+	Gm26532	ENSMUSG00000097296	predicted gene; 26532 [Source:MGI Symbol;Acc:MGI:5477026]	+	gene	Name match	0	0.000435496	0.0035649	-1.40289	-0.992867
Cdk5r1	11	80367849	80372010	+	Cdk5r1	ENSMUSG00000048895	cyclin-dependent kinase 5; regulatory subunit 1 (p35) [Source:MGI Symbol;Acc:MGI:101764]	+	gene	Name match	0	0.000826413	0.0060276	-1.40092	-0.962094
Dapp1	3	137636768	137687306	-	Dapp1	ENSMUSG00000028159	dual adaptor for phosphotyrosine and 3- phosphoinositides 1 [Source:MGI Symbol;Acc:MGI:1347063]	-	gene	Name match	0	1.56907e-05	0.000228101	-1.39778	-1.10022
Cdh5	8	104828257	104871143	+	Cdh5	ENSMUSG00000031871	cadherin 5 [Source:MGI Symbol;Acc:MGI:105057]	+	gene	Name match	0	8.26672e-05	0.000908695	-1.39578	-1.05253
Dlgap3	4	127062997	127130815	+	Dlgap3	ENSMUSG00000042388	DLG associated protein 3 [Source:MGI Symbol;Acc:MGI:3039563]	+	gene	Name match	0	2.53866e-05	0.000336716	-1.3946	-1.08838
Exoc3l4	12	111383451	111398112	+	Exoc3l4	ENSMUSG00000021280	exocyst complex component 3-like 4 [Source:MGI Symbol;Acc:MGI:1921363]	+	gene	Name match	0	4.24111e-06	7.75557e-05	-1.39287	-1.12554
H2-Q1	17	35539381	35544075	+	H2-Q1	ENSMUSG00000079507	histocompatibility 2; Q region locus 1 [Source:MGI Symbol;Acc:MGI:95928]	+	gene	Name match	0	0.002168	0.0131229	-1.39048	-0.908743
Insl6	19	29298744	29302756	-	Insl6	ENSMUSG00000050957	insulin-like 6 [Source:MGI Symbol;Acc:MGI:1351595]	-	gene	Name match	0	0.000372815	0.00315049	-1.38972	-0.997885
Sowahb	5	93188982	93192881	-	Sowahb	ENSMUSG00000045314	sosondowah ankyrin repeat domain family member B [Source:MGI Symbol;Acc:MGI:1925338]	-	gene	Name match	0	0.00517753	0.0260455	-1.38873	-0.844584
Acp5	9	22038023	22047007	-	Acp5	ENSMUSG00000001348	acid phosphatase 5; tartrate resistant [Source:MGI Symbol;Acc:MGI:87883]	-	gene	Name match	0	1.40387e-05	0.000208575	-1.38692	-1.09737
Ccdc184	15	98065039	98068015	+	Ccdc184	ENSMUSG00000029875	coiled-coil domain containing 184 [Source:MGI Symbol;Acc:MGI:2146066]	+	gene	Name match	0	4.36386e-08	1.58236e-06	-1.38341	-1.18719
Gm37795	4	150152996	150155454	+	Gm37795	ENSMUSG00000102813	predicted gene; 37795 [Source:MGI Symbol;Acc:MGI:5611023]	+	gene	Name match	0	2.96297e-06	5.78833e-05	-1.3816	-1.12656
Hoxc13	15	102829538	102837249	+	Hoxc13	ENSMUSG00000001655	homeobox C13 [Source:MGI Symbol;Acc:MGI:99560]	+	gene	Name match	0	0.0002206	0.00205445	-1.38151	-1.01374
Il20rb	9	100339772	100368841	-	Il20rb	ENSMUSG00000044244	interleukin 20 receptor beta [Source:MGI Symbol;Acc:MGI:2143266]	-	gene	Name match	0	0.000498155	0.00398712	-1.37957	-0.983453
Add2	6	86005663	86101391	+	Add2	ENSMUSG00000030000	adducin 2 (beta) [Source:MGI Symbol;Acc:MGI:87919]	+	gene	Name match	0	0.00899694	0.0401689	-1.37824	-0.802653
Lrch2	X	146253371	146337077	-	Lrch2	ENSMUSG00000031290	leucine-rich repeats and calponin homology (CH) domain containing 2 [Source:MGI Symbol;Acc:MGI:2147870]	-	gene	Name match	0	1.9625e-06	4.05095e-05	-1.37557	-1.13075
Carns1	19	4214323	4225478	-	Carns1	ENSMUSG00000075289	carnosine synthase 1 [Source:MGI Symbol;Acc:MGI:2147595]	-	gene	Name match	0	0.00688424	0.0325169	-1.37488	-0.824505
Cdk18	1	132039975	132067422	-	Cdk18	ENSMUSG00000026437	cyclin-dependent kinase 18 [Source:MGI Symbol;Acc:MGI:97518]	-	gene	Name match	0	2.80162e-10	1.93606e-08	-1.37476	-1.2244
Lepr	4	101574601	101672549	+	Lepr	ENSMUSG00000057722	leptin receptor [Source:MGI Symbol;Acc:MGI:104993]	+	gene	Name match	0	0.00406709	0.0214523	-1.37329	-0.865747
Isg20	7	78563172	78570144	+	Isg20	ENSMUSG00000039236	interferon-stimulated protein [Source:MGI Symbol;Acc:MGI:1928895]	+	gene	Name match	0	0.000323324	0.00281202	-1.37275	-0.996763
Plbd1	6	136589068	136638926	-	Plbd1	ENSMUSG00000030214	phospholipase B domain containing 1 [Source:MGI Symbol;Acc:MGI:1914107]	-	gene	Name match	0	0.00190004	0.0118313	-1.37078	-0.909583
Zic1	9	91240111	91247863	-	Zic1	ENSMUSG00000032368	zinc finger protein of the cerebellum 1 [Source:MGI Symbol;Acc:MGI:106683]	-	gene	Name match	0	4.694e-05	0.00056166	-1.36849	-1.05832
Adrb2	18	62310887	62313030	-	Adrb2	ENSMUSG00000045730	adrenergic receptor; beta 2 [Source:MGI Symbol;Acc:MGI:87938]	-	gene	Name match	0	2.73696e-05	0.000358327	-1.36816	-1.07308
Gm20394	11	100240522	100241715	-	Gm20394	ENSMUSG00000092509	predicted gene 20394 [Source:MGI Symbol;Acc:MGI:5141859]	-	gene	Name match	0	0.00801228	0.036593	-1.36528	-0.812041
Pitx2	3	128993527	129013240	+	Pitx2	ENSMUSG00000028023	paired-like homeodomain transcription factor 2 [Source:MGI Symbol;Acc:MGI:109340]	+	gene	Name match	0	0.00319561	0.0178268	-1.36061	-0.875291
Atp8b1	18	64662038	64794338	-	Atp8b1	ENSMUSG00000039529	ATPase; class I; type 8B; member 1 [Source:MGI Symbol;Acc:MGI:1859665]	-	gene	Name match	0	0.00686713	0.0324796	-1.36055	-0.819182
Nppb	4	148070245	148071662	+	Nppb	ENSMUSG00000029019	natriuretic peptide type B [Source:MGI Symbol;Acc:MGI:97368]	+	gene	Name match	0	0.00252379	0.0147929	-1.35889	-0.889698
Calr	8	85568479	85573563	-	Calr	ENSMUSG00000003814	calreticulin [Source:MGI Symbol;Acc:MGI:88252]	-	gene	Name match	0	3.39478e-12	3.78647e-10	-1.35803	-1.23626
Efcab8	2	153621851	153686671	+	Efcab8	ENSMUSG00000044083	EF-hand calcium binding domain 8 [Source:MGI Symbol;Acc:MGI:3644206]	+	gene	Name match	0	0.000536813	0.00422037	-1.35641	-0.97354
Nav3	10	109517120	110292065	-	Nav3	ENSMUSG00000020181	neuron navigator 3 [Source:MGI Symbol;Acc:MGI:2183703]	-	gene	Name match	0	0.00422037	0.022114	-1.35441	-0.859084
Map7d2	X	158197568	158281753	+	Map7d2	ENSMUSG00000041020	MAP7 domain containing 2 [Source:MGI Symbol;Acc:MGI:1917474]	+	gene	Name match	0	5.70053e-05	0.000662964	-1.3539	-1.04726
Pld2	11	70430890	70448936	+	Pld2	ENSMUSG00000020828	phospholipase D2 [Source:MGI Symbol;Acc:MGI:892877]	+	gene	Name match	0	1.98628e-07	5.71409e-06	-1.35314	-1.1514
Kctd11	11	69769087	69772232	-	Kctd11	ENSMUSG00000046731	potassium channel tetramerisation domain containing 11 [Source:MGI Symbol;Acc:MGI:2448712]	-	gene	Name match	0	5.61616e-05	0.00065475	-1.35195	-1.04629
Bdh1	16	31241098	31277719	+	Bdh1	ENSMUSG00000046598	3-hydroxybutyrate dehydrogenase; type 1 [Source:MGI Symbol;Acc:MGI:1919161]	+	gene	Name match	0	1.08748e-05	0.00016822	-1.34589	-1.08317
Mxd4	5	34331227	34345064	-	Mxd4	ENSMUSG00000037235	Max dimerization protein 4 [Source:MGI Symbol;Acc:MGI:104991]	-	gene	Name match	0	6.36415e-07	1.54236e-05	-1.34583	-1.13182
Gm50107	17	31786137	31787828	+	Gm50107	ENSMUSG00000118239	predicted gene; 50107 [Source:MGI Symbol;Acc:MGI:6302841]	+	gene	Name match	0	0.00278791	0.0159681	-1.34212	-0.881608
Meis2	2	115693545	115896320	-	Meis2	ENSMUSG00000027210	Meis homeobox 2 [Source:MGI Symbol;Acc:MGI:108564]	-	gene	Name match	0	0.00202728	0.012465	-1.3417	-0.904114
Lamc2	1	152998502	153062193	-	Lamc2	ENSMUSG00000026479	laminin; gamma 2 [Source:MGI Symbol;Acc:MGI:99913]	-	gene	Name match	0	4.94063e-05	0.000586382	-1.34151	-1.0453
Mageh1	X	151819162	151820571	-	Mageh1	ENSMUSG00000047238	MAGE family member H1 [Source:MGI Symbol;Acc:MGI:1922875]	-	gene	Name match	0	0.000940904	0.00671376	-1.34108	-0.940176
Tgm1	14	55937466	55951383	-	Tgm1	ENSMUSG00000022218	transglutaminase 1; K polypeptide [Source:MGI Symbol;Acc:MGI:98730]	-	gene	Name match	0	0.00275936	0.0158617	-1.33903	-0.880072
Entpd7	19	43678111	43722136	+	Entpd7	ENSMUSG00000025192	ectonucleoside triphosphate diphosphohydrolase 7 [Source:MGI Symbol;Acc:MGI:2135885]	+	gene	Name match	0	4.94882e-12	5.30274e-10	-1.33613	-1.21838
Slc27a3	3	90292546	90297245	-	Slc27a3	ENSMUSG00000027932	solute carrier family 27 (fatty acid transporter); member 3 [Source:MGI Symbol;Acc:MGI:1347358]	-	gene	Name match	0	4.30029e-14	8.28479e-12	-1.33358	-1.23412
Tlcd2	11	75352541	75361725	+	Tlcd2	ENSMUSG00000038217	TLC domain containing 2 [Source:MGI Symbol;Acc:MGI:1917141]	+	gene	Name match	0	0.000118285	0.00122398	-1.33241	-1.01764
Plau	14	20886728	20893453	+	Plau	ENSMUSG00000021822	plasminogen activator; urokinase [Source:MGI Symbol;Acc:MGI:97611]	+	gene	Name match	0	1.8138e-06	3.79126e-05	-1.33199	-1.10867
Ripk4	16	97543133	97564987	-	Ripk4	ENSMUSG00000005251	receptor-interacting serine-threonine kinase 4 [Source:MGI Symbol;Acc:MGI:1919638]	-	gene	Name match	0	0.000174474	0.0016875	-1.33139	-1.00358
Hr	14	70789652	70810988	+	Hr	ENSMUSG00000022096	lysine demethylase and nuclear receptor corepressor [Source:MGI Symbol;Acc:MGI:96223]	+	gene	Name match	0	0.00056379	0.00440523	-1.32825	-0.958582
Fam102a	2	32425344	32459768	+	Fam102a	ENSMUSG00000039157	family with sequence similarity 102; member A [Source:MGI Symbol;Acc:MGI:2138935]	+	gene	Name match	0	0.000345483	0.00296152	-1.32665	-0.977642
Anxa2	9	69360902	69399077	+	Anxa2	ENSMUSG00000032231	annexin A2 [Source:MGI Symbol;Acc:MGI:88246]	+	gene	Name match	0	1.88262e-24	2.56479e-21	-1.32661	-1.27106
Shank2	7	143555665	143978231	+	Shank2	ENSMUSG00000037541	SH3 and multiple ankyrin repeat domains 2 [Source:MGI Symbol;Acc:MGI:2671987]	+	gene	Name match	0	0.0036242	0.0196772	-1.32501	-0.861253
Phlda3	1	135693857	135696874	+	Phlda3	ENSMUSG00000041801	pleckstrin homology like domain; family A; member 3 [Source:MGI Symbol;Acc:MGI:1351485]	+	gene	Name match	0	3.61577e-06	6.82132e-05	-1.32423	-1.09283
Aacs	5	125552878	125594474	+	Aacs	ENSMUSG00000029482	acetoacetyl-CoA synthetase [Source:MGI Symbol;Acc:MGI:1926144]	+	gene	Name match	0	7.00183e-06	0.000117146	-1.32325	-1.08052
Etv6	6	134012663	134247121	+	Etv6	ENSMUSG00000030199	ets variant 6 [Source:MGI Symbol;Acc:MGI:109336]	+	gene	Name match	0	1.02749e-08	4.57882e-07	-1.32288	-1.16235
Acvrl1	15	101026403	101043217	+	Acvrl1	ENSMUSG00000000530	activin A receptor; type II-like 1 [Source:MGI Symbol;Acc:MGI:1338946]	+	gene	Name match	0	2.78374e-06	5.47928e-05	-1.32037	-1.09533
Dock8	19	24976898	25179796	+	Dock8	ENSMUSG00000052085	dedicator of cytokinesis 8 [Source:MGI Symbol;Acc:MGI:1921396]	+	gene	Name match	0	0.000597757	0.00463268	-1.31867	-0.953282
Rrad	8	105354702	105357959	-	Rrad	ENSMUSG00000031880	Ras-related associated with diabetes [Source:MGI Symbol;Acc:MGI:1930943]	-	gene	Name match	0	6.45882e-06	0.00010999	-1.31526	-1.07825
B3galt4	17	34168883	34170462	-	B3galt4	ENSMUSG00000067370	UDP-Gal:betaGlcNAc beta 1;3- galactosyltransferase; polypeptide 4 [Source:MGI Symbol;Acc:MGI:1859517]	-	gene	Name match	0	0.000140706	0.00141156	-1.31036	-1.0042
Col1a1	11	94827050	94843868	+	Col1a1	ENSMUSG00000001506	collagen; type I; alpha 1 [Source:MGI Symbol;Acc:MGI:88467]	+	gene	Name match	0	0.00209017	0.0127693	-1.30642	-0.892594
Slc25a20	9	108539287	108561840	+	Slc25a20	ENSMUSG00000032602	solute carrier family 25 (mitochondrial carnitine/acylcarnitine translocase); member 20 [Source:MGI Symbol;Acc:MGI:1928738]	+	gene	Name match	0	2.58602e-06	5.13249e-05	-1.30364	-1.08712
Kcns3	12	11140203	11201057	-	Kcns3	ENSMUSG00000043673	potassium voltage-gated channel; delayed- rectifier; subfamily S; member 3 [Source:MGI Symbol;Acc:MGI:1098804]	-	gene	Name match	0	0.00121174	0.00820973	-1.29977	-0.917763
Lrrc8e	8	4276827	4287470	+	Lrrc8e	ENSMUSG00000046589	leucine rich repeat containing 8 family; member E [Source:MGI Symbol;Acc:MGI:1919517]	+	gene	Name match	0	0.00612291	0.0296929	-1.29773	-0.820776
Slc25a24	3	109030465	109075773	+	Slc25a24	ENSMUSG00000040322	solute carrier family 25 (mitochondrial carrier; phosphate carrier); member 24 [Source:MGI Symbol;Acc:MGI:1917160]	+	gene	Name match	0	0.000126187	0.0012898	-1.29507	-0.99927
Tmem62	2	120807498	120838333	+	Tmem62	ENSMUSG00000054484	transmembrane protein 62 [Source:MGI Symbol;Acc:MGI:2139461]	+	gene	Name match	0	6.06553e-07	1.48116e-05	-1.29102	-1.101
Elf1	14	79718634	79819934	+	Elf1	ENSMUSG00000036461	E74 like ETS transcription factor 1 [Source:MGI Symbol;Acc:MGI:107180]	+	gene	Name match	0	0.00222042	0.0133681	-1.29022	-0.882068
Henmt1	3	108847375	108868090	+	Henmt1	ENSMUSG00000045662	HEN1 methyltransferase homolog 1 (Arabidopsis) [Source:MGI Symbol;Acc:MGI:1913965]	+	gene	Name match	0	0.00263432	0.0152997	-1.29022	-0.875573
H2aj	6	136785242	136787072	+	H2aj	ENSMUSG00000060032	H2J,A histone [Source:MGI Symbol;Acc:MGI:3606192]	+	gene	Name match	0	6.19162e-06	0.000106582	-1.28944	-1.06494
Notch3	17	32339794	32385826	-	Notch3	ENSMUSG00000038146	notch 3 [Source:MGI Symbol;Acc:MGI:99460]	-	gene	Name match	0	0.000333743	0.00288291	-1.28929	-0.965586
Col27a1	4	63132241	63253228	+	Col27a1	ENSMUSG00000045672	collagen; type XXVII; alpha 1 [Source:MGI Symbol;Acc:MGI:2672118]	+	gene	Name match	0	3.78521e-07	9.97173e-06	-1.28838	-1.10469
C1ql4	15	98981967	98985698	-	C1ql4	ENSMUSG00000001076	complement component 1; q subcomponent-like 4 [Source:MGI Symbol;Acc:MGI:3579909]	-	gene	Name match	0	0.0021135	0.0128665	-1.28822	-0.884432
Syn1	X	20726750	20787243	-	Syn1	ENSMUSG00000037217	synapsin I [Source:MGI Symbol;Acc:MGI:98460]	-	gene	Name match	0	0.00305039	0.0171724	-1.28506	-0.864516
Atp10a	7	58305914	58479168	+	Atp10a	ENSMUSG00000025324	ATPase; class V; type 10A [Source:MGI Symbol;Acc:MGI:1330809]	+	gene	Name match	0	0.0025951	0.0151336	-1.28118	-0.87269
S1pr1	3	115504082	115508721	-	S1pr1	ENSMUSG00000045092	sphingosine-1-phosphate receptor 1 [Source:MGI Symbol;Acc:MGI:1096355]	-	gene	Name match	0	0.000989784	0.00698673	-1.28019	-0.919255
Serpini1	3	75464854	75550802	+	Serpini1	ENSMUSG00000027834	serine (or cysteine) peptidase inhibitor; clade I; member 1 [Source:MGI Symbol;Acc:MGI:1194506]	+	gene	Name match	0	0.00523479	0.0262331	-1.27646	-0.830292
Col5a1	2	27776437	27929526	+	Col5a1	ENSMUSG00000026837	collagen; type V; alpha 1 [Source:MGI Symbol;Acc:MGI:88457]	+	gene	Name match	0	2.90589e-07	7.85042e-06	-1.27633	-1.10003
Stambpl1	19	34169629	34217733	+	Stambpl1	ENSMUSG00000024776	STAM binding protein like 1 [Source:MGI Symbol;Acc:MGI:1923880]	+	gene	Name match	0	2.11958e-05	0.000292524	-1.27582	-1.03493
Pik3r3	4	116078815	116160253	+	Pik3r3	ENSMUSG00000028698	phosphoinositide-3-kinase regulatory subunit 3 [Source:MGI Symbol;Acc:MGI:109277]	+	gene	Name match	0	4.43508e-06	8.01803e-05	-1.27559	-1.06313
Fads2	19	10040129	10079110	-	Fads2	ENSMUSG00000024665	fatty acid desaturase 2 [Source:MGI Symbol;Acc:MGI:1930079]	-	gene	Name match	0	0.00541524	0.0269603	-1.27508	-0.823974
Amot	X	144229421	144288177	-	Amot	ENSMUSG00000041688	angiomotin [Source:MGI Symbol;Acc:MGI:108440]	-	gene	Name match	0	0.000421305	0.00346659	-1.26858	-0.949578
Il2rg	X	100307984	100311861	-	Il2rg	ENSMUSG00000031304	interleukin 2 receptor; gamma chain [Source:MGI Symbol;Acc:MGI:96551]	-	gene	Name match	0	9.42337e-09	4.22899e-07	-1.268	-1.12612
Atp1a3	7	24677592	24705383	-	Atp1a3	ENSMUSG00000040907	ATPase; Na+/K+ transporting; alpha 3 polypeptide [Source:MGI Symbol;Acc:MGI:88107]	-	gene	Name match	0	0.00778556	0.0356699	-1.26798	-0.801391
Tmem37	1	119995107	120001804	-	Tmem37	ENSMUSG00000050777	transmembrane protein 37 [Source:MGI Symbol;Acc:MGI:2157899]	-	gene	Name match	0	0.000148001	0.00147176	-1.26738	-0.982967
Tcirg1	19	3946050	3957133	-	Tcirg1	ENSMUSG00000001750	T cell; immune regulator 1; ATPase; H+ transporting; lysosomal V0 protein A3 [Source:MGI Symbol;Acc:MGI:1350931]	-	gene	Name match	0	3.23623e-12	3.63086e-10	-1.26489	-1.16554
Hmcn2	2	31204427	31350750	+	Hmcn2	ENSMUSG00000055632	hemicentin 2 [Source:MGI Symbol;Acc:MGI:2677838]	+	gene	Name match	0	0.00196535	0.0121586	-1.26213	-0.881876
Msrb1	17	24955616	24961752	+	Msrb1	ENSMUSG00000075705	methionine sulfoxide reductase B1 [Source:MGI Symbol;Acc:MGI:1351642]	+	gene	Name match	0	1.76302e-26	3.05692e-23	-1.26168	-1.2175
Dmrt2	19	25649775	25656355	+	Dmrt2	ENSMUSG00000048138	doublesex and mab-3 related transcription factor 2 [Source:MGI Symbol;Acc:MGI:1330307]	+	gene	Name match	0	0.00860068	0.0387676	-1.26164	-0.790305
Itgb3	11	104498826	104561302	+	Itgb3	ENSMUSG00000020689	integrin beta 3 [Source:MGI Symbol;Acc:MGI:96612]	+	gene	Name match	0	1.79865e-05	0.000254871	-1.25887	-1.02917
Mab21l3	3	101720392	101756275	-	Mab21l3	ENSMUSG00000044313	mab-21-like 3 [Source:MGI Symbol;Acc:MGI:2446273]	-	gene	Name match	0	3.17196e-07	8.47323e-06	-1.25849	-1.08822
S100a6	3	90520189	90531488	+	S100a6	ENSMUSG00000001025	S100 calcium binding protein A6 (calcyclin) [Source:MGI Symbol;Acc:MGI:1339467]	+	gene	Name match	0	6.5094e-14	1.18242e-11	-1.25641	-1.17133
Rnd2	11	101355825	101362679	+	Rnd2	ENSMUSG00000001313	Rho family GTPase 2 [Source:MGI Symbol;Acc:MGI:1338755]	+	gene	Name match	0	0.000726006	0.00544519	-1.25525	-0.924488
Cdx1	18	61151934	61169271	-	Cdx1	ENSMUSG00000024619	caudal type homeobox 1 [Source:MGI Symbol;Acc:MGI:88360]	-	gene	Name match	0	1.36641e-05	0.000204244	-1.25459	-1.03321
Gm2694	8	88187097	88252182	+	Gm2694	ENSMUSG00000097248	predicted gene 2694 [Source:MGI Symbol;Acc:MGI:3780864]	+	gene	Name match	0	0.00120508	0.00817666	-1.25324	-0.903453
4833438C02Rik	19	46292030	46294050	-	4833438C02Rik	ENSMUSG00000118087	RIKEN cDNA 4833438C02 gene [Source:MGI Symbol;Acc:MGI:2147599]	-	gene	Name match	0	0.0010664	0.00741501	-1.25172	-0.909385
St14	9	31000698	31043149	-	St14	ENSMUSG00000031995	suppression of tumorigenicity 14 (colon carcinoma) [Source:MGI Symbol;Acc:MGI:1338881]	-	gene	Name match	0	0.000768123	0.00568286	-1.25067	-0.920314
Mlf1	3	67281430	67307336	+	Mlf1	ENSMUSG00000048416	myeloid leukemia factor 1 [Source:MGI Symbol;Acc:MGI:1341819]	+	gene	Name match	0	5.05952e-05	0.000598482	-1.25031	-1.00402
Rnf122	8	31601848	31621510	+	Rnf122	ENSMUSG00000039328	ring finger protein 122 [Source:MGI Symbol;Acc:MGI:1916117]	+	gene	Name match	0	0.00596341	0.0291492	-1.2501	-0.814209
Tap1	17	34406527	34416199	+	Tap1	ENSMUSG00000037321	transporter 1; ATP-binding cassette; sub- family B (MDR/TAP) [Source:MGI Symbol;Acc:MGI:98483]	+	gene	Name match	0	1.32902e-05	0.000199594	-1.24929	-1.02987
Spaca6	17	18047420	18063271	+	Spaca6	ENSMUSG00000080316	sperm acrosome associated 6 [Source:MGI Symbol;Acc:MGI:1922452]	+	gene	Name match	0	5.21218e-11	4.32226e-09	-1.24822	-1.14153
Prrx2	2	30724984	30771263	+	Prrx2	ENSMUSG00000039476	paired related homeobox 2 [Source:MGI Symbol;Acc:MGI:98218]	+	gene	Name match	0	0.00201263	0.0124003	-1.24779	-0.878889
Spr	6	85107158	85114748	-	Spr	ENSMUSG00000033735	sepiapterin reductase [Source:MGI Symbol;Acc:MGI:103078]	-	gene	Name match	0	2.26482e-11	2.00916e-09	-1.24768	-1.14467
Dubr	16	50539657	50553136	-	Dubr	ENSMUSG00000022639	Dppa2 upstream binding RNA [Source:MGI Symbol;Acc:MGI:1915440]	-	gene	Name match	0	0.000105499	0.00111478	-1.24614	-0.983564
Atp11a	8	12807014	12918728	+	Atp11a	ENSMUSG00000031441	ATPase; class VI; type 11A [Source:MGI Symbol;Acc:MGI:1354735]	+	gene	Name match	0	0.000184452	0.00176698	-1.24556	-0.967206
Acaa1b	9	118977091	118986161	-	Acaa1b	ENSMUSG00000010651	acetyl-Coenzyme A acyltransferase 1B [Source:MGI Symbol;Acc:MGI:3605455]	-	gene	Name match	0	0.00562878	0.0278199	-1.24508	-0.81857
Sec14l5	16	4964973	5005135	+	Sec14l5	ENSMUSG00000091712	SEC14-like lipid binding 5 [Source:MGI Symbol;Acc:MGI:3616084]	+	gene	Name match	0	0.000993706	0.00701182	-1.24418	-0.909376
Sqor	2	122607157	122651489	+	Sqor	ENSMUSG00000005803	sulfide quinone oxidoreductase [Source:MGI Symbol;Acc:MGI:1929899]	+	gene	Name match	0	0.000287839	0.00255704	-1.24403	-0.95404
Efna1	3	89179040	89188449	-	Efna1	ENSMUSG00000027954	ephrin A1 [Source:MGI Symbol;Acc:MGI:103236]	-	gene	Name match	0	6.62916e-06	0.00011229	-1.24382	-1.0389
Hcfc2	10	82531994	82578262	+	Hcfc2	ENSMUSG00000020246	host cell factor C2 [Source:MGI Symbol;Acc:MGI:1915183]	+	gene	Name match	0	2.03573e-08	8.22204e-07	-1.24362	-1.10334
Pip5k1b	19	24272158	24533236	-	Pip5k1b	ENSMUSG00000024867	phosphatidylinositol-4-phosphate 5-kinase; type 1 beta [Source:MGI Symbol;Acc:MGI:107930]	-	gene	Name match	0	0.0019301	0.0119951	-1.24179	-0.87848
C030034I22Rik	17	69724397	69728627	+	C030034I22Rik	ENSMUSG00000073374	RIKEN cDNA C030034I22 gene [Source:MGI Symbol;Acc:MGI:1924783]	+	gene	Name match	0	6.85854e-06	0.00011495	-1.24078	-1.03722
Tmem19	10	115175579	115198406	-	Tmem19	ENSMUSG00000069520	transmembrane protein 19 [Source:MGI Symbol;Acc:MGI:1914476]	-	gene	Name match	0	2.10151e-07	5.94851e-06	-1.24007	-1.08059
Atp6v0a4	6	38025418	38101521	-	Atp6v0a4	ENSMUSG00000038600	ATPase; H+ transporting; lysosomal V0 subunit A4 [Source:MGI Symbol;Acc:MGI:2153480]	-	gene	Name match	0	0.00397158	0.0210826	-1.2396	-0.836797
Gm11110	17	57398370	57412942	-	Gm11110	ENSMUSG00000079414	predicted gene 11110 [Source:MGI Symbol;Acc:MGI:3779362]	-	gene	Name match	0	4.46686e-05	0.000538536	-1.23903	-1.0018
Gss	2	155405101	155434730	-	Gss	ENSMUSG00000027610	glutathione synthetase [Source:MGI Symbol;Acc:MGI:95852]	-	gene	Name match	0	2.98003e-09	1.54033e-07	-1.23716	-1.11206
Comp	8	70826208	70834716	+	Comp	ENSMUSG00000031849	cartilage oligomeric matrix protein [Source:MGI Symbol;Acc:MGI:88469]	+	gene	Name match	0	0.00470846	0.0241073	-1.236	-0.828786
Uba7	9	107852704	107861259	+	Uba7	ENSMUSG00000032596	ubiquitin-like modifier activating enzyme 7 [Source:MGI Symbol;Acc:MGI:1349462]	+	gene	Name match	0	0.00636723	0.0306518	-1.23584	-0.809456
Scnn1a	6	125297622	125321906	+	Scnn1a	ENSMUSG00000030340	sodium channel; nonvoltage-gated 1 alpha [Source:MGI Symbol;Acc:MGI:101782]	+	gene	Name match	0	0.00584158	0.0286989	-1.23495	-0.81247
Tmsb4x	X	165990089	165992311	-	Tmsb4x	ENSMUSG00000049775	thymosin; beta 4; X chromosome [Source:MGI Symbol;Acc:MGI:99510]	-	gene	Name match	0	2.03605e-08	8.22204e-07	-1.22988	-1.09378
Krt19	11	100031636	100039491	-	Krt19	ENSMUSG00000020911	keratin 19 [Source:MGI Symbol;Acc:MGI:96693]	-	gene	Name match	0	0.001495	0.00976843	-1.22972	-0.88498
Myl6b	10	128330026	128334554	-	Myl6b	ENSMUSG00000039824	myosin; light polypeptide 6B [Source:MGI Symbol;Acc:MGI:1917789]	-	gene	Name match	0	0.00220822	0.0133114	-1.22921	-0.866796
Camsap3	8	3637293	3659075	+	Camsap3	ENSMUSG00000044433	calmodulin regulated spectrin-associated protein family; member 3 [Source:MGI Symbol;Acc:MGI:1916947]	+	gene	Name match	0	0.000741342	0.00552977	-1.22901	-0.914134
Pdzrn3	6	101126570	101354858	-	Pdzrn3	ENSMUSG00000035357	PDZ domain containing RING finger 3 [Source:MGI Symbol;Acc:MGI:1933157]	-	gene	Name match	0	2.20531e-05	0.000302603	-1.22333	-1.00673
Dusp9	X	72683025	72687120	+	Dusp9	ENSMUSG00000031383	dual specificity phosphatase 9 [Source:MGI Symbol;Acc:MGI:2387107]	+	gene	Name match	0	0.00462242	0.0237381	-1.22012	-0.822766
Cltb	13	54740214	54759157	-	Cltb	ENSMUSG00000047547	clathrin; light polypeptide (Lcb) [Source:MGI Symbol;Acc:MGI:1921575]	-	gene	Name match	0	2.62973e-08	1.02361e-06	-1.21978	-1.08489
Cnih2	19	5142896	5148549	-	Cnih2	ENSMUSG00000024873	cornichon family AMPA receptor auxiliary protein 2 [Source:MGI Symbol;Acc:MGI:1277225]	-	gene	Name match	0	0.000111849	0.00116829	-1.21975	-0.970337
Scin	12	40109768	40184227	-	Scin	ENSMUSG00000002565	scinderin [Source:MGI Symbol;Acc:MGI:1306794]	-	gene	Name match	0	0.00648906	0.0310813	-1.2191	-0.803205
Cdh3	8	107237523	107283929	+	Cdh3	ENSMUSG00000061048	cadherin 3 [Source:MGI Symbol;Acc:MGI:88356]	+	gene	Name match	0	0.0047412	0.0242372	-1.219	-0.820998
Trim7	11	48716967	48743036	+	Trim7	ENSMUSG00000040350	tripartite motif-containing 7 [Source:MGI Symbol;Acc:MGI:2137353]	+	gene	Name match	0	0.00773336	0.0355075	-1.21669	-0.789518
Pgam1	19	41900362	41907099	+	Pgam1	ENSMUSG00000011752	phosphoglycerate mutase 1 [Source:MGI Symbol;Acc:MGI:97552]	+	gene	Name match	0	2.90136e-14	5.95028e-12	-1.21619	-1.14069
Dlg3	X	99811328	99862016	+	Dlg3	ENSMUSG00000000881	discs large MAGUK scaffold protein 3 [Source:MGI Symbol;Acc:MGI:1888986]	+	gene	Name match	0	1.23042e-06	2.732e-05	-1.21617	-1.04607
Tmem106a	11	101473068	101482614	+	Tmem106a	ENSMUSG00000034947	transmembrane protein 106A [Source:MGI Symbol;Acc:MGI:1922056]	+	gene	Name match	0	6.43147e-05	0.000734976	-1.21586	-0.980842
Map3k20	2	72115981	72272954	+	Map3k20	ENSMUSG00000004085	mitogen-activated protein kinase kinase kinase 20 [Source:MGI Symbol;Acc:MGI:2443258]	+	gene	Name match	0	2.57264e-06	5.11657e-05	-1.21291	-1.0347
Gm9844	7	24561638	24562122	+	Gm9844	ENSMUSG00000091955	predicted pseudogene 9844 [Source:MGI Symbol;Acc:MGI:3704288]	+	gene	Name match	0	4.23265e-05	0.000515513	-1.21191	-0.988591
Fbxw9	8	85786684	85793753	+	Fbxw9	ENSMUSG00000008167	F-box and WD-40 domain protein 9 [Source:MGI Symbol;Acc:MGI:1915878]	+	gene	Name match	0	6.20162e-07	1.51065e-05	-1.21036	-1.05012
Sgk3	1	9868332	9971070	+	Sgk3	ENSMUSG00000025915	serum/glucocorticoid regulated kinase 3 [Source:MGI Symbol;Acc:MGI:2182368]	+	gene	Name match	0	0.00383054	0.0205397	-1.20797	-0.831229
Agrp	8	106293330	106364025	-	Agrp	ENSMUSG00000005705	agouti related neuropeptide [Source:MGI Symbol;Acc:MGI:892013]	-	gene	Name match	0	0.000867701	0.0062617	-1.20721	-0.901916
Sgk1	10	21758083	21875802	+	Sgk1	ENSMUSG00000019970	serum/glucocorticoid regulated kinase 1 [Source:MGI Symbol;Acc:MGI:1340062]	+	gene	Name match	0	3.39976e-05	0.000430564	-1.20717	-0.989935
Slc44a4	17	35133442	35149412	+	Slc44a4	ENSMUSG00000007034	solute carrier family 44; member 4 [Source:MGI Symbol;Acc:MGI:1917379]	+	gene	Name match	0	0.0035681	0.0194441	-1.20514	-0.834244
Snapc5	9	64086556	64090414	+	Snapc5	ENSMUSG00000032398	small nuclear RNA activating complex; polypeptide 5 [Source:MGI Symbol;Acc:MGI:1914282]	+	gene	Name match	0	1.67881e-05	0.000241843	-1.20217	-1.00029
Plekhg6	6	125339623	125357756	-	Plekhg6	ENSMUSG00000038167	pleckstrin homology domain containing; family G (with RhoGef domain) member 6 [Source:MGI Symbol;Acc:MGI:2682298]	-	gene	Name match	0	6.03728e-06	0.000104586	-1.20093	-1.01602
Mov10	3	104702152	104725879	-	Mov10	ENSMUSG00000002227	Mov10 RISC complex RNA helicase [Source:MGI Symbol;Acc:MGI:97054]	-	gene	Name match	0	0.00169507	0.0107338	-1.20084	-0.870159
Clic1	17	35268942	35277725	+	Clic1	ENSMUSG00000007041	chloride intracellular channel 1 [Source:MGI Symbol;Acc:MGI:2148924]	+	gene	Name match	0	3.76671e-17	1.43685e-14	-1.19883	-1.13911
Glp1r	17	31120791	31159765	+	Glp1r	ENSMUSG00000024027	glucagon-like peptide 1 receptor [Source:MGI Symbol;Acc:MGI:99571]	+	gene	Name match	0	0.000234392	0.00215761	-1.19608	-0.939339
Pla2g4c	7	13058580	13094597	+	Pla2g4c	ENSMUSG00000033847	phospholipase A2; group IVC (cytosolic; calcium-independent) [Source:MGI Symbol;Acc:MGI:1196403]	+	gene	Name match	0	0.00062783	0.00482263	-1.19463	-0.909047
Crtap	9	114204202	114219743	-	Crtap	ENSMUSG00000032431	cartilage associated protein [Source:MGI Symbol;Acc:MGI:1891221]	-	gene	Name match	0	3.87332e-07	1.01376e-05	-1.1932	-1.04392
Ugp2	11	21271138	21321201	-	Ugp2	ENSMUSG00000001891	UDP-glucose pyrophosphorylase 2 [Source:MGI Symbol;Acc:MGI:2183447]	-	gene	Name match	0	0.000101255	0.0010759	-1.1926	-0.958855
Clgn	8	84116496	84155181	+	Clgn	ENSMUSG00000002190	calmegin [Source:MGI Symbol;Acc:MGI:107472]	+	gene	Name match	0	0.000772723	0.00570482	-1.19082	-0.899202
Gchfr	2	118998254	119002871	+	Gchfr	ENSMUSG00000046814	GTP cyclohydrolase I feedback regulator [Source:MGI Symbol;Acc:MGI:2443977]	+	gene	Name match	0	2.82245e-09	1.47891e-07	-1.1891	-1.07751
Bex4	X	135039745	135041192	+	Bex4	ENSMUSG00000047844	brain expressed X-linked 4 [Source:MGI Symbol;Acc:MGI:3606746]	+	gene	Name match	0	0.00443471	0.0229596	-1.18673	-0.817313
Jund	8	71151599	71153265	+	Jund	ENSMUSG00000071076	jun D proto-oncogene [Source:MGI Symbol;Acc:MGI:96648]	+	gene	Name match	0	0.000546449	0.00428378	-1.18658	-0.908878
Gpc3	X	51361303	51702827	-	Gpc3	ENSMUSG00000055653	glypican 3 [Source:MGI Symbol;Acc:MGI:104903]	-	gene	Name match	0	0.00638144	0.0306969	-1.18344	-0.795497
Ripply3	16	94129279	94137794	+	Ripply3	ENSMUSG00000022941	ripply transcriptional repressor 3 [Source:MGI Symbol;Acc:MGI:2181192]	+	gene	Name match	0	0.000178062	0.00171491	-1.18284	-0.940936
Mgat4a	1	37478421	37580097	-	Mgat4a	ENSMUSG00000026110	mannoside acetylglucosaminyltransferase 4; isoenzyme A [Source:MGI Symbol;Acc:MGI:2662992]	-	gene	Name match	0	0.00152967	0.00994388	-1.18164	-0.868467
Fkbp14	6	54554589	54574293	-	Fkbp14	ENSMUSG00000038074	FK506 binding protein 14 [Source:MGI Symbol;Acc:MGI:2387639]	-	gene	Name match	0	0.000145882	0.00145447	-1.17983	-0.944164
Rac3	11	120612296	120614795	+	Rac3	ENSMUSG00000018012	Rac family small GTPase 3 [Source:MGI Symbol;Acc:MGI:2180784]	+	gene	Name match	0	0.000113272	0.00118121	-1.17886	-0.949594
Tubb2a	13	34258257	34261990	-	Tubb2a	ENSMUSG00000058672	tubulin; beta 2A class IIA [Source:MGI Symbol;Acc:MGI:107861]	-	gene	Name match	0	9.8458e-05	0.00105381	-1.17654	-0.951646
Ehd1	19	6326755	6350126	+	Ehd1	ENSMUSG00000024772	EH-domain containing 1 [Source:MGI Symbol;Acc:MGI:1341878]	+	gene	Name match	0	1.99915e-07	5.72995e-06	-1.17459	-1.03757
Fam214a	9	74860166	74939750	+	Fam214a	ENSMUSG00000034858	family with sequence similarity 214; member A [Source:MGI Symbol;Acc:MGI:2387648]	+	gene	Name match	0	7.16361e-07	1.69729e-05	-1.1745	-1.02554
Tmem54	4	128999341	129005419	+	Tmem54	ENSMUSG00000028786	transmembrane protein 54 [Source:MGI Symbol;Acc:MGI:1913510]	+	gene	Name match	0	0.00145993	0.00956883	-1.17421	-0.867948
Ace	11	105858771	105880790	+	Ace	ENSMUSG00000020681	angiotensin I converting enzyme (peptidyl- dipeptidase A) 1 [Source:MGI Symbol;Acc:MGI:87874]	+	gene	Name match	0	0.00905911	0.0403796	-1.17308	-0.770764
Rhof	5	123241107	123270755	-	Rhof	ENSMUSG00000029449	ras homolog family member F (in filopodia) [Source:MGI Symbol;Acc:MGI:1345629]	-	gene	Name match	0	0.00130227	0.00870601	-1.17295	-0.873034
Cgref1	5	31090487	31102935	-	Cgref1	ENSMUSG00000029161	cell growth regulator with EF hand domain 1 [Source:MGI Symbol;Acc:MGI:1915817]	-	gene	Name match	0	1.81392e-05	0.000256653	-1.17247	-0.982248
Dstn	2	143757240	143785244	+	Dstn	ENSMUSG00000015932	destrin [Source:MGI Symbol;Acc:MGI:1929270]	+	gene	Name match	0	4.54704e-06	8.19714e-05	-1.17104	-1.00184
Tmem53	4	117109148	117125779	+	Tmem53	ENSMUSG00000048772	transmembrane protein 53 [Source:MGI Symbol;Acc:MGI:1916027]	+	gene	Name match	0	0.00643172	0.0308701	-1.17042	-0.793277
Gsn	2	35146392	35197904	+	Gsn	ENSMUSG00000026879	gelsolin [Source:MGI Symbol;Acc:MGI:95851]	+	gene	Name match	0	1.81515e-08	7.50983e-07	-1.17041	-1.05266
Zfp946	17	22643203	22675670	+	Zfp946	ENSMUSG00000071266	zinc finger protein 946 [Source:MGI Symbol;Acc:MGI:1921399]	+	gene	Name match	0	0.000129585	0.00131817	-1.16943	-0.94205
Ddit4l	3	137327373	137334094	+	Ddit4l	ENSMUSG00000046818	DNA-damage-inducible transcript 4-like [Source:MGI Symbol;Acc:MGI:1920534]	+	gene	Name match	0	0.0052821	0.0264164	-1.16928	-0.802773
Celf5	10	81295061	81318543	-	Celf5	ENSMUSG00000034818	CUGBP; Elav-like family member 5 [Source:MGI Symbol;Acc:MGI:2442333]	-	gene	Name match	0	7.80984e-10	4.78961e-08	-1.16306	-1.06463
Kank1	19	25214339	25411860	+	Kank1	ENSMUSG00000032702	KN motif and ankyrin repeat domains 1 [Source:MGI Symbol;Acc:MGI:2147707]	+	gene	Name match	0	0.00276991	0.0158889	-1.16289	-0.835295
Ldha	7	46490899	46505051	+	Ldha	ENSMUSG00000063229	lactate dehydrogenase A [Source:MGI Symbol;Acc:MGI:96759]	+	gene	Name match	0	2.56041e-07	7.02812e-06	-1.162	-1.02688
Gm20489	X	100305011	100312629	-	Gm20489	ENSMUSG00000092463	predicted gene 20489 [Source:MGI Symbol;Acc:MGI:5141954]	-	gene	Name match	0	1.67005e-05	0.000240944	-1.15897	-0.976324
Capn1	19	6038573	6065927	-	Capn1	ENSMUSG00000024942	calpain 1 [Source:MGI Symbol;Acc:MGI:88263]	-	gene	Name match	0	0.000275632	0.00247162	-1.15659	-0.916461
Ppp1r13l	7	19093674	19112458	+	Ppp1r13l	ENSMUSG00000040734	protein phosphatase 1; regulatory subunit 13 like [Source:MGI Symbol;Acc:MGI:3525053]	+	gene	Name match	0	2.66051e-05	0.000350069	-1.15527	-0.966096
Abhd5	9	122180673	122210589	+	Abhd5	ENSMUSG00000032540	abhydrolase domain containing 5 [Source:MGI Symbol;Acc:MGI:1914719]	+	gene	Name match	0	2.35528e-05	0.000318147	-1.15421	-0.967647
Sox15	11	69546140	69547553	+	Sox15	ENSMUSG00000041287	SRY (sex determining region Y)-box 15 [Source:MGI Symbol;Acc:MGI:98363]	+	gene	Name match	0	0.00613973	0.0297594	-1.15415	-0.789987
Ldlrap1	4	134468865	134495335	-	Ldlrap1	ENSMUSG00000037295	low density lipoprotein receptor adaptor protein 1 [Source:MGI Symbol;Acc:MGI:2140175]	-	gene	Name match	0	1.4786e-08	6.30901e-07	-1.15356	-1.04178
Gm43034	5	124669196	124670559	+	Gm43034	ENSMUSG00000106662	predicted gene 43034 [Source:MGI Symbol;Acc:MGI:5663171]	+	gene	Name match	0	0.00311519	0.0174753	-1.14798	-0.826546
Hpse	5	100827350	100867582	-	Hpse	ENSMUSG00000035273	heparanase [Source:MGI Symbol;Acc:MGI:1343124]	-	gene	Name match	0	0.00110166	0.00761306	-1.14757	-0.869691
Nme3	17	25115474	25116496	+	Nme3	ENSMUSG00000073435	NME/NM23 nucleoside diphosphate kinase 3 [Source:MGI Symbol;Acc:MGI:1930182]	+	gene	Name match	0	2.64139e-08	1.02605e-06	-1.14591	-1.03265
Serpinb9	13	33187233	33201940	+	Serpinb9	ENSMUSG00000045827	serine (or cysteine) peptidase inhibitor; clade B; member 9 [Source:MGI Symbol;Acc:MGI:106603]	+	gene	Name match	0	0.000418976	0.0034504	-1.14458	-0.900015
Esrp1	4	11331933	11386783	-	Esrp1	ENSMUSG00000040728	epithelial splicing regulatory protein 1 [Source:MGI Symbol;Acc:MGI:1917326]	-	gene	Name match	0	0.00333566	0.0184477	-1.14265	-0.819968
Col18a1	10	76888012	77002382	-	Col18a1	ENSMUSG00000001435	collagen; type XVIII; alpha 1 [Source:MGI Symbol;Acc:MGI:88451]	-	gene	Name match	0	0.000242917	0.00222641	-1.14254	-0.913141
Psmb9	17	34400961	34406738	-	Psmb9	ENSMUSG00000096727	proteasome (prosome; macropain) subunit; beta type 9 (large multifunctional peptidase 2) [Source:MGI Symbol;Acc:MGI:1346526]	-	gene	Name match	0	2.22821e-05	0.000305379	-1.14254	-0.962263
Oxct2b	4	123010059	123011793	+	Oxct2b	ENSMUSG00000076438	3-oxoacid CoA transferase 2B [Source:MGI Symbol;Acc:MGI:2664115]	+	gene	Name match	0	3.85857e-05	0.000476339	-1.14242	-0.952768
Lin28b	10	45252716	45362491	-	Lin28b	ENSMUSG00000063804	lin-28 homolog B (C, elegans) [Source:MGI Symbol;Acc:MGI:3584032]	-	gene	Name match	0	0.00135759	0.00901267	-1.14122	-0.859108
Msx2	13	53620920	53627110	-	Msx2	ENSMUSG00000021469	msh homeobox 2 [Source:MGI Symbol;Acc:MGI:97169]	-	gene	Name match	0	5.31831e-07	1.33469e-05	-1.14035	-1.00577
1810037I17Rik	3	122717852	122719833	+	1810037I17Rik	ENSMUSG00000054091	RIKEN cDNA 1810037I17 gene [Source:MGI Symbol;Acc:MGI:1914954]	+	gene	Name match	0	1.61748e-11	1.51226e-09	-1.13871	-1.06036
Gm16136	15	37232037	37233553	-	Gm16136	ENSMUSG00000089804	predicted gene 16136 [Source:MGI Symbol;Acc:MGI:3802137]	-	gene	Name match	0	0.00601444	0.029316	-1.13862	-0.788092
Spint1	2	119067843	119080008	+	Spint1	ENSMUSG00000027315	serine protease inhibitor; Kunitz type 1 [Source:MGI Symbol;Acc:MGI:1338033]	+	gene	Name match	0	0.000189542	0.00180937	-1.13721	-0.916763
Vamp8	6	72362206	72367686	-	Vamp8	ENSMUSG00000050732	vesicle-associated membrane protein 8 [Source:MGI Symbol;Acc:MGI:1336882]	-	gene	Name match	0	1.7501e-06	3.68428e-05	-1.13713	-0.991895
Ccnd3	17	47815976	47910616	+	Ccnd3	ENSMUSG00000034165	cyclin D3 [Source:MGI Symbol;Acc:MGI:88315]	+	gene	Name match	0	1.25322e-09	7.19961e-08	-1.13692	-1.04242
Hmgn5	X	108048140	108057010	-	Hmgn5	ENSMUSG00000031245	high-mobility group nucleosome binding domain 5 [Source:MGI Symbol;Acc:MGI:1355295]	-	gene	Name match	0	8.24129e-12	8.36097e-10	-1.13608	-1.06033
Tdrp	8	14002008	14025032	-	Tdrp	ENSMUSG00000050052	testis development related protein [Source:MGI Symbol;Acc:MGI:1919398]	-	gene	Name match	0	0.00712102	0.0333713	-1.13412	-0.77618
Zfp697	3	98289777	98661128	+	Zfp697	ENSMUSG00000050064	zinc finger protein 697 [Source:MGI Symbol;Acc:MGI:2139736]	+	gene	Name match	0	0.00445719	0.0230453	-1.13313	-0.802927
Ddr1	17	35992459	36015513	-	Ddr1	ENSMUSG00000003534	discoidin domain receptor family; member 1 [Source:MGI Symbol;Acc:MGI:99216]	-	gene	Name match	0	8.86837e-06	0.000143344	-1.13102	-0.968564
Kazn	4	141829701	142205056	-	Kazn	ENSMUSG00000040606	kazrin; periplakin interacting protein [Source:MGI Symbol;Acc:MGI:1918779]	-	gene	Name match	0	0.000306904	0.00269626	-1.12767	-0.900079
Tnfaip8l1	17	56469477	56480955	+	Tnfaip8l1	ENSMUSG00000044469	tumor necrosis factor; alpha-induced protein 8-like 1 [Source:MGI Symbol;Acc:MGI:1913693]	+	gene	Name match	0	0.00080095	0.00587238	-1.12688	-0.871858
Ccdc116	16	16956928	16965093	-	Ccdc116	ENSMUSG00000022768	coiled-coil domain containing 116 [Source:MGI Symbol;Acc:MGI:1924122]	-	gene	Name match	0	0.000118092	0.00122345	-1.12446	-0.921417
Pet100	8	3671548	3675848	+	Pet100	ENSMUSG00000087687	PET100 homolog [Source:MGI Symbol;Acc:MGI:3615306]	+	gene	Name match	0	1.00058e-06	2.28551e-05	-1.12437	-0.989235
Slc25a10	11	120382666	120390013	+	Slc25a10	ENSMUSG00000025792	solute carrier family 25 (mitochondrial carrier; dicarboxylate transporter); member 10 [Source:MGI Symbol;Acc:MGI:1353497]	+	gene	Name match	0	4.4543e-07	1.14652e-05	-1.12382	-0.996155
Rab3d	9	21818787	21829488	-	Rab3d	ENSMUSG00000019066	RAB3D; member RAS oncogene family [Source:MGI Symbol;Acc:MGI:97844]	-	gene	Name match	0	0.0113265	0.048314	-1.12326	-0.743414
Rasl11b	5	74355947	74360142	+	Rasl11b	ENSMUSG00000049907	RAS-like; family 11; member B [Source:MGI Symbol;Acc:MGI:1916189]	+	gene	Name match	0	1.63767e-06	3.47444e-05	-1.12149	-0.982412
Pmm1	15	81835309	81845131	-	Pmm1	ENSMUSG00000022474	phosphomannomutase 1 [Source:MGI Symbol;Acc:MGI:1353418]	-	gene	Name match	0	6.55218e-12	6.86647e-10	-1.12136	-1.04901
Ptp4a3	15	73594994	73630615	+	Ptp4a3	ENSMUSG00000059895	protein tyrosine phosphatase 4a3 [Source:MGI Symbol;Acc:MGI:1277098]	+	gene	Name match	0	8.02535e-05	0.000888378	-1.11944	-0.926183
Nme4	17	26310708	26314576	-	Nme4	ENSMUSG00000024177	NME/NM23 nucleoside diphosphate kinase 4 [Source:MGI Symbol;Acc:MGI:1931148]	-	gene	Name match	0	3.53392e-06	6.7134e-05	-1.11855	-0.97223
Birc3	9	7848700	7873187	-	Birc3	ENSMUSG00000032000	baculoviral IAP repeat-containing 3 [Source:MGI Symbol;Acc:MGI:1197007]	-	gene	Name match	0	0.0001233	0.00126572	-1.11767	-0.916847
Tgfb1	7	25386427	25404502	+	Tgfb1	ENSMUSG00000002603	transforming growth factor; beta 1 [Source:MGI Symbol;Acc:MGI:98725]	+	gene	Name match	0	9.69443e-11	7.4859e-09	-1.11542	-1.03586
Fat1	8	45388484	45505294	+	Fat1	ENSMUSG00000070047	FAT atypical cadherin 1 [Source:MGI Symbol;Acc:MGI:109168]	+	gene	Name match	0	2.78978e-05	0.000364449	-1.11516	-0.942345
Tmem63b	17	45971097	45997831	-	Tmem63b	ENSMUSG00000036026	transmembrane protein 63b [Source:MGI Symbol;Acc:MGI:2387609]	-	gene	Name match	0	1.3987e-08	6.00843e-07	-1.11493	-1.01367
Tomm6	17	47997571	47999311	-	Tomm6	ENSMUSG00000033475	translocase of outer mitochondrial membrane 6 [Source:MGI Symbol;Acc:MGI:1913369]	-	gene	Name match	0	1.45763e-11	1.3791e-09	-1.11194	-1.03905
Gm26982	6	113691932	113693082	+	Gm26982	ENSMUSG00000097994	predicted gene; 26982 [Source:MGI Symbol;Acc:MGI:5504097]	+	gene	Name match	0	8.83591e-06	0.000142941	-1.10943	-0.955661
Fbxl15	19	46316623	46318885	+	Fbxl15	ENSMUSG00000025226	F-box and leucine-rich repeat protein 15 [Source:MGI Symbol;Acc:MGI:1915681]	+	gene	Name match	0	8.23441e-05	0.00090626	-1.10919	-0.920492
Gsr	8	34142551	34188191	+	Gsr	ENSMUSG00000031584	glutathione reductase [Source:MGI Symbol;Acc:MGI:95804]	+	gene	Name match	0	5.01519e-11	4.17706e-09	-1.10761	-1.03178
Gm21981	17	47997664	48005380	-	Gm21981	ENSMUSG00000079444	predicted gene 21981 [Source:MGI Symbol;Acc:MGI:5439450]	-	gene	Name match	0	1.21926e-11	1.18648e-09	-1.10614	-1.03485
Fzd10	5	128677908	128681157	+	Fzd10	ENSMUSG00000081683	frizzled class receptor 10 [Source:MGI Symbol;Acc:MGI:2136761]	+	gene	Name match	0	7.96408e-06	0.00013106	-1.10583	-0.954667
Map3k14	11	103110588	103158298	-	Map3k14	ENSMUSG00000020941	mitogen-activated protein kinase kinase kinase 14 [Source:MGI Symbol;Acc:MGI:1858204]	-	gene	Name match	0	1.60495e-05	0.000232535	-1.10381	-0.944114
Zyx	6	42326564	42337147	+	Zyx	ENSMUSG00000029860	zyxin [Source:MGI Symbol;Acc:MGI:103072]	+	gene	Name match	0	1.85062e-05	0.000260685	-1.10342	-0.941595
Tfrc	16	32427738	32451612	+	Tfrc	ENSMUSG00000022797	transferrin receptor [Source:MGI Symbol;Acc:MGI:98822]	+	gene	Name match	0	4.62713e-05	0.000555751	-1.10341	-0.92728
Ctdspl	9	118755521	118873066	+	Ctdspl	ENSMUSG00000047409	CTD (carboxy-terminal domain; RNA polymerase II; polypeptide A) small phosphatase-like [Source:MGI Symbol;Acc:MGI:1916524]	+	gene	Name match	0	0.000962824	0.00683691	-1.1025	-0.855276
Rnf225	7	12661343	12664999	+	Rnf225	ENSMUSG00000033967	ring finger protein 225 [Source:MGI Symbol;Acc:MGI:1924198]	+	gene	Name match	0	0.00203674	0.012499	-1.10002	-0.827666
Dmpk	7	18817774	18827746	+	Dmpk	ENSMUSG00000030409	dystrophia myotonica-protein kinase [Source:MGI Symbol;Acc:MGI:94906]	+	gene	Name match	0	6.94331e-07	1.65537e-05	-1.09947	-0.9756
Irf1	11	53660841	53669200	+	Irf1	ENSMUSG00000018899	interferon regulatory factor 1 [Source:MGI Symbol;Acc:MGI:96590]	+	gene	Name match	0	4.99241e-13	7.55716e-11	-1.09722	-1.03548
Paqr5	9	61860763	61934138	-	Paqr5	ENSMUSG00000032278	progestin and adipoQ receptor family member V [Source:MGI Symbol;Acc:MGI:1921340]	-	gene	Name match	0	0.00725246	0.0338406	-1.09618	-0.765615
Fam160a1	3	85567368	85724598	-	Fam160a1	ENSMUSG00000051000	family with sequence similarity 160; member A1 [Source:MGI Symbol;Acc:MGI:2444746]	-	gene	Name match	0	0.00309748	0.0174067	-1.09485	-0.80801
Nrgn	9	37455788	37464200	-	Nrgn	ENSMUSG00000053310	neurogranin [Source:MGI Symbol;Acc:MGI:1927184]	-	gene	Name match	0	0.0104548	0.0452162	-1.09176	-0.743493
Psme2b	11	48836181	48837017	-	Psme2b	ENSMUSG00000078153	protease (prosome; macropain) activator subunit 2B [Source:MGI Symbol;Acc:MGI:1341073]	-	gene	Name match	0	3.68999e-05	0.000459695	-1.09095	-0.924021
Kif26a	12	112112642	112148181	+	Kif26a	ENSMUSG00000021294	kinesin family member 26A [Source:MGI Symbol;Acc:MGI:2447072]	+	gene	Name match	0	0.00501141	0.0253432	-1.08995	-0.78342
Slco2a1	9	102865911	102973201	+	Slco2a1	ENSMUSG00000032548	solute carrier organic anion transporter family; member 2a1 [Source:MGI Symbol;Acc:MGI:1346021]	+	gene	Name match	0	0.00248421	0.0146013	-1.08595	-0.813958
Ctsd	7	141929648	141941775	-	Ctsd	ENSMUSG00000007891	cathepsin D [Source:MGI Symbol;Acc:MGI:88562]	-	gene	Name match	0	5.96253e-12	6.35326e-10	-1.08582	-1.02011
Lcat	8	106666183	106670014	-	Lcat	ENSMUSG00000035237	lecithin cholesterol acyltransferase [Source:MGI Symbol;Acc:MGI:96755]	-	gene	Name match	0	0.000863191	0.00623386	-1.08546	-0.851403
Mast1	8	85638532	85663988	-	Mast1	ENSMUSG00000053693	microtubule associated serine/threonine kinase 1 [Source:MGI Symbol;Acc:MGI:1861901]	-	gene	Name match	0	0.00229553	0.0136949	-1.08534	-0.818164
Alcam	16	52069359	52274437	-	Alcam	ENSMUSG00000022636	activated leukocyte cell adhesion molecule [Source:MGI Symbol;Acc:MGI:1313266]	-	gene	Name match	0	0.0012402	0.00835546	-1.08514	-0.840258
Parp12	6	39063344	39095283	-	Parp12	ENSMUSG00000038507	poly (ADP-ribose) polymerase family; member 12 [Source:MGI Symbol;Acc:MGI:2143990]	-	gene	Name match	0	0.00493869	0.0250321	-1.08482	-0.783168
Perp	10	18720768	18732821	+	Perp	ENSMUSG00000019851	PERP; TP53 apoptosis effector [Source:MGI Symbol;Acc:MGI:1929938]	+	gene	Name match	0	4.44711e-07	1.14621e-05	-1.08128	-0.966572
Eef1akmt1	14	57787054	57809069	-	Eef1akmt1	ENSMUSG00000021951	EEF1A alpha lysine methyltransferase 1 [Source:MGI Symbol;Acc:MGI:1915293]	-	gene	Name match	0	1.05297e-06	2.38802e-05	-1.08116	-0.959426
Pwwp3b	X	138110791	138139084	+	Pwwp3b	ENSMUSG00000042515	PWWP domain containing 3B [Source:MGI Symbol;Acc:MGI:2445062]	+	gene	Name match	0	0.00382931	0.0205389	-1.08107	-0.793939
Romo1	2	155985959	155987717	+	Romo1	ENSMUSG00000067847	reactive oxygen species modulator 1 [Source:MGI Symbol;Acc:MGI:1914317]	+	gene	Name match	0	1.55894e-07	4.68248e-06	-1.08042	-0.973617
Pltp	2	164681438	164699631	-	Pltp	ENSMUSG00000017754	phospholipid transfer protein [Source:MGI Symbol;Acc:MGI:103151]	-	gene	Name match	0	2.47235e-05	0.000329757	-1.0798	-0.923185
Gm49450	15	98830018	98851432	-	Gm49450	ENSMUSG00000116358	predicted gene; 49450 [Source:MGI Symbol;Acc:MGI:6155101]	-	gene	Name match	0	1.01423e-09	6.02629e-08	-1.0776	-0.997291
Rarg	15	102143373	102165952	-	Rarg	ENSMUSG00000001288	retinoic acid receptor; gamma [Source:MGI Symbol;Acc:MGI:97858]	-	gene	Name match	0	1.68708e-05	0.00024285	-1.07757	-0.927099
Mir22hg	11	75352365	75357502	+	Mir22hg	ENSMUSG00000085148	Mir22 host gene (non-protein coding) [Source:MGI Symbol;Acc:MGI:1914348]	+	gene	Name match	0	1.95307e-10	1.41638e-08	-1.074	-1.00035
Star	8	26296583	26306010	+	Star	ENSMUSG00000031574	steroidogenic acute regulatory protein [Source:MGI Symbol;Acc:MGI:102760]	+	gene	Name match	0	0.00625047	0.0302117	-1.07328	-0.766961
Polr2l	7	141051773	141055045	-	Polr2l	ENSMUSG00000038489	polymerase (RNA) II (DNA directed) polypeptide L [Source:MGI Symbol;Acc:MGI:1913741]	-	gene	Name match	0	0.00148982	0.00974126	-1.07283	-0.828025
Prob1	18	35783404	35788291	-	Prob1	ENSMUSG00000073600	proline rich basic protein 1 [Source:MGI Symbol;Acc:MGI:2686460]	-	gene	Name match	0	7.86091e-05	0.0008722	-1.07157	-0.900143
Grb7	11	98337220	98346199	+	Grb7	ENSMUSG00000019312	growth factor receptor bound protein 7 [Source:MGI Symbol;Acc:MGI:102683]	+	gene	Name match	0	6.51458e-05	0.000742249	-1.07074	-0.90275
Fdft1	14	63382599	63417027	-	Fdft1	ENSMUSG00000021273	farnesyl diphosphate farnesyl transferase 1 [Source:MGI Symbol;Acc:MGI:102706]	-	gene	Name match	0	0.000894557	0.00643602	-1.06934	-0.843003
Cldn4	5	134973973	134975788	-	Cldn4	ENSMUSG00000047501	claudin 4 [Source:MGI Symbol;Acc:MGI:1313314]	-	gene	Name match	0	0.00264522	0.0153304	-1.06892	-0.805001
Csrp1	1	135647799	135679970	+	Csrp1	ENSMUSG00000026421	cysteine and glycine-rich protein 1 [Source:MGI Symbol;Acc:MGI:88549]	+	gene	Name match	0	0.00110242	0.0076155	-1.06742	-0.835667
Ppp1r14b	19	6952336	6954692	+	Ppp1r14b	ENSMUSG00000056612	protein phosphatase 1; regulatory inhibitor subunit 14B [Source:MGI Symbol;Acc:MGI:107682]	+	gene	Name match	0	3.45766e-06	6.59479e-05	-1.0657	-0.937781
Dkkl1	7	44856943	44861571	-	Dkkl1	ENSMUSG00000030792	dickkopf-like 1 [Source:MGI Symbol;Acc:MGI:1354963]	-	gene	Name match	0	0.00239433	0.0141779	-1.06568	-0.807802
Card10	15	78659338	78687242	-	Card10	ENSMUSG00000033170	caspase recruitment domain family; member 10 [Source:MGI Symbol;Acc:MGI:2146012]	-	gene	Name match	0	1.46059e-11	1.3791e-09	-1.06514	-1.00073
Lgals1	15	78810925	78814665	+	Lgals1	ENSMUSG00000068220	lectin; galactose binding; soluble 1 [Source:MGI Symbol;Acc:MGI:96777]	+	gene	Name match	0	2.94124e-09	1.52856e-07	-1.06446	-0.982689
Aopep	13	63112707	63473910	+	Aopep	ENSMUSG00000021458	aminopeptidase O [Source:MGI Symbol;Acc:MGI:1919311]	+	gene	Name match	0	1.05069e-05	0.000164396	-1.06279	-0.923867
Serpinb1a	13	33026075	33035168	-	Serpinb1a	ENSMUSG00000044734	serine (or cysteine) peptidase inhibitor; clade B; member 1a [Source:MGI Symbol;Acc:MGI:1913472]	-	gene	Name match	0	0.00824586	0.0374909	-1.06177	-0.749626
Pkp3	7	140658131	140670423	+	Pkp3	ENSMUSG00000054065	plakophilin 3 [Source:MGI Symbol;Acc:MGI:1891830]	+	gene	Name match	0	0.00166534	0.0106089	-1.06119	-0.819322
Gm21972	1	86061359	86090510	+	Gm21972	ENSMUSG00000094638	predicted gene 21972 [Source:MGI Symbol;Acc:MGI:5439441]	+	gene	Name match	0	5.13166e-08	1.80917e-06	-1.06064	-0.96593
Tmem102	11	69694429	69696450	-	Tmem102	ENSMUSG00000089876	transmembrane protein 102 [Source:MGI Symbol;Acc:MGI:1921591]	-	gene	Name match	0	0.00293084	0.0166567	-1.05908	-0.797505
Gm7160	1	105907080	105918012	-	Gm7160	ENSMUSG00000099843	predicted gene 7160 [Source:MGI Symbol;Acc:MGI:3646078]	-	gene	Name match	0	0.0053339	0.0266179	-1.05379	-0.769798
Ccnd1	7	144483668	144493662	-	Ccnd1	ENSMUSG00000070348	cyclin D1 [Source:MGI Symbol;Acc:MGI:88313]	-	gene	Name match	0	6.89899e-05	0.000780917	-1.05375	-0.891869
Capg	6	72521374	72539966	+	Capg	ENSMUSG00000056737	capping protein (actin filament); gelsolin- like [Source:MGI Symbol;Acc:MGI:1098259]	+	gene	Name match	0	8.63139e-11	6.74699e-09	-1.05277	-0.985676
Galnt6	15	100589694	100627257	-	Galnt6	ENSMUSG00000037280	polypeptide N- acetylgalactosaminyltransferase 6 [Source:MGI Symbol;Acc:MGI:1891640]	-	gene	Name match	0	0.0103677	0.0449622	-1.05252	-0.732361
Aprt	8	123301374	123303648	-	Aprt	ENSMUSG00000006589	adenine phosphoribosyl transferase [Source:MGI Symbol;Acc:MGI:88061]	-	gene	Name match	0	2.70973e-09	1.43563e-07	-1.05195	-0.973218
Ppp1r21	17	88837546	88895795	+	Ppp1r21	ENSMUSG00000034709	protein phosphatase 1; regulatory subunit 21 [Source:MGI Symbol;Acc:MGI:1921075]	+	gene	Name match	0	8.05572e-19	3.93966e-16	-1.05074	-1.01387
Mapkapk3	9	107132126	107167076	-	Mapkapk3	ENSMUSG00000032577	mitogen-activated protein kinase-activated protein kinase 3 [Source:MGI Symbol;Acc:MGI:2143163]	-	gene	Name match	0	6.05457e-06	0.000104695	-1.05021	-0.921726
Pot1b	17	55958951	56019628	-	Pot1b	ENSMUSG00000024174	protection of telomeres 1B [Source:MGI Symbol;Acc:MGI:1920086]	-	gene	Name match	0	1.43593e-06	3.12399e-05	-1.05003	-0.935387
Echdc1	10	29189162	29223465	+	Echdc1	ENSMUSG00000019883	enoyl Coenzyme A hydratase domain containing 1 [Source:MGI Symbol;Acc:MGI:1277169]	+	gene	Name match	0	0.000226365	0.00210008	-1.0495	-0.86775
Sh3yl1	12	30961667	31010161	+	Sh3yl1	ENSMUSG00000020669	Sh3 domain YSC-like 1 [Source:MGI Symbol;Acc:MGI:1346118]	+	gene	Name match	0	0.000906234	0.00650286	-1.04802	-0.833415
Pdgfb	15	79880075	79899178	-	Pdgfb	ENSMUSG00000000489	platelet derived growth factor; B polypeptide [Source:MGI Symbol;Acc:MGI:97528]	-	gene	Name match	0	0.00244296	0.0144008	-1.04481	-0.798718
Srcin1	11	97400166	97467012	-	Srcin1	ENSMUSG00000038453	SRC kinase signaling inhibitor 1 [Source:MGI Symbol;Acc:MGI:1933179]	-	gene	Name match	0	0.00445978	0.0230498	-1.04467	-0.773914
Atp1b1	1	164264678	164285924	-	Atp1b1	ENSMUSG00000026576	ATPase; Na+/K+ transporting; beta 1 polypeptide [Source:MGI Symbol;Acc:MGI:88108]	-	gene	Name match	0	4.55173e-08	1.63536e-06	-1.04309	-0.953394
Pde8a	7	80863344	80984281	+	Pde8a	ENSMUSG00000025584	phosphodiesterase 8A [Source:MGI Symbol;Acc:MGI:1277116]	+	gene	Name match	0	0.00451383	0.0233123	-1.04228	-0.773401
Hmg20b	10	81181882	81186314	-	Hmg20b	ENSMUSG00000020232	high mobility group 20B [Source:MGI Symbol;Acc:MGI:1341190]	-	gene	Name match	0	3.74417e-06	7.02189e-05	-1.04081	-0.920272
Mapk13	17	28988271	28999207	+	Mapk13	ENSMUSG00000004864	mitogen-activated protein kinase 13 [Source:MGI Symbol;Acc:MGI:1346864]	+	gene	Name match	0	3.86899e-05	0.000477318	-1.0373	-0.89093
Tk1	11	117706352	117716918	-	Tk1	ENSMUSG00000025574	thymidine kinase 1 [Source:MGI Symbol;Acc:MGI:98763]	-	gene	Name match	0	8.25939e-15	1.83176e-12	-1.03643	-0.990775
Adgrg1	8	95701379	95740845	+	Adgrg1	ENSMUSG00000031785	adhesion G protein-coupled receptor G1 [Source:MGI Symbol;Acc:MGI:1340051]	+	gene	Name match	0	0.00776397	0.0355967	-1.03526	-0.743674
Rnf208	2	25132941	25134274	+	Rnf208	ENSMUSG00000044628	ring finger protein 208 [Source:MGI Symbol;Acc:MGI:1916096]	+	gene	Name match	0	9.73388e-05	0.00104359	-1.03312	-0.874235
Rflnb	11	75910020	75918608	-	Rflnb	ENSMUSG00000020846	refilin B [Source:MGI Symbol;Acc:MGI:1923816]	-	gene	Name match	0	2.44319e-06	4.9155e-05	-1.03277	-0.918679
Zfp385a	15	103222322	103248520	-	Zfp385a	ENSMUSG00000000552	zinc finger protein 385A [Source:MGI Symbol;Acc:MGI:1352495]	-	gene	Name match	0	3.81316e-10	2.51166e-08	-1.0327	-0.964795
Atxn1	13	45703231	46118484	-	Atxn1	ENSMUSG00000046876	ataxin 1 [Source:MGI Symbol;Acc:MGI:104783]	-	gene	Name match	0	7.05106e-05	0.000794056	-1.03163	-0.878734
Slc66a2	18	80296507	80335940	+	Slc66a2	ENSMUSG00000034006	solute carrier family 66 member 2 [Source:MGI Symbol;Acc:MGI:1914193]	+	gene	Name match	0	1.79564e-11	1.63868e-09	-1.03015	-0.97117
Atp6v0e	17	26882205	26918621	+	Atp6v0e	ENSMUSG00000015575	ATPase; H+ transporting; lysosomal V0 subunit E [Source:MGI Symbol;Acc:MGI:1328318]	+	gene	Name match	0	5.87322e-13	8.68371e-11	-1.02772	-0.976319
Reep1	6	71684545	71787694	+	Reep1	ENSMUSG00000052852	receptor accessory protein 1 [Source:MGI Symbol;Acc:MGI:1098827]	+	gene	Name match	0	5.64418e-05	0.000657615	-1.0269	-0.879292
Maged2	X	149589366	149597341	-	Maged2	ENSMUSG00000025268	MAGE family member D2 [Source:MGI Symbol;Acc:MGI:1933391]	-	gene	Name match	0	3.54463e-14	7.04237e-12	-1.02648	-0.979993
Ppl	16	4904155	4950285	-	Ppl	ENSMUSG00000039457	periplakin [Source:MGI Symbol;Acc:MGI:1194898]	-	gene	Name match	0	0.0101757	0.0443311	-1.02487	-0.725536
Map4k2	19	6391165	6405645	+	Map4k2	ENSMUSG00000024948	mitogen-activated protein kinase kinase kinase kinase 2 [Source:MGI Symbol;Acc:MGI:1346883]	+	gene	Name match	0	3.00038e-06	5.84539e-05	-1.02312	-0.910241
Slc16a3	11	120839306	120851694	+	Slc16a3	ENSMUSG00000025161	solute carrier family 16 (monocarboxylic acid transporters); member 3 [Source:MGI Symbol;Acc:MGI:1933438]	+	gene	Name match	0	1.00019e-11	9.88425e-10	-1.02304	-0.966566
Capn15	17	26177338	26204770	-	Capn15	ENSMUSG00000037326	calpain 15 [Source:MGI Symbol;Acc:MGI:1355075]	-	gene	Name match	0	2.82874e-05	0.000368377	-1.02246	-0.885778
Adgrl2	3	148521219	148696191	-	Adgrl2	ENSMUSG00000028184	adhesion G protein-coupled receptor L2 [Source:MGI Symbol;Acc:MGI:2139714]	-	gene	Name match	0	0.00346404	0.018991	-1.02204	-0.776126
Stk10	11	32483305	32574587	+	Stk10	ENSMUSG00000020272	serine/threonine kinase 10 [Source:MGI Symbol;Acc:MGI:1099439]	+	gene	Name match	0	5.03407e-07	1.27114e-05	-1.02172	-0.923046
Wnt9a	11	59197754	59224378	+	Wnt9a	ENSMUSG00000000126	wingless-type MMTV integration site family; member 9A [Source:MGI Symbol;Acc:MGI:2446084]	+	gene	Name match	0	0.000706992	0.00532351	-1.02076	-0.826773
Nsdhl	X	71962163	72002120	+	Nsdhl	ENSMUSG00000031349	NAD(P) dependent steroid dehydrogenase-like [Source:MGI Symbol;Acc:MGI:1099438]	+	gene	Name match	0	7.82157e-05	0.000869859	-1.02024	-0.870043
Me1	9	86463424	86578006	-	Me1	ENSMUSG00000032418	malic enzyme 1; NADP(+)-dependent; cytosolic [Source:MGI Symbol;Acc:MGI:97043]	-	gene	Name match	0	4.11553e-06	7.60235e-05	-1.01993	-0.905153
Gm49337	4	116030581	116157038	+	Gm49337	ENSMUSG00000111410	predicted gene; 49337 [Source:MGI Symbol;Acc:MGI:6121526]	+	gene	Name match	0	0.00729704	0.0339786	-1.0193	-0.742402
Tmem158	9	123088118	123089829	-	Tmem158	ENSMUSG00000054871	transmembrane protein 158 [Source:MGI Symbol;Acc:MGI:1919559]	-	gene	Name match	0	0.000497195	0.00398278	-1.01922	-0.834866
Ndufa11	17	57024767	57029141	+	Ndufa11	ENSMUSG00000002379	NADH:ubiquinone oxidoreductase subunit A11 [Source:MGI Symbol;Acc:MGI:1917125]	+	gene	Name match	0	4.56558e-08	1.63683e-06	-1.01818	-0.934356
Ei24	9	36690455	36708689	-	Ei24	ENSMUSG00000062762	etoposide induced 2,4 mRNA [Source:MGI Symbol;Acc:MGI:108090]	-	gene	Name match	0	1.04288e-10	7.8932e-09	-1.01755	-0.956211
Endod1	9	14265286	14292803	-	Endod1	ENSMUSG00000037419	endonuclease domain containing 1 [Source:MGI Symbol;Acc:MGI:1919196]	-	gene	Name match	0	0.000627013	0.00482024	-1.0174	-0.827732
Rbm14	19	4850597	4861662	-	Rbm14	ENSMUSG00000006456	RNA binding motif protein 14 [Source:MGI Symbol;Acc:MGI:1929092]	-	gene	Name match	0	4.41692e-08	1.59855e-06	-1.01671	-0.933403
Cish	9	107173225	107179983	+	Cish	ENSMUSG00000032578	cytokine inducible SH2-containing protein [Source:MGI Symbol;Acc:MGI:103159]	+	gene	Name match	0	0.0011524	0.00788938	-1.01541	-0.810689
Mon1a	9	107765350	107780338	+	Mon1a	ENSMUSG00000032583	MON1 homolog A; secretory traffciking associated [Source:MGI Symbol;Acc:MGI:1920075]	+	gene	Name match	0	0.000227925	0.0021088	-1.01522	-0.848709
Plpp1	13	112937326	113004428	+	Plpp1	ENSMUSG00000021759	phospholipid phosphatase 1 [Source:MGI Symbol;Acc:MGI:108412]	+	gene	Name match	0	0.000210389	0.00197104	-1.01469	-0.849895
Trpv2	11	62465312	62491341	+	Trpv2	ENSMUSG00000018507	transient receptor potential cation channel; subfamily V; member 2 [Source:MGI Symbol;Acc:MGI:1341836]	+	gene	Name match	0	2.22568e-06	4.5353e-05	-1.01448	-0.906646
Brms1	19	5091382	5099945	+	Brms1	ENSMUSG00000080268	breast cancer metastasis-suppressor 1 [Source:MGI Symbol;Acc:MGI:2388804]	+	gene	Name match	0	3.81536e-07	1.00373e-05	-1.01434	-0.919459
Dsg2	18	20691131	20737578	+	Dsg2	ENSMUSG00000044393	desmoglein 2 [Source:MGI Symbol;Acc:MGI:1196466]	+	gene	Name match	0	0.00698237	0.0328624	-1.01289	-0.741715
Hspd1	1	55116994	55127402	-	Hspd1	ENSMUSG00000025980	heat shock protein 1 (chaperonin) [Source:MGI Symbol;Acc:MGI:96242]	-	gene	Name match	0	8.48935e-16	2.24885e-13	-1.01278	-0.972921
Lxn	3	67365331	67371259	-	Lxn	ENSMUSG00000047557	latexin [Source:MGI Symbol;Acc:MGI:107633]	-	gene	Name match	0	3.83594e-05	0.000474775	-1.0123	-0.875348
Lamb1	12	31315233	31379643	+	Lamb1	ENSMUSG00000002900	laminin B1 [Source:MGI Symbol;Acc:MGI:96743]	+	gene	Name match	0	0.000839065	0.00609889	-1.01211	-0.817629
Adamts4	1	171077990	171088206	+	Adamts4	ENSMUSG00000006403	a disintegrin-like and metallopeptidase (reprolysin type) with thrombospondin type 1 motif; 4 [Source:MGI Symbol;Acc:MGI:1339949]	+	gene	Name match	0	0.000496852	0.0039817	-1.01176	-0.830571
Nr3c1	18	39543598	39652474	-	Nr3c1	ENSMUSG00000024431	nuclear receptor subfamily 3; group C; member 1 [Source:MGI Symbol;Acc:MGI:95824]	-	gene	Name match	0	1.20161e-06	2.68051e-05	-1.00967	-0.90811
Btg2	1	134002908	134006858	-	Btg2	ENSMUSG00000020423	BTG anti-proliferation factor 2 [Source:MGI Symbol;Acc:MGI:108384]	-	gene	Name match	0	1.91813e-06	3.97123e-05	-1.00894	-0.903956
Cars2	8	11563977	11600783	-	Cars2	ENSMUSG00000056228	cysteinyl-tRNA synthetase 2 (mitochondrial)(putative) [Source:MGI Symbol;Acc:MGI:1919191]	-	gene	Name match	0	1.12291e-08	4.95689e-07	-1.00877	-0.93348
Kcnj10	1	172168777	172201652	+	Kcnj10	ENSMUSG00000044708	potassium inwardly-rectifying channel; subfamily J; member 10 [Source:MGI Symbol;Acc:MGI:1194504]	+	gene	Name match	0	4.47772e-07	1.15099e-05	-1.00852	-0.914264
Mrpl18	17	13130236	13135232	-	Mrpl18	ENSMUSG00000057388	mitochondrial ribosomal protein L18 [Source:MGI Symbol;Acc:MGI:1914931]	-	gene	Name match	0	4.23577e-10	2.74792e-08	-1.00757	-0.944014
Tuba1c	15	98927772	98935991	+	Tuba1c	ENSMUSG00000043091	tubulin; alpha 1C [Source:MGI Symbol;Acc:MGI:1095409]	+	gene	Name match	0	1.93776e-05	0.000271357	-1.00754	-0.880762
Usp25	16	76810594	76913668	+	Usp25	ENSMUSG00000022867	ubiquitin specific peptidase 25 [Source:MGI Symbol;Acc:MGI:1353655]	+	gene	Name match	0	0.00968408	0.0426176	-1.00545	-0.72257
Tmem254a	14	25923724	25928096	-	Tmem254a	ENSMUSG00000072676	transmembrane protein 254a [Source:MGI Symbol;Acc:MGI:1196450]	-	gene	Name match	0	0.000349396	0.00298464	-1.00504	-0.834457
Tfeb	17	48047955	48103344	+	Tfeb	ENSMUSG00000023990	transcription factor EB [Source:MGI Symbol;Acc:MGI:103270]	+	gene	Name match	0	0.00293879	0.016687	-1.00434	-0.775289
Dglucy	12	100745316	100863240	+	Dglucy	ENSMUSG00000021185	D-glutamate cyclase [Source:MGI Symbol;Acc:MGI:2444813]	+	gene	Name match	0	0.00823806	0.0374731	-1.00432	-0.731477
Cd82	2	93249456	93293485	-	Cd82	ENSMUSG00000027215	CD82 antigen [Source:MGI Symbol;Acc:MGI:104651]	-	gene	Name match	0	0.00071966	0.00540609	-1.00407	-0.817559
Ano8	8	71928663	71938607	-	Ano8	ENSMUSG00000034863	anoctamin 8 [Source:MGI Symbol;Acc:MGI:2687327]	-	gene	Name match	0	1.7206e-07	5.08004e-06	-1.00361	-0.916283
1110002J07Rik	10	66748268	66756037	-	1110002J07Rik	ENSMUSG00000097134	RIKEN cDNA 1110002J07 gene [Source:MGI Symbol;Acc:MGI:1915738]	-	gene	Name match	0	0.0104778	0.0452851	-1.00315	-0.718278
