# Supplementary material for: The GPI-anchor biosynthesis pathway is critical for syncytiotrophoblast differentiation and placental development
Source: Cell Mol Life Sci. 2024 May 31;81(1):246. doi: 10.1007/s00018-024-05284-2 (PMC11143174; doi:10.1007/s00018-024-05284-2)
Supplement: Supplementary file 7 — Supplementary file7 (XLSX 103 KB) [file 18_2024_5284_MOESM7_ESM.xlsx]

## Sheet: DAVID_upreg. genes_Pigl KO
Category	Term	Count	%	PValue	Genes	List Total	Pop Hits	Pop Total	Fold Enrichment	Bonferroni	Benjamini	FDR
UP_KW_BIOLOGICAL_PROCESS	KW-0028~Amino-acid biosynthesis	8	3.4188	1.74989e-08	PSAT1; CTH; PYCR1; ASNS; PHGDH; ALDH18A1; BCAT1; PSPH	132	26	10832	25.2494	1.25992e-06	1.25992e-06	1.17243e-06
GOTERM_BP_DIRECT	GO:0008652~cellular amino acid biosynthetic process	8	3.4188	3.32648e-09	PSAT1; CTH; PYCR1; ASNS; PHGDH; ALDH18A1; BCAT1; PSPH	199	25	20119	32.3522	5.57516e-06	5.57517e-06	5.52195e-06
UP_KW_BIOLOGICAL_PROCESS	KW-0029~Amino-acid transport	9	3.84615	2.07189e-07	SLC7A5; SLC7A7; SLC6A9; SLC38A7; SLC3A2; SLC1A5; SLC7A11; SLC38A3; SLC7A1	132	53	10832	13.9348	1.49175e-05	7.45881e-06	6.94083e-06
UP_SEQ_FEATURE	CARBOHYD:N-linked (GlcNAc,,,) asparagine	69	29.4872	1.20299e-08	ROBO4; PLVAP; DAGLA; PLXND1; CLSTN2; IL24; LY75; GPR63; IL5RA; VLDLR; HAPLN4; CRHBP; ADGRA2; CREB3L2; DNER; PIEZO2; CD38; CD177; MFSD2A; ACVR1; CSGALNACT1; CCBE1; SCARA3; ITGA1; SLC30A1; ERN1; ANO1; SLC7A7; ANGPTL6; PECAM1; HHIPL1; ADAM8; CDH15; ATF6; DDR2; SEMA7A; LPAR1; SEMA3G; SLC1A4; SLC3A2; SLC1A5; PCDH12; IL2RG; GDPD5; FUT1; DLL1; SLC7A1; FUT4; RNASET2B; RNASET2A; CD59A; CHSY1; MGAT5; STC2;…	210	3708	22269	1.97329	9.9246e-06	9.92465e-06	9.85247e-06
GOTERM_BP_DIRECT	GO:0030968~endoplasmic reticulum unfolded protein response	9	3.84615	3.96704e-08	ERN1; CCND1; STC2; DDIT3; CREB3L2; ATF6; HERPUD1; ATF4; PARP8	199	52	20119	17.4982	6.64855e-05	3.32438e-05	3.29265e-05
GOTERM_BP_DIRECT	GO:0006865~amino acid transport	9	3.84615	1.26106e-07	SLC7A5; SLC7A7; SLC6A9; SLC38A7; SLC3A2; SLC1A5; SLC7A11; SLC38A3; SLC7A1	199	60	20119	15.1651	0.000211331	7.04511e-05	6.97786e-05
KEGG_PATHWAY	mmu01230:Biosynthesis of amino acids	10	4.2735	3.17805e-07	PSAT1; GPT2; CTH; PYCR1; ASNS; PHGDH; ALDH18A1; BCAT1; PFKP; PSPH	107	79	9011	10.6601	7.91303e-05	7.91334e-05	7.72266e-05
UP_SEQ_FEATURE	TOPO_DOM:Cytoplasmic	60	25.641	3.20391e-07	PLVAP; DAGLA; PLXND1; CLSTN2; LY75; GPR63; IL5RA; SLC7A11; VLDLR; SYNE1; HERPUD1; ADGRA2; CREB3L2; DNER; CD38; FADS1; MFSD2A; ACVR1; CSGALNACT1; SCARA3; SLC30A2; ITGA1; SLC30A1; ZDHHC15; ERN1; ANO1; SLC7A5; SOAT2; PECAM1; ADAM8; CDH15; SFT2D2; ATF6; DDR2; LPAR1; SLC1A4; SLC3A2; SLC1A5; PCDH12; IL2RG; GDPD5; FUT1; DLL1; SLC7A1; FUT4; CHSY1; MGAT5; OCSTAMP; CDH22; ADAM23; LRRC8D; ST3GAL1; JAM3; RHB…	210	3276	22269	1.94218	0.000264287	0.000132161	0.0001312
UP_KW_DOMAIN	KW-1133~Transmembrane helix	84	35.8974	2.98455e-05	HRK; PLVAP; DAGLA; PLXND1; CLSTN2; DENND5B; GM20489; LY75; GPR63; IL5RA; SLC7A11; VLDLR; AFF1; SYNE1; HERPUD1; PREX2; ADGRA2; CREB3L2; DNER; PIEZO2; CD38; FADS1; CD177; MFSD2A; ACVR1; CSGALNACT1; CCBE1; SCARA3; PTGIS; SLC30A2; ITGA1; SMIM19; PAX6; SLC30A1; ZDHHC15; PARP8; RNF144A; ERN1; ANO1; SLC7A5; SLC7A7; SOAT2; PECAM1; ADAM8; CDH15; SFT2D2; ATF6; DDR2; TLCD5; OTUB2; LPAR1; SLC1A4; SLC3A2; SLC…	154	5644	14855	1.43564	0.00059674	0.000596909	0.000567064
GOTERM_BP_DIRECT	GO:0034976~response to endoplasmic reticulum stress	9	3.84615	2.96984e-06	NIBAN1; ERN1; MARCKS; STC2; DDIT3; CREB3L2; TRIB3; HERPUD1; ATF4	199	90	20119	10.1101	0.00496508	0.00124436	0.00123248
GOTERM_BP_DIRECT	GO:0003333~amino acid transmembrane transport	6	2.5641	7.17546e-06	SLC7A5; SLC7A7; SLC38A7; SLC1A5; SLC7A11; SLC38A3	199	28	20119	21.6644	0.0119541	0.00240521	0.00238225
UP_KW_BIOLOGICAL_PROCESS	KW-0834~Unfolded protein response	6	2.5641	0.000126643	ERN1; DDIT3; CREB3L2; CHAC1; ATF6; HERPUD1	132	41	10832	12.0089	0.00907745	0.00303944	0.00282837
UP_KW_DOMAIN	KW-0812~Transmembrane	85	36.3248	0.000344438	HRK; PLVAP; DAGLA; PLXND1; CLSTN2; DENND5B; GM20489; LY75; GPR63; IL5RA; SLC7A11; VLDLR; AFF1; SYNE1; HERPUD1; PREX2; ADGRA2; CREB3L2; DNER; PIEZO2; CD38; FADS1; CD177; MFSD2A; ACVR1; CSGALNACT1; CCBE1; SCARA3; PTGIS; SLC30A2; ITGA1; SMIM19; PAX6; SLC30A1; ZDHHC15; PARP8; RNF144A; ERN1; ANO1; SLC7A5; SLC7A7; SOAT2; PECAM1; ADAM8; CDH15; SFT2D2; ATF6; DDR2; TLCD5; OTUB2; LPAR1; SLC1A4; SLC3A2; SLC…	154	6094	14855	1.34545	0.00686626	0.00344438	0.00327216
GOTERM_BP_DIRECT	GO:0043525~positive regulation of neuron apoptotic process	8	3.4188	2.075e-05	HDAC4; HRK; EGR1; FASL; DDIT3; ITGA1; NUPR1; ATF4	199	85	20119	9.51534	0.0341796	0.00579618	0.00574084
UP_KW_PTM	KW-0325~Glycoprotein	74	31.6239	0.000306964	ROBO4; PLVAP; DAGLA; PLXND1; CLSTN2; IL24; LY75; GPR63; IL5RA; VLDLR; HAPLN4; LY6C1; CRHBP; ADAMTS3; ADGRA2; CREB3L2; DNER; PIEZO2; CD38; CD177; MFSD2A; ACVR1; CSGALNACT1; CCBE1; SCARA3; ITGA1; SLC30A1; ERN1; ANO1; SLC7A7; ANGPTL6; PECAM1; HHIPL1; ADAM8; CDH15; ATF6; LY6G; DDR2; SEMA7A; LPAR1; SEMA3G; SLC1A4; SLC3A2; SLC1A5; PCDH12; IL2RG; GDPD5; FUT1; DLL1; SLC7A1; FUT4; RNASET2B; RNASET2A; CD59…	163	4145	12967	1.42023	0.00642649	0.0067532	0.00644624
GOTERM_MF_DIRECT	GO:0015179~L-amino acid transmembrane transporter activity	6	2.5641	1.48203e-05	SLC7A5; SLC7A7; SLC38A7; SLC1A4; SLC1A5; SLC7A11	192	31	18600	18.75	0.00682363	0.00684697	0.00672841
GOTERM_CC_DIRECT	GO:0016020~membrane	105	44.8718	2.46368e-05	PLVAP; CLSTN2; PLXND1; DENND5B; GPR63; LY75; IL5RA; LY6C1; CCND1; ADGRA2; CREB3L2; PIEZO2; FADS1; CD177; MFSD2A; CSGALNACT1; ACVR1; SCARA3; SLC30A2; SLC30A1; ERN1; RNF125; SOAT2; HHIPL1; ADAM8; ATF6; LY6G; ATF4; SEMA7A; LPAR1; SLC1A4; SLC1A5; PCDH12; FUT1; FUT4; ADAP2; OCSTAMP; CDH22; SLC38A7; SLC38A3; ST3GAL1; NIBAN1; RHBDD1; PLET1; SYT7; GNAO1; CYP26A1; CCDC88A; FASL; SLC6A9; ALDH18A1; HRK; ROB…	203	7861	21095	1.38802	0.0071193	0.00714467	0.00660266
UP_KW_DOMAIN	KW-0735~Signal-anchor	14	5.98291	0.00115476	CSGALNACT1; SCARA3; PLVAP; SLC3A2; FUT1; FUT4; CHSY1; FASL; MGAT5; CREB3L2; HSD17B2; CD38; ATF6; ST3GAL1	154	470	14855	2.87331	0.0228436	0.00769841	0.00731349
UP_KW_BIOLOGICAL_PROCESS	KW-0718~Serine biosynthesis	3	1.28205	0.000432012	PSAT1; PHGDH; PSPH	132	3	10832	82.0606	0.0306326	0.00777622	0.00723621
GOTERM_BP_DIRECT	GO:0043542~endothelial cell migration	6	2.5641	3.85017e-05	CCBE1; PLXND1; ADGRA2; NOS3; PECAM1; VEGFA	199	39	20119	15.5539	0.0624921	0.0092184	0.0091304
UP_SEQ_FEATURE	TOPO_DOM:Extracellular	43	18.3761	5.72947e-05	PLVAP; DAGLA; PLXND1; CLSTN2; LPAR1; GPR63; LY75; IL5RA; SLC1A4; SLC3A2; SLC7A11; VLDLR; PCDH12; SLC1A5; GDPD5; IL2RG; DLL1; SLC7A1; ADGRA2; OCSTAMP; CDH22; ADAM23; DNER; CD38; LRRC8D; CD177; MFSD2A; JAM3; ACVR1; SCARA3; SEMA4C; ITGA1; SLC30A1; ANO1; SLC7A5; SLC6A9; FASL; P2RX3; PECAM1; ADAM8; CDH15; NECTIN3; DDR2	210	2414	22269	1.88892	0.0461697	0.015756	0.0156415
GOTERM_BP_DIRECT	GO:0002693~positive regulation of cellular extravasation	4	1.7094	7.54953e-05	PLVAP; PECAM1; ADAM8; JAM3	199	9	20119	44.9336	0.118857	0.0158163	0.0156653
UP_SEQ_FEATURE	TRANSMEM:Helical; Signal-anchor for type II membrane protein	14	5.98291	8.44537e-05	CSGALNACT1; SCARA3; PLVAP; SLC3A2; FUT1; FUT4; CHSY1; FASL; MGAT5; CREB3L2; HSD17B2; CD38; ATF6; ST3GAL1	210	389	22269	3.81645	0.0673052	0.0174186	0.0172919
SMART	SM00338:BRLZ	6	2.5641	0.000176934	DDIT3; CREB3L2; ATF5; ATF6; JDP2; ATF4	107	53	10617	11.2329	0.0185818	0.018755	0.018755
UP_KW_BIOLOGICAL_PROCESS	KW-0037~Angiogenesis	8	3.4188	0.00134795	CCBE1; ROBO4; PLXND1; ADGRA2; ANGPTL6; FN1; VEGFA; JAM3	132	137	10832	4.79186	0.0925509	0.0194105	0.0180625
UP_SEQ_FEATURE	DOMAIN:bZIP	6	2.5641	0.000151059	DDIT3; CREB3L2; ATF5; ATF6; JDP2; ATF4	210	54	22269	11.7825	0.11718	0.0247096	0.0245299
UP_SEQ_FEATURE	REGION:Basic motif	6	2.5641	0.000179706	DDIT3; CREB3L2; ATF5; ATF6; JDP2; ATF4	210	56	22269	11.3617	0.137803	0.0247096	0.0245299
GOTERM_MF_DIRECT	GO:0015180~L-alanine transmembrane transporter activity	4	1.7094	0.000121299	SLC38A7; SLC3A2; SLC1A4; SLC38A3	192	10	18600	38.75	0.054502	0.025087	0.0246526
GOTERM_MF_DIRECT	GO:0003824~catalytic activity	14	5.98291	0.000162903	GCH1; GPT2; SLC3A2; NMNAT2; ALDH1L2; ERN1; PDE10A; MTHFD2; PSAT1; CTH; HHIPL1; ALDH18A1; BCAT1; PFKP	192	381	18600	3.55971	0.0725044	0.025087	0.0246526
GOTERM_BP_DIRECT	GO:0007399~nervous system development	15	6.41026	0.000148536	SEMA7A; PHF10; AVIL; SEMA4C; FN1; GDPD5; CPLX2; DLL1; VEGFA; CCDC88A; MAP1B; ATOH8; CHN1; CHAC1; ARHGEF7	199	448	20119	3.38506	0.220392	0.0276607	0.0273966
UP_KW_CELLULAR_COMPONENT	KW-1003~Cell membrane	54	23.0769	0.0032921	PLVAP; DAGLA; PLXND1; CLSTN2; GPR63; SLC7A11; LY6C1; ADGRA2; DNER; CD177; MFSD2A; SLC30A2; SLC30A1; RNF144A; ANO1; SLC7A5; SLC7A7; HAX1; LCK; PECAM1; ACSBG1; LCP1; CDH15; LY6G; ATF4; DDR2; SEMA7A; LPAR1; SLC3A2; SLC1A5; PCDH12; IL2RG; DLL1; SLC7A1; ADAP2; CD59A; CDH22; ADAM23; LRRC8D; SLC38A3; JAM3; PLA2G2F; NOS3; SEMA4C; SPRY4; PLET1; SYT7; VEGFA; GNAO1; CCDC88A; FASL; P2RX3; SLC6A9; NECTIN3	184	3637	17881	1.44286	0.0911985	0.0387648	0.0320812
UP_KW_CELLULAR_COMPONENT	KW-0472~Membrane	113	48.2906	0.00388409	PLVAP; CLSTN2; PLXND1; DENND5B; GM20489; GPR63; LY75; IL5RA; LY6C1; PREX2; CCND1; ADGRA2; CREB3L2; PIEZO2; FADS1; CD177; MFSD2A; CSGALNACT1; ACVR1; CCBE1; SCARA3; SLC30A2; SLC30A1; ERN1; ARMCX4; RNF125; SOAT2; ADAM8; ATF6; LY6G; ATF4; SEMA7A; LPAR1; SLC1A4; SLC1A5; PCDH12; FUT1; FUT4; RNASET2B; RNASET2A; CACNA1I; ADAP2; OCSTAMP; CDH22; SLC38A7; SLC38A3; ST3GAL1; NIBAN1; RHBDD1; D430041D05RIK; PLE…	184	9152	17881	1.19988	0.106722	0.0387648	0.0320812
UP_KW_CELLULAR_COMPONENT	KW-0966~Cell projection	23	9.82906	0.00401015	DAGLA; MACIR; PLXND1; CLSTN2; AVIL; SPRY4; CFAP91; SLC7A11; NMNAT2; GDPD5; CPLX2; SYT7; AHI1; ANO1; CCDC88A; ARHGAP31; ADGRA2; TUBB3; MAP1B; SLC38A7; GARS; LCP1; ARHGEF7	184	1165	17881	1.91856	0.109995	0.0387648	0.0320812
GOTERM_BP_DIRECT	GO:0006986~response to unfolded protein	6	2.5641	0.000263405	ERN1; DDIT3; CREB3L2; CHAC1; ATF6; HERPUD1	199	58	20119	10.4587	0.356945	0.0401166	0.0397336
GOTERM_BP_DIRECT	GO:0009612~response to mechanical stimulus	6	2.5641	0.000285517	P2RX3; LCK; MAP1B; PIEZO2; ASNS; PSPH	199	59	20119	10.2814	0.380347	0.0401166	0.0397336
GOTERM_BP_DIRECT	GO:1902024~L-histidine transport	3	1.28205	0.000287231	SLC7A5; SLC3A2; SLC38A3	199	3	20119	101.101	0.382125	0.0401166	0.0397336
GOTERM_BP_DIRECT	GO:0010595~positive regulation of endothelial cell migration	6	2.5641	0.00038833	CCBE1; ADGRA2; ATOH8; FUT1; RIN2; VEGFA	199	63	20119	9.62862	0.478459	0.0500647	0.0495867
UP_KW_BIOLOGICAL_PROCESS	KW-0221~Differentiation	19	8.11966	0.0043918	ROBO4; SEMA7A; IHO1; NOS3; RHBDD1; SEMA4C; CFAP91; PAX6; CPLX2; PLET1; DLL1; VEGFA; SYNE1; AHI1; ANGPTL6; OCSTAMP; ATOH8; DNER; JAM3	132	758	10832	2.05693	0.271601	0.0527017	0.0490418
GOTERM_BP_DIRECT	GO:0006564~L-serine biosynthetic process	3	1.28205	0.000570734	PSAT1; PHGDH; PSPH	199	4	20119	75.8254	0.615889	0.0681972	0.0675462
GOTERM_BP_DIRECT	GO:0001525~angiogenesis	11	4.70085	0.000610357	CCBE1; ROBO4; PLXND1; ADGRA2; ANGPTL6; NOS3; PECAM1; FN1; ADAM8; VEGFA; JAM3	199	289	20119	3.84812	0.640582	0.0681972	0.0675462
UP_KW_BIOLOGICAL_PROCESS	KW-0524~Neurogenesis	10	4.2735	0.0067183	CCDC88A; SEMA7A; PHF10; SEMA4C; ATOH8; CHN1; CHAC1; GDPD5; CPLX2; ARHGEF7	132	279	10832	2.94124	0.384518	0.0691025	0.0643037
UP_KW_PTM	KW-1015~Disulfide bond	57	24.359	0.00645242	ROBO4; PLXND1; IL24; LY75; IL5RA; SLC7A11; VLDLR; HAPLN4; SYNE1; LY6C1; CRHBP; ADGRA2; MMP28; DNER; CD38; MFSD2A; CCBE1; ITGA1; ERN1; ANO1; SLC7A5; RBP4; SLC7A7; ANGPTL6; PECAM1; HHIPL1; ADAM8; LY6G; DDR2; SEMA7A; LPAR1; SEMA3G; SLC3A2; IL2RG; GDPD5; DLL1; RNASET2B; RNASET2A; CD59A; MGAT5; STC2; ADAM23; LRRC8D; SLC38A3; ST3GAL1; JAM3; CTSA; PLA2G2F; GDF15; SEMA4C; FN1; CHCHD10; INHBB; VEGFA; FASL…	163	3315	12967	1.36786	0.127105	0.0709767	0.0677504
UP_SEQ_FEATURE	DOMAIN:BZIP	5	2.13675	0.000698485	DDIT3; ATF5; ATF6; JDP2; ATF4	210	43	22269	12.3306	0.438111	0.0754284	0.0748799
UP_SEQ_FEATURE	REGION:Leucine-zipper	7	2.99145	0.000731427	TSC22D3; DDIT3; CREB3L2; ATF5; ATF6; JDP2; ATF4	210	114	22269	6.5114	0.453187	0.0754284	0.0748799
GOTERM_BP_DIRECT	GO:0070059~intrinsic apoptotic signaling pathway in response to endoplasmic reticulum stress	5	2.13675	0.000760212	ERN1; DDIT3; TRIB3; CHAC1; ATF4	199	42	20119	12.0358	0.720457	0.0796322	0.078872
UP_SEQ_FEATURE	TOPO_DOM:Lumenal	16	6.83761	0.000999257	CSGALNACT1; SLC30A2; RHBDD1; FUT1; FUT4; ZDHHC15; HERPUD1; ERN1; CHSY1; SOAT2; MGAT5; CREB3L2; SFT2D2; ATF6; ST3GAL1; FADS1	210	634	22269	2.67616	0.561677	0.0915986	0.0909324
UP_KW_BIOLOGICAL_PROCESS	KW-0443~Lipid metabolism	17	7.26496	0.0107515	PLA2G2F; DAGLA; IAH1; PTGIS; VLDLR; GDPD5; FUT1; TTC39B; CYP26A1; PLCB4; SOAT2; CTH; HSD17B2; ACSBG1; BCAT1; ST3GAL1; FADS1	132	704	10832	1.98158	0.540812	0.0967631	0.0900434
INTERPRO	IPR004827:Basic-leucine zipper domain	6	2.5641	0.000227007	DDIT3; CREB3L2; ATF5; ATF6; JDP2; ATF4	206	56	20758	10.7965	0.102229	0.107828	0.107828
GOTERM_BP_DIRECT	GO:0098609~cell-cell adhesion	9	3.84615	0.00111948	ROBO4; ITGA1; CDH22; PECAM1; ADAM8; CDH15; NECTIN3; VEGFA; JAM3	199	209	20119	4.35361	0.846996	0.110367	0.109314
GOTERM_MF_DIRECT	GO:0005290~L-histidine transmembrane transporter activity	3	1.28205	0.00102786	SLC38A7; SLC38A3; SLC7A1	192	5	18600	58.125	0.378187	0.1143	0.112321
GOTERM_MF_DIRECT	GO:0015175~neutral amino acid transmembrane transporter activity	4	1.7094	0.00123702	SLC7A5; SLC3A2; SLC1A4; SLC1A5	192	21	18600	18.4524	0.435523	0.1143	0.112321
INTERPRO	IPR002293:Amino acid/polyamine transporter I	4	1.7094	0.000483421	SLC7A5; SLC7A7; SLC7A11; SLC7A1	206	16	20758	25.1917	0.205212	0.114812	0.114812
GOTERM_MF_DIRECT	GO:0015194~L-serine transmembrane transporter activity	3	1.28205	0.00153137	SLC38A7; SLC1A4; SLC1A5	192	6	18600	48.4375	0.507389	0.117916	0.115874
KEGG_PATHWAY	mmu00260:Glycine; serine and threonine metabolism	5	2.13675	0.00119377	PSAT1; CTH; SARDH; PHGDH; PSPH	107	40	9011	10.5269	0.257273	0.119532	0.116652
KEGG_PATHWAY	mmu01100:Metabolic pathways	33	14.1026	0.00144015	FUT1; ALDH1L2; FUT4; CHSY1; MGAT5; HSD17B2; CD38; PHGDH; CHAC1; ST3GAL1; PSPH; FADS1; PCK2; PLA2G2F; CSGALNACT1; PTGIS; GCH1; NOS3; GPT2; PYCR1; ASNS; NMNAT2; CYP26A1; PLCB4; PDE10A; PSAT1; MTHFD2; CTH; SARDH; ACSBG1; ALDH18A1; BCAT1; PFKP	107	1621	9011	1.71443	0.301524	0.119532	0.116652
GOTERM_BP_DIRECT	GO:0030335~positive regulation of cell migration	10	4.2735	0.0013879	ACVR1; SEMA7A; ZFP703; MGAT5; SEMA4C; PECAM1; FN1; SEMA3G; PLET1; VEGFA	199	268	20119	3.77241	0.902484	0.129229	0.127995
GOTERM_MF_DIRECT	GO:0015190~L-leucine transmembrane transporter activity	3	1.28205	0.00212944	SLC7A5; SLC38A7; SLC3A2	192	7	18600	41.5179	0.626506	0.140543	0.13811
GOTERM_BP_DIRECT	GO:0001755~neural crest cell migration	5	2.13675	0.00170334	ACVR1; SEMA7A; SEMA4C; SEMA3G; PAX6	199	52	20119	9.7212	0.942573	0.150253	0.148818
UP_KW_LIGAND	KW-0521~NADP	8	3.4188	0.00625884	NOS3; MTHFD2; CRYZL1; PYCR1; CD38; ALDH18A1; ALDH1L2	82	180	6618	3.58699	0.150614	0.16273	0.16273
GOTERM_MF_DIRECT	GO:0015186~L-glutamine transmembrane transporter activity	3	1.28205	0.0028201	SLC38A7; SLC1A5; SLC38A3	192	8	18600	36.3281	0.728754	0.162861	0.160041
GOTERM_BP_DIRECT	GO:1900748~positive regulation of vascular endothelial growth factor signaling pathway	3	1.28205	0.00195899	CCBE1; ADAMTS3; VEGFA	199	7	20119	43.3288	0.962615	0.164163	0.162596
UP_KW_CELLULAR_COMPONENT	KW-0965~Cell junction	10	4.2735	0.0228848	AHI1; ARHGAP31; AVIL; PECAM1; SLC3A2; PCDH12; LCP1; ARHGEF7; DLL1; JAM3	184	402	17881	2.4174	0.488992	0.165915	0.137309
KEGG_PATHWAY	mmu04151:PI3K-Akt signaling pathway	12	5.12821	0.0032256	FASL; CCND1; NOS3; CREB3L2; ITGA1; LPAR1; FN1; IL2RG; SOS2; VEGFA; PCK2; ATF4	107	359	9011	2.81498	0.552676	0.16878	0.164713
KEGG_PATHWAY	mmu05417:Lipid and atherosclerosis	9	3.84615	0.00386051	ERN1; PPP3CC; PLCB4; FASL; NOS3; DDIT3; VLDLR; ATF6; ATF4	107	216	9011	3.50896	0.618303	0.16878	0.164713
KEGG_PATHWAY	mmu04926:Relaxin signaling pathway	7	2.99145	0.004067	GNAO1; PLCB4; NOS3; CREB3L2; SOS2; VEGFA; ATF4	107	129	9011	4.5698	0.637506	0.16878	0.164713
UP_KW_BIOLOGICAL_PROCESS	KW-0914~Notch signaling pathway	4	1.7094	0.0212556	MAML1; DNER; CHAC1; DLL1	132	49	10832	6.69882	0.787094	0.170045	0.158236
GOTERM_BP_DIRECT	GO:0006629~lipid metabolic process	17	7.26496	0.00227518	PLA2G2F; DAGLA; IAH1; PTGIS; PLCL1; VLDLR; GDPD5; FUT1; TTC39B; CYP26A1; SOAT2; CTH; HSD17B2; ACSBG1; BCAT1; ST3GAL1; FADS1	199	726	20119	2.36737	0.978018	0.181581	0.179848
SMART	SM00630:Sema	4	1.7094	0.00354859	SEMA7A; PLXND1; SEMA4C; SEMA3G	107	31	10617	12.8031	0.31396	0.188075	0.188075
KEGG_PATHWAY	mmu04371:Apelin signaling pathway	7	2.99145	0.00545038	HDAC4; EGR1; MEF2B; PLCB4; CCND1; NOS3	107	137	9011	4.30295	0.743559	0.193878	0.189206
GOTERM_BP_DIRECT	GO:0006868~glutamine transport	3	1.28205	0.00259508	SLC38A7; SLC1A5; SLC38A3	199	8	20119	37.9127	0.987158	0.197698	0.195811
UP_KW_PTM	KW-0519~Myristate	7	2.99145	0.0273481	GNAO1; NIBAN1; MARCKS; RNF125; LCK; GLIPR2; NOS3	163	183	12967	3.04298	0.441394	0.200553	0.191437
GOTERM_CC_DIRECT	GO:0009986~cell surface	18	7.69231	0.0017062	PLVAP; CLSTN2; ITGA1; LPAR1; SLC3A2; SLC7A11; VLDLR; IL2RG; FUT4; VEGFA; LY6C1; CD59A; FASL; ADGRA2; PECAM1; CD38; ADAM8; JAM3	203	794	21095	2.35578	0.390563	0.20634	0.190687
GOTERM_CC_DIRECT	GO:0005764~lysosome	13	5.55556	0.00213456	CTSA; CTLA2B; SLC30A2; SLC3A2; RNASET2B; SYT7; RNASET2A; SLC7A5; MARCKS; FASL; LARS; GM49392; SLC38A7	203	474	21095	2.85002	0.461885	0.20634	0.190687
KEGG_PATHWAY	mmu04933:AGE-RAGE signaling pathway in diabetic complications	6	2.5641	0.0066455	EGR1; PLCB4; CCND1; NOS3; FN1; VEGFA	107	101	9011	5.00287	0.809909	0.206841	0.201857
KEGG_PATHWAY	mmu04922:Glucagon signaling pathway	6	2.5641	0.00750547	PPP3CC; PLCB4; CREB3L2; PFKP; PCK2; ATF4	107	104	9011	4.85855	0.846785	0.207651	0.202648
UP_KW_CELLULAR_COMPONENT	KW-0458~Lysosome	9	3.84615	0.0359702	CTSA; SLC7A5; FASL; SLC30A2; SLC38A7; SLC3A2; RNASET2B; SYT7; RNASET2A	184	368	17881	2.37667	0.654361	0.208627	0.172657
GOTERM_MF_DIRECT	GO:0015171~amino acid transmembrane transporter activity	4	1.7094	0.0046364	SLC7A5; SLC38A7; SLC38A3; SLC7A1	192	33	18600	11.7424	0.883166	0.213516	0.209819
GOTERM_MF_DIRECT	GO:0005178~integrin binding	7	2.99145	0.0051949	SEMA7A; ITGA1; FN1; ADAM8; LCP1; CD177; JAM3	192	154	18600	4.40341	0.909852	0.213516	0.209819
GOTERM_MF_DIRECT	GO:0015183~L-aspartate transmembrane transporter activity	3	1.28205	0.00542829	SLC38A7; SLC1A4; SLC1A5	192	11	18600	26.4205	0.919113	0.213516	0.209819
GOTERM_MF_DIRECT	GO:0042803~protein homodimerization activity	18	7.69231	0.00554587	ACVR1; GCH1; GADD45A; GDF15; SARS; INHBB; SYNE1; ERN1; ANO1; CCDC88A; GLIPR2; DDIT3; STC2; PECAM1; NECTIN3; JDP2; PSPH; JAM3	192	833	18600	2.09334	0.923413	0.213516	0.209819
UP_KW_CELLULAR_COMPONENT	KW-0964~Secreted	26	11.1111	0.046215	IL24; SEMA3G; PCDH12; HAPLN4; RNASET2B; RNASET2A; CRHBP; ADAMTS3; CHSY1; MGAT5; STC2; ADAM23; ST3GAL1; JAM3; PLA2G2F; CCBE1; GDF15; FN1; 4930503L19RIK; INHBB; VEGFA; RBP4; FASL; ANGPTL6; HHIPL1; GARS	184	1720	17881	1.46899	0.74645	0.223373	0.18486
GOTERM_BP_DIRECT	GO:0030154~cell differentiation	22	9.40171	0.00315394	ROBO4; SEMA7A; IHO1; MEF2B; NOS3; RHBDD1; SEMA4C; CFAP91; PAX6; CPLX2; PLET1; DLL1; VEGFA; SYNE1; AHI1; ANGPTL6; LCK; OCSTAMP; ATOH8; DNER; JAM3	199	1110	20119	2.00379	0.99498	0.229826	0.227632
UP_KW_LIGAND	KW-0288~FMN	3	1.28205	0.0291727	NOS3; DUS4L	82	22	6618	11.0055	0.536882	0.233623	0.233623
UP_KW_LIGAND	KW-0663~Pyridoxal phosphate	4	1.7094	0.0336716	PSAT1; GPT2; CTH; BCAT1	82	58	6618	5.56602	0.589566	0.233623	0.233623
UP_KW_LIGAND	KW-0520~NAD	7	2.99145	0.0359419	MTHFD2; HSD17B2; CD38; PHGDH; NMNAT2; GM3839; PARP8	82	201	6618	2.8107	0.613915	0.233623	0.233623
UP_SEQ_FEATURE	DOMAIN:Sema	4	1.7094	0.00301783	SEMA7A; PLXND1; SEMA4C; SEMA3G	210	31	22269	13.6829	0.917378	0.248971	0.247161
SMART	SM00423:PSI	4	1.7094	0.00731012	SEMA7A; PLXND1; SEMA4C; SEMA3G	107	40	10617	9.92243	0.540547	0.258291	0.258291
KEGG_PATHWAY	mmu05163:Human cytomegalovirus infection	9	3.84615	0.01045	GNAO1; PPP3CC; PLCB4; FASL; CCND1; CREB3L2; SOS2; VEGFA; ATF4	107	256	9011	2.96068	0.926887	0.260206	0.253936
UP_KW_CELLULAR_COMPONENT	KW-0333~Golgi apparatus	15	6.41026	0.079085	CSGALNACT1; SCARA3; CLSTN2; NOS3; NMNAT2; FUT1; FUT4; ZDHHC15; RNF125; CHSY1; GLIPR2; MGAT5; CHAC1; ATF6; ST3GAL1	184	901	17881	1.61786	0.908301	0.261276	0.216228
UP_KW_CELLULAR_COMPONENT	KW-0770~Synapse	10	4.2735	0.0800884	ANO1; DAGLA; CLSTN2; MAP1B; SEMA4C; PHACTR1; CPLX2; NECTIN3; SYT7; ZDHHC15	184	511	17881	1.90175	0.911154	0.261276	0.216228
UP_KW_CELLULAR_COMPONENT	KW-0256~Endoplasmic reticulum	19	8.11966	0.0875576	SCARA3; PTGIS; CLSTN2; RHBDD1; RNASET2B; HERPUD1; RNASET2A; ERN1; CYP26A1; HAX1; SOAT2; CREB3L2; HSD17B2; LRRC8D; ACSBG1; METTL7B; ATF6; FADS1; MFSD2A	184	1246	17881	1.48187	0.929861	0.261276	0.216228
UP_KW_CELLULAR_COMPONENT	KW-0496~Mitochondrion	19	8.11966	0.0900951	HRK; SLC30A2; RHBDD1; CFAP91; PYCR1; ALDH1L2; RNASET2B; RNASET2A; ARMCX4; PPP3CC; HAX1; MTHFD2; SARDH; GARS; ALDH18A1; COA8; SLC25A33; FADS1; PCK2	184	1251	17881	1.47595	0.935303	0.261276	0.216228
UP_KW_MOLECULAR_FUNCTION	KW-0030~Aminoacyl-tRNA synthetase	4	1.7094	0.00939128	NARS; LARS; SARS; GARS	136	39	12037	9.07768	0.404861	0.268289	0.263411
UP_KW_MOLECULAR_FUNCTION	KW-0344~Guanine-nucleotide releasing factor	7	2.99145	0.0112689	PREX2; CCDC88A; DENND5B; DENND4A; ARHGEF40; ARHGEF7; SOS2	136	167	12037	3.70989	0.463834	0.268289	0.263411
UP_KW_MOLECULAR_FUNCTION	KW-0032~Aminotransferase	3	1.28205	0.0188461	PSAT1; GPT2; BCAT1	136	19	12037	13.9748	0.648811	0.268289	0.263411
UP_KW_MOLECULAR_FUNCTION	KW-0436~Ligase	6	2.5641	0.0195119	NARS; LARS; SARS; ASNS; GARS; ACSBG1	136	138	12037	3.84815	0.66168	0.268289	0.263411
GOTERM_MF_DIRECT	GO:0043522~leucine zipper domain binding	3	1.28205	0.00759515	DDIT3; JDP2; ATF4	192	13	18600	22.3558	0.97047	0.26992	0.265246
GOTERM_CC_DIRECT	GO:0016324~apical plasma membrane	12	5.12821	0.00441542	SLC7A5; ANO1; HAX1; SLC6A9; FN1; BC034090; SLC3A2; SLC38A3; PLET1; SLC7A1; DLL1; DDR2	203	453	21095	2.75275	0.722881	0.27695	0.25594
GOTERM_CC_DIRECT	GO:0043235~receptor complex	8	3.4188	0.00652881	ACVR1; P2RX3; GM20489; GPR63; IL5RA; VLDLR; IL2RG; DDR2	203	228	21095	3.64618	0.850366	0.27695	0.25594
GOTERM_CC_DIRECT	GO:0009925~basal plasma membrane	5	2.13675	0.00670474	SLC7A5; SLC6A9; SLC3A2; SLC1A5; SLC7A1	203	78	21095	6.6613	0.857857	0.27695	0.25594
GOTERM_CC_DIRECT	GO:0042995~cell projection	22	9.40171	0.00708488	DAGLA; MACIR; PLXND1; CLSTN2; AVIL; SPRY4; CFAP91; NMNAT2; GDPD5; CPLX2; SYT7; AHI1; ANO1; CCDC88A; ARHGAP31; ADGRA2; TUBB3; MAP1B; SLC38A7; GARS; LCP1; ARHGEF7	203	1225	21095	1.86625	0.872792	0.27695	0.25594
GOTERM_CC_DIRECT	GO:0042734~presynaptic membrane	7	2.99145	0.00850461	ANO1; MARCKS; P2RX3; SLC6A9; ADAM23; LPAR1; SYT7	203	183	21095	3.97494	0.915995	0.27695	0.25594
GOTERM_CC_DIRECT	GO:0043196~varicosity	3	1.28205	0.00882594	CRHBP; DAGLA; MAP1B	203	15	21095	20.7833	0.923532	0.27695	0.25594
GOTERM_CC_DIRECT	GO:0030054~cell junction	12	5.12821	0.00992674	AHI1; ARHGAP31; MEF2B; AVIL; PECAM1; SLC3A2; PCDH12; LCP1; ARHGEF7; DLL1; JAM3	203	507	21095	2.45956	0.944598	0.27695	0.25594
GOTERM_CC_DIRECT	GO:0005794~Golgi apparatus	24	10.2564	0.0127408	CSGALNACT1; SCARA3; CLSTN2; GDF15; NOS3; SLC30A1; NMNAT2; FUT1; FUT4; ZDHHC15; SYNE1; RNF144A; CCDC88A; RNF125; P2RX3; CHSY1; GLIPR2; MGAT5; STC2; CHAC1; CDH15; ATF6; ST3GAL1; JAM3	203	1459	21095	1.70938	0.975732	0.27695	0.25594
GOTERM_CC_DIRECT	GO:0005901~caveola	5	2.13675	0.0132056	PLVAP; PTGIS; FASL; NOS3; CDH15	203	95	21095	5.46928	0.978829	0.27695	0.25594
GOTERM_CC_DIRECT	GO:0030027~lamellipodium	7	2.99145	0.0137011	CCDC88A; ARHGAP31; HAX1; PLXND1; TUBB3; AVIL; ARHGEF7	203	203	21095	3.58332	0.981699	0.27695	0.25594
GOTERM_CC_DIRECT	GO:0031045~dense core granule	3	1.28205	0.0170006	CRHBP; SLC6A9; SYT7	203	21	21095	14.8452	0.993075	0.27695	0.25594
GOTERM_CC_DIRECT	GO:0016021~integral component of membrane	77	32.906	0.0189549	HRK; ROBO4; PLVAP; DAGLA; PLXND1; DENND5B; GM20489; LY75; GPR63; IL5RA; SLC7A11; VLDLR; AFF1; SYNE1; HERPUD1; PREX2; ADGRA2; CREB3L2; DNER; PIEZO2; CD38; FADS1; CD177; MFSD2A; ACVR1; CSGALNACT1; CCBE1; SCARA3; PTGIS; SLC30A2; ITGA1; SMIM19; PAX6; SLC30A1; PARP8; RNF144A; ANO1; SLC7A5; ARMCX4; SLC7A7; SOAT2; PECAM1; ADAM8; CDH15; SFT2D2; TLCD5; OTUB2; LPAR1; SLC1A4; SLC3A2; SLC1A5; PCDH12; IL2RG; …	203	6452	21095	1.24017	0.996111	0.27695	0.25594
GOTERM_CC_DIRECT	GO:1990184~amino acid transport complex	2	0.854701	0.0190602	SLC7A5; SLC3A2	203	2	21095	103.916	0.996231	0.27695	0.25594
GOTERM_CC_DIRECT	GO:1990617~CHOP-ATF4 complex	2	0.854701	0.0190602	DDIT3; ATF4	203	2	21095	103.916	0.996231	0.27695	0.25594
GOTERM_CC_DIRECT	GO:0098686~hippocampal mossy fiber to CA3 synapse	4	1.7094	0.019853	P2RX3; SLC6A9; NECTIN3; SYT7	203	60	21095	6.92775	0.997018	0.27695	0.25594
GOTERM_CC_DIRECT	GO:0016323~basolateral plasma membrane	8	3.4188	0.0199514	SLC7A5; SLC7A7; SLC6A9; CD38; SLC3A2; SLC30A1; SLC38A3; SLC7A1	203	284	21095	2.92722	0.997104	0.27695	0.25594
GOTERM_CC_DIRECT	GO:0045211~postsynaptic membrane	8	3.4188	0.0212892	MARCKS; DAGLA; CLSTN2; SLC6A9; SEMA4C; LPAR1; NECTIN3; SYNE1	203	288	21095	2.88656	0.998051	0.27695	0.25594
GOTERM_CC_DIRECT	GO:0005912~adherens junction	6	2.5641	0.0230271	AHI1; CDH22; CDH15; NECTIN3; DLL1; VEGFA	203	168	21095	3.71129	0.998836	0.27695	0.25594
GOTERM_CC_DIRECT	GO:0043025~neuronal cell body	13	5.55556	0.0240433	LPAR1; SLC3A2; SLC1A4; GDPD5; CPLX2; SYT7; PDE10A; P2RX3; TUBB3; MAP1B; DNER; SLC38A7; ARHGEF7	203	654	21095	2.06561	0.999139	0.27695	0.25594
GOTERM_CC_DIRECT	GO:0009897~external side of plasma membrane	14	5.98291	0.0243544	ROBO4; SEMA7A; ITGA1; GM20489; LY75; IL5RA; IL2RG; PLET1; LY6C1; ANO1; CD59A; FASL; PECAM1; LY6G	203	732	21095	1.98747	0.999215	0.27695	0.25594
GOTERM_CC_DIRECT	GO:0031225~anchored component of membrane	5	2.13675	0.0247784	SEMA7A; CD59A; PLET1; LY6G; LY6C1	203	115	21095	4.5181	0.999308	0.27695	0.25594
GOTERM_CC_DIRECT	GO:0030424~axon	11	4.70085	0.0251946	P2RX3; PLXND1; TUBB3; MAP1B; AVIL; SLC38A7; GARS; NMNAT2; GDPD5; NECTIN3; SYT7	203	509	21095	2.24573	0.999389	0.27695	0.25594
GOTERM_CC_DIRECT	GO:0044291~cell-cell contact zone	3	1.28205	0.0255025	PECAM1; NECTIN3; JAM3	203	26	21095	11.9903	0.999442	0.27695	0.25594
GOTERM_CC_DIRECT	GO:0005615~extracellular space	29	12.3932	0.025785	SEMA7A; IL24; SEMA3G; VLDLR; RNASET2B; RNASET2A; CRHBP; ADAMTS3; CD59A; GLIPR2; STC2; PRRG1; MMP28; JAM3; CCBE1; CTLA2B; SCARA3; PTGIS; GDF15; GPT2; SEMA4C; FN1; INHBB; VEGFA; RBP4; FASL; ANGPTL6; GM49392; PECAM1	203	1995	21095	1.51056	0.999487	0.27695	0.25594
GOTERM_MF_DIRECT	GO:0004812~aminoacyl-tRNA ligase activity	4	1.7094	0.00853199	NARS; LARS; SARS; GARS	192	41	18600	9.45122	0.980912	0.281556	0.27668
GOTERM_MF_DIRECT	GO:0005085~guanyl-nucleotide exchange factor activity	8	3.4188	0.00914355	PREX2; CCDC88A; DENND5B; DENND4A; ARHGEF40; ARHGEF7; SOS2; RIN2	192	227	18600	3.4141	0.985646	0.281621	0.276745
GOTERM_CC_DIRECT	GO:0043202~lysosomal lumen	3	1.28205	0.0273718	FASL; RNASET2B; RNASET2A	203	27	21095	11.5463	0.99968	0.28177	0.260394
GOTERM_CC_DIRECT	GO:1990037~Lewy body core	2	0.854701	0.0284543	HERPUD1; ATF4	203	3	21095	69.2775	0.999769	0.28177	0.260394
GOTERM_CC_DIRECT	GO:0098839~postsynaptic density membrane	5	2.13675	0.0291486	DAGLA; CLSTN2; SEMA4C; SLC30A1; NECTIN3	203	121	21095	4.29406	0.999812	0.28177	0.260394
GOTERM_CC_DIRECT	GO:0032580~Golgi cisterna membrane	4	1.7094	0.0307363	CSGALNACT1; CHSY1; FUT1; FUT4	203	71	21095	5.85444	0.999883	0.28183	0.26045
GOTERM_CC_DIRECT	GO:0005886~plasma membrane	73	31.1966	0.0313903	PLVAP; DAGLA; PLXND1; CLSTN2; GPR63; SLC7A11; VLDLR; LY6C1; PREX2; ADGRA2; DNER; PIEZO2; CD38; ARHGEF40; CD177; MFSD2A; ACVR1; SLC30A2; ITGA1; SLC30A1; RNF144A; ANO1; SLC7A5; SLC7A7; HAX1; LCK; MAP1B; PECAM1; ACSBG1; ADAM8; LCP1; CDH15; ARHGEF7; SOS2; LY6G; ATF4; DDR2; SEMA7A; LPAR1; SEMA3G; SLC1A4; SLC3A2; SLC1A5; PCDH12; IL2RG; GDPD5; DLL1; SLC7A1; ADAP2; CD59A; PRRG1; CDH22; ADAM23; LRRC8D; SL…	203	6199	21095	1.22373	0.999904	0.28183	0.26045
GOTERM_CC_DIRECT	GO:0005576~extracellular region	27	11.5385	0.0320703	IL24; SEMA3G; PCDH12; HAPLN4; RNASET2B; RNASET2A; CRHBP; CHSY1; GLIPR2; MGAT5; STC2; PRRG1; ADAM23; ST3GAL1; JAM3; PLA2G2F; CCBE1; GDF15; FN1; 4930503L19RIK; INHBB; VEGFA; RBP4; FASL; ANGPTL6; HHIPL1; GARS	203	1857	21095	1.5109	0.999922	0.28183	0.26045
GOTERM_BP_DIRECT	GO:0015820~leucine transport	3	1.28205	0.00411694	SLC7A5; SLC7A7; SLC3A2	199	10	20119	30.3302	0.999006	0.287499	0.284755
UP_KW_LIGAND	KW-0106~Calcium	17	7.26496	0.057827	PLA2G2F; CCBE1; DAGLA; CLSTN2; NOS3; AVIL; ITGA1; PCDH12; SYT7; CACNA1I; ANO1; ADAMTS3; CDH22; MMP28; DNER; LCP1; CDH15	82	866	6618	1.58432	0.787482	0.300701	0.300701
GOTERM_BP_DIRECT	GO:0006418~tRNA aminoacylation for protein translation	4	1.7094	0.00448809	NARS; LARS; SARS; GARS	199	34	20119	11.8942	0.999468	0.300882	0.298009
GOTERM_BP_DIRECT	GO:1990440~positive regulation of transcription from RNA polymerase II promoter in response to endoplasmic reticulum stress	3	1.28205	0.00499933	DDIT3; ATF6; ATF4	199	11	20119	27.5729	0.999775	0.322265	0.319188
GOTERM_CC_DIRECT	GO:0045121~membrane raft	8	3.4188	0.03796	ANO1; FASL; P2RX3; LCK; NOS3; ITGA1; PECAM1; DLL1	203	326	21095	2.55009	0.999987	0.323776	0.299214
GOTERM_CC_DIRECT	GO:0090575~RNA polymerase II transcription factor complex	5	2.13675	0.0400962	DDIT3; ATF5; ATF6; JDP2; ATF4	203	134	21095	3.87747	0.999993	0.332225	0.307022
UP_KW_BIOLOGICAL_PROCESS	KW-0641~Proline biosynthesis	2	0.854701	0.0475111	PYCR1; ALDH18A1	132	4	10832	41.0303	0.969945	0.336638	0.31326
UP_KW_BIOLOGICAL_PROCESS	KW-0130~Cell adhesion	11	4.70085	0.0552016	CLSTN2; ADAM23; ITGA1; CDH22; PECAM1; FN1; PCDH12; CDH15; NECTIN3; CD177; JAM3	132	465	10832	1.94122	0.983234	0.336638	0.31326
UP_KW_BIOLOGICAL_PROCESS	KW-0769~Symport	5	2.13675	0.0561063	SLC6A9; SLC1A4; SLC1A5; SLC38A3; MFSD2A	132	119	10832	3.44792	0.984352	0.336638	0.31326
GOTERM_BP_DIRECT	GO:0043065~positive regulation of apoptotic process	11	4.70085	0.00542441	HRK; FASL; GADD45A; NOS3; RPS6KA2; DDIT3; IL24; LPAR1; NUPR1; ARHGEF7; ATF6	199	390	20119	2.85155	0.99989	0.336715	0.3335
GOTERM_BP_DIRECT	GO:0015824~proline transport	3	1.28205	0.00596051	SLC7A5; SLC3A2; SLC1A4	199	12	20119	25.2751	0.999955	0.355302	0.35191
GOTERM_BP_DIRECT	GO:0071526~semaphorin-plexin signaling pathway	4	1.7094	0.00614783	SEMA7A; PLXND1; SEMA4C; SEMA3G	199	38	20119	10.6422	0.999968	0.355302	0.35191
GOTERM_BP_DIRECT	GO:0098742~cell-cell adhesion via plasma-membrane adhesion molecules	4	1.7094	0.00661252	CDH22; PECAM1; CDH15; CD177	199	39	20119	10.3693	0.999985	0.35756	0.354146
GOTERM_BP_DIRECT	GO:0007417~central nervous system development	6	2.5641	0.00695235	AHI1; CYP26A1; MARCKS; ADGRA2; DNER; HAPLN4	199	121	20119	5.01325	0.999992	0.35756	0.354146
GOTERM_BP_DIRECT	GO:0043267~negative regulation of potassium ion transport	3	1.28205	0.00699884	PLCB4; NOS3; ATF4	199	13	20119	23.3309	0.999992	0.35756	0.354146
GOTERM_BP_DIRECT	GO:0006812~cation transport	5	2.13675	0.00704026	ANO1; P2RX3; SLC30A2; PIEZO2; SLC30A1	199	77	20119	6.56497	0.999993	0.35756	0.354146
GOTERM_CC_DIRECT	GO:0005925~focal adhesion	6	2.5641	0.0445195	ARL14EP; ARHGAP31; AVIL; ITGA1; LCP1; ARHGEF7	203	201	21095	3.10198	0.999998	0.35863	0.331423
KEGG_PATHWAY	mmu04022:cGMP-PKG signaling pathway	7	2.99145	0.0161474	PPP3CC; MEF2B; PLCB4; NOS3; CREB3L2; ATF4	107	173	9011	3.40754	0.982639	0.365519	0.356711
KEGG_PATHWAY	mmu04658:Th1 and Th2 cell differentiation	5	2.13675	0.0198433	PPP3CC; LCK; MAML1; IL2RG; DLL1	107	88	9011	4.78494	0.993199	0.370257	0.361335
KEGG_PATHWAY	mmu04915:Estrogen signaling pathway	6	2.5641	0.0206996	GNAO1; PLCB4; NOS3; CREB3L2; SOS2; ATF4	107	134	9011	3.77082	0.994529	0.370257	0.361335
KEGG_PATHWAY	mmu04210:Apoptosis	6	2.5641	0.0219127	HRK; ERN1; FASL; GADD45A; DDIT3; ATF4	107	136	9011	3.71537	0.995982	0.370257	0.361335
KEGG_PATHWAY	mmu04010:MAPK signaling pathway	9	3.84615	0.0223046	CACNA1I; PPP3CC; FASL; GADD45A; RPS6KA2; DDIT3; SOS2; VEGFA; ATF4	107	294	9011	2.57801	0.996363	0.370257	0.361335
GOTERM_MF_DIRECT	GO:0035497~cAMP response element binding	3	1.28205	0.0144055	CREB3L2; ATF6; JDP2	192	18	18600	16.1458	0.998774	0.392007	0.385219
GOTERM_MF_DIRECT	GO:0016874~ligase activity	6	2.5641	0.0144245	NARS; LARS; SARS; ASNS; GARS; ACSBG1	192	139	18600	4.18165	0.998785	0.392007	0.385219
KEGG_PATHWAY	mmu00270:Cysteine and methionine metabolism	4	1.7094	0.0254423	PSAT1; CTH; PHGDH; BCAT1	107	54	9011	6.23814	0.998367	0.395946	0.386405
UP_SEQ_FEATURE	COMPBIAS:Pro residues	27	11.5385	0.00540564	PLVAP; AFF1; CACNA1I; ZXDB; ATOH8; ARHGEF40; IRX1; KLHL29; CCBE1; SCARA3; PRRX1; NOS3; SEMA4C; CHCHD10; INHBB; PARP8; SLC7A5; ARHGAP31; MARCKS; FASL; HHIPL1; TRIB3; ADAM8; ATF5; RIN2; SOS2	210	1626	22269	1.76086	0.988573	0.405423	0.402475
GOTERM_MF_DIRECT	GO:0004435~phosphatidylinositol phospholipase C activity	3	1.28205	0.0159927	PLCB4; PLCL1; GDPD5	192	19	18600	15.2961	0.999418	0.410479	0.403371
UP_KW_DOMAIN	KW-0393~Immunoglobulin domain	9	3.84615	0.0825193	ROBO4; SEMA7A; ADGRA2; SEMA4C; PECAM1; SEMA3G; HAPLN4; NECTIN3; JAM3	154	437	14855	1.98661	0.821377	0.412597	0.391967
GOTERM_CC_DIRECT	GO:0005789~endoplasmic reticulum membrane	16	6.83761	0.0542033	SCARA3; PTGIS; CLSTN2; RHBDD1; GDPD5; HERPUD1; ERN1; CYP26A1; SOAT2; CREB3L2; HSD17B2; LRRC8D; METTL7B; ATF6; FADS1; MFSD2A	203	991	21095	1.67776	1	0.424837	0.392608
UP_SEQ_FEATURE	LIPID:N-myristoyl glycine	7	2.99145	0.00645137	GNAO1; NIBAN1; MARCKS; RNF125; LCK; GLIPR2; NOS3	210	176	22269	4.21761	0.995202	0.443532	0.440306
GOTERM_MF_DIRECT	GO:0005509~calcium ion binding	15	6.41026	0.0190711	PLA2G2F; CCBE1; GCH1; CLSTN2; PCDH12; VLDLR; DLL1; SYT7; PLCB4; PRRG1; CDH22; DNER; ADAM8; LCP1; CDH15	192	732	18600	1.98514	0.999863	0.453203	0.445355
GOTERM_MF_DIRECT	GO:0033897~ribonuclease T2 activity	2	0.854701	0.0204327	RNASET2B; RNASET2A	192	2	18600	96.875	0.999928	0.453203	0.445355
GOTERM_MF_DIRECT	GO:0030215~semaphorin receptor binding	3	1.28205	0.0211744	SEMA7A; SEMA4C; SEMA3G	192	22	18600	13.2102	0.999949	0.453203	0.445355
GOTERM_MF_DIRECT	GO:0042802~identical protein binding	31	13.2479	0.0222654	HDAC4; PLVAP; SYNE1; CD38; PSPH; JAM3; IAH1; GCH1; SLC30A2; FN1; PYCR1; ASNS; VEGFA; ERN1; ANO1; AHI1; MARCKS; AIM2; P2RX3; PSAT1; LCK; DDIT3; CTH; GARS; ALDH18A1; CDR2L; BCAT1; ATF6; NECTIN3; PFKP; ATF4	192	2004	18600	1.49857	0.99997	0.453203	0.445355
GOTERM_MF_DIRECT	GO:0000976~transcription regulatory region sequence-specific DNA binding	8	3.4188	0.0225621	HDAC4; EGR1; DDIT3; CREB3L2; PAX6; ATF5; ATF6; ATF4	192	272	18600	2.84926	0.999974	0.453203	0.445355
UP_KW_PTM	KW-0449~Lipoprotein	17	7.26496	0.083495	NIBAN1; SEMA7A; NOS3; NMNAT2; PLET1; SYT7; ZDHHC15; LY6C1; GNAO1; MARCKS; RNF125; CD59A; GLIPR2; LCK; PECAM1; LY6G; JAM3	163	880	12967	1.5368	0.839738	0.459223	0.438349
UP_KW_MOLECULAR_FUNCTION	KW-0456~Lyase	6	2.5641	0.0424498	PTGIS; CTH; CHAC1; RNASET2B; RNASET2A; PCK2	136	170	12037	3.12379	0.907979	0.466948	0.458458
KEGG_PATHWAY	mmu04925:Aldosterone synthesis and secretion	5	2.13675	0.0319582	CACNA1I; DAGLA; PLCB4; CREB3L2; ATF4	107	102	9011	4.12818	0.999693	0.468093	0.456814
KEGG_PATHWAY	mmu04921:Oxytocin signaling pathway	6	2.5641	0.0341119	GNAO1; PPP3CC; PLCB4; CCND1; NOS3; CD38	107	153	9011	3.30255	0.999823	0.471881	0.46051
GOTERM_MF_DIRECT	GO:0008483~transaminase activity	3	1.28205	0.0249634	PSAT1; GPT2; BCAT1	192	24	18600	12.1094	0.999992	0.480546	0.472225
GOTERM_CC_DIRECT	GO:0043204~perikaryon	6	2.5641	0.0637558	CRHBP; PDE10A; MGAT5; MAP1B; ITGA1; CPLX2	203	223	21095	2.79595	1	0.481632	0.445094
GOTERM_CC_DIRECT	GO:0099056~integral component of presynaptic membrane	4	1.7094	0.0647712	P2RX3; SLC6A9; ADAM23; SYT7	203	96	21095	4.32984	1	0.481632	0.445094
GOTERM_MF_DIRECT	GO:0005112~Notch binding	3	1.28205	0.0269537	DNER; CHAC1; DLL1	192	25	18600	11.625	0.999997	0.493573	0.485026
GOTERM_MF_DIRECT	GO:0005515~protein binding	69	29.4872	0.0277768	ROBO4; DAGLA; IHO1; PLXND1; AVIL; MEI4; VLDLR; SYNE1; HERPUD1; PPP3CC; CCND1; TUBB3; RPS6KA2; PIEZO2; ACVR1; SLC30A2; TSC22D3; ITGA1; PAX6; ERN1; ANO1; RBP4; AIM2; HAX1; PLCB4; LCK; DDIT3; MAP1B; PECAM1; GARS; TRIB3; ADAM8; LCP1; CDH15; NUPR1; ARHGEF7; ATF5; SOS2; ATF6; JDP2; ATF4; HDAC4; LPAR1; SLC3A2; DLL1; SLC7A1; STC2; CHN1; ADAM23; JAM3; CTSA; CTLA2B; PHF10; GADD45A; NOS3; RHBDD1; SEMA4C; SP…	192	5394	18600	1.23922	0.999998	0.493573	0.485026
KEGG_PATHWAY	mmu04931:Insulin resistance	5	2.13675	0.0404686	NOS3; RPS6KA2; CREB3L2; TRIB3; PCK2	107	110	9011	3.82795	0.999966	0.522679	0.510084
KEGG_PATHWAY	mmu00970:Aminoacyl-tRNA biosynthesis	4	1.7094	0.0424595	NARS; LARS; SARS; GARS	107	66	9011	5.10394	0.99998	0.522679	0.510084
KEGG_PATHWAY	mmu04720:Long-term potentiation	4	1.7094	0.0440814	PPP3CC; PLCB4; RPS6KA2; ATF4	107	67	9011	5.02776	0.999987	0.522679	0.510084
GOTERM_CC_DIRECT	GO:0005911~cell-cell junction	6	2.5641	0.072805	AHI1; LCK; PECAM1; PCDH12; NECTIN3; JAM3	203	232	21095	2.68749	1	0.527836	0.487793
GOTERM_BP_DIRECT	GO:0008285~negative regulation of cell proliferation	11	4.70085	0.010727	HDAC4; NOS3; RPS6KA2; CTH; ITGA1; IL24; 4930503L19RIK; PAX6; NUPR1; ATF5; DLL1	199	432	20119	2.57432	1	0.528778	0.52373
GOTERM_CC_DIRECT	GO:0030425~dendrite	11	4.70085	0.0770383	GNAO1; CRHBP; PLCB4; CLSTN2; TUBB3; MAP1B; DNER; SLC1A4; CPLX2; NECTIN3; SYT7	203	622	21095	1.83775	1	0.539942	0.498981
GOTERM_CC_DIRECT	GO:0005758~mitochondrial intermembrane space	4	1.7094	0.0781985	HAX1; CHCHD10; RNASET2B; RNASET2A	203	104	21095	3.99678	1	0.539942	0.498981
GOTERM_MF_DIRECT	GO:0045296~cadherin binding	4	1.7094	0.03283	ACVR1; NOS3; CDH22; CDH15	192	68	18600	5.69853	1	0.549646	0.540128
GOTERM_MF_DIRECT	GO:0045499~chemorepellent activity	3	1.28205	0.0355184	SEMA7A; SEMA4C; SEMA3G	192	29	18600	10.0216	1	0.549646	0.540128
GOTERM_MF_DIRECT	GO:0046983~protein dimerization activity	6	2.5641	0.0376012	NARS; ANO1; MEF2B; ATOH8; GARS	192	179	18600	3.24721	1	0.549646	0.540128
GOTERM_MF_DIRECT	GO:0015293~symporter activity	5	2.13675	0.0390709	SLC6A9; SLC1A4; SLC1A5; SLC38A3; MFSD2A	192	124	18600	3.90625	1	0.549646	0.540128
GOTERM_MF_DIRECT	GO:0015297~antiporter activity	4	1.7094	0.0392721	SLC7A5; SLC30A2; SLC30A1; SLC38A3	192	73	18600	5.30822	1	0.549646	0.540128
GOTERM_MF_DIRECT	GO:0015182~L-asparagine transmembrane transporter activity	2	0.854701	0.0404501	SLC38A7; SLC38A3	192	4	18600	48.4375	1	0.549646	0.540128
GOTERM_MF_DIRECT	GO:0015173~aromatic amino acid transmembrane transporter activity	2	0.854701	0.0404501	SLC7A5; SLC3A2	192	4	18600	48.4375	1	0.549646	0.540128
GOTERM_MF_DIRECT	GO:0004517~nitric-oxide synthase activity	2	0.854701	0.0404501	NOS3	192	4	18600	48.4375	1	0.549646	0.540128
INTERPRO	IPR001627:Semaphorin/CD100 antigen	4	1.7094	0.00348002	SEMA7A; PLXND1; SEMA4C; SEMA3G	206	31	20758	13.0022	0.809079	0.551004	0.551004
KEGG_PATHWAY	mmu05207:Chemical carcinogenesis - receptor activation	7	2.99145	0.0492214	CCND1; RPS6KA2; CREB3L2; SOS2; DLL1; VEGFA; ATF4	107	225	9011	2.62002	0.999997	0.557097	0.543673
KEGG_PATHWAY	mmu04927:Cortisol synthesis and secretion	4	1.7094	0.0526465	CACNA1I; PLCB4; CREB3L2; ATF4	107	72	9011	4.67861	0.999999	0.561116	0.547595
KEGG_PATHWAY	mmu01200:Carbon metabolism	5	2.13675	0.0540835	PSAT1; GPT2; PHGDH; PFKP; PSPH	107	121	9011	3.47996	0.999999	0.561116	0.547595
GOTERM_BP_DIRECT	GO:0030182~neuron differentiation	8	3.4188	0.0120893	IRX1; CCND1; TUBB3; ATOH8; PAX6; GDPD5; DLL1; ATF4	199	250	20119	3.23522	1	0.572393	0.566929
GOTERM_BP_DIRECT	GO:0007275~multicellular organism development	20	8.54701	0.0122948	CCBE1; ROBO4; SEMA7A; PLXND1; PRRX1; NOS3; SEMA4C; SPRY4; PAX6; DLL1; VEGFA; AHI1; ANO1; ANGPTL6; CREB3L2; CDH22; ATOH8; DNER; CDH15; DDR2	199	1099	20119	1.83986	1	0.572393	0.566929
GOTERM_MF_DIRECT	GO:0050660~flavin adenine dinucleotide binding	4	1.7094	0.0448528	NOS3; SARDH; DUS4L	192	77	18600	5.03247	1	0.592058	0.581805
GOTERM_CC_DIRECT	GO:0031410~cytoplasmic vesicle	14	5.98291	0.0884205	GCH1; DENND4A; SLC30A2; SEMA4C; WDR72; SLC30A1; NMNAT2; DLL1; SYT7; RNF144A; CCDC88A; HAX1; FASL; ACSBG1	203	893	21095	1.62915	1	0.596324	0.551086
GOTERM_BP_DIRECT	GO:0060042~retina morphogenesis in camera-type eye	3	1.28205	0.0132928	NECTIN3; DLL1; MFSD2A	199	18	20119	16.8501	1	0.60213	0.596382
GOTERM_CC_DIRECT	GO:0032432~actin filament bundle	2	0.854701	0.0917534	MARCKS; LCP1	203	10	21095	20.7833	1	0.604738	0.558862
UP_KW_MOLECULAR_FUNCTION	KW-0112~Calmodulin-binding	5	2.13675	0.080196	MARCKS; PPP3CC; NOS3; CTH; SYT7	136	145	12037	3.05198	0.989925	0.607452	0.596407
UP_KW_MOLECULAR_FUNCTION	KW-0560~Oxidoreductase	12	5.12821	0.0946766	CYP26A1; MTHFD2; NOS3; CRYZL1; HSD17B2; SARDH; PYCR1; PHGDH; ALDH18A1; DUS4L; ALDH1L2; FADS1	136	628	12037	1.69122	0.995791	0.607452	0.596407
GOTERM_MF_DIRECT	GO:1990841~promoter-specific chromatin binding	4	1.7094	0.0477831	HDAC4; EGR1; GADD45A; ATF4	192	79	18600	4.90506	1	0.60817	0.597639
GOTERM_MF_DIRECT	GO:0001228~transcriptional activator activity; RNA polymerase II transcription regulatory region sequence-specific binding	11	4.70085	0.0499143	EGR1; MEF2B; ZFP268; PRRX1; DDIT3; CREB3L2; PAX6; ATF5; ATF6; ATF4	192	535	18600	1.99182	1	0.60817	0.597639
GOTERM_MF_DIRECT	GO:0004521~endoribonuclease activity	3	1.28205	0.0500226	ERN1; RNASET2B; RNASET2A	192	35	18600	8.30357	1	0.60817	0.597639
SMART	SM00134:LU	3	1.28205	0.0236228	CD59A; LY6G; LY6C1	107	24	10617	12.403	0.920665	0.626005	0.626005
KEGG_PATHWAY	mmu04020:Calcium signaling pathway	7	2.99145	0.0634083	CACNA1I; PPP3CC; PLCB4; P2RX3; NOS3; CD38; VEGFA	107	240	9011	2.45627	1	0.631547	0.616329
GOTERM_MF_DIRECT	GO:0004540~ribonuclease activity	3	1.28205	0.0552566	ERN1; RNASET2B; RNASET2A	192	37	18600	7.85473	1	0.642757	0.631627
GOTERM_MF_DIRECT	GO:0005516~calmodulin binding	6	2.5641	0.0556499	MARCKS; PPP3CC; NOS3; CTH; SYT7	192	200	18600	2.90625	1	0.642757	0.631627
GOTERM_MF_DIRECT	GO:0016491~oxidoreductase activity	12	5.12821	0.0576233	CYP26A1; MTHFD2; NOS3; CRYZL1; HSD17B2; SARDH; PYCR1; PHGDH; ALDH18A1; DUS4L; ALDH1L2; FADS1	192	624	18600	1.86298	1	0.645302	0.634127
GOTERM_MF_DIRECT	GO:0047238~glucuronosyl-N-acetylgalactosaminyl-proteoglycan 4-beta-N-acetylgalactosaminyltransferase activity	2	0.854701	0.0600605	CSGALNACT1; CHSY1	192	6	18600	32.2917	1	0.645302	0.634127
GOTERM_MF_DIRECT	GO:0015174~basic amino acid transmembrane transporter activity	2	0.854701	0.0600605	SLC7A7; SLC7A1	192	6	18600	32.2917	1	0.645302	0.634127
KEGG_PATHWAY	mmu04068:FoxO signaling pathway	5	2.13675	0.0683646	FASL; CCND1; GADD45A; SOS2; PCK2	107	131	9011	3.21431	1	0.654723	0.638946
KEGG_PATHWAY	mmu05166:Human T-cell leukemia virus 1 infection	7	2.99145	0.0740849	EGR1; PPP3CC; CCND1; LCK; CREB3L2; IL2RG; ATF4	107	250	9011	2.35802	1	0.663174	0.647194
KEGG_PATHWAY	mmu04728:Dopaminergic synapse	5	2.13675	0.0745738	GNAO1; PPP3CC; PLCB4; CREB3L2; ATF4	107	135	9011	3.11907	1	0.663174	0.647194
GOTERM_MF_DIRECT	GO:0016740~transferase activity	26	11.1111	0.0645927	NIM1K; FUT1; FUT4; CHSY1; RPS6KA2; MGAT5; CD38; METTL7B; ST3GAL1; ACVR1; CSGALNACT1; GPT2; NMNAT2; ZDHHC15; PARP8; ERN1; RNF144A; RNF125; PSAT1; LCK; SOAT2; GARS; ALDH18A1; BCAT1; PFKP; DDR2	192	1774	18600	1.41981	1	0.678223	0.666479
INTERPRO	IPR016054:Ly-6 antigen / uPA receptor -like	4	1.7094	0.00667839	CD59A; LY6G; CD177; LY6C1	206	39	20758	10.3351	0.958534	0.680966	0.680966
INTERPRO	IPR016201:Plexin-like fold	4	1.7094	0.00716806	SEMA7A; PLXND1; SEMA4C; SEMA3G	206	40	20758	10.0767	0.967192	0.680966	0.680966
KEGG_PATHWAY	mmu04540:Gap junction	4	1.7094	0.0804731	PLCB4; TUBB3; LPAR1; SOS2	107	86	9011	3.91697	1	0.690959	0.674309
GOTERM_BP_DIRECT	GO:0015804~neutral amino acid transport	3	1.28205	0.0162965	SLC7A5; SLC3A2; SLC1A5	199	20	20119	15.1651	1	0.718761	0.711899
GOTERM_BP_DIRECT	GO:0042462~eye photoreceptor cell development	3	1.28205	0.0178966	AHI1; PAX6; VEGFA	199	21	20119	14.4429	1	0.729489	0.722525
GOTERM_BP_DIRECT	GO:0045599~negative regulation of fat cell differentiation	4	1.7094	0.0194926	DDIT3; TRIB3; JDP2; VEGFA	199	58	20119	6.97245	1	0.729489	0.722525
GOTERM_BP_DIRECT	GO:0022008~neurogenesis	5	2.13675	0.0195157	MARCKS; DAGLA; LPAR1; PHGDH; CHAC1	199	104	20119	4.8606	1	0.729489	0.722525
GOTERM_BP_DIRECT	GO:0031930~mitochondria-nucleus signaling pathway	2	0.854701	0.0195865	CHCHD10; SLC25A33	199	2	20119	101.101	1	0.729489	0.722525
GOTERM_BP_DIRECT	GO:0010585~glutamine secretion	2	0.854701	0.0195865	SLC1A5; SLC38A3	199	2	20119	101.101	1	0.729489	0.722525
GOTERM_BP_DIRECT	GO:0015828~tyrosine transport	2	0.854701	0.0195865	SLC7A5; SLC3A2	199	2	20119	101.101	1	0.729489	0.722525
GOTERM_BP_DIRECT	GO:1903810~L-histidine import into cell	2	0.854701	0.0195865	SLC38A3; SLC7A1	199	2	20119	101.101	1	0.729489	0.722525
UP_SEQ_FEATURE	DOMAIN:UPAR/Ly6	4	1.7094	0.0115535	CD59A; LY6G; CD177; LY6C1	210	50	22269	8.48343	0.999931	0.733204	0.727872
GOTERM_MF_DIRECT	GO:0016757~transferase activity; transferring glycosyl groups	6	2.5641	0.0723493	CHSY1; MGAT5; FUT1; ST3GAL1; FUT4; PARP8	192	216	18600	2.69097	1	0.73678	0.724022
GOTERM_MF_DIRECT	GO:0003700~transcription factor activity; sequence-specific DNA binding	12	5.12821	0.0736348	EGR1; MEF2B; DDIT3; CREB3L2; ATOH8; PAX6; ATF5; ATF6; JDP2; AFF1; ATF4	192	652	18600	1.78298	1	0.73678	0.724022
GOTERM_MF_DIRECT	GO:0050661~NADP binding	3	1.28205	0.0749538	NOS3; GM3839	192	44	18600	6.60511	1	0.73678	0.724022
KEGG_PATHWAY	mmu04912:GnRH signaling pathway	4	1.7094	0.0893921	EGR1; PLCB4; SOS2; ATF4	107	90	9011	3.74289	1	0.741955	0.724076
GOTERM_MF_DIRECT	GO:0043184~vascular endothelial growth factor receptor 2 binding	2	0.854701	0.0792722	CCDC88A; VEGFA	192	8	18600	24.2188	1	0.762995	0.749783
GOTERM_BP_DIRECT	GO:0007229~integrin-mediated signaling pathway	5	2.13675	0.0214158	SEMA7A; ADAMTS3; ITGA1; FN1; ADAM8	199	107	20119	4.72432	1	0.780281	0.772832
KEGG_PATHWAY	mmu04640:Hematopoietic cell lineage	4	1.7094	0.0987073	CD59A; ITGA1; IL5RA; CD38	107	94	9011	3.58362	1	0.792842	0.773738
GOTERM_MF_DIRECT	GO:0019955~cytokine binding	3	1.28205	0.0870633	GM20489; IL5RA; IL2RG	192	48	18600	6.05469	1	0.820883	0.806668
GOTERM_BP_DIRECT	GO:1903672~positive regulation of sprouting angiogenesis	3	1.28205	0.0249193	FUT1; DLL1; VEGFA	199	25	20119	12.1321	1	0.844824	0.836759
GOTERM_BP_DIRECT	GO:0032526~response to retinoic acid	4	1.7094	0.0262568	CYP26A1; RBP4; HSD17B2; CD38	199	65	20119	6.22157	1	0.844824	0.836759
GOTERM_BP_DIRECT	GO:0007156~homophilic cell adhesion via plasma membrane adhesion molecules	6	2.5641	0.0284475	CLSTN2; CDH22; PECAM1; PCDH12; CDH15; NECTIN3	199	173	20119	3.50638	1	0.844824	0.836759
GOTERM_BP_DIRECT	GO:0048843~negative regulation of axon extension involved in axon guidance	3	1.28205	0.0287851	SEMA7A; SEMA4C; SEMA3G	199	27	20119	11.2334	1	0.844824	0.836759
GOTERM_BP_DIRECT	GO:0021988~olfactory lobe development	2	0.854701	0.0292362	SEMA7A; ATF5	199	3	20119	67.4003	1	0.844824	0.836759
GOTERM_BP_DIRECT	GO:0015821~methionine transport	2	0.854701	0.0292362	SLC7A5; SLC3A2	199	3	20119	67.4003	1	0.844824	0.836759
GOTERM_BP_DIRECT	GO:0015829~valine transport	2	0.854701	0.0292362	SLC7A5; SLC3A2	199	3	20119	67.4003	1	0.844824	0.836759
GOTERM_BP_DIRECT	GO:0006867~asparagine transport	2	0.854701	0.0292362	SLC38A7; SLC38A3	199	3	20119	67.4003	1	0.844824	0.836759
GOTERM_BP_DIRECT	GO:1901492~positive regulation of lymphangiogenesis	2	0.854701	0.0292362	CCBE1; VEGFA	199	3	20119	67.4003	1	0.844824	0.836759
GOTERM_BP_DIRECT	GO:0015823~phenylalanine transport	2	0.854701	0.0292362	SLC7A5; SLC3A2	199	3	20119	67.4003	1	0.844824	0.836759
GOTERM_BP_DIRECT	GO:0098713~leucine import across plasma membrane	2	0.854701	0.0292362	SLC7A5; SLC3A2	199	3	20119	67.4003	1	0.844824	0.836759
GOTERM_BP_DIRECT	GO:1903801~L-leucine import into cell	2	0.854701	0.0292362	SLC7A5; SLC3A2	199	3	20119	67.4003	1	0.844824	0.836759
GOTERM_BP_DIRECT	GO:0097190~apoptotic signaling pathway	4	1.7094	0.0306161	PTGIS; FASL; NOS3; INHBB	199	69	20119	5.8609	1	0.869706	0.861403
GOTERM_MF_DIRECT	GO:0008417~fucosyltransferase activity	2	0.854701	0.0980933	FUT1; FUT4	192	10	18600	19.375	1	0.871521	0.85643
GOTERM_MF_DIRECT	GO:0008140~cAMP response element binding protein binding	2	0.854701	0.0980933	DDIT3; ATF4	192	10	18600	19.375	1	0.871521	0.85643
GOTERM_MF_DIRECT	GO:0015172~acidic amino acid transmembrane transporter activity	2	0.854701	0.0980933	SLC1A4; SLC1A5	192	10	18600	19.375	1	0.871521	0.85643
GOTERM_BP_DIRECT	GO:0009611~response to wounding	5	2.13675	0.0334292	DDIT3; CREB3L2; INHBB; PAX6; LCP1	199	123	20119	4.10978	1	0.933789	0.924874
GOTERM_BP_DIRECT	GO:0006882~cellular zinc ion homeostasis	3	1.28205	0.0349974	LCK; SLC30A2; SLC30A1	199	30	20119	10.1101	1	0.940255	0.931278
GOTERM_BP_DIRECT	GO:0071456~cellular response to hypoxia	5	2.13675	0.0351578	PTGIS; STC2; ADAM8; VLDLR; VEGFA	199	125	20119	4.04402	1	0.940255	0.931278
GOTERM_BP_DIRECT	GO:0008152~metabolic process	6	2.5641	0.0371161	ERN1; PDE10A; GCH1; MTHFD2; ALDH18A1; PFKP	199	186	20119	3.26131	1	0.940255	0.931278
GOTERM_BP_DIRECT	GO:0007219~Notch signaling pathway	5	2.13675	0.0378463	MAML1; DNER; CHAC1; GDPD5; DLL1	199	128	20119	3.94924	1	0.940255	0.931278
GOTERM_BP_DIRECT	GO:0015818~isoleucine transport	2	0.854701	0.0387913	SLC7A5; SLC3A2	199	4	20119	50.5503	1	0.940255	0.931278
GOTERM_BP_DIRECT	GO:1904273~L-alanine import across plasma membrane	2	0.854701	0.0387913	SLC3A2; SLC1A4	199	4	20119	50.5503	1	0.940255	0.931278
GOTERM_BP_DIRECT	GO:0070887~cellular response to chemical stimulus	2	0.854701	0.0387913	NOS3	199	4	20119	50.5503	1	0.940255	0.931278
GOTERM_BP_DIRECT	GO:1903803~L-glutamine import into cell	2	0.854701	0.0387913	SLC1A5; SLC38A3	199	4	20119	50.5503	1	0.940255	0.931278
GOTERM_BP_DIRECT	GO:0051365~cellular response to potassium ion starvation	2	0.854701	0.0387913	HRK; SLC38A3	199	4	20119	50.5503	1	0.940255	0.931278
GOTERM_BP_DIRECT	GO:0010628~positive regulation of gene expression	12	5.12821	0.0394414	EGR1; AHI1; LCK; NOS3; RPS6KA2; CREB3L2; FN1; PAX6; IL2RG; DLL1; VEGFA; ATF4	199	610	20119	1.98886	1	0.940255	0.931278
GOTERM_BP_DIRECT	GO:0007155~cell adhesion	12	5.12821	0.0398318	CLSTN2; ADAM23; ITGA1; CDH22; PECAM1; FN1; PCDH12; CDH15; HAPLN4; NECTIN3; CD177; JAM3	199	611	20119	1.98561	1	0.940255	0.931278
INTERPRO	IPR006195:Aminoacyl-tRNA synthetase; class II	3	1.28205	0.0119728	NARS; SARS; GARS	206	17	20758	17.7824	0.996725	0.947844	0.947844
GOTERM_BP_DIRECT	GO:0043547~positive regulation of GTPase activity	6	2.5641	0.0408327	GNAO1; ADAP2; LARS; CHN1; ARHGEF7; SOS2	199	191	20119	3.17593	1	0.950495	0.941421
UP_SEQ_FEATURE	DOMAIN:Cadherin 1	4	1.7094	0.0180249	CLSTN2; CDH22; PCDH12; CDH15	210	59	22269	7.18935	1	0.976985	0.96988
UP_SEQ_FEATURE	DOMAIN:Cadherin 2	4	1.7094	0.0180249	CLSTN2; CDH22; PCDH12; CDH15	210	59	22269	7.18935	1	0.976985	0.96988
UP_SEQ_FEATURE	DOMAIN:Ig-like C2-type	5	2.13675	0.0189476	SEMA7A; SEMA4C; SEMA3G; HAPLN4; JAM3	210	108	22269	4.90939	1	0.976985	0.96988
PIR_SUPERFAMILY	PIRSF000333:nitric-oxide synthase; inducible	2	0.854701	0.061585	NOS3	30	4	1841	30.6833	0.869191	1	1
SMART	SM00432:MADS	2	0.854701	0.0584419	MEF2B	107	6	10617	33.0748	0.99831	1	1
INTERPRO	IPR027231:Semaphorin	3	1.28205	0.0164057	SEMA7A; SEMA4C; SEMA3G	206	20	20758	15.115	0.999613	1	1
INTERPRO	IPR001568:Ribonuclease T2-like	2	0.854701	0.0196544	RNASET2B; RNASET2A	206	2	20758	100.767	0.99992	1	1
INTERPRO	IPR018188:Ribonuclease T2; active site	2	0.854701	0.0196544	RNASET2B; RNASET2A	206	2	20758	100.767	0.99992	1	1
INTERPRO	IPR002165:Plexin	3	1.28205	0.0250833	SEMA7A; PLXND1; SEMA4C	206	25	20758	12.092	0.999994	1	1
INTERPRO	IPR017946:PLC-like phosphodiesterase; TIM beta/alpha-barrel domain	3	1.28205	0.0250833	PLCB4; PLCL1; GDPD5	206	25	20758	12.092	0.999994	1	1
INTERPRO	IPR004760:L-type amino acid transporter	2	0.854701	0.0293369	SLC7A5; SLC7A11	206	3	20758	67.178	0.999999	1	1
INTERPRO	IPR000219:Dbl homology (DH) domain	4	1.7094	0.0297629	PREX2; ARHGEF40; ARHGEF7; SOS2	206	68	20758	5.92747	0.999999	1	1
INTERPRO	IPR012144:Nitric-oxide synthase; metazoa	2	0.854701	0.0389243	NOS3	206	4	20758	50.3835	1	1	1
INTERPRO	IPR004030:Nitric oxide synthase; oxygenase domain	2	0.854701	0.0389243	NOS3	206	4	20758	50.3835	1	1	1
UP_SEQ_FEATURE	ACT_SITE:Proton donor	7	2.99145	0.025177	PDE10A; PPP3CC; IAH1; PHGDH; DUS4L; ALDH1L2; PSPH	210	238	22269	3.11891	1	1	0.993932
UP_SEQ_FEATURE	DOMAIN:DH	4	1.7094	0.0261441	PREX2; ARHGEF40; ARHGEF7; SOS2	210	68	22269	6.23782	1	1	0.993932
INTERPRO	IPR001715:Calponin homology domain	4	1.7094	0.0476362	CCDC88A; LCP1; ARHGEF7; SYNE1	206	82	20758	4.91546	1	1	1
INTERPRO	IPR015422:Pyridoxal phosphate-dependent transferase; major region; subdomain 2	3	1.28205	0.0540938	PSAT1; GPT2; CTH	206	38	20758	7.95529	1	1	1
INTERPRO	IPR002100:Transcription factor; MADS-box	2	0.854701	0.0578172	MEF2B	206	6	20758	33.589	1	1	1
UP_SEQ_FEATURE	TRANSMEM:Helical	76	32.4786	0.0347783	HRK; PLVAP; DAGLA; PLXND1; CLSTN2; DENND5B; GM20489; LY75; IL5RA; SLC7A11; VLDLR; AFF1; SYNE1; HERPUD1; PREX2; ADGRA2; DNER; PIEZO2; CD38; FADS1; MFSD2A; ACVR1; CSGALNACT1; CCBE1; PTGIS; SLC30A2; ITGA1; SMIM19; PAX6; SLC30A1; ZDHHC15; PARP8; RNF144A; ERN1; ANO1; SLC7A5; SLC7A7; SOAT2; PECAM1; ADAM8; CDH15; SFT2D2; DDR2; TLCD5; OTUB2; LPAR1; SLC1A4; SLC3A2; SLC1A5; PCDH12; IL2RG; GDPD5; DLL1; SLC7…	210	6650	22269	1.21192	1	1	0.993932
INTERPRO	IPR000152:EGF-type aspartate/asparagine hydroxylation site	4	1.7094	0.0597363	CCBE1; DNER; VLDLR; DLL1	206	90	20758	4.47853	1	1	1
UP_SEQ_FEATURE	DOMAIN:Calponin-homology (CH)	4	1.7094	0.0359134	CCDC88A; LCP1; ARHGEF7; SYNE1	210	77	22269	5.50872	1	1	0.993932
INTERPRO	IPR015421:Pyridoxal phosphate-dependent transferase; major region; subdomain 1	3	1.28205	0.0645915	PSAT1; GPT2; CTH	206	42	20758	7.19764	1	1	1
INTERPRO	IPR018107:Sodium:dicarboxylate symporter; conserved site	2	0.854701	0.0671246	SLC1A4; SLC1A5	206	7	20758	28.7906	1	1	1
INTERPRO	IPR003097:FAD-binding; type 1	2	0.854701	0.0671246	NOS3	206	7	20758	28.7906	1	1	1
INTERPRO	IPR023173:NADPH-cytochrome p450 reductase; FAD-binding; alpha-helical domain-3	2	0.854701	0.0671246	NOS3	206	7	20758	28.7906	1	1	1
INTERPRO	IPR001991:Sodium:dicarboxylate symporter	2	0.854701	0.0671246	SLC1A4; SLC1A5	206	7	20758	28.7906	1	1	1
INTERPRO	IPR014729:Rossmann-like alpha/beta/alpha sandwich fold	3	1.28205	0.0700758	LARS; ASNS; NMNAT2	206	44	20758	6.87048	1	1	1
INTERPRO	IPR015424:Pyridoxal phosphate-dependent transferase	3	1.28205	0.0700758	PSAT1; GPT2; CTH	206	44	20758	6.87048	1	1	1
INTERPRO	IPR018097:EGF-like calcium-binding; conserved site	4	1.7094	0.0713849	CCBE1; DNER; VLDLR; DLL1	206	97	20758	4.15534	1	1	1
UP_SEQ_FEATURE	DNA_BIND:Mef2-type	2	0.854701	0.0460577	MEF2B	210	5	22269	42.4171	1	1	0.993932
UP_SEQ_FEATURE	DOMAIN:Type I cytokine receptor cytokine-binding	2	0.854701	0.0460577	IL5RA; IL2RG	210	5	22269	42.4171	1	1	0.993932
GOTERM_BP_DIRECT	GO:0014068~positive regulation of phosphatidylinositol 3-kinase signaling	4	1.7094	0.0472214	HAX1; FN1; VEGFA; DDR2	199	82	20119	4.93173	1	1	0.991045
GOTERM_BP_DIRECT	GO:0015825~L-serine transport	2	0.854701	0.0482529	SLC1A4; SLC1A5	199	5	20119	40.4402	1	1	0.991045
GOTERM_BP_DIRECT	GO:0015827~tryptophan transport	2	0.854701	0.0482529	SLC7A5; SLC3A2	199	5	20119	40.4402	1	1	0.991045
GOTERM_BP_DIRECT	GO:0017085~response to insecticide	2	0.854701	0.0482529	MAP1B; INHBB	199	5	20119	40.4402	1	1	0.991045
GOTERM_BP_DIRECT	GO:0006561~proline biosynthetic process	2	0.854701	0.0482529	PYCR1; ALDH18A1	199	5	20119	40.4402	1	1	0.991045
GOTERM_BP_DIRECT	GO:0050919~negative chemotaxis	3	1.28205	0.0487888	SEMA7A; SEMA4C; SEMA3G	199	36	20119	8.42504	1	1	0.991045
GOTERM_BP_DIRECT	GO:0002040~sprouting angiogenesis	3	1.28205	0.0512508	CCBE1; ADGRA2; VEGFA	199	37	20119	8.19734	1	1	0.991045
GOTERM_BP_DIRECT	GO:0009636~response to toxic substance	4	1.7094	0.051569	ASNS; NUPR1; SLC7A11; ATF4	199	85	20119	4.75767	1	1	0.991045
UP_SEQ_FEATURE	REGION:Disordered	136	58.1197	0.0523567	PLVAP; IHO1; CLSTN2; PLXND1; MAML1; GM20489; NARS; PREX2; CCND1; TUBB3; ADGRA2; ZXDB; CREB3L2; PIEZO2; CHAC1; ARHGEF40; DLEU7; CSGALNACT1; CCBE1; SCARA3; ZFP334; MEF2B; IAH1; CFAP91; SARS; WDR72; SLC30A1; ERN1; ARMCX4; RNF125; SOAT2; MAP1B; DDIT3; HHIPL1; ODF3B; TRIB3; ADAM8; NUPR1; ATF5; RIN2; ATF6; TSPYL4; ATF4; SLC1A4; SLC1A5; PCDH12; CPLX2; FUT1; CACNA1I; GM9917; LARS; OCSTAMP; STC2; CDH22; 1…	210	13113	22269	1.09981	1	1	0.993932
GOTERM_BP_DIRECT	GO:2001244~positive regulation of intrinsic apoptotic signaling pathway	3	1.28205	0.0537566	LCK; DDIT3; NUPR1	199	38	20119	7.98162	1	1	0.991045
GOTERM_BP_DIRECT	GO:0009058~biosynthetic process	3	1.28205	0.0537566	GPT2; NMNAT2; ALDH1L2	199	38	20119	7.98162	1	1	0.991045
GOTERM_BP_DIRECT	GO:0016339~calcium-dependent cell-cell adhesion via plasma membrane cell adhesion molecules	3	1.28205	0.0537566	CDH22; PCDH12; CDH15	199	38	20119	7.98162	1	1	0.991045
UP_SEQ_FEATURE	DOMAIN:MADS-box	2	0.854701	0.0550127	MEF2B	210	6	22269	35.3476	1	1	0.993932
GOTERM_BP_DIRECT	GO:0001701~in utero embryonic development	8	3.4188	0.0564426	ACVR1; ADAMTS3; NOS3; HSD17B2; SLC30A1; DLL1; PSPH; VEGFA	199	347	20119	2.33085	1	1	0.991045
GOTERM_BP_DIRECT	GO:0055129~L-proline biosynthetic process	2	0.854701	0.0576218	PYCR1; ALDH18A1	199	6	20119	33.7002	1	1	0.991045
GOTERM_BP_DIRECT	GO:0048505~regulation of timing of cell differentiation	2	0.854701	0.0576218	PAX6; GDPD5	199	6	20119	33.7002	1	1	0.991045
GOTERM_BP_DIRECT	GO:1904906~positive regulation of endothelial cell-matrix adhesion via fibronectin	2	0.854701	0.0576218	FUT1; RIN2	199	6	20119	33.7002	1	1	0.991045
GOTERM_BP_DIRECT	GO:0042138~meiotic DNA double-strand break formation	2	0.854701	0.0576218	IHO1; MEI4	199	6	20119	33.7002	1	1	0.991045
GOTERM_BP_DIRECT	GO:0006468~protein phosphorylation	12	5.12821	0.0577291	ACVR1; ERN1; NIM1K; SEMA7A; CCND1; LCK; MAML1; RPS6KA2; TRIB3; PAX6; ST3GAL1; DDR2	199	651	20119	1.8636	1	1	0.991045
GOTERM_BP_DIRECT	GO:0045746~negative regulation of Notch signaling pathway	3	1.28205	0.0588948	CHAC1; GDPD5; DLL1	199	40	20119	7.58254	1	1	0.991045
GOTERM_BP_DIRECT	GO:0001569~branching involved in blood vessel morphogenesis	3	1.28205	0.0615251	ACVR1; PLXND1; VEGFA	199	41	20119	7.3976	1	1	0.991045
GOTERM_BP_DIRECT	GO:0006915~apoptotic process	12	5.12821	0.061862	HRK; ERN1; MARCKS; AIM2; FASL; RHBDD1; DDIT3; IL24; TRIB3; CHAC1; COA8; VEGFA	199	659	20119	1.84098	1	1	0.991045
GOTERM_BP_DIRECT	GO:0043066~negative regulation of apoptotic process	12	5.12821	0.062392	AHI1; HAX1; CD59A; RHBDD1; CTH; FN1; ASNS; CD38; NUPR1; ATF5; VEGFA; DDR2	199	660	20119	1.83819	1	1	0.991045
GOTERM_BP_DIRECT	GO:0060041~retina development in camera-type eye	4	1.7094	0.0640664	AHI1; RBP4; PAX6; DLL1	199	93	20119	4.34841	1	1	0.991045
GOTERM_BP_DIRECT	GO:0051216~cartilage development	4	1.7094	0.0657185	CSGALNACT1; CHSY1; PRRX1; CREB3L2	199	94	20119	4.30215	1	1	0.991045
GOTERM_BP_DIRECT	GO:0015808~L-alanine transport	2	0.854701	0.0668989	SLC1A4; SLC38A3	199	7	20119	28.8859	1	1	0.991045
GOTERM_BP_DIRECT	GO:1901142~insulin metabolic process	2	0.854701	0.0668989	ERN1; PAX6	199	7	20119	28.8859	1	1	0.991045
GOTERM_BP_DIRECT	GO:0072672~neutrophil extravasation	2	0.854701	0.0668989	PECAM1; CD177	199	7	20119	28.8859	1	1	0.991045
GOTERM_BP_DIRECT	GO:0006563~L-serine metabolic process	2	0.854701	0.0668989	PHGDH; PSPH	199	7	20119	28.8859	1	1	0.991045
GOTERM_BP_DIRECT	GO:0007160~cell-matrix adhesion	4	1.7094	0.0690809	ITGA1; FN1; ADAM8; JAM3	199	96	20119	4.21252	1	1	0.991045
GOTERM_BP_DIRECT	GO:0045444~fat cell differentiation	4	1.7094	0.0707909	CCND1; INHBB; ATF5; JDP2	199	97	20119	4.16909	1	1	0.991045
UP_SEQ_FEATURE	DOMAIN:Flavodoxin-like	2	0.854701	0.0726724	NOS3	210	8	22269	26.5107	1	1	0.993932
GOTERM_BP_DIRECT	GO:0016525~negative regulation of angiogenesis	4	1.7094	0.0742678	CD59A; FASL; GADD45A; SARS	199	99	20119	4.08487	1	1	0.991045
UP_SEQ_FEATURE	DOMAIN:Cadherin 5	3	1.28205	0.0746578	CDH22; PCDH12; CDH15	210	48	22269	6.62768	1	1	0.993932
GOTERM_BP_DIRECT	GO:0071310~cellular response to organic substance	3	1.28205	0.0752482	EGR1; CCND1; IL5RA	199	46	20119	6.59351	1	1	0.991045
GOTERM_BP_DIRECT	GO:0006835~dicarboxylic acid transport	2	0.854701	0.0760851	SLC1A4; SLC1A5	199	8	20119	25.2751	1	1	0.991045
GOTERM_BP_DIRECT	GO:0071702~organic substance transport	2	0.854701	0.0760851	SLC7A11; MFSD2A	199	8	20119	25.2751	1	1	0.991045
GOTERM_BP_DIRECT	GO:0009266~response to temperature stimulus	2	0.854701	0.0760851	P2RX3; ALDH18A1	199	8	20119	25.2751	1	1	0.991045
GOTERM_BP_DIRECT	GO:0033601~positive regulation of mammary gland epithelial cell proliferation	2	0.854701	0.0760851	CCND1; ZFP703	199	8	20119	25.2751	1	1	0.991045
INTERPRO	IPR008428:Chondroitin N-acetylgalactosaminyltransferase	2	0.854701	0.0763406	CSGALNACT1; CHSY1	206	8	20758	25.1917	1	1	1
INTERPRO	IPR015321:Interleukin-6 receptor alpha chain; binding	2	0.854701	0.0763406	IL5RA; IL2RG	206	8	20758	25.1917	1	1	1
INTERPRO	IPR002314:Aminoacyl-tRNA synthetase; class II (G/ H/ P/ S); conserved domain	2	0.854701	0.0763406	SARS; GARS	206	8	20758	25.1917	1	1	1
INTERPRO	IPR001094:Flavodoxin	2	0.854701	0.0763406	NOS3	206	8	20758	25.1917	1	1	1
INTERPRO	IPR008254:Flavodoxin/nitric oxide synthase	2	0.854701	0.0763406	NOS3	206	8	20758	25.1917	1	1	1
INTERPRO	IPR024079:Metallopeptidase; catalytic domain	4	1.7094	0.0766664	ADAMTS3; ADAM23; MMP28; ADAM8	206	100	20758	4.03068	1	1	1
GOTERM_BP_DIRECT	GO:0045773~positive regulation of axon extension	3	1.28205	0.0781001	SEMA7A; MAP1B; FN1	199	47	20119	6.45322	1	1	0.991045
GOTERM_BP_DIRECT	GO:0019369~arachidonic acid metabolic process	3	1.28205	0.0809856	PLA2G2F; DAGLA; FADS1	199	48	20119	6.31878	1	1	0.991045
GOTERM_BP_DIRECT	GO:0006094~gluconeogenesis	3	1.28205	0.0809856	RBP4; PCK2; ATF4	199	48	20119	6.31878	1	1	0.991045
UP_SEQ_FEATURE	CROSSLNK:Glycyl lysine isopeptide (Lys-Gly) (interchain with G-Cter in ubiquitin)	6	2.5641	0.0829362	CCND1; IL24; SLC3A2; VLDLR; ATF6; DLL1	210	245	22269	2.59697	1	1	0.993932
GOTERM_BP_DIRECT	GO:0034379~very-low-density lipoprotein particle assembly	2	0.854701	0.0851814	SOAT2; MFSD2A	199	9	20119	22.4668	1	1	0.991045
GOTERM_BP_DIRECT	GO:0009743~response to carbohydrate	2	0.854701	0.0851814	P2RX3; MAP1B	199	9	20119	22.4668	1	1	0.991045
GOTERM_BP_DIRECT	GO:0015807~L-amino acid transport	2	0.854701	0.0851814	SLC7A5; SLC7A1	199	9	20119	22.4668	1	1	0.991045
GOTERM_BP_DIRECT	GO:0010862~positive regulation of pathway-restricted SMAD protein phosphorylation	3	1.28205	0.0868536	ACVR1; GDF15; INHBB	199	50	20119	6.06603	1	1	0.991045
GOTERM_BP_DIRECT	GO:0032355~response to estradiol	4	1.7094	0.0870158	CCND1; NOS3; MAP1B; CD38	199	106	20119	3.81511	1	1	0.991045
GOTERM_BP_DIRECT	GO:0007264~small GTPase mediated signal transduction	4	1.7094	0.0870158	CCDC88A; ARHGAP31; ARHGEF7; SOS2	199	106	20119	3.81511	1	1	0.991045
GOTERM_BP_DIRECT	GO:0048477~oogenesis	3	1.28205	0.0928448	IHO1; NOS3; MEI4	199	52	20119	5.83272	1	1	0.991045
GOTERM_BP_DIRECT	GO:0006487~protein N-linked glycosylation	3	1.28205	0.0928448	MGAT5; ST3GAL1; FUT4	199	52	20119	5.83272	1	1	0.991045
GOTERM_BP_DIRECT	GO:0021517~ventral spinal cord development	2	0.854701	0.0941886	PAX6; VLDLR	199	10	20119	20.2201	1	1	0.991045
GOTERM_BP_DIRECT	GO:0034333~adherens junction assembly	2	0.854701	0.0941886	ZFP703; JAM3	199	10	20119	20.2201	1	1	0.991045
GOTERM_BP_DIRECT	GO:0035148~tube formation	2	0.854701	0.0941886	ATOH8; VEGFA	199	10	20119	20.2201	1	1	0.991045
GOTERM_BP_DIRECT	GO:1902414~protein localization to cell junction	2	0.854701	0.0941886	NECTIN3; JAM3	199	10	20119	20.2201	1	1	0.991045
UP_SEQ_FEATURE	DOMAIN:Cadherin 4	3	1.28205	0.0942561	CDH22; PCDH12; CDH15	210	55	22269	5.78416	1	1	0.993932
INTERPRO	IPR003531:Short hematopoietin receptor; family 1; conserved site	2	0.854701	0.0945015	GM20489; IL2RG	206	10	20758	20.1534	1	1	1
INTERPRO	IPR002524:Cation efflux protein	2	0.854701	0.0945015	SLC30A2; SLC30A1	206	10	20758	20.1534	1	1	1
GOTERM_BP_DIRECT	GO:0071260~cellular response to mechanical stimulus	4	1.7094	0.0946878	HDAC4; GADD45A; NOS3; PIEZO2	199	110	20119	3.67638	1	1	0.991045
UP_SEQ_FEATURE	BINDING:axial binding residue	4	1.7094	0.0959759	CYP26A1; PTGIS; NOS3	210	116	22269	3.65665	1	1	0.993932
INTERPRO	IPR000742:Epidermal growth factor-like domain	6	2.5641	0.0960689	CCBE1; ADAM23; DNER; ADAM8; VLDLR; DLL1	206	245	20758	2.46776	1	1	1
UP_SEQ_FEATURE	DOMAIN:Cadherin 3	3	1.28205	0.0971661	CDH22; PCDH12; CDH15	210	56	22269	5.68087	1	1	0.993932
UP_SEQ_FEATURE	DOMAIN:Peptidase M12B	3	1.28205	0.0971661	ADAMTS3; ADAM23; ADAM8	210	56	22269	5.68087	1	1	0.993932
GOTERM_BP_DIRECT	GO:0008284~positive regulation of cell proliferation	11	4.70085	0.0991913	HDAC4; FASL; CCND1; ZFP703; IL24; FN1; CD38; DLL1; SLC25A33; VEGFA; DDR2	199	637	20119	1.74585	1	1	0.991045

## Sheet: DAVID_downreg. genes_Pigl KO
Category	Term	Count	%	PValue	Genes	List Total	Pop Hits	Pop Total	Fold Enrichment	Bonferroni	Benjamini	FDR
UP_SEQ_FEATURE	CARBOHYD:N-linked (GlcNAc,,,) asparagine	95	26.5363	4.19241e-07	SEMA5A; COL18A1; CSF1; SERPINE2; UPK2; PLAT; FZD10; VSIG10L; CELSR3; NIPAL4; KCNT1; UPK1A; HYAL1; EVA1C; NIPAL2; ACP7; CTSH; PRSS8; GGT1; LARGE2; SCN1B; RHBDF1; SLC34A2; RNF43; TMEM150A; MME; SCARA5; SLC2A12; ANO8; KREMEN1; IL17RE; DKK1; BCAM; LTB4R2; SCNN1B; COL6A4; FAM20C; ASPHD2; PRTN3; UPK3BL; SCN4B; NOTCH3; NXPH3; CHRNA4; TMPRSS4; PDGFB; TACSTD2; LPL; ADCY2; ADRB2; THBS1; LYPD6; TSPAN33; IGS…	346	3708	22269	1.64895	0.000449745	0.000382052	0.000380984
UP_SEQ_FEATURE	TOPO_DOM:Cytoplasmic	86	24.0223	7.1212e-07	SEMA5A; CSF1; CD81; UPK2; FZD10; NCMAP; VSIG10L; CELSR3; NIPAL4; TMEM102; KCNT1; UPK1A; EVA1C; GGT1; LARGE2; SCN1B; RHBDF1; SLC34A2; RNF43; CPT1A; TMEM150A; SVOP; MME; SCARA5; SLC2A12; ANO8; KREMEN1; TAP1; IL17RE; ATP11A; BCAM; LTB4R2; SCNN1B; CLDN7; FAM20C; ASPHD2; PIGL; UPK3BL; SCN4B; ABCG1; PTGES; NOTCH3; CHRNA4; TMPRSS4; TACSTD2; ADCY2; ADRB2; SGMS2; LTC4S; TSPAN33; IGSF9; ART4; SLC5A5; TRP53…	346	3276	22269	1.68958	0.000763813	0.000382052	0.000380984
UP_SEQ_FEATURE	TOPO_DOM:Extracellular	67	18.7151	3.10081e-06	SEMA5A; CSF1; CD81; FZD10; NCMAP; VSIG10L; CELSR3; NIPAL4; TMEM102; KCNT1; UPK1A; EVA1C; GGT1; SCN1B; SLC34A2; RNF43; TMEM150A; MME; SCARA5; SLC2A12; ANO8; KREMEN1; IL17RE; ATP11A; BCAM; LTB4R2; SCNN1B; CLDN7; UPK3BL; SCN4B; ABCG1; NOTCH3; CHRNA4; TMPRSS4; TACSTD2; ADRB2; TSPAN33; IGSF9; ART4; SLC5A5; TRP53I11; EFNB1; GPR153; MARVELD3; SCN3B; TRPM6; LRRC8E; PROM2; CD74; ST14; CADM3; FZD2; TNFSF15…	346	2414	22269	1.78633	0.00332164	0.00110905	0.00110595
GOTERM_CC_DIRECT	GO:0005737~cytoplasm	158	44.1341	4.24086e-06	PID1; RASEF; PLAT; PRDM1; FZD10; ESPN; PTPDC1; ZFYVE28; BC1; HENMT1; FAM110C; KIF5A; LIMCH1; GM14137; MTUS1; KAZN; EML1; SRCIN1; SULT2B1; SHTN1; MAPKAPK3; SPATA13; PADI2; ELMO3; PKP3; CARD14; PTGES; BEX4; TRIM12C; DRC7; TPH1; UBA7; CAPSL; AIRE; PDGFB; ADRB2; RASGRP2; LYPD6; PPL; KALRN; EVPL; INAVA; SLC5A5; ZFP36L1; EFNB1; ESPNL; PRDM16; SEC14L5; PLCG2; MYH14; RHPN2; HMGCLL1; WNT3; WNT4; FZD2; GAD…	331	7504	21095	1.34189	0.00146626	0.00146734	0.00143341
GOTERM_BP_DIRECT	GO:0010765~positive regulation of sodium ion transport	7	1.95531	1.51829e-06	PRSS8; ADRB2; GPD1L; SCN3B; SGK1; SCN4B; SCN1B	317	24	20119	18.5112	0.00321511	0.00322029	0.00321422
UP_KW_MOLECULAR_FUNCTION	KW-0217~Developmental protein	34	9.49721	0.000174053	SEMA5A; GCM1; NOTCH3; DLX3; CITED1; SERPINE2; SHOX2; PDGFB; FZD10; TMEM53; PRDM1; GLI1; HOXB13; ASCL2; IGSF9; CELSR3; ZFP36L1; EFNB1; TBX20; WNT3; TCP11; WNT4; RNF43; WNT10A; FZD2; GADD45B; IRX4; SHROOM3; DKK1; TBX3; SHTN1; ELF3; ID2; MYCBPAP	196	1055	12037	1.9792	0.0121108	0.00609186	0.00583078
UP_KW_MOLECULAR_FUNCTION	KW-9996~Developmental protein	34	9.49721	0.000174053	SEMA5A; GCM1; NOTCH3; DLX3; CITED1; SERPINE2; SHOX2; PDGFB; FZD10; TMEM53; PRDM1; GLI1; HOXB13; ASCL2; IGSF9; CELSR3; ZFP36L1; EFNB1; TBX20; WNT3; TCP11; WNT4; RNF43; WNT10A; FZD2; GADD45B; IRX4; SHROOM3; DKK1; TBX3; SHTN1; ELF3; ID2; MYCBPAP	196	1055	12037	1.9792	0.0121108	0.00609186	0.00583078
UP_KW_CELLULAR_COMPONENT	KW-0272~Extracellular matrix	14	3.91061	0.000350238	SEMA5A; GCM1; NOTCH3; DLX3; CITED1; SERPINE2; SHOX2; PDGFB; FZD10; TMEM53; PRDM1; GLI1; HOXB13; ASCL2; IGSF9; CELSR3; ZFP36L1; EFNB1; TBX20; WNT3; TCP11; WNT4; RNF43; WNT10A; FZD2; GADD45B; IRX4; SHROOM3; DKK1; TBX3; SHTN1; ELF3; ID2; MYCBPAP	296	256	17881	3.30361	0.0121856	0.00687981	0.00609354
UP_KW_CELLULAR_COMPONENT	KW-0965~Cell junction	18	5.02793	0.000393132	SEMA5A; GCM1; NOTCH3; DLX3; CITED1; SERPINE2; SHOX2; PDGFB; FZD10; TMEM53; PRDM1; GLI1; HOXB13; ASCL2; IGSF9; CELSR3; ZFP36L1; EFNB1; TBX20; WNT3; TCP11; WNT4; RNF43; WNT10A; FZD2; GADD45B; IRX4; SHROOM3; DKK1; TBX3; SHTN1; ELF3; ID2; MYCBPAP	296	402	17881	2.70487	0.0136681	0.00687981	0.00609354
UP_KW_CELLULAR_COMPONENT	KW-1003~Cell membrane	83	23.1844	0.0012193	SEMA5A; GCM1; NOTCH3; DLX3; CITED1; SERPINE2; SHOX2; PDGFB; FZD10; TMEM53; PRDM1; GLI1; HOXB13; ASCL2; IGSF9; CELSR3; ZFP36L1; EFNB1; TBX20; WNT3; TCP11; WNT4; RNF43; WNT10A; FZD2; GADD45B; IRX4; SHROOM3; DKK1; TBX3; SHTN1; ELF3; ID2; MYCBPAP	296	3637	17881	1.37859	0.0418026	0.0142251	0.0125994
UP_KW_CELLULAR_COMPONENT	KW-0963~Cytoplasm	110	30.7263	0.00187337	SEMA5A; GCM1; NOTCH3; DLX3; CITED1; SERPINE2; SHOX2; PDGFB; FZD10; TMEM53; PRDM1; GLI1; HOXB13; ASCL2; IGSF9; CELSR3; ZFP36L1; EFNB1; TBX20; WNT3; TCP11; WNT4; RNF43; WNT10A; FZD2; GADD45B; IRX4; SHROOM3; DKK1; TBX3; SHTN1; ELF3; ID2; MYCBPAP	296	5191	17881	1.28009	0.0635222	0.016392	0.0145186
GOTERM_CC_DIRECT	GO:0016324~apical plasma membrane	20	5.58659	0.000104514	SEMA5A; GCM1; NOTCH3; DLX3; CITED1; SERPINE2; SHOX2; PDGFB; FZD10; TMEM53; PRDM1; GLI1; HOXB13; ASCL2; IGSF9; CELSR3; ZFP36L1; EFNB1; TBX20; WNT3; TCP11; WNT4; RNF43; WNT10A; FZD2; GADD45B; IRX4; SHROOM3; DKK1; TBX3; SHTN1; ELF3; ID2; MYCBPAP	331	453	21095	2.81374	0.0355177	0.0180809	0.0176629
KEGG_PATHWAY	mmu05217:Basal cell carcinoma	8	2.23464	8.84595e-05	SEMA5A; GCM1; NOTCH3; DLX3; CITED1; SERPINE2; SHOX2; PDGFB; FZD10; TMEM53; PRDM1; GLI1; HOXB13; ASCL2; IGSF9; CELSR3; ZFP36L1; EFNB1; TBX20; WNT3; TCP11; WNT4; RNF43; WNT10A; FZD2; GADD45B; IRX4; SHROOM3; DKK1; TBX3; SHTN1; ELF3; ID2; MYCBPAP	154	63	9011	7.43022	0.0211806	0.0214072	0.0209649
UP_KW_CELLULAR_COMPONENT	KW-0964~Secreted	44	12.2905	0.00384062	SEMA5A; GCM1; NOTCH3; DLX3; CITED1; SERPINE2; SHOX2; PDGFB; FZD10; TMEM53; PRDM1; GLI1; HOXB13; ASCL2; IGSF9; CELSR3; ZFP36L1; EFNB1; TBX20; WNT3; TCP11; WNT4; RNF43; WNT10A; FZD2; GADD45B; IRX4; SHROOM3; DKK1; TBX3; SHTN1; ELF3; ID2; MYCBPAP	296	1720	17881	1.54534	0.126005	0.0268844	0.0238119
GOTERM_CC_DIRECT	GO:0048471~perinuclear region of cytoplasm	28	7.82123	0.000251889	SEMA5A; GCM1; NOTCH3; DLX3; CITED1; SERPINE2; SHOX2; PDGFB; FZD10; TMEM53; PRDM1; GLI1; HOXB13; ASCL2; IGSF9; CELSR3; ZFP36L1; EFNB1; TBX20; WNT3; TCP11; WNT4; RNF43; WNT10A; FZD2; GADD45B; IRX4; SHROOM3; DKK1; TBX3; SHTN1; ELF3; ID2; MYCBPAP	331	823	21095	2.16825	0.0834738	0.0290512	0.0283795
GOTERM_CC_DIRECT	GO:0005903~brush border	8	2.23464	0.000373748	SEMA5A; GCM1; NOTCH3; DLX3; CITED1; SERPINE2; SHOX2; PDGFB; FZD10; TMEM53; PRDM1; GLI1; HOXB13; ASCL2; IGSF9; CELSR3; ZFP36L1; EFNB1; TBX20; WNT3; TCP11; WNT4; RNF43; WNT10A; FZD2; GADD45B; IRX4; SHROOM3; DKK1; TBX3; SHTN1; ELF3; ID2; MYCBPAP	331	85	21095	5.99822	0.121326	0.0298643	0.0291738
GOTERM_CC_DIRECT	GO:0030054~cell junction	20	5.58659	0.000431564	SEMA5A; GCM1; NOTCH3; DLX3; CITED1; SERPINE2; SHOX2; PDGFB; FZD10; TMEM53; PRDM1; GLI1; HOXB13; ASCL2; IGSF9; CELSR3; ZFP36L1; EFNB1; TBX20; WNT3; TCP11; WNT4; RNF43; WNT10A; FZD2; GADD45B; IRX4; SHROOM3; DKK1; TBX3; SHTN1; ELF3; ID2; MYCBPAP	331	507	21095	2.51405	0.138735	0.0298643	0.0291738
UP_KW_DOMAIN	KW-0728~SH3 domain	11	3.07263	0.00283605	SEMA5A; GCM1; NOTCH3; DLX3; CITED1; SERPINE2; SHOX2; PDGFB; FZD10; TMEM53; PRDM1; GLI1; HOXB13; ASCL2; IGSF9; CELSR3; ZFP36L1; EFNB1; TBX20; WNT3; TCP11; WNT4; RNF43; WNT10A; FZD2; GADD45B; IRX4; SHROOM3; DKK1; TBX3; SHTN1; ELF3; ID2; MYCBPAP	248	211	14855	3.12271	0.0578978	0.0595569	0.0595569
UP_KW_CELLULAR_COMPONENT	KW-0796~Tight junction	7	1.95531	0.0102431	SEMA5A; GCM1; NOTCH3; DLX3; CITED1; SERPINE2; SHOX2; PDGFB; FZD10; TMEM53; PRDM1; GLI1; HOXB13; ASCL2; IGSF9; CELSR3; ZFP36L1; EFNB1; TBX20; WNT3; TCP11; WNT4; RNF43; WNT10A; FZD2; GADD45B; IRX4; SHROOM3; DKK1; TBX3; SHTN1; ELF3; ID2; MYCBPAP	296	111	17881	3.80956	0.302572	0.0597513	0.0529226
GOTERM_CC_DIRECT	GO:0005576~extracellular region	47	13.1285	0.00127609	SEMA5A; GCM1; NOTCH3; DLX3; CITED1; SERPINE2; SHOX2; PDGFB; FZD10; TMEM53; PRDM1; GLI1; HOXB13; ASCL2; IGSF9; CELSR3; ZFP36L1; EFNB1; TBX20; WNT3; TCP11; WNT4; RNF43; WNT10A; FZD2; GADD45B; IRX4; SHROOM3; DKK1; TBX3; SHTN1; ELF3; ID2; MYCBPAP	331	1857	21095	1.61301	0.357128	0.0735879	0.0718864
KEGG_PATHWAY	mmu04550:Signaling pathways regulating pluripotency of stem cells	10	2.7933	0.000611966	SEMA5A; GCM1; NOTCH3; DLX3; CITED1; SERPINE2; SHOX2; PDGFB; FZD10; TMEM53; PRDM1; GLI1; HOXB13; ASCL2; IGSF9; CELSR3; ZFP36L1; EFNB1; TBX20; WNT3; TCP11; WNT4; RNF43; WNT10A; FZD2; GADD45B; IRX4; SHROOM3; DKK1; TBX3; SHTN1; ELF3; ID2; MYCBPAP	154	140	9011	4.1795	0.137691	0.0740479	0.072518
GOTERM_BP_DIRECT	GO:0030279~negative regulation of ossification	6	1.67598	0.000112517	SEMA5A; GCM1; NOTCH3; DLX3; CITED1; SERPINE2; SHOX2; PDGFB; FZD10; TMEM53; PRDM1; GLI1; HOXB13; ASCL2; IGSF9; CELSR3; ZFP36L1; EFNB1; TBX20; WNT3; TCP11; WNT4; RNF43; WNT10A; FZD2; GADD45B; IRX4; SHROOM3; DKK1; TBX3; SHTN1; ELF3; ID2; MYCBPAP	317	31	20119	12.2839	0.212319	0.0919767	0.0918032
GOTERM_BP_DIRECT	GO:0007275~multicellular organism development	35	9.77654	0.000130094	SEMA5A; GCM1; NOTCH3; DLX3; CITED1; SERPINE2; SHOX2; PDGFB; FZD10; TMEM53; PRDM1; GLI1; HOXB13; ASCL2; IGSF9; CELSR3; ZFP36L1; EFNB1; TBX20; WNT3; TCP11; WNT4; RNF43; WNT10A; FZD2; GADD45B; IRX4; SHROOM3; DKK1; TBX3; SHTN1; ELF3; ID2; MYCBPAP	317	1099	20119	2.02124	0.241148	0.0919767	0.0918032
UP_SEQ_FEATURE	REGION:Disordered	235	65.6425	0.000351265	SEMA5A; GCM1; NOTCH3; DLX3; CITED1; SERPINE2; SHOX2; PDGFB; FZD10; TMEM53; PRDM1; GLI1; HOXB13; ASCL2; IGSF9; CELSR3; ZFP36L1; EFNB1; TBX20; WNT3; TCP11; WNT4; RNF43; WNT10A; FZD2; GADD45B; IRX4; SHROOM3; DKK1; TBX3; SHTN1; ELF3; ID2; MYCBPAP	346	13113	22269	1.15343	0.314066	0.0942269	0.0939634
KEGG_PATHWAY	mmu05165:Human papillomavirus infection	16	4.46927	0.00122168	SEMA5A; GCM1; NOTCH3; DLX3; CITED1; SERPINE2; SHOX2; PDGFB; FZD10; TMEM53; PRDM1; GLI1; HOXB13; ASCL2; IGSF9; CELSR3; ZFP36L1; EFNB1; TBX20; WNT3; TCP11; WNT4; RNF43; WNT10A; FZD2; GADD45B; IRX4; SHROOM3; DKK1; TBX3; SHTN1; ELF3; ID2; MYCBPAP	154	362	9011	2.58621	0.256085	0.098549	0.0965129
UP_SEQ_FEATURE	PROPEP:Removed in mature form	14	3.91061	0.000474587	SEMA5A; GCM1; NOTCH3; DLX3; CITED1; SERPINE2; SHOX2; PDGFB; FZD10; TMEM53; PRDM1; GLI1; HOXB13; ASCL2; IGSF9; CELSR3; ZFP36L1; EFNB1; TBX20; WNT3; TCP11; WNT4; RNF43; WNT10A; FZD2; GADD45B; IRX4; SHROOM3; DKK1; TBX3; SHTN1; ELF3; ID2; MYCBPAP	346	281	22269	3.20661	0.399116	0.101846	0.101562
UP_KW_DOMAIN	KW-0735~Signal-anchor	16	4.46927	0.0122293	SEMA5A; GCM1; NOTCH3; DLX3; CITED1; SERPINE2; SHOX2; PDGFB; FZD10; TMEM53; PRDM1; GLI1; HOXB13; ASCL2; IGSF9; CELSR3; ZFP36L1; EFNB1; TBX20; WNT3; TCP11; WNT4; RNF43; WNT10A; FZD2; GADD45B; IRX4; SHROOM3; DKK1; TBX3; SHTN1; ELF3; ID2; MYCBPAP	248	470	14855	2.03912	0.227712	0.128407	0.128407
GOTERM_CC_DIRECT	GO:0016020~membrane	149	41.6201	0.00265705	SEMA5A; GCM1; NOTCH3; DLX3; CITED1; SERPINE2; SHOX2; PDGFB; FZD10; TMEM53; PRDM1; GLI1; HOXB13; ASCL2; IGSF9; CELSR3; ZFP36L1; EFNB1; TBX20; WNT3; TCP11; WNT4; RNF43; WNT10A; FZD2; GADD45B; IRX4; SHROOM3; DKK1; TBX3; SHTN1; ELF3; ID2; MYCBPAP	331	7861	21095	1.20798	0.601705	0.131334	0.128297
KEGG_PATHWAY	mmu04310:Wnt signaling pathway	10	2.7933	0.00249227	SEMA5A; GCM1; NOTCH3; DLX3; CITED1; SERPINE2; SHOX2; PDGFB; FZD10; TMEM53; PRDM1; GLI1; HOXB13; ASCL2; IGSF9; CELSR3; ZFP36L1; EFNB1; TBX20; WNT3; TCP11; WNT4; RNF43; WNT10A; FZD2; GADD45B; IRX4; SHROOM3; DKK1; TBX3; SHTN1; ELF3; ID2; MYCBPAP	154	171	9011	3.42181	0.453315	0.135648	0.132845
KEGG_PATHWAY	mmu05225:Hepatocellular carcinoma	10	2.7933	0.00280265	SEMA5A; GCM1; NOTCH3; DLX3; CITED1; SERPINE2; SHOX2; PDGFB; FZD10; TMEM53; PRDM1; GLI1; HOXB13; ASCL2; IGSF9; CELSR3; ZFP36L1; EFNB1; TBX20; WNT3; TCP11; WNT4; RNF43; WNT10A; FZD2; GADD45B; IRX4; SHROOM3; DKK1; TBX3; SHTN1; ELF3; ID2; MYCBPAP	154	174	9011	3.36282	0.492974	0.135648	0.132845
UP_KW_BIOLOGICAL_PROCESS	KW-0221~Differentiation	24	6.70391	0.00268899	SEMA5A; GCM1; NOTCH3; DLX3; CITED1; SERPINE2; SHOX2; PDGFB; FZD10; TMEM53; PRDM1; GLI1; HOXB13; ASCL2; IGSF9; CELSR3; ZFP36L1; EFNB1; TBX20; WNT3; TCP11; WNT4; RNF43; WNT10A; FZD2; GADD45B; IRX4; SHROOM3; DKK1; TBX3; SHTN1; ELF3; ID2; MYCBPAP	177	758	10832	1.93766	0.198118	0.151495	0.151495
UP_KW_BIOLOGICAL_PROCESS	KW-0879~Wnt signaling pathway	10	2.7933	0.003695	SEMA5A; GCM1; NOTCH3; DLX3; CITED1; SERPINE2; SHOX2; PDGFB; FZD10; TMEM53; PRDM1; GLI1; HOXB13; ASCL2; IGSF9; CELSR3; ZFP36L1; EFNB1; TBX20; WNT3; TCP11; WNT4; RNF43; WNT10A; FZD2; GADD45B; IRX4; SHROOM3; DKK1; TBX3; SHTN1; ELF3; ID2; MYCBPAP	177	189	10832	3.23798	0.261808	0.151495	0.151495
GOTERM_CC_DIRECT	GO:0009986~cell surface	24	6.70391	0.00355313	SEMA5A; GCM1; NOTCH3; DLX3; CITED1; SERPINE2; SHOX2; PDGFB; FZD10; TMEM53; PRDM1; GLI1; HOXB13; ASCL2; IGSF9; CELSR3; ZFP36L1; EFNB1; TBX20; WNT3; TCP11; WNT4; RNF43; WNT10A; FZD2; GADD45B; IRX4; SHROOM3; DKK1; TBX3; SHTN1; ELF3; ID2; MYCBPAP	331	794	21095	1.92638	0.708166	0.153673	0.15012
KEGG_PATHWAY	mmu04010:MAPK signaling pathway	13	3.63128	0.00424859	SEMA5A; GCM1; NOTCH3; DLX3; CITED1; SERPINE2; SHOX2; PDGFB; FZD10; TMEM53; PRDM1; GLI1; HOXB13; ASCL2; IGSF9; CELSR3; ZFP36L1; EFNB1; TBX20; WNT3; TCP11; WNT4; RNF43; WNT10A; FZD2; GADD45B; IRX4; SHROOM3; DKK1; TBX3; SHTN1; ELF3; ID2; MYCBPAP	154	294	9011	2.58731	0.643118	0.157911	0.154648
KEGG_PATHWAY	mmu05200:Pathways in cancer	19	5.30726	0.00479056	SEMA5A; GCM1; NOTCH3; DLX3; CITED1; SERPINE2; SHOX2; PDGFB; FZD10; TMEM53; PRDM1; GLI1; HOXB13; ASCL2; IGSF9; CELSR3; ZFP36L1; EFNB1; TBX20; WNT3; TCP11; WNT4; RNF43; WNT10A; FZD2; GADD45B; IRX4; SHROOM3; DKK1; TBX3; SHTN1; ELF3; ID2; MYCBPAP	154	543	9011	2.04742	0.687172	0.157911	0.154648
KEGG_PATHWAY	mmu04390:Hippo signaling pathway	9	2.51397	0.0052202	SEMA5A; GCM1; NOTCH3; DLX3; CITED1; SERPINE2; SHOX2; PDGFB; FZD10; TMEM53; PRDM1; GLI1; HOXB13; ASCL2; IGSF9; CELSR3; ZFP36L1; EFNB1; TBX20; WNT3; TCP11; WNT4; RNF43; WNT10A; FZD2; GADD45B; IRX4; SHROOM3; DKK1; TBX3; SHTN1; ELF3; ID2; MYCBPAP	154	157	9011	3.35425	0.718211	0.157911	0.154648
UP_KW_MOLECULAR_FUNCTION	KW-0808~Transferase	46	12.8492	0.00687805	SEMA5A; GCM1; NOTCH3; DLX3; CITED1; SERPINE2; SHOX2; PDGFB; FZD10; TMEM53; PRDM1; GLI1; HOXB13; ASCL2; IGSF9; CELSR3; ZFP36L1; EFNB1; TBX20; WNT3; TCP11; WNT4; RNF43; WNT10A; FZD2; GADD45B; IRX4; SHROOM3; DKK1; TBX3; SHTN1; ELF3; ID2; MYCBPAP	196	1941	12037	1.45544	0.383148	0.160488	0.15361
UP_KW_MOLECULAR_FUNCTION	KW-0894~Sodium channel	4	1.11732	0.00919812	SEMA5A; GCM1; NOTCH3; DLX3; CITED1; SERPINE2; SHOX2; PDGFB; FZD10; TMEM53; PRDM1; GLI1; HOXB13; ASCL2; IGSF9; CELSR3; ZFP36L1; EFNB1; TBX20; WNT3; TCP11; WNT4; RNF43; WNT10A; FZD2; GADD45B; IRX4; SHROOM3; DKK1; TBX3; SHTN1; ELF3; ID2; MYCBPAP	196	27	12037	9.09826	0.476306	0.160967	0.154068
GOTERM_BP_DIRECT	GO:0009612~response to mechanical stimulus	7	1.95531	0.000320418	SEMA5A; GCM1; NOTCH3; DLX3; CITED1; SERPINE2; SHOX2; PDGFB; FZD10; TMEM53; PRDM1; GLI1; HOXB13; ASCL2; IGSF9; CELSR3; ZFP36L1; EFNB1; TBX20; WNT3; TCP11; WNT4; RNF43; WNT10A; FZD2; GADD45B; IRX4; SHROOM3; DKK1; TBX3; SHTN1; ELF3; ID2; MYCBPAP	317	59	20119	7.52997	0.493239	0.166215	0.165902
GOTERM_BP_DIRECT	GO:0060070~canonical Wnt signaling pathway	9	2.51397	0.000391833	SEMA5A; GCM1; NOTCH3; DLX3; CITED1; SERPINE2; SHOX2; PDGFB; FZD10; TMEM53; PRDM1; GLI1; HOXB13; ASCL2; IGSF9; CELSR3; ZFP36L1; EFNB1; TBX20; WNT3; TCP11; WNT4; RNF43; WNT10A; FZD2; GADD45B; IRX4; SHROOM3; DKK1; TBX3; SHTN1; ELF3; ID2; MYCBPAP	317	112	20119	5.10002	0.564491	0.166215	0.165902
GOTERM_BP_DIRECT	GO:0008285~negative regulation of cell proliferation	18	5.02793	0.000518203	SEMA5A; GCM1; NOTCH3; DLX3; CITED1; SERPINE2; SHOX2; PDGFB; FZD10; TMEM53; PRDM1; GLI1; HOXB13; ASCL2; IGSF9; CELSR3; ZFP36L1; EFNB1; TBX20; WNT3; TCP11; WNT4; RNF43; WNT10A; FZD2; GADD45B; IRX4; SHROOM3; DKK1; TBX3; SHTN1; ELF3; ID2; MYCBPAP	317	432	20119	2.64445	0.666927	0.183185	0.182839
UP_SEQ_FEATURE	COMPBIAS:Polar residues	132	36.8715	0.00106843	SEMA5A; GCM1; NOTCH3; DLX3; CITED1; SERPINE2; SHOX2; PDGFB; FZD10; TMEM53; PRDM1; GLI1; HOXB13; ASCL2; IGSF9; CELSR3; ZFP36L1; EFNB1; TBX20; WNT3; TCP11; WNT4; RNF43; WNT10A; FZD2; GADD45B; IRX4; SHROOM3; DKK1; TBX3; SHTN1; ELF3; ID2; MYCBPAP	346	6716	22269	1.26499	0.682423	0.19107	0.190536
UP_KW_MOLECULAR_FUNCTION	KW-0723~Serine/threonine-protein kinase	14	3.91061	0.014135	SEMA5A; GCM1; NOTCH3; DLX3; CITED1; SERPINE2; SHOX2; PDGFB; FZD10; TMEM53; PRDM1; GLI1; HOXB13; ASCL2; IGSF9; CELSR3; ZFP36L1; EFNB1; TBX20; WNT3; TCP11; WNT4; RNF43; WNT10A; FZD2; GADD45B; IRX4; SHROOM3; DKK1; TBX3; SHTN1; ELF3; ID2; MYCBPAP	196	403	12037	2.13346	0.630833	0.197889	0.189408
UP_KW_MOLECULAR_FUNCTION	KW-0418~Kinase	20	5.58659	0.0171842	SEMA5A; GCM1; NOTCH3; DLX3; CITED1; SERPINE2; SHOX2; PDGFB; FZD10; TMEM53; PRDM1; GLI1; HOXB13; ASCL2; IGSF9; CELSR3; ZFP36L1; EFNB1; TBX20; WNT3; TCP11; WNT4; RNF43; WNT10A; FZD2; GADD45B; IRX4; SHROOM3; DKK1; TBX3; SHTN1; ELF3; ID2; MYCBPAP	196	693	12037	1.77239	0.7028	0.200482	0.19189
UP_KW_CELLULAR_COMPONENT	KW-0206~Cytoskeleton	31	8.65922	0.0412584	SEMA5A; GCM1; NOTCH3; DLX3; CITED1; SERPINE2; SHOX2; PDGFB; FZD10; TMEM53; PRDM1; GLI1; HOXB13; ASCL2; IGSF9; CELSR3; ZFP36L1; EFNB1; TBX20; WNT3; TCP11; WNT4; RNF43; WNT10A; FZD2; GADD45B; IRX4; SHROOM3; DKK1; TBX3; SHTN1; ELF3; ID2; MYCBPAP	296	1306	17881	1.4339	0.771148	0.206292	0.182716
GOTERM_BP_DIRECT	GO:0010628~positive regulation of gene expression	22	6.14525	0.000694329	SEMA5A; GCM1; NOTCH3; DLX3; CITED1; SERPINE2; SHOX2; PDGFB; FZD10; TMEM53; PRDM1; GLI1; HOXB13; ASCL2; IGSF9; CELSR3; ZFP36L1; EFNB1; TBX20; WNT3; TCP11; WNT4; RNF43; WNT10A; FZD2; GADD45B; IRX4; SHROOM3; DKK1; TBX3; SHTN1; ELF3; ID2; MYCBPAP	317	610	20119	2.28897	0.770805	0.210382	0.209985
GOTERM_CC_DIRECT	GO:0045121~membrane raft	13	3.63128	0.00549689	SEMA5A; GCM1; NOTCH3; DLX3; CITED1; SERPINE2; SHOX2; PDGFB; FZD10; TMEM53; PRDM1; GLI1; HOXB13; ASCL2; IGSF9; CELSR3; ZFP36L1; EFNB1; TBX20; WNT3; TCP11; WNT4; RNF43; WNT10A; FZD2; GADD45B; IRX4; SHROOM3; DKK1; TBX3; SHTN1; ELF3; ID2; MYCBPAP	331	326	21095	2.54142	0.8515	0.211325	0.206439
GOTERM_CC_DIRECT	GO:0005886~plasma membrane	119	33.2402	0.00689619	SEMA5A; GCM1; NOTCH3; DLX3; CITED1; SERPINE2; SHOX2; PDGFB; FZD10; TMEM53; PRDM1; GLI1; HOXB13; ASCL2; IGSF9; CELSR3; ZFP36L1; EFNB1; TBX20; WNT3; TCP11; WNT4; RNF43; WNT10A; FZD2; GADD45B; IRX4; SHROOM3; DKK1; TBX3; SHTN1; ELF3; ID2; MYCBPAP	331	6199	21095	1.22342	0.908768	0.238608	0.233091
GOTERM_BP_DIRECT	GO:0043547~positive regulation of GTPase activity	11	3.07263	0.000914855	SEMA5A; GCM1; NOTCH3; DLX3; CITED1; SERPINE2; SHOX2; PDGFB; FZD10; TMEM53; PRDM1; GLI1; HOXB13; ASCL2; IGSF9; CELSR3; ZFP36L1; EFNB1; TBX20; WNT3; TCP11; WNT4; RNF43; WNT10A; FZD2; GADD45B; IRX4; SHROOM3; DKK1; TBX3; SHTN1; ELF3; ID2; MYCBPAP	317	191	20119	3.65516	0.856482	0.242551	0.242093
GOTERM_CC_DIRECT	GO:0005923~bicellular tight junction	8	2.23464	0.00851001	SEMA5A; GCM1; NOTCH3; DLX3; CITED1; SERPINE2; SHOX2; PDGFB; FZD10; TMEM53; PRDM1; GLI1; HOXB13; ASCL2; IGSF9; CELSR3; ZFP36L1; EFNB1; TBX20; WNT3; TCP11; WNT4; RNF43; WNT10A; FZD2; GADD45B; IRX4; SHROOM3; DKK1; TBX3; SHTN1; ELF3; ID2; MYCBPAP	331	147	21095	3.46836	0.948029	0.24761	0.241885
GOTERM_CC_DIRECT	GO:0043204~perikaryon	10	2.7933	0.00864986	SEMA5A; GCM1; NOTCH3; DLX3; CITED1; SERPINE2; SHOX2; PDGFB; FZD10; TMEM53; PRDM1; GLI1; HOXB13; ASCL2; IGSF9; CELSR3; ZFP36L1; EFNB1; TBX20; WNT3; TCP11; WNT4; RNF43; WNT10A; FZD2; GADD45B; IRX4; SHROOM3; DKK1; TBX3; SHTN1; ELF3; ID2; MYCBPAP	331	223	21095	2.8579	0.950504	0.24761	0.241885
GOTERM_CC_DIRECT	GO:0030057~desmosome	4	1.11732	0.00930327	SEMA5A; GCM1; NOTCH3; DLX3; CITED1; SERPINE2; SHOX2; PDGFB; FZD10; TMEM53; PRDM1; GLI1; HOXB13; ASCL2; IGSF9; CELSR3; ZFP36L1; EFNB1; TBX20; WNT3; TCP11; WNT4; RNF43; WNT10A; FZD2; GADD45B; IRX4; SHROOM3; DKK1; TBX3; SHTN1; ELF3; ID2; MYCBPAP	331	28	21095	9.10445	0.9606	0.24761	0.241885
KEGG_PATHWAY	mmu05224:Breast cancer	8	2.23464	0.0125003	SEMA5A; GCM1; NOTCH3; DLX3; CITED1; SERPINE2; SHOX2; PDGFB; FZD10; TMEM53; PRDM1; GLI1; HOXB13; ASCL2; IGSF9; CELSR3; ZFP36L1; EFNB1; TBX20; WNT3; TCP11; WNT4; RNF43; WNT10A; FZD2; GADD45B; IRX4; SHROOM3; DKK1; TBX3; SHTN1; ELF3; ID2; MYCBPAP	154	147	9011	3.18438	0.952363	0.304619	0.298325
KEGG_PATHWAY	mmu05010:Alzheimer disease	14	3.91061	0.0132627	SEMA5A; GCM1; NOTCH3; DLX3; CITED1; SERPINE2; SHOX2; PDGFB; FZD10; TMEM53; PRDM1; GLI1; HOXB13; ASCL2; IGSF9; CELSR3; ZFP36L1; EFNB1; TBX20; WNT3; TCP11; WNT4; RNF43; WNT10A; FZD2; GADD45B; IRX4; SHROOM3; DKK1; TBX3; SHTN1; ELF3; ID2; MYCBPAP	154	383	9011	2.13886	0.960483	0.304619	0.298325
KEGG_PATHWAY	mmu05226:Gastric cancer	8	2.23464	0.0138463	SEMA5A; GCM1; NOTCH3; DLX3; CITED1; SERPINE2; SHOX2; PDGFB; FZD10; TMEM53; PRDM1; GLI1; HOXB13; ASCL2; IGSF9; CELSR3; ZFP36L1; EFNB1; TBX20; WNT3; TCP11; WNT4; RNF43; WNT10A; FZD2; GADD45B; IRX4; SHROOM3; DKK1; TBX3; SHTN1; ELF3; ID2; MYCBPAP	154	150	9011	3.12069	0.965755	0.304619	0.298325
UP_SEQ_FEATURE	ACT_SITE:Proton acceptor	26	7.26257	0.00201386	SEMA5A; GCM1; NOTCH3; DLX3; CITED1; SERPINE2; SHOX2; PDGFB; FZD10; TMEM53; PRDM1; GLI1; HOXB13; ASCL2; IGSF9; CELSR3; ZFP36L1; EFNB1; TBX20; WNT3; TCP11; WNT4; RNF43; WNT10A; FZD2; GADD45B; IRX4; SHROOM3; DKK1; TBX3; SHTN1; ELF3; ID2; MYCBPAP	346	859	22269	1.94807	0.885026	0.308696	0.307833
UP_KW_DOMAIN	KW-1133~Transmembrane helix	108	30.1676	0.0479641	SEMA5A; GCM1; NOTCH3; DLX3; CITED1; SERPINE2; SHOX2; PDGFB; FZD10; TMEM53; PRDM1; GLI1; HOXB13; ASCL2; IGSF9; CELSR3; ZFP36L1; EFNB1; TBX20; WNT3; TCP11; WNT4; RNF43; WNT10A; FZD2; GADD45B; IRX4; SHROOM3; DKK1; TBX3; SHTN1; ELF3; ID2; MYCBPAP	248	5644	14855	1.14619	0.643779	0.316725	0.316725
UP_KW_DOMAIN	KW-0175~Coiled coil	56	15.6425	0.0603285	SEMA5A; GCM1; NOTCH3; DLX3; CITED1; SERPINE2; SHOX2; PDGFB; FZD10; TMEM53; PRDM1; GLI1; HOXB13; ASCL2; IGSF9; CELSR3; ZFP36L1; EFNB1; TBX20; WNT3; TCP11; WNT4; RNF43; WNT10A; FZD2; GADD45B; IRX4; SHROOM3; DKK1; TBX3; SHTN1; ELF3; ID2; MYCBPAP	248	2708	14855	1.23868	0.729294	0.316725	0.316725
GOTERM_CC_DIRECT	GO:0030670~phagocytic vesicle membrane	5	1.39665	0.0128628	SEMA5A; GCM1; NOTCH3; DLX3; CITED1; SERPINE2; SHOX2; PDGFB; FZD10; TMEM53; PRDM1; GLI1; HOXB13; ASCL2; IGSF9; CELSR3; ZFP36L1; EFNB1; TBX20; WNT3; TCP11; WNT4; RNF43; WNT10A; FZD2; GADD45B; IRX4; SHROOM3; DKK1; TBX3; SHTN1; ELF3; ID2; MYCBPAP	331	58	21095	5.49406	0.98866	0.317895	0.310545
UP_KW_MOLECULAR_FUNCTION	KW-0358~Heparin-binding	5	1.39665	0.0333072	SEMA5A; GCM1; NOTCH3; DLX3; CITED1; SERPINE2; SHOX2; PDGFB; FZD10; TMEM53; PRDM1; GLI1; HOXB13; ASCL2; IGSF9; CELSR3; ZFP36L1; EFNB1; TBX20; WNT3; TCP11; WNT4; RNF43; WNT10A; FZD2; GADD45B; IRX4; SHROOM3; DKK1; TBX3; SHTN1; ELF3; ID2; MYCBPAP	196	75	12037	4.09422	0.906633	0.333072	0.318797
GOTERM_BP_DIRECT	GO:0016055~Wnt signaling pathway	12	3.35196	0.00141838	SEMA5A; GCM1; NOTCH3; DLX3; CITED1; SERPINE2; SHOX2; PDGFB; FZD10; TMEM53; PRDM1; GLI1; HOXB13; ASCL2; IGSF9; CELSR3; ZFP36L1; EFNB1; TBX20; WNT3; TCP11; WNT4; RNF43; WNT10A; FZD2; GADD45B; IRX4; SHROOM3; DKK1; TBX3; SHTN1; ELF3; ID2; MYCBPAP	317	238	20119	3.20001	0.950734	0.334265	0.333634
GOTERM_CC_DIRECT	GO:0019897~extrinsic component of plasma membrane	4	1.11732	0.014632	SEMA5A; GCM1; NOTCH3; DLX3; CITED1; SERPINE2; SHOX2; PDGFB; FZD10; TMEM53; PRDM1; GLI1; HOXB13; ASCL2; IGSF9; CELSR3; ZFP36L1; EFNB1; TBX20; WNT3; TCP11; WNT4; RNF43; WNT10A; FZD2; GADD45B; IRX4; SHROOM3; DKK1; TBX3; SHTN1; ELF3; ID2; MYCBPAP	331	33	21095	7.72498	0.993904	0.337511	0.329708
GOTERM_BP_DIRECT	GO:2000379~positive regulation of reactive oxygen species metabolic process	5	1.39665	0.00170589	SEMA5A; GCM1; NOTCH3; DLX3; CITED1; SERPINE2; SHOX2; PDGFB; FZD10; TMEM53; PRDM1; GLI1; HOXB13; ASCL2; IGSF9; CELSR3; ZFP36L1; EFNB1; TBX20; WNT3; TCP11; WNT4; RNF43; WNT10A; FZD2; GADD45B; IRX4; SHROOM3; DKK1; TBX3; SHTN1; ELF3; ID2; MYCBPAP	317	33	20119	9.61619	0.973252	0.361819	0.361137
GOTERM_CC_DIRECT	GO:0031012~extracellular matrix	11	3.07263	0.0167425	SEMA5A; GCM1; NOTCH3; DLX3; CITED1; SERPINE2; SHOX2; PDGFB; FZD10; TMEM53; PRDM1; GLI1; HOXB13; ASCL2; IGSF9; CELSR3; ZFP36L1; EFNB1; TBX20; WNT3; TCP11; WNT4; RNF43; WNT10A; FZD2; GADD45B; IRX4; SHROOM3; DKK1; TBX3; SHTN1; ELF3; ID2; MYCBPAP	331	291	21095	2.40908	0.997097	0.362057	0.353686
GOTERM_BP_DIRECT	GO:0071356~cellular response to tumor necrosis factor	9	2.51397	0.00229307	SEMA5A; GCM1; NOTCH3; DLX3; CITED1; SERPINE2; SHOX2; PDGFB; FZD10; TMEM53; PRDM1; GLI1; HOXB13; ASCL2; IGSF9; CELSR3; ZFP36L1; EFNB1; TBX20; WNT3; TCP11; WNT4; RNF43; WNT10A; FZD2; GADD45B; IRX4; SHROOM3; DKK1; TBX3; SHTN1; ELF3; ID2; MYCBPAP	317	147	20119	3.88573	0.99232	0.377904	0.377191
GOTERM_BP_DIRECT	GO:0050731~positive regulation of peptidyl-tyrosine phosphorylation	8	2.23464	0.00239127	SEMA5A; GCM1; NOTCH3; DLX3; CITED1; SERPINE2; SHOX2; PDGFB; FZD10; TMEM53; PRDM1; GLI1; HOXB13; ASCL2; IGSF9; CELSR3; ZFP36L1; EFNB1; TBX20; WNT3; TCP11; WNT4; RNF43; WNT10A; FZD2; GADD45B; IRX4; SHROOM3; DKK1; TBX3; SHTN1; ELF3; ID2; MYCBPAP	317	116	20119	4.37703	0.993767	0.377904	0.377191
GOTERM_BP_DIRECT	GO:2000649~regulation of sodium ion transmembrane transporter activity	4	1.11732	0.00262907	SEMA5A; GCM1; NOTCH3; DLX3; CITED1; SERPINE2; SHOX2; PDGFB; FZD10; TMEM53; PRDM1; GLI1; HOXB13; ASCL2; IGSF9; CELSR3; ZFP36L1; EFNB1; TBX20; WNT3; TCP11; WNT4; RNF43; WNT10A; FZD2; GADD45B; IRX4; SHROOM3; DKK1; TBX3; SHTN1; ELF3; ID2; MYCBPAP	317	18	20119	14.1038	0.996241	0.377904	0.377191
GOTERM_BP_DIRECT	GO:0030154~cell differentiation	31	8.65922	0.00274957	SEMA5A; GCM1; NOTCH3; DLX3; CITED1; SERPINE2; SHOX2; PDGFB; FZD10; TMEM53; PRDM1; GLI1; HOXB13; ASCL2; IGSF9; CELSR3; ZFP36L1; EFNB1; TBX20; WNT3; TCP11; WNT4; RNF43; WNT10A; FZD2; GADD45B; IRX4; SHROOM3; DKK1; TBX3; SHTN1; ELF3; ID2; MYCBPAP	317	1110	20119	1.7725	0.997091	0.377904	0.377191
GOTERM_BP_DIRECT	GO:0006887~exocytosis	8	2.23464	0.00317323	SEMA5A; GCM1; NOTCH3; DLX3; CITED1; SERPINE2; SHOX2; PDGFB; FZD10; TMEM53; PRDM1; GLI1; HOXB13; ASCL2; IGSF9; CELSR3; ZFP36L1; EFNB1; TBX20; WNT3; TCP11; WNT4; RNF43; WNT10A; FZD2; GADD45B; IRX4; SHROOM3; DKK1; TBX3; SHTN1; ELF3; ID2; MYCBPAP	317	122	20119	4.16176	0.998819	0.377904	0.377191
GOTERM_BP_DIRECT	GO:0007411~axon guidance	10	2.7933	0.00319967	SEMA5A; GCM1; NOTCH3; DLX3; CITED1; SERPINE2; SHOX2; PDGFB; FZD10; TMEM53; PRDM1; GLI1; HOXB13; ASCL2; IGSF9; CELSR3; ZFP36L1; EFNB1; TBX20; WNT3; TCP11; WNT4; RNF43; WNT10A; FZD2; GADD45B; IRX4; SHROOM3; DKK1; TBX3; SHTN1; ELF3; ID2; MYCBPAP	317	190	20119	3.34036	0.998883	0.377904	0.377191
GOTERM_BP_DIRECT	GO:0071277~cellular response to calcium ion	7	1.95531	0.00329584	SEMA5A; GCM1; NOTCH3; DLX3; CITED1; SERPINE2; SHOX2; PDGFB; FZD10; TMEM53; PRDM1; GLI1; HOXB13; ASCL2; IGSF9; CELSR3; ZFP36L1; EFNB1; TBX20; WNT3; TCP11; WNT4; RNF43; WNT10A; FZD2; GADD45B; IRX4; SHROOM3; DKK1; TBX3; SHTN1; ELF3; ID2; MYCBPAP	317	92	20119	4.829	0.99909	0.377904	0.377191
GOTERM_BP_DIRECT	GO:0030336~negative regulation of cell migration	9	2.51397	0.00330736	SEMA5A; GCM1; NOTCH3; DLX3; CITED1; SERPINE2; SHOX2; PDGFB; FZD10; TMEM53; PRDM1; GLI1; HOXB13; ASCL2; IGSF9; CELSR3; ZFP36L1; EFNB1; TBX20; WNT3; TCP11; WNT4; RNF43; WNT10A; FZD2; GADD45B; IRX4; SHROOM3; DKK1; TBX3; SHTN1; ELF3; ID2; MYCBPAP	317	156	20119	3.66155	0.999112	0.377904	0.377191
GOTERM_BP_DIRECT	GO:0086012~membrane depolarization during cardiac muscle cell action potential	3	0.837989	0.00353803	SEMA5A; GCM1; NOTCH3; DLX3; CITED1; SERPINE2; SHOX2; PDGFB; FZD10; TMEM53; PRDM1; GLI1; HOXB13; ASCL2; IGSF9; CELSR3; ZFP36L1; EFNB1; TBX20; WNT3; TCP11; WNT4; RNF43; WNT10A; FZD2; GADD45B; IRX4; SHROOM3; DKK1; TBX3; SHTN1; ELF3; ID2; MYCBPAP	317	6	20119	31.7334	0.999456	0.377904	0.377191
GOTERM_BP_DIRECT	GO:0030335~positive regulation of cell migration	12	3.35196	0.00356345	SEMA5A; GCM1; NOTCH3; DLX3; CITED1; SERPINE2; SHOX2; PDGFB; FZD10; TMEM53; PRDM1; GLI1; HOXB13; ASCL2; IGSF9; CELSR3; ZFP36L1; EFNB1; TBX20; WNT3; TCP11; WNT4; RNF43; WNT10A; FZD2; GADD45B; IRX4; SHROOM3; DKK1; TBX3; SHTN1; ELF3; ID2; MYCBPAP	317	268	20119	2.8418	0.999485	0.377904	0.377191
GOTERM_CC_DIRECT	GO:0030425~dendrite	18	5.02793	0.0191633	SEMA5A; GCM1; NOTCH3; DLX3; CITED1; SERPINE2; SHOX2; PDGFB; FZD10; TMEM53; PRDM1; GLI1; HOXB13; ASCL2; IGSF9; CELSR3; ZFP36L1; EFNB1; TBX20; WNT3; TCP11; WNT4; RNF43; WNT10A; FZD2; GADD45B; IRX4; SHROOM3; DKK1; TBX3; SHTN1; ELF3; ID2; MYCBPAP	331	622	21095	1.84431	0.998763	0.381373	0.372555
GOTERM_CC_DIRECT	GO:0001533~cornified envelope	5	1.39665	0.0198402	SEMA5A; GCM1; NOTCH3; DLX3; CITED1; SERPINE2; SHOX2; PDGFB; FZD10; TMEM53; PRDM1; GLI1; HOXB13; ASCL2; IGSF9; CELSR3; ZFP36L1; EFNB1; TBX20; WNT3; TCP11; WNT4; RNF43; WNT10A; FZD2; GADD45B; IRX4; SHROOM3; DKK1; TBX3; SHTN1; ELF3; ID2; MYCBPAP	331	66	21095	4.82811	0.999026	0.381373	0.372555
GOTERM_CC_DIRECT	GO:0016235~aggresome	4	1.11732	0.0213701	SEMA5A; GCM1; NOTCH3; DLX3; CITED1; SERPINE2; SHOX2; PDGFB; FZD10; TMEM53; PRDM1; GLI1; HOXB13; ASCL2; IGSF9; CELSR3; ZFP36L1; EFNB1; TBX20; WNT3; TCP11; WNT4; RNF43; WNT10A; FZD2; GADD45B; IRX4; SHROOM3; DKK1; TBX3; SHTN1; ELF3; ID2; MYCBPAP	331	38	21095	6.70854	0.999432	0.389161	0.380163
KEGG_PATHWAY	mmu04934:Cushing syndrome	8	2.23464	0.0203173	SEMA5A; GCM1; NOTCH3; DLX3; CITED1; SERPINE2; SHOX2; PDGFB; FZD10; TMEM53; PRDM1; GLI1; HOXB13; ASCL2; IGSF9; CELSR3; ZFP36L1; EFNB1; TBX20; WNT3; TCP11; WNT4; RNF43; WNT10A; FZD2; GADD45B; IRX4; SHROOM3; DKK1; TBX3; SHTN1; ELF3; ID2; MYCBPAP	154	162	9011	2.88953	0.993039	0.39243	0.384322
KEGG_PATHWAY	mmu04510:Focal adhesion	9	2.51397	0.021081	SEMA5A; GCM1; NOTCH3; DLX3; CITED1; SERPINE2; SHOX2; PDGFB; FZD10; TMEM53; PRDM1; GLI1; HOXB13; ASCL2; IGSF9; CELSR3; ZFP36L1; EFNB1; TBX20; WNT3; TCP11; WNT4; RNF43; WNT10A; FZD2; GADD45B; IRX4; SHROOM3; DKK1; TBX3; SHTN1; ELF3; ID2; MYCBPAP	154	201	9011	2.61998	0.994236	0.39243	0.384322
UP_KW_CELLULAR_COMPONENT	KW-0493~Microtubule	9	2.51397	0.091972	SEMA5A; GCM1; NOTCH3; DLX3; CITED1; SERPINE2; SHOX2; PDGFB; FZD10; TMEM53; PRDM1; GLI1; HOXB13; ASCL2; IGSF9; CELSR3; ZFP36L1; EFNB1; TBX20; WNT3; TCP11; WNT4; RNF43; WNT10A; FZD2; GADD45B; IRX4; SHROOM3; DKK1; TBX3; SHTN1; ELF3; ID2; MYCBPAP	296	279	17881	1.94867	0.965843	0.402377	0.356391
KEGG_PATHWAY	mmu05205:Proteoglycans in cancer	9	2.51397	0.0233994	SEMA5A; GCM1; NOTCH3; DLX3; CITED1; SERPINE2; SHOX2; PDGFB; FZD10; TMEM53; PRDM1; GLI1; HOXB13; ASCL2; IGSF9; CELSR3; ZFP36L1; EFNB1; TBX20; WNT3; TCP11; WNT4; RNF43; WNT10A; FZD2; GADD45B; IRX4; SHROOM3; DKK1; TBX3; SHTN1; ELF3; ID2; MYCBPAP	154	205	9011	2.56886	0.996753	0.404475	0.396118
UP_KW_PTM	KW-0325~Glycoprotein	99	27.6536	0.0340901	SEMA5A; GCM1; NOTCH3; DLX3; CITED1; SERPINE2; SHOX2; PDGFB; FZD10; TMEM53; PRDM1; GLI1; HOXB13; ASCL2; IGSF9; CELSR3; ZFP36L1; EFNB1; TBX20; WNT3; TCP11; WNT4; RNF43; WNT10A; FZD2; GADD45B; IRX4; SHROOM3; DKK1; TBX3; SHTN1; ELF3; ID2; MYCBPAP	263	4145	12967	1.17759	0.533765	0.405302	0.38768
UP_KW_PTM	KW-0336~GPI-anchor	8	2.23464	0.0357731	SEMA5A; GCM1; NOTCH3; DLX3; CITED1; SERPINE2; SHOX2; PDGFB; FZD10; TMEM53; PRDM1; GLI1; HOXB13; ASCL2; IGSF9; CELSR3; ZFP36L1; EFNB1; TBX20; WNT3; TCP11; WNT4; RNF43; WNT10A; FZD2; GADD45B; IRX4; SHROOM3; DKK1; TBX3; SHTN1; ELF3; ID2; MYCBPAP	263	153	12967	2.578	0.551314	0.405302	0.38768
UP_KW_PTM	KW-0449~Lipoprotein	26	7.26257	0.0528655	SEMA5A; GCM1; NOTCH3; DLX3; CITED1; SERPINE2; SHOX2; PDGFB; FZD10; TMEM53; PRDM1; GLI1; HOXB13; ASCL2; IGSF9; CELSR3; ZFP36L1; EFNB1; TBX20; WNT3; TCP11; WNT4; RNF43; WNT10A; FZD2; GADD45B; IRX4; SHROOM3; DKK1; TBX3; SHTN1; ELF3; ID2; MYCBPAP	263	880	12967	1.45671	0.697269	0.405302	0.38768
UP_KW_PTM	KW-0379~Hydroxylation	8	2.23464	0.0711537	SEMA5A; GCM1; NOTCH3; DLX3; CITED1; SERPINE2; SHOX2; PDGFB; FZD10; TMEM53; PRDM1; GLI1; HOXB13; ASCL2; IGSF9; CELSR3; ZFP36L1; EFNB1; TBX20; WNT3; TCP11; WNT4; RNF43; WNT10A; FZD2; GADD45B; IRX4; SHROOM3; DKK1; TBX3; SHTN1; ELF3; ID2; MYCBPAP	263	179	12967	2.20354	0.802865	0.409134	0.391346
GOTERM_BP_DIRECT	GO:0019882~antigen processing and presentation	5	1.39665	0.0041781	SEMA5A; GCM1; NOTCH3; DLX3; CITED1; SERPINE2; SHOX2; PDGFB; FZD10; TMEM53; PRDM1; GLI1; HOXB13; ASCL2; IGSF9; CELSR3; ZFP36L1; EFNB1; TBX20; WNT3; TCP11; WNT4; RNF43; WNT10A; FZD2; GADD45B; IRX4; SHROOM3; DKK1; TBX3; SHTN1; ELF3; ID2; MYCBPAP	317	42	20119	7.55558	0.999861	0.421988	0.421192
GOTERM_CC_DIRECT	GO:0015630~microtubule cytoskeleton	9	2.51397	0.0251197	SEMA5A; GCM1; NOTCH3; DLX3; CITED1; SERPINE2; SHOX2; PDGFB; FZD10; TMEM53; PRDM1; GLI1; HOXB13; ASCL2; IGSF9; CELSR3; ZFP36L1; EFNB1; TBX20; WNT3; TCP11; WNT4; RNF43; WNT10A; FZD2; GADD45B; IRX4; SHROOM3; DKK1; TBX3; SHTN1; ELF3; ID2; MYCBPAP	331	224	21095	2.56063	0.99985	0.43457	0.424522
KEGG_PATHWAY	mmu04916:Melanogenesis	6	1.67598	0.0274457	SEMA5A; GCM1; NOTCH3; DLX3; CITED1; SERPINE2; SHOX2; PDGFB; FZD10; TMEM53; PRDM1; GLI1; HOXB13; ASCL2; IGSF9; CELSR3; ZFP36L1; EFNB1; TBX20; WNT3; TCP11; WNT4; RNF43; WNT10A; FZD2; GADD45B; IRX4; SHROOM3; DKK1; TBX3; SHTN1; ELF3; ID2; MYCBPAP	154	100	9011	3.51078	0.998811	0.442791	0.433642
INTERPRO	IPR001452:Src homology-3 domain	11	3.07263	0.00249812	SEMA5A; GCM1; NOTCH3; DLX3; CITED1; SERPINE2; SHOX2; PDGFB; FZD10; TMEM53; PRDM1; GLI1; HOXB13; ASCL2; IGSF9; CELSR3; ZFP36L1; EFNB1; TBX20; WNT3; TCP11; WNT4; RNF43; WNT10A; FZD2; GADD45B; IRX4; SHROOM3; DKK1; TBX3; SHTN1; ELF3; ID2; MYCBPAP	322	222	20758	3.19425	0.824632	0.464419	0.46175
INTERPRO	IPR011993:Pleckstrin homology-like domain	16	4.46927	0.00270332	SEMA5A; GCM1; NOTCH3; DLX3; CITED1; SERPINE2; SHOX2; PDGFB; FZD10; TMEM53; PRDM1; GLI1; HOXB13; ASCL2; IGSF9; CELSR3; ZFP36L1; EFNB1; TBX20; WNT3; TCP11; WNT4; RNF43; WNT10A; FZD2; GADD45B; IRX4; SHROOM3; DKK1; TBX3; SHTN1; ELF3; ID2; MYCBPAP	322	425	20758	2.42695	0.848028	0.464419	0.46175
INTERPRO	IPR023352:Membrane associated eicosanoid/glutathione metabolism-like domain	3	0.837989	0.00343194	SEMA5A; GCM1; NOTCH3; DLX3; CITED1; SERPINE2; SHOX2; PDGFB; FZD10; TMEM53; PRDM1; GLI1; HOXB13; ASCL2; IGSF9; CELSR3; ZFP36L1; EFNB1; TBX20; WNT3; TCP11; WNT4; RNF43; WNT10A; FZD2; GADD45B; IRX4; SHROOM3; DKK1; TBX3; SHTN1; ELF3; ID2; MYCBPAP	322	6	20758	32.2329	0.908621	0.464419	0.46175
INTERPRO	IPR001129:Membrane-associated; eicosanoid/glutathione metabolism (MAPEG) protein	3	0.837989	0.00343194	SEMA5A; GCM1; NOTCH3; DLX3; CITED1; SERPINE2; SHOX2; PDGFB; FZD10; TMEM53; PRDM1; GLI1; HOXB13; ASCL2; IGSF9; CELSR3; ZFP36L1; EFNB1; TBX20; WNT3; TCP11; WNT4; RNF43; WNT10A; FZD2; GADD45B; IRX4; SHROOM3; DKK1; TBX3; SHTN1; ELF3; ID2; MYCBPAP	322	6	20758	32.2329	0.908621	0.464419	0.46175
INTERPRO	IPR008972:Cupredoxin	4	1.11732	0.00343589	SEMA5A; GCM1; NOTCH3; DLX3; CITED1; SERPINE2; SHOX2; PDGFB; FZD10; TMEM53; PRDM1; GLI1; HOXB13; ASCL2; IGSF9; CELSR3; ZFP36L1; EFNB1; TBX20; WNT3; TCP11; WNT4; RNF43; WNT10A; FZD2; GADD45B; IRX4; SHROOM3; DKK1; TBX3; SHTN1; ELF3; ID2; MYCBPAP	322	20	20758	12.8932	0.908872	0.464419	0.46175
INTERPRO	IPR001101:Plectin repeat	3	0.837989	0.00475573	SEMA5A; GCM1; NOTCH3; DLX3; CITED1; SERPINE2; SHOX2; PDGFB; FZD10; TMEM53; PRDM1; GLI1; HOXB13; ASCL2; IGSF9; CELSR3; ZFP36L1; EFNB1; TBX20; WNT3; TCP11; WNT4; RNF43; WNT10A; FZD2; GADD45B; IRX4; SHROOM3; DKK1; TBX3; SHTN1; ELF3; ID2; MYCBPAP	322	7	20758	27.6282	0.963771	0.464419	0.46175
INTERPRO	IPR013083:Zinc finger; RING/FYVE/PHD-type	16	4.46927	0.00594783	SEMA5A; GCM1; NOTCH3; DLX3; CITED1; SERPINE2; SHOX2; PDGFB; FZD10; TMEM53; PRDM1; GLI1; HOXB13; ASCL2; IGSF9; CELSR3; ZFP36L1; EFNB1; TBX20; WNT3; TCP11; WNT4; RNF43; WNT10A; FZD2; GADD45B; IRX4; SHROOM3; DKK1; TBX3; SHTN1; ELF3; ID2; MYCBPAP	322	463	20758	2.22776	0.984268	0.464419	0.46175
INTERPRO	IPR001799:Ephrin	3	0.837989	0.00627641	SEMA5A; GCM1; NOTCH3; DLX3; CITED1; SERPINE2; SHOX2; PDGFB; FZD10; TMEM53; PRDM1; GLI1; HOXB13; ASCL2; IGSF9; CELSR3; ZFP36L1; EFNB1; TBX20; WNT3; TCP11; WNT4; RNF43; WNT10A; FZD2; GADD45B; IRX4; SHROOM3; DKK1; TBX3; SHTN1; ELF3; ID2; MYCBPAP	322	8	20758	24.1747	0.987502	0.464419	0.46175
INTERPRO	IPR019765:Ephrin; conserved site	3	0.837989	0.00627641	SEMA5A; GCM1; NOTCH3; DLX3; CITED1; SERPINE2; SHOX2; PDGFB; FZD10; TMEM53; PRDM1; GLI1; HOXB13; ASCL2; IGSF9; CELSR3; ZFP36L1; EFNB1; TBX20; WNT3; TCP11; WNT4; RNF43; WNT10A; FZD2; GADD45B; IRX4; SHROOM3; DKK1; TBX3; SHTN1; ELF3; ID2; MYCBPAP	322	8	20758	24.1747	0.987502	0.464419	0.46175
INTERPRO	IPR000008:C2 calcium-dependent membrane targeting	8	2.23464	0.00667268	SEMA5A; GCM1; NOTCH3; DLX3; CITED1; SERPINE2; SHOX2; PDGFB; FZD10; TMEM53; PRDM1; GLI1; HOXB13; ASCL2; IGSF9; CELSR3; ZFP36L1; EFNB1; TBX20; WNT3; TCP11; WNT4; RNF43; WNT10A; FZD2; GADD45B; IRX4; SHROOM3; DKK1; TBX3; SHTN1; ELF3; ID2; MYCBPAP	322	142	20758	3.63188	0.990531	0.464419	0.46175
GOTERM_CC_DIRECT	GO:0001518~voltage-gated sodium channel complex	3	0.837989	0.028421	SEMA5A; GCM1; NOTCH3; DLX3; CITED1; SERPINE2; SHOX2; PDGFB; FZD10; TMEM53; PRDM1; GLI1; HOXB13; ASCL2; IGSF9; CELSR3; ZFP36L1; EFNB1; TBX20; WNT3; TCP11; WNT4; RNF43; WNT10A; FZD2; GADD45B; IRX4; SHROOM3; DKK1; TBX3; SHTN1; ELF3; ID2; MYCBPAP	331	17	21095	11.2467	0.999954	0.464785	0.454039
GOTERM_CC_DIRECT	GO:0005615~extracellular space	43	12.0112	0.0295528	SEMA5A; GCM1; NOTCH3; DLX3; CITED1; SERPINE2; SHOX2; PDGFB; FZD10; TMEM53; PRDM1; GLI1; HOXB13; ASCL2; IGSF9; CELSR3; ZFP36L1; EFNB1; TBX20; WNT3; TCP11; WNT4; RNF43; WNT10A; FZD2; GADD45B; IRX4; SHROOM3; DKK1; TBX3; SHTN1; ELF3; ID2; MYCBPAP	331	1995	21095	1.37365	0.999969	0.464785	0.454039
UP_SEQ_FEATURE	COMPBIAS:Basic and acidic residues	106	29.6089	0.00400149	SEMA5A; GCM1; NOTCH3; DLX3; CITED1; SERPINE2; SHOX2; PDGFB; FZD10; TMEM53; PRDM1; GLI1; HOXB13; ASCL2; IGSF9; CELSR3; ZFP36L1; EFNB1; TBX20; WNT3; TCP11; WNT4; RNF43; WNT10A; FZD2; GADD45B; IRX4; SHROOM3; DKK1; TBX3; SHTN1; ELF3; ID2; MYCBPAP	346	5366	22269	1.27139	0.986461	0.465655	0.464353
UP_SEQ_FEATURE	DOMAIN:C2	8	2.23464	0.00455921	SEMA5A; GCM1; NOTCH3; DLX3; CITED1; SERPINE2; SHOX2; PDGFB; FZD10; TMEM53; PRDM1; GLI1; HOXB13; ASCL2; IGSF9; CELSR3; ZFP36L1; EFNB1; TBX20; WNT3; TCP11; WNT4; RNF43; WNT10A; FZD2; GADD45B; IRX4; SHROOM3; DKK1; TBX3; SHTN1; ELF3; ID2; MYCBPAP	346	132	22269	3.90068	0.992577	0.465655	0.464353
UP_SEQ_FEATURE	REPEAT:Plectin 1	3	0.837989	0.00477372	SEMA5A; GCM1; NOTCH3; DLX3; CITED1; SERPINE2; SHOX2; PDGFB; FZD10; TMEM53; PRDM1; GLI1; HOXB13; ASCL2; IGSF9; CELSR3; ZFP36L1; EFNB1; TBX20; WNT3; TCP11; WNT4; RNF43; WNT10A; FZD2; GADD45B; IRX4; SHROOM3; DKK1; TBX3; SHTN1; ELF3; ID2; MYCBPAP	346	7	22269	27.5834	0.99411	0.465655	0.464353
UP_SEQ_FEATURE	REPEAT:Plectin 2	3	0.837989	0.00477372	SEMA5A; GCM1; NOTCH3; DLX3; CITED1; SERPINE2; SHOX2; PDGFB; FZD10; TMEM53; PRDM1; GLI1; HOXB13; ASCL2; IGSF9; CELSR3; ZFP36L1; EFNB1; TBX20; WNT3; TCP11; WNT4; RNF43; WNT10A; FZD2; GADD45B; IRX4; SHROOM3; DKK1; TBX3; SHTN1; ELF3; ID2; MYCBPAP	346	7	22269	27.5834	0.99411	0.465655	0.464353
GOTERM_BP_DIRECT	GO:0031670~cellular response to nutrient	3	0.837989	0.00490196	SEMA5A; GCM1; NOTCH3; DLX3; CITED1; SERPINE2; SHOX2; PDGFB; FZD10; TMEM53; PRDM1; GLI1; HOXB13; ASCL2; IGSF9; CELSR3; ZFP36L1; EFNB1; TBX20; WNT3; TCP11; WNT4; RNF43; WNT10A; FZD2; GADD45B; IRX4; SHROOM3; DKK1; TBX3; SHTN1; ELF3; ID2; MYCBPAP	317	7	20119	27.2001	0.99997	0.472594	0.471702
INTERPRO	IPR001849:Pleckstrin homology domain	11	3.07263	0.00801934	SEMA5A; GCM1; NOTCH3; DLX3; CITED1; SERPINE2; SHOX2; PDGFB; FZD10; TMEM53; PRDM1; GLI1; HOXB13; ASCL2; IGSF9; CELSR3; ZFP36L1; EFNB1; TBX20; WNT3; TCP11; WNT4; RNF43; WNT10A; FZD2; GADD45B; IRX4; SHROOM3; DKK1; TBX3; SHTN1; ELF3; ID2; MYCBPAP	322	263	20758	2.69629	0.996317	0.507405	0.504489
UP_SEQ_FEATURE	DOMAIN:SH3	10	2.7933	0.0060001	SEMA5A; GCM1; NOTCH3; DLX3; CITED1; SERPINE2; SHOX2; PDGFB; FZD10; TMEM53; PRDM1; GLI1; HOXB13; ASCL2; IGSF9; CELSR3; ZFP36L1; EFNB1; TBX20; WNT3; TCP11; WNT4; RNF43; WNT10A; FZD2; GADD45B; IRX4; SHROOM3; DKK1; TBX3; SHTN1; ELF3; ID2; MYCBPAP	346	212	22269	3.03591	0.998431	0.519993	0.51854
UP_SEQ_FEATURE	DOMAIN:Ephrin RBD	3	0.837989	0.00630001	SEMA5A; GCM1; NOTCH3; DLX3; CITED1; SERPINE2; SHOX2; PDGFB; FZD10; TMEM53; PRDM1; GLI1; HOXB13; ASCL2; IGSF9; CELSR3; ZFP36L1; EFNB1; TBX20; WNT3; TCP11; WNT4; RNF43; WNT10A; FZD2; GADD45B; IRX4; SHROOM3; DKK1; TBX3; SHTN1; ELF3; ID2; MYCBPAP	346	8	22269	24.1355	0.998865	0.519993	0.51854
KEGG_PATHWAY	mmu04360:Axon guidance	8	2.23464	0.0344167	SEMA5A; GCM1; NOTCH3; DLX3; CITED1; SERPINE2; SHOX2; PDGFB; FZD10; TMEM53; PRDM1; GLI1; HOXB13; ASCL2; IGSF9; CELSR3; ZFP36L1; EFNB1; TBX20; WNT3; TCP11; WNT4; RNF43; WNT10A; FZD2; GADD45B; IRX4; SHROOM3; DKK1; TBX3; SHTN1; ELF3; ID2; MYCBPAP	154	181	9011	2.58621	0.999791	0.52014	0.509393
KEGG_PATHWAY	mmu04974:Protein digestion and absorption	6	1.67598	0.0365388	SEMA5A; GCM1; NOTCH3; DLX3; CITED1; SERPINE2; SHOX2; PDGFB; FZD10; TMEM53; PRDM1; GLI1; HOXB13; ASCL2; IGSF9; CELSR3; ZFP36L1; EFNB1; TBX20; WNT3; TCP11; WNT4; RNF43; WNT10A; FZD2; GADD45B; IRX4; SHROOM3; DKK1; TBX3; SHTN1; ELF3; ID2; MYCBPAP	154	108	9011	3.25072	0.999878	0.52014	0.509393
GOTERM_BP_DIRECT	GO:0010757~negative regulation of plasminogen activation	3	0.837989	0.00646837	SEMA5A; GCM1; NOTCH3; DLX3; CITED1; SERPINE2; SHOX2; PDGFB; FZD10; TMEM53; PRDM1; GLI1; HOXB13; ASCL2; IGSF9; CELSR3; ZFP36L1; EFNB1; TBX20; WNT3; TCP11; WNT4; RNF43; WNT10A; FZD2; GADD45B; IRX4; SHROOM3; DKK1; TBX3; SHTN1; ELF3; ID2; MYCBPAP	317	8	20119	23.8001	0.999999	0.561827	0.560768
GOTERM_BP_DIRECT	GO:0060712~spongiotrophoblast layer development	3	0.837989	0.00646837	SEMA5A; GCM1; NOTCH3; DLX3; CITED1; SERPINE2; SHOX2; PDGFB; FZD10; TMEM53; PRDM1; GLI1; HOXB13; ASCL2; IGSF9; CELSR3; ZFP36L1; EFNB1; TBX20; WNT3; TCP11; WNT4; RNF43; WNT10A; FZD2; GADD45B; IRX4; SHROOM3; DKK1; TBX3; SHTN1; ELF3; ID2; MYCBPAP	317	8	20119	23.8001	0.999999	0.561827	0.560768
GOTERM_BP_DIRECT	GO:0045893~positive regulation of transcription; DNA-templated	22	6.14525	0.0066222	SEMA5A; GCM1; NOTCH3; DLX3; CITED1; SERPINE2; SHOX2; PDGFB; FZD10; TMEM53; PRDM1; GLI1; HOXB13; ASCL2; IGSF9; CELSR3; ZFP36L1; EFNB1; TBX20; WNT3; TCP11; WNT4; RNF43; WNT10A; FZD2; GADD45B; IRX4; SHROOM3; DKK1; TBX3; SHTN1; ELF3; ID2; MYCBPAP	317	738	20119	1.89197	0.999999	0.561827	0.560768
GOTERM_BP_DIRECT	GO:0042060~wound healing	7	1.95531	0.00718852	SEMA5A; GCM1; NOTCH3; DLX3; CITED1; SERPINE2; SHOX2; PDGFB; FZD10; TMEM53; PRDM1; GLI1; HOXB13; ASCL2; IGSF9; CELSR3; ZFP36L1; EFNB1; TBX20; WNT3; TCP11; WNT4; RNF43; WNT10A; FZD2; GADD45B; IRX4; SHROOM3; DKK1; TBX3; SHTN1; ELF3; ID2; MYCBPAP	317	108	20119	4.11359	1	0.564698	0.563633
GOTERM_BP_DIRECT	GO:0030855~epithelial cell differentiation	7	1.95531	0.00718852	SEMA5A; GCM1; NOTCH3; DLX3; CITED1; SERPINE2; SHOX2; PDGFB; FZD10; TMEM53; PRDM1; GLI1; HOXB13; ASCL2; IGSF9; CELSR3; ZFP36L1; EFNB1; TBX20; WNT3; TCP11; WNT4; RNF43; WNT10A; FZD2; GADD45B; IRX4; SHROOM3; DKK1; TBX3; SHTN1; ELF3; ID2; MYCBPAP	317	108	20119	4.11359	1	0.564698	0.563633
UP_SEQ_FEATURE	COMPBIAS:Pro residues	39	10.8939	0.00737316	SEMA5A; GCM1; NOTCH3; DLX3; CITED1; SERPINE2; SHOX2; PDGFB; FZD10; TMEM53; PRDM1; GLI1; HOXB13; ASCL2; IGSF9; CELSR3; ZFP36L1; EFNB1; TBX20; WNT3; TCP11; WNT4; RNF43; WNT10A; FZD2; GADD45B; IRX4; SHROOM3; DKK1; TBX3; SHTN1; ELF3; ID2; MYCBPAP	346	1626	22269	1.54372	0.999644	0.5651	0.56352
GOTERM_BP_DIRECT	GO:0071398~cellular response to fatty acid	4	1.11732	0.00763631	SEMA5A; GCM1; NOTCH3; DLX3; CITED1; SERPINE2; SHOX2; PDGFB; FZD10; TMEM53; PRDM1; GLI1; HOXB13; ASCL2; IGSF9; CELSR3; ZFP36L1; EFNB1; TBX20; WNT3; TCP11; WNT4; RNF43; WNT10A; FZD2; GADD45B; IRX4; SHROOM3; DKK1; TBX3; SHTN1; ELF3; ID2; MYCBPAP	317	26	20119	9.76413	1	0.570188	0.569112
GOTERM_BP_DIRECT	GO:0060048~cardiac muscle contraction	5	1.39665	0.00779606	SEMA5A; GCM1; NOTCH3; DLX3; CITED1; SERPINE2; SHOX2; PDGFB; FZD10; TMEM53; PRDM1; GLI1; HOXB13; ASCL2; IGSF9; CELSR3; ZFP36L1; EFNB1; TBX20; WNT3; TCP11; WNT4; RNF43; WNT10A; FZD2; GADD45B; IRX4; SHROOM3; DKK1; TBX3; SHTN1; ELF3; ID2; MYCBPAP	317	50	20119	6.34669	1	0.570188	0.569112
GOTERM_CC_DIRECT	GO:0046658~anchored component of plasma membrane	4	1.11732	0.0391213	SEMA5A; GCM1; NOTCH3; DLX3; CITED1; SERPINE2; SHOX2; PDGFB; FZD10; TMEM53; PRDM1; GLI1; HOXB13; ASCL2; IGSF9; CELSR3; ZFP36L1; EFNB1; TBX20; WNT3; TCP11; WNT4; RNF43; WNT10A; FZD2; GADD45B; IRX4; SHROOM3; DKK1; TBX3; SHTN1; ELF3; ID2; MYCBPAP	331	48	21095	5.31093	0.999999	0.573096	0.559846
GOTERM_CC_DIRECT	GO:0031526~brush border membrane	5	1.39665	0.0397523	SEMA5A; GCM1; NOTCH3; DLX3; CITED1; SERPINE2; SHOX2; PDGFB; FZD10; TMEM53; PRDM1; GLI1; HOXB13; ASCL2; IGSF9; CELSR3; ZFP36L1; EFNB1; TBX20; WNT3; TCP11; WNT4; RNF43; WNT10A; FZD2; GADD45B; IRX4; SHROOM3; DKK1; TBX3; SHTN1; ELF3; ID2; MYCBPAP	331	82	21095	3.88604	0.999999	0.573096	0.559846
UP_SEQ_FEATURE	TRANSMEM:Helical; Signal-anchor for type II membrane protein	14	3.91061	0.00804234	SEMA5A; GCM1; NOTCH3; DLX3; CITED1; SERPINE2; SHOX2; PDGFB; FZD10; TMEM53; PRDM1; GLI1; HOXB13; ASCL2; IGSF9; CELSR3; ZFP36L1; EFNB1; TBX20; WNT3; TCP11; WNT4; RNF43; WNT10A; FZD2; GADD45B; IRX4; SHROOM3; DKK1; TBX3; SHTN1; ELF3; ID2; MYCBPAP	346	389	22269	2.31634	0.999827	0.575295	0.573687
INTERPRO	IPR018159:Spectrin/alpha-actinin	4	1.11732	0.00994148	SEMA5A; GCM1; NOTCH3; DLX3; CITED1; SERPINE2; SHOX2; PDGFB; FZD10; TMEM53; PRDM1; GLI1; HOXB13; ASCL2; IGSF9; CELSR3; ZFP36L1; EFNB1; TBX20; WNT3; TCP11; WNT4; RNF43; WNT10A; FZD2; GADD45B; IRX4; SHROOM3; DKK1; TBX3; SHTN1; ELF3; ID2; MYCBPAP	322	29	20758	8.89184	0.999045	0.576606	0.573292
UP_SEQ_FEATURE	DOMAIN:PH	11	3.07263	0.00864866	SEMA5A; GCM1; NOTCH3; DLX3; CITED1; SERPINE2; SHOX2; PDGFB; FZD10; TMEM53; PRDM1; GLI1; HOXB13; ASCL2; IGSF9; CELSR3; ZFP36L1; EFNB1; TBX20; WNT3; TCP11; WNT4; RNF43; WNT10A; FZD2; GADD45B; IRX4; SHROOM3; DKK1; TBX3; SHTN1; ELF3; ID2; MYCBPAP	346	265	22269	2.6716	0.99991	0.58	0.578379
GOTERM_BP_DIRECT	GO:0051247~positive regulation of protein metabolic process	4	1.11732	0.00849237	SEMA5A; GCM1; NOTCH3; DLX3; CITED1; SERPINE2; SHOX2; PDGFB; FZD10; TMEM53; PRDM1; GLI1; HOXB13; ASCL2; IGSF9; CELSR3; ZFP36L1; EFNB1; TBX20; WNT3; TCP11; WNT4; RNF43; WNT10A; FZD2; GADD45B; IRX4; SHROOM3; DKK1; TBX3; SHTN1; ELF3; ID2; MYCBPAP	317	27	20119	9.4025	1	0.58329	0.58219
GOTERM_BP_DIRECT	GO:0043066~negative regulation of apoptotic process	20	5.58659	0.00852522	SEMA5A; GCM1; NOTCH3; DLX3; CITED1; SERPINE2; SHOX2; PDGFB; FZD10; TMEM53; PRDM1; GLI1; HOXB13; ASCL2; IGSF9; CELSR3; ZFP36L1; EFNB1; TBX20; WNT3; TCP11; WNT4; RNF43; WNT10A; FZD2; GADD45B; IRX4; SHROOM3; DKK1; TBX3; SHTN1; ELF3; ID2; MYCBPAP	317	660	20119	1.92324	1	0.58329	0.58219
UP_KW_MOLECULAR_FUNCTION	KW-0720~Serine protease	7	1.95531	0.0668279	SEMA5A; GCM1; NOTCH3; DLX3; CITED1; SERPINE2; SHOX2; PDGFB; FZD10; TMEM53; PRDM1; GLI1; HOXB13; ASCL2; IGSF9; CELSR3; ZFP36L1; EFNB1; TBX20; WNT3; TCP11; WNT4; RNF43; WNT10A; FZD2; GADD45B; IRX4; SHROOM3; DKK1; TBX3; SHTN1; ELF3; ID2; MYCBPAP	196	176	12037	2.44257	0.992106	0.584744	0.559684
KEGG_PATHWAY	mmu04014:Ras signaling pathway	9	2.51397	0.0467182	SEMA5A; GCM1; NOTCH3; DLX3; CITED1; SERPINE2; SHOX2; PDGFB; FZD10; TMEM53; PRDM1; GLI1; HOXB13; ASCL2; IGSF9; CELSR3; ZFP36L1; EFNB1; TBX20; WNT3; TCP11; WNT4; RNF43; WNT10A; FZD2; GADD45B; IRX4; SHROOM3; DKK1; TBX3; SHTN1; ELF3; ID2; MYCBPAP	154	235	9011	2.24092	0.999991	0.6281	0.615123
GOTERM_BP_DIRECT	GO:0010629~negative regulation of gene expression	14	3.91061	0.0100571	SEMA5A; GCM1; NOTCH3; DLX3; CITED1; SERPINE2; SHOX2; PDGFB; FZD10; TMEM53; PRDM1; GLI1; HOXB13; ASCL2; IGSF9; CELSR3; ZFP36L1; EFNB1; TBX20; WNT3; TCP11; WNT4; RNF43; WNT10A; FZD2; GADD45B; IRX4; SHROOM3; DKK1; TBX3; SHTN1; ELF3; ID2; MYCBPAP	317	395	20119	2.24946	1	0.635609	0.634411
GOTERM_BP_DIRECT	GO:0045657~positive regulation of monocyte differentiation	3	0.837989	0.0101822	SEMA5A; GCM1; NOTCH3; DLX3; CITED1; SERPINE2; SHOX2; PDGFB; FZD10; TMEM53; PRDM1; GLI1; HOXB13; ASCL2; IGSF9; CELSR3; ZFP36L1; EFNB1; TBX20; WNT3; TCP11; WNT4; RNF43; WNT10A; FZD2; GADD45B; IRX4; SHROOM3; DKK1; TBX3; SHTN1; ELF3; ID2; MYCBPAP	317	10	20119	19.0401	1	0.635609	0.634411
GOTERM_BP_DIRECT	GO:0034605~cellular response to heat	5	1.39665	0.0101967	SEMA5A; GCM1; NOTCH3; DLX3; CITED1; SERPINE2; SHOX2; PDGFB; FZD10; TMEM53; PRDM1; GLI1; HOXB13; ASCL2; IGSF9; CELSR3; ZFP36L1; EFNB1; TBX20; WNT3; TCP11; WNT4; RNF43; WNT10A; FZD2; GADD45B; IRX4; SHROOM3; DKK1; TBX3; SHTN1; ELF3; ID2; MYCBPAP	317	54	20119	5.87656	1	0.635609	0.634411
GOTERM_BP_DIRECT	GO:1903861~positive regulation of dendrite extension	4	1.11732	0.0113876	SEMA5A; GCM1; NOTCH3; DLX3; CITED1; SERPINE2; SHOX2; PDGFB; FZD10; TMEM53; PRDM1; GLI1; HOXB13; ASCL2; IGSF9; CELSR3; ZFP36L1; EFNB1; TBX20; WNT3; TCP11; WNT4; RNF43; WNT10A; FZD2; GADD45B; IRX4; SHROOM3; DKK1; TBX3; SHTN1; ELF3; ID2; MYCBPAP	317	30	20119	8.46225	1	0.635609	0.634411
GOTERM_BP_DIRECT	GO:0051899~membrane depolarization	4	1.11732	0.0113876	SEMA5A; GCM1; NOTCH3; DLX3; CITED1; SERPINE2; SHOX2; PDGFB; FZD10; TMEM53; PRDM1; GLI1; HOXB13; ASCL2; IGSF9; CELSR3; ZFP36L1; EFNB1; TBX20; WNT3; TCP11; WNT4; RNF43; WNT10A; FZD2; GADD45B; IRX4; SHROOM3; DKK1; TBX3; SHTN1; ELF3; ID2; MYCBPAP	317	30	20119	8.46225	1	0.635609	0.634411
GOTERM_BP_DIRECT	GO:0045216~cell-cell junction organization	4	1.11732	0.0113876	SEMA5A; GCM1; NOTCH3; DLX3; CITED1; SERPINE2; SHOX2; PDGFB; FZD10; TMEM53; PRDM1; GLI1; HOXB13; ASCL2; IGSF9; CELSR3; ZFP36L1; EFNB1; TBX20; WNT3; TCP11; WNT4; RNF43; WNT10A; FZD2; GADD45B; IRX4; SHROOM3; DKK1; TBX3; SHTN1; ELF3; ID2; MYCBPAP	317	30	20119	8.46225	1	0.635609	0.634411
GOTERM_BP_DIRECT	GO:0045648~positive regulation of erythrocyte differentiation	4	1.11732	0.0113876	SEMA5A; GCM1; NOTCH3; DLX3; CITED1; SERPINE2; SHOX2; PDGFB; FZD10; TMEM53; PRDM1; GLI1; HOXB13; ASCL2; IGSF9; CELSR3; ZFP36L1; EFNB1; TBX20; WNT3; TCP11; WNT4; RNF43; WNT10A; FZD2; GADD45B; IRX4; SHROOM3; DKK1; TBX3; SHTN1; ELF3; ID2; MYCBPAP	317	30	20119	8.46225	1	0.635609	0.634411
KEGG_PATHWAY	mmu04150:mTOR signaling pathway	7	1.95531	0.0509303	SEMA5A; GCM1; NOTCH3; DLX3; CITED1; SERPINE2; SHOX2; PDGFB; FZD10; TMEM53; PRDM1; GLI1; HOXB13; ASCL2; IGSF9; CELSR3; ZFP36L1; EFNB1; TBX20; WNT3; TCP11; WNT4; RNF43; WNT10A; FZD2; GADD45B; IRX4; SHROOM3; DKK1; TBX3; SHTN1; ELF3; ID2; MYCBPAP	154	157	9011	2.60886	0.999997	0.648691	0.635288
GOTERM_BP_DIRECT	GO:0002544~chronic inflammatory response	3	0.837989	0.0123167	SEMA5A; GCM1; NOTCH3; DLX3; CITED1; SERPINE2; SHOX2; PDGFB; FZD10; TMEM53; PRDM1; GLI1; HOXB13; ASCL2; IGSF9; CELSR3; ZFP36L1; EFNB1; TBX20; WNT3; TCP11; WNT4; RNF43; WNT10A; FZD2; GADD45B; IRX4; SHROOM3; DKK1; TBX3; SHTN1; ELF3; ID2; MYCBPAP	317	11	20119	17.3091	1	0.669839	0.668576
GOTERM_BP_DIRECT	GO:0043410~positive regulation of MAPK cascade	9	2.51397	0.0136164	SEMA5A; GCM1; NOTCH3; DLX3; CITED1; SERPINE2; SHOX2; PDGFB; FZD10; TMEM53; PRDM1; GLI1; HOXB13; ASCL2; IGSF9; CELSR3; ZFP36L1; EFNB1; TBX20; WNT3; TCP11; WNT4; RNF43; WNT10A; FZD2; GADD45B; IRX4; SHROOM3; DKK1; TBX3; SHTN1; ELF3; ID2; MYCBPAP	317	199	20119	2.87036	1	0.681174	0.679889
GOTERM_BP_DIRECT	GO:0001942~hair follicle development	5	1.39665	0.0138098	SEMA5A; GCM1; NOTCH3; DLX3; CITED1; SERPINE2; SHOX2; PDGFB; FZD10; TMEM53; PRDM1; GLI1; HOXB13; ASCL2; IGSF9; CELSR3; ZFP36L1; EFNB1; TBX20; WNT3; TCP11; WNT4; RNF43; WNT10A; FZD2; GADD45B; IRX4; SHROOM3; DKK1; TBX3; SHTN1; ELF3; ID2; MYCBPAP	317	59	20119	5.37855	1	0.681174	0.679889
GOTERM_BP_DIRECT	GO:0003151~outflow tract morphogenesis	5	1.39665	0.0138098	SEMA5A; GCM1; NOTCH3; DLX3; CITED1; SERPINE2; SHOX2; PDGFB; FZD10; TMEM53; PRDM1; GLI1; HOXB13; ASCL2; IGSF9; CELSR3; ZFP36L1; EFNB1; TBX20; WNT3; TCP11; WNT4; RNF43; WNT10A; FZD2; GADD45B; IRX4; SHROOM3; DKK1; TBX3; SHTN1; ELF3; ID2; MYCBPAP	317	59	20119	5.37855	1	0.681174	0.679889
GOTERM_BP_DIRECT	GO:0009408~response to heat	5	1.39665	0.0138098	SEMA5A; GCM1; NOTCH3; DLX3; CITED1; SERPINE2; SHOX2; PDGFB; FZD10; TMEM53; PRDM1; GLI1; HOXB13; ASCL2; IGSF9; CELSR3; ZFP36L1; EFNB1; TBX20; WNT3; TCP11; WNT4; RNF43; WNT10A; FZD2; GADD45B; IRX4; SHROOM3; DKK1; TBX3; SHTN1; ELF3; ID2; MYCBPAP	317	59	20119	5.37855	1	0.681174	0.679889
KEGG_PATHWAY	mmu05022:Pathways of neurodegeneration - multiple diseases	14	3.91061	0.0569507	SEMA5A; GCM1; NOTCH3; DLX3; CITED1; SERPINE2; SHOX2; PDGFB; FZD10; TMEM53; PRDM1; GLI1; HOXB13; ASCL2; IGSF9; CELSR3; ZFP36L1; EFNB1; TBX20; WNT3; TCP11; WNT4; RNF43; WNT10A; FZD2; GADD45B; IRX4; SHROOM3; DKK1; TBX3; SHTN1; ELF3; ID2; MYCBPAP	154	471	9011	1.73924	0.999999	0.689104	0.674866
KEGG_PATHWAY	mmu04512:ECM-receptor interaction	5	1.39665	0.0623784	SEMA5A; GCM1; NOTCH3; DLX3; CITED1; SERPINE2; SHOX2; PDGFB; FZD10; TMEM53; PRDM1; GLI1; HOXB13; ASCL2; IGSF9; CELSR3; ZFP36L1; EFNB1; TBX20; WNT3; TCP11; WNT4; RNF43; WNT10A; FZD2; GADD45B; IRX4; SHROOM3; DKK1; TBX3; SHTN1; ELF3; ID2; MYCBPAP	154	88	9011	3.3246	1	0.70114	0.686654
KEGG_PATHWAY	mmu04530:Tight junction	7	1.95531	0.0647833	SEMA5A; GCM1; NOTCH3; DLX3; CITED1; SERPINE2; SHOX2; PDGFB; FZD10; TMEM53; PRDM1; GLI1; HOXB13; ASCL2; IGSF9; CELSR3; ZFP36L1; EFNB1; TBX20; WNT3; TCP11; WNT4; RNF43; WNT10A; FZD2; GADD45B; IRX4; SHROOM3; DKK1; TBX3; SHTN1; ELF3; ID2; MYCBPAP	154	167	9011	2.45264	1	0.70114	0.686654
KEGG_PATHWAY	mmu04612:Antigen processing and presentation	5	1.39665	0.0666373	SEMA5A; GCM1; NOTCH3; DLX3; CITED1; SERPINE2; SHOX2; PDGFB; FZD10; TMEM53; PRDM1; GLI1; HOXB13; ASCL2; IGSF9; CELSR3; ZFP36L1; EFNB1; TBX20; WNT3; TCP11; WNT4; RNF43; WNT10A; FZD2; GADD45B; IRX4; SHROOM3; DKK1; TBX3; SHTN1; ELF3; ID2; MYCBPAP	154	90	9011	3.25072	1	0.70114	0.686654
UP_KW_BIOLOGICAL_PROCESS	KW-0268~Exocytosis	5	1.39665	0.0257071	SEMA5A; GCM1; NOTCH3; DLX3; CITED1; SERPINE2; SHOX2; PDGFB; FZD10; TMEM53; PRDM1; GLI1; HOXB13; ASCL2; IGSF9; CELSR3; ZFP36L1; EFNB1; TBX20; WNT3; TCP11; WNT4; RNF43; WNT10A; FZD2; GADD45B; IRX4; SHROOM3; DKK1; TBX3; SHTN1; ELF3; ID2; MYCBPAP	177	69	10832	4.43462	0.88182	0.70266	0.70266
GOTERM_CC_DIRECT	GO:0005930~axoneme	6	1.67598	0.0523036	SEMA5A; GCM1; NOTCH3; DLX3; CITED1; SERPINE2; SHOX2; PDGFB; FZD10; TMEM53; PRDM1; GLI1; HOXB13; ASCL2; IGSF9; CELSR3; ZFP36L1; EFNB1; TBX20; WNT3; TCP11; WNT4; RNF43; WNT10A; FZD2; GADD45B; IRX4; SHROOM3; DKK1; TBX3; SHTN1; ELF3; ID2; MYCBPAP	331	129	21095	2.96424	1	0.703585	0.687317
GOTERM_CC_DIRECT	GO:0043025~neuronal cell body	17	4.7486	0.0528706	SEMA5A; GCM1; NOTCH3; DLX3; CITED1; SERPINE2; SHOX2; PDGFB; FZD10; TMEM53; PRDM1; GLI1; HOXB13; ASCL2; IGSF9; CELSR3; ZFP36L1; EFNB1; TBX20; WNT3; TCP11; WNT4; RNF43; WNT10A; FZD2; GADD45B; IRX4; SHROOM3; DKK1; TBX3; SHTN1; ELF3; ID2; MYCBPAP	331	654	21095	1.65662	1	0.703585	0.687317
GOTERM_CC_DIRECT	GO:0016460~myosin II complex	3	0.837989	0.057795	SEMA5A; GCM1; NOTCH3; DLX3; CITED1; SERPINE2; SHOX2; PDGFB; FZD10; TMEM53; PRDM1; GLI1; HOXB13; ASCL2; IGSF9; CELSR3; ZFP36L1; EFNB1; TBX20; WNT3; TCP11; WNT4; RNF43; WNT10A; FZD2; GADD45B; IRX4; SHROOM3; DKK1; TBX3; SHTN1; ELF3; ID2; MYCBPAP	331	25	21095	7.64773	1	0.704978	0.688678
GOTERM_CC_DIRECT	GO:0030424~axon	14	3.91061	0.058274	SEMA5A; GCM1; NOTCH3; DLX3; CITED1; SERPINE2; SHOX2; PDGFB; FZD10; TMEM53; PRDM1; GLI1; HOXB13; ASCL2; IGSF9; CELSR3; ZFP36L1; EFNB1; TBX20; WNT3; TCP11; WNT4; RNF43; WNT10A; FZD2; GADD45B; IRX4; SHROOM3; DKK1; TBX3; SHTN1; ELF3; ID2; MYCBPAP	331	509	21095	1.75292	1	0.704978	0.688678
GOTERM_CC_DIRECT	GO:0005829~cytosol	80	22.3464	0.0608021	SEMA5A; GCM1; NOTCH3; DLX3; CITED1; SERPINE2; SHOX2; PDGFB; FZD10; TMEM53; PRDM1; GLI1; HOXB13; ASCL2; IGSF9; CELSR3; ZFP36L1; EFNB1; TBX20; WNT3; TCP11; WNT4; RNF43; WNT10A; FZD2; GADD45B; IRX4; SHROOM3; DKK1; TBX3; SHTN1; ELF3; ID2; MYCBPAP	331	4292	21095	1.18791	1	0.704978	0.688678
GOTERM_CC_DIRECT	GO:0120001~apical plasma membrane urothelial plaque	2	0.558659	0.0611252	SEMA5A; GCM1; NOTCH3; DLX3; CITED1; SERPINE2; SHOX2; PDGFB; FZD10; TMEM53; PRDM1; GLI1; HOXB13; ASCL2; IGSF9; CELSR3; ZFP36L1; EFNB1; TBX20; WNT3; TCP11; WNT4; RNF43; WNT10A; FZD2; GADD45B; IRX4; SHROOM3; DKK1; TBX3; SHTN1; ELF3; ID2; MYCBPAP	331	4	21095	31.8656	1	0.704978	0.688678
GOTERM_BP_DIRECT	GO:0035725~sodium ion transmembrane transport	6	1.67598	0.0150052	SEMA5A; GCM1; NOTCH3; DLX3; CITED1; SERPINE2; SHOX2; PDGFB; FZD10; TMEM53; PRDM1; GLI1; HOXB13; ASCL2; IGSF9; CELSR3; ZFP36L1; EFNB1; TBX20; WNT3; TCP11; WNT4; RNF43; WNT10A; FZD2; GADD45B; IRX4; SHROOM3; DKK1; TBX3; SHTN1; ELF3; ID2; MYCBPAP	317	92	20119	4.13914	1	0.708925	0.707588
GOTERM_BP_DIRECT	GO:0006468~protein phosphorylation	19	5.30726	0.0150408	SEMA5A; GCM1; NOTCH3; DLX3; CITED1; SERPINE2; SHOX2; PDGFB; FZD10; TMEM53; PRDM1; GLI1; HOXB13; ASCL2; IGSF9; CELSR3; ZFP36L1; EFNB1; TBX20; WNT3; TCP11; WNT4; RNF43; WNT10A; FZD2; GADD45B; IRX4; SHROOM3; DKK1; TBX3; SHTN1; ELF3; ID2; MYCBPAP	317	651	20119	1.85234	1	0.708925	0.707588
GOTERM_CC_DIRECT	GO:0005874~microtubule	11	3.07263	0.0641416	SEMA5A; GCM1; NOTCH3; DLX3; CITED1; SERPINE2; SHOX2; PDGFB; FZD10; TMEM53; PRDM1; GLI1; HOXB13; ASCL2; IGSF9; CELSR3; ZFP36L1; EFNB1; TBX20; WNT3; TCP11; WNT4; RNF43; WNT10A; FZD2; GADD45B; IRX4; SHROOM3; DKK1; TBX3; SHTN1; ELF3; ID2; MYCBPAP	331	367	21095	1.9102	1	0.715903	0.69935
GOTERM_CC_DIRECT	GO:0016327~apicolateral plasma membrane	3	0.837989	0.066268	SEMA5A; GCM1; NOTCH3; DLX3; CITED1; SERPINE2; SHOX2; PDGFB; FZD10; TMEM53; PRDM1; GLI1; HOXB13; ASCL2; IGSF9; CELSR3; ZFP36L1; EFNB1; TBX20; WNT3; TCP11; WNT4; RNF43; WNT10A; FZD2; GADD45B; IRX4; SHROOM3; DKK1; TBX3; SHTN1; ELF3; ID2; MYCBPAP	331	27	21095	7.08124	1	0.716522	0.699955
KEGG_PATHWAY	mmu04015:Rap1 signaling pathway	8	2.23464	0.0719699	SEMA5A; GCM1; NOTCH3; DLX3; CITED1; SERPINE2; SHOX2; PDGFB; FZD10; TMEM53; PRDM1; GLI1; HOXB13; ASCL2; IGSF9; CELSR3; ZFP36L1; EFNB1; TBX20; WNT3; TCP11; WNT4; RNF43; WNT10A; FZD2; GADD45B; IRX4; SHROOM3; DKK1; TBX3; SHTN1; ELF3; ID2; MYCBPAP	154	214	9011	2.1874	1	0.725697	0.710703
GOTERM_CC_DIRECT	GO:0031410~cytoplasmic vesicle	21	5.86592	0.0700346	SEMA5A; GCM1; NOTCH3; DLX3; CITED1; SERPINE2; SHOX2; PDGFB; FZD10; TMEM53; PRDM1; GLI1; HOXB13; ASCL2; IGSF9; CELSR3; ZFP36L1; EFNB1; TBX20; WNT3; TCP11; WNT4; RNF43; WNT10A; FZD2; GADD45B; IRX4; SHROOM3; DKK1; TBX3; SHTN1; ELF3; ID2; MYCBPAP	331	893	21095	1.49872	1	0.734302	0.717324
GOTERM_CC_DIRECT	GO:0005856~cytoskeleton	30	8.37989	0.0751017	SEMA5A; GCM1; NOTCH3; DLX3; CITED1; SERPINE2; SHOX2; PDGFB; FZD10; TMEM53; PRDM1; GLI1; HOXB13; ASCL2; IGSF9; CELSR3; ZFP36L1; EFNB1; TBX20; WNT3; TCP11; WNT4; RNF43; WNT10A; FZD2; GADD45B; IRX4; SHROOM3; DKK1; TBX3; SHTN1; ELF3; ID2; MYCBPAP	331	1401	21095	1.36469	1	0.745157	0.727928
GOTERM_CC_DIRECT	GO:1990111~spermatoproteasome complex	2	0.558659	0.0758153	SEMA5A; GCM1; NOTCH3; DLX3; CITED1; SERPINE2; SHOX2; PDGFB; FZD10; TMEM53; PRDM1; GLI1; HOXB13; ASCL2; IGSF9; CELSR3; ZFP36L1; EFNB1; TBX20; WNT3; TCP11; WNT4; RNF43; WNT10A; FZD2; GADD45B; IRX4; SHROOM3; DKK1; TBX3; SHTN1; ELF3; ID2; MYCBPAP	331	5	21095	25.4924	1	0.745157	0.727928
GOTERM_CC_DIRECT	GO:0016323~basolateral plasma membrane	9	2.51397	0.0788265	SEMA5A; GCM1; NOTCH3; DLX3; CITED1; SERPINE2; SHOX2; PDGFB; FZD10; TMEM53; PRDM1; GLI1; HOXB13; ASCL2; IGSF9; CELSR3; ZFP36L1; EFNB1; TBX20; WNT3; TCP11; WNT4; RNF43; WNT10A; FZD2; GADD45B; IRX4; SHROOM3; DKK1; TBX3; SHTN1; ELF3; ID2; MYCBPAP	331	284	21095	2.01965	1	0.745157	0.727928
GOTERM_CC_DIRECT	GO:0097440~apical dendrite	3	0.837989	0.0796844	SEMA5A; GCM1; NOTCH3; DLX3; CITED1; SERPINE2; SHOX2; PDGFB; FZD10; TMEM53; PRDM1; GLI1; HOXB13; ASCL2; IGSF9; CELSR3; ZFP36L1; EFNB1; TBX20; WNT3; TCP11; WNT4; RNF43; WNT10A; FZD2; GADD45B; IRX4; SHROOM3; DKK1; TBX3; SHTN1; ELF3; ID2; MYCBPAP	331	30	21095	6.37311	1	0.745157	0.727928
UP_SEQ_FEATURE	DOMAIN:Myosin tail	3	0.837989	0.012001	SEMA5A; GCM1; NOTCH3; DLX3; CITED1; SERPINE2; SHOX2; PDGFB; FZD10; TMEM53; PRDM1; GLI1; HOXB13; ASCL2; IGSF9; CELSR3; ZFP36L1; EFNB1; TBX20; WNT3; TCP11; WNT4; RNF43; WNT10A; FZD2; GADD45B; IRX4; SHROOM3; DKK1; TBX3; SHTN1; ELF3; ID2; MYCBPAP	346	11	22269	17.5531	0.999998	0.757475	0.755357
GOTERM_CC_DIRECT	GO:0030141~secretory granule	7	1.95531	0.0848454	SEMA5A; GCM1; NOTCH3; DLX3; CITED1; SERPINE2; SHOX2; PDGFB; FZD10; TMEM53; PRDM1; GLI1; HOXB13; ASCL2; IGSF9; CELSR3; ZFP36L1; EFNB1; TBX20; WNT3; TCP11; WNT4; RNF43; WNT10A; FZD2; GADD45B; IRX4; SHROOM3; DKK1; TBX3; SHTN1; ELF3; ID2; MYCBPAP	331	194	21095	2.29958	1	0.772539	0.754677
GOTERM_BP_DIRECT	GO:0071493~cellular response to UV-B	3	0.837989	0.0171101	SEMA5A; GCM1; NOTCH3; DLX3; CITED1; SERPINE2; SHOX2; PDGFB; FZD10; TMEM53; PRDM1; GLI1; HOXB13; ASCL2; IGSF9; CELSR3; ZFP36L1; EFNB1; TBX20; WNT3; TCP11; WNT4; RNF43; WNT10A; FZD2; GADD45B; IRX4; SHROOM3; DKK1; TBX3; SHTN1; ELF3; ID2; MYCBPAP	317	13	20119	14.6462	1	0.788925	0.787437
KEGG_PATHWAY	mmu04210:Apoptosis	6	1.67598	0.0815996	SEMA5A; GCM1; NOTCH3; DLX3; CITED1; SERPINE2; SHOX2; PDGFB; FZD10; TMEM53; PRDM1; GLI1; HOXB13; ASCL2; IGSF9; CELSR3; ZFP36L1; EFNB1; TBX20; WNT3; TCP11; WNT4; RNF43; WNT10A; FZD2; GADD45B; IRX4; SHROOM3; DKK1; TBX3; SHTN1; ELF3; ID2; MYCBPAP	154	136	9011	2.58146	1	0.789884	0.773564
UP_SEQ_FEATURE	MOTIF:Effector region	6	1.67598	0.0142405	SEMA5A; GCM1; NOTCH3; DLX3; CITED1; SERPINE2; SHOX2; PDGFB; FZD10; TMEM53; PRDM1; GLI1; HOXB13; ASCL2; IGSF9; CELSR3; ZFP36L1; EFNB1; TBX20; WNT3; TCP11; WNT4; RNF43; WNT10A; FZD2; GADD45B; IRX4; SHROOM3; DKK1; TBX3; SHTN1; ELF3; ID2; MYCBPAP	346	92	22269	4.19747	1	0.793069	0.790851
UP_SEQ_FEATURE	DOMAIN:C2 2	5	1.39665	0.0147823	SEMA5A; GCM1; NOTCH3; DLX3; CITED1; SERPINE2; SHOX2; PDGFB; FZD10; TMEM53; PRDM1; GLI1; HOXB13; ASCL2; IGSF9; CELSR3; ZFP36L1; EFNB1; TBX20; WNT3; TCP11; WNT4; RNF43; WNT10A; FZD2; GADD45B; IRX4; SHROOM3; DKK1; TBX3; SHTN1; ELF3; ID2; MYCBPAP	346	61	22269	5.27551	1	0.793069	0.790851
UP_SEQ_FEATURE	DOMAIN:C2 1	5	1.39665	0.0147823	SEMA5A; GCM1; NOTCH3; DLX3; CITED1; SERPINE2; SHOX2; PDGFB; FZD10; TMEM53; PRDM1; GLI1; HOXB13; ASCL2; IGSF9; CELSR3; ZFP36L1; EFNB1; TBX20; WNT3; TCP11; WNT4; RNF43; WNT10A; FZD2; GADD45B; IRX4; SHROOM3; DKK1; TBX3; SHTN1; ELF3; ID2; MYCBPAP	346	61	22269	5.27551	1	0.793069	0.790851
KEGG_PATHWAY	mmu04213:Longevity regulating pathway - multiple species	4	1.11732	0.0880268	SEMA5A; GCM1; NOTCH3; DLX3; CITED1; SERPINE2; SHOX2; PDGFB; FZD10; TMEM53; PRDM1; GLI1; HOXB13; ASCL2; IGSF9; CELSR3; ZFP36L1; EFNB1; TBX20; WNT3; TCP11; WNT4; RNF43; WNT10A; FZD2; GADD45B; IRX4; SHROOM3; DKK1; TBX3; SHTN1; ELF3; ID2; MYCBPAP	154	62	9011	3.77503	1	0.819326	0.802398
KEGG_PATHWAY	mmu04144:Endocytosis	9	2.51397	0.0916502	SEMA5A; GCM1; NOTCH3; DLX3; CITED1; SERPINE2; SHOX2; PDGFB; FZD10; TMEM53; PRDM1; GLI1; HOXB13; ASCL2; IGSF9; CELSR3; ZFP36L1; EFNB1; TBX20; WNT3; TCP11; WNT4; RNF43; WNT10A; FZD2; GADD45B; IRX4; SHROOM3; DKK1; TBX3; SHTN1; ELF3; ID2; MYCBPAP	154	272	9011	1.93609	1	0.821457	0.804485
GOTERM_BP_DIRECT	GO:0032967~positive regulation of collagen biosynthetic process	4	1.11732	0.018695	SEMA5A; GCM1; NOTCH3; DLX3; CITED1; SERPINE2; SHOX2; PDGFB; FZD10; TMEM53; PRDM1; GLI1; HOXB13; ASCL2; IGSF9; CELSR3; ZFP36L1; EFNB1; TBX20; WNT3; TCP11; WNT4; RNF43; WNT10A; FZD2; GADD45B; IRX4; SHROOM3; DKK1; TBX3; SHTN1; ELF3; ID2; MYCBPAP	317	36	20119	7.05188	1	0.828298	0.826736
GOTERM_BP_DIRECT	GO:0042127~regulation of cell proliferation	9	2.51397	0.0187451	SEMA5A; GCM1; NOTCH3; DLX3; CITED1; SERPINE2; SHOX2; PDGFB; FZD10; TMEM53; PRDM1; GLI1; HOXB13; ASCL2; IGSF9; CELSR3; ZFP36L1; EFNB1; TBX20; WNT3; TCP11; WNT4; RNF43; WNT10A; FZD2; GADD45B; IRX4; SHROOM3; DKK1; TBX3; SHTN1; ELF3; ID2; MYCBPAP	317	211	20119	2.70712	1	0.828298	0.826736
GOTERM_BP_DIRECT	GO:0086002~cardiac muscle cell action potential involved in contraction	3	0.837989	0.019757	SEMA5A; GCM1; NOTCH3; DLX3; CITED1; SERPINE2; SHOX2; PDGFB; FZD10; TMEM53; PRDM1; GLI1; HOXB13; ASCL2; IGSF9; CELSR3; ZFP36L1; EFNB1; TBX20; WNT3; TCP11; WNT4; RNF43; WNT10A; FZD2; GADD45B; IRX4; SHROOM3; DKK1; TBX3; SHTN1; ELF3; ID2; MYCBPAP	317	14	20119	13.6	1	0.831434	0.829866
GOTERM_BP_DIRECT	GO:0045060~negative thymic T cell selection	3	0.837989	0.019757	SEMA5A; GCM1; NOTCH3; DLX3; CITED1; SERPINE2; SHOX2; PDGFB; FZD10; TMEM53; PRDM1; GLI1; HOXB13; ASCL2; IGSF9; CELSR3; ZFP36L1; EFNB1; TBX20; WNT3; TCP11; WNT4; RNF43; WNT10A; FZD2; GADD45B; IRX4; SHROOM3; DKK1; TBX3; SHTN1; ELF3; ID2; MYCBPAP	317	14	20119	13.6	1	0.831434	0.829866
GOTERM_BP_DIRECT	GO:0016525~negative regulation of angiogenesis	6	1.67598	0.0199921	SEMA5A; GCM1; NOTCH3; DLX3; CITED1; SERPINE2; SHOX2; PDGFB; FZD10; TMEM53; PRDM1; GLI1; HOXB13; ASCL2; IGSF9; CELSR3; ZFP36L1; EFNB1; TBX20; WNT3; TCP11; WNT4; RNF43; WNT10A; FZD2; GADD45B; IRX4; SHROOM3; DKK1; TBX3; SHTN1; ELF3; ID2; MYCBPAP	317	99	20119	3.84648	1	0.831434	0.829866
UP_KW_BIOLOGICAL_PROCESS	KW-0739~Sodium transport	6	1.67598	0.0405785	SEMA5A; GCM1; NOTCH3; DLX3; CITED1; SERPINE2; SHOX2; PDGFB; FZD10; TMEM53; PRDM1; GLI1; HOXB13; ASCL2; IGSF9; CELSR3; ZFP36L1; EFNB1; TBX20; WNT3; TCP11; WNT4; RNF43; WNT10A; FZD2; GADD45B; IRX4; SHROOM3; DKK1; TBX3; SHTN1; ELF3; ID2; MYCBPAP	177	116	10832	3.1654	0.966521	0.831859	0.831859
GOTERM_BP_DIRECT	GO:0016310~phosphorylation	18	5.02793	0.0209075	SEMA5A; GCM1; NOTCH3; DLX3; CITED1; SERPINE2; SHOX2; PDGFB; FZD10; TMEM53; PRDM1; GLI1; HOXB13; ASCL2; IGSF9; CELSR3; ZFP36L1; EFNB1; TBX20; WNT3; TCP11; WNT4; RNF43; WNT10A; FZD2; GADD45B; IRX4; SHROOM3; DKK1; TBX3; SHTN1; ELF3; ID2; MYCBPAP	317	626	20119	1.82493	1	0.852783	0.851175
UP_SEQ_FEATURE	MOTIF:PDZ-binding	6	1.67598	0.016845	SEMA5A; GCM1; NOTCH3; DLX3; CITED1; SERPINE2; SHOX2; PDGFB; FZD10; TMEM53; PRDM1; GLI1; HOXB13; ASCL2; IGSF9; CELSR3; ZFP36L1; EFNB1; TBX20; WNT3; TCP11; WNT4; RNF43; WNT10A; FZD2; GADD45B; IRX4; SHROOM3; DKK1; TBX3; SHTN1; ELF3; ID2; MYCBPAP	346	96	22269	4.02258	1	0.860702	0.858295
SMART	SM00250:PLEC	3	0.837989	0.0062416	SEMA5A; GCM1; NOTCH3; DLX3; CITED1; SERPINE2; SHOX2; PDGFB; FZD10; TMEM53; PRDM1; GLI1; HOXB13; ASCL2; IGSF9; CELSR3; ZFP36L1; EFNB1; TBX20; WNT3; TCP11; WNT4; RNF43; WNT10A; FZD2; GADD45B; IRX4; SHROOM3; DKK1; TBX3; SHTN1; ELF3; ID2; MYCBPAP	190	7	10617	23.9481	0.661483	0.887636	0.887636
SMART	SM00150:SPEC	4	1.11732	0.0144387	SEMA5A; GCM1; NOTCH3; DLX3; CITED1; SERPINE2; SHOX2; PDGFB; FZD10; TMEM53; PRDM1; GLI1; HOXB13; ASCL2; IGSF9; CELSR3; ZFP36L1; EFNB1; TBX20; WNT3; TCP11; WNT4; RNF43; WNT10A; FZD2; GADD45B; IRX4; SHROOM3; DKK1; TBX3; SHTN1; ELF3; ID2; MYCBPAP	190	29	10617	7.70744	0.919227	0.887636	0.887636
SMART	SM00184:RING	10	2.7933	0.0240849	SEMA5A; GCM1; NOTCH3; DLX3; CITED1; SERPINE2; SHOX2; PDGFB; FZD10; TMEM53; PRDM1; GLI1; HOXB13; ASCL2; IGSF9; CELSR3; ZFP36L1; EFNB1; TBX20; WNT3; TCP11; WNT4; RNF43; WNT10A; FZD2; GADD45B; IRX4; SHROOM3; DKK1; TBX3; SHTN1; ELF3; ID2; MYCBPAP	190	234	10617	2.38799	0.985267	0.887636	0.887636
SMART	SM00239:C2	7	1.95531	0.0249767	SEMA5A; GCM1; NOTCH3; DLX3; CITED1; SERPINE2; SHOX2; PDGFB; FZD10; TMEM53; PRDM1; GLI1; HOXB13; ASCL2; IGSF9; CELSR3; ZFP36L1; EFNB1; TBX20; WNT3; TCP11; WNT4; RNF43; WNT10A; FZD2; GADD45B; IRX4; SHROOM3; DKK1; TBX3; SHTN1; ELF3; ID2; MYCBPAP	190	126	10617	3.10439	0.987423	0.887636	0.887636
SMART	SM00209:TSP1	5	1.39665	0.0256542	SEMA5A; GCM1; NOTCH3; DLX3; CITED1; SERPINE2; SHOX2; PDGFB; FZD10; TMEM53; PRDM1; GLI1; HOXB13; ASCL2; IGSF9; CELSR3; ZFP36L1; EFNB1; TBX20; WNT3; TCP11; WNT4; RNF43; WNT10A; FZD2; GADD45B; IRX4; SHROOM3; DKK1; TBX3; SHTN1; ELF3; ID2; MYCBPAP	190	63	10617	4.43484	0.988848	0.887636	0.887636
GOTERM_MF_DIRECT	GO:0017080~sodium channel regulator activity	5	1.39665	0.00197014	SEMA5A; GCM1; NOTCH3; DLX3; CITED1; SERPINE2; SHOX2; PDGFB; FZD10; TMEM53; PRDM1; GLI1; HOXB13; ASCL2; IGSF9; CELSR3; ZFP36L1; EFNB1; TBX20; WNT3; TCP11; WNT4; RNF43; WNT10A; FZD2; GADD45B; IRX4; SHROOM3; DKK1; TBX3; SHTN1; ELF3; ID2; MYCBPAP	305	33	18600	9.23994	0.65863	0.895064	0.895064
GOTERM_MF_DIRECT	GO:0086006~voltage-gated sodium channel activity involved in cardiac muscle cell action potential	3	0.837989	0.00382415	SEMA5A; GCM1; NOTCH3; DLX3; CITED1; SERPINE2; SHOX2; PDGFB; FZD10; TMEM53; PRDM1; GLI1; HOXB13; ASCL2; IGSF9; CELSR3; ZFP36L1; EFNB1; TBX20; WNT3; TCP11; WNT4; RNF43; WNT10A; FZD2; GADD45B; IRX4; SHROOM3; DKK1; TBX3; SHTN1; ELF3; ID2; MYCBPAP	305	6	18600	30.4918	0.876084	0.895064	0.895064
GOTERM_MF_DIRECT	GO:0016740~transferase activity	44	12.2905	0.005702	SEMA5A; GCM1; NOTCH3; DLX3; CITED1; SERPINE2; SHOX2; PDGFB; FZD10; TMEM53; PRDM1; GLI1; HOXB13; ASCL2; IGSF9; CELSR3; ZFP36L1; EFNB1; TBX20; WNT3; TCP11; WNT4; RNF43; WNT10A; FZD2; GADD45B; IRX4; SHROOM3; DKK1; TBX3; SHTN1; ELF3; ID2; MYCBPAP	305	1774	18600	1.51256	0.955687	0.895064	0.895064
GOTERM_MF_DIRECT	GO:0004712~protein serine/threonine/tyrosine kinase activity	16	4.46927	0.00688197	SEMA5A; GCM1; NOTCH3; DLX3; CITED1; SERPINE2; SHOX2; PDGFB; FZD10; TMEM53; PRDM1; GLI1; HOXB13; ASCL2; IGSF9; CELSR3; ZFP36L1; EFNB1; TBX20; WNT3; TCP11; WNT4; RNF43; WNT10A; FZD2; GADD45B; IRX4; SHROOM3; DKK1; TBX3; SHTN1; ELF3; ID2; MYCBPAP	305	447	18600	2.18286	0.976801	0.895064	0.895064
GOTERM_MF_DIRECT	GO:0004602~glutathione peroxidase activity	4	1.11732	0.00945909	SEMA5A; GCM1; NOTCH3; DLX3; CITED1; SERPINE2; SHOX2; PDGFB; FZD10; TMEM53; PRDM1; GLI1; HOXB13; ASCL2; IGSF9; CELSR3; ZFP36L1; EFNB1; TBX20; WNT3; TCP11; WNT4; RNF43; WNT10A; FZD2; GADD45B; IRX4; SHROOM3; DKK1; TBX3; SHTN1; ELF3; ID2; MYCBPAP	305	27	18600	9.03461	0.994371	0.895064	0.895064
GOTERM_MF_DIRECT	GO:0004674~protein serine/threonine kinase activity	15	4.18994	0.0123525	SEMA5A; GCM1; NOTCH3; DLX3; CITED1; SERPINE2; SHOX2; PDGFB; FZD10; TMEM53; PRDM1; GLI1; HOXB13; ASCL2; IGSF9; CELSR3; ZFP36L1; EFNB1; TBX20; WNT3; TCP11; WNT4; RNF43; WNT10A; FZD2; GADD45B; IRX4; SHROOM3; DKK1; TBX3; SHTN1; ELF3; ID2; MYCBPAP	305	434	18600	2.10773	0.998857	0.895064	0.895064
GOTERM_MF_DIRECT	GO:0016301~kinase activity	20	5.58659	0.0127003	SEMA5A; GCM1; NOTCH3; DLX3; CITED1; SERPINE2; SHOX2; PDGFB; FZD10; TMEM53; PRDM1; GLI1; HOXB13; ASCL2; IGSF9; CELSR3; ZFP36L1; EFNB1; TBX20; WNT3; TCP11; WNT4; RNF43; WNT10A; FZD2; GADD45B; IRX4; SHROOM3; DKK1; TBX3; SHTN1; ELF3; ID2; MYCBPAP	305	661	18600	1.84519	0.999057	0.895064	0.895064
GOTERM_MF_DIRECT	GO:0005515~protein binding	107	29.8883	0.0146242	SEMA5A; GCM1; NOTCH3; DLX3; CITED1; SERPINE2; SHOX2; PDGFB; FZD10; TMEM53; PRDM1; GLI1; HOXB13; ASCL2; IGSF9; CELSR3; ZFP36L1; EFNB1; TBX20; WNT3; TCP11; WNT4; RNF43; WNT10A; FZD2; GADD45B; IRX4; SHROOM3; DKK1; TBX3; SHTN1; ELF3; ID2; MYCBPAP	305	5394	18600	1.20972	0.999674	0.895064	0.895064
GOTERM_MF_DIRECT	GO:0005272~sodium channel activity	4	1.11732	0.0151093	SEMA5A; GCM1; NOTCH3; DLX3; CITED1; SERPINE2; SHOX2; PDGFB; FZD10; TMEM53; PRDM1; GLI1; HOXB13; ASCL2; IGSF9; CELSR3; ZFP36L1; EFNB1; TBX20; WNT3; TCP11; WNT4; RNF43; WNT10A; FZD2; GADD45B; IRX4; SHROOM3; DKK1; TBX3; SHTN1; ELF3; ID2; MYCBPAP	305	32	18600	7.62295	0.999751	0.895064	0.895064
GOTERM_MF_DIRECT	GO:0004364~glutathione transferase activity	4	1.11732	0.0164232	SEMA5A; GCM1; NOTCH3; DLX3; CITED1; SERPINE2; SHOX2; PDGFB; FZD10; TMEM53; PRDM1; GLI1; HOXB13; ASCL2; IGSF9; CELSR3; ZFP36L1; EFNB1; TBX20; WNT3; TCP11; WNT4; RNF43; WNT10A; FZD2; GADD45B; IRX4; SHROOM3; DKK1; TBX3; SHTN1; ELF3; ID2; MYCBPAP	305	33	18600	7.39195	0.99988	0.895064	0.895064
INTERPRO	IPR000884:Thrombospondin; type 1 repeat	5	1.39665	0.0181604	SEMA5A; GCM1; NOTCH3; DLX3; CITED1; SERPINE2; SHOX2; PDGFB; FZD10; TMEM53; PRDM1; GLI1; HOXB13; ASCL2; IGSF9; CELSR3; ZFP36L1; EFNB1; TBX20; WNT3; TCP11; WNT4; RNF43; WNT10A; FZD2; GADD45B; IRX4; SHROOM3; DKK1; TBX3; SHTN1; ELF3; ID2; MYCBPAP	322	65	20758	4.95891	0.999997	0.905108	0.899906
INTERPRO	IPR001806:Small GTPase superfamily	7	1.95531	0.0186393	SEMA5A; GCM1; NOTCH3; DLX3; CITED1; SERPINE2; SHOX2; PDGFB; FZD10; TMEM53; PRDM1; GLI1; HOXB13; ASCL2; IGSF9; CELSR3; ZFP36L1; EFNB1; TBX20; WNT3; TCP11; WNT4; RNF43; WNT10A; FZD2; GADD45B; IRX4; SHROOM3; DKK1; TBX3; SHTN1; ELF3; ID2; MYCBPAP	322	135	20758	3.34267	0.999998	0.905108	0.899906
INTERPRO	IPR017441:Protein kinase; ATP binding site	13	3.63128	0.0195066	SEMA5A; GCM1; NOTCH3; DLX3; CITED1; SERPINE2; SHOX2; PDGFB; FZD10; TMEM53; PRDM1; GLI1; HOXB13; ASCL2; IGSF9; CELSR3; ZFP36L1; EFNB1; TBX20; WNT3; TCP11; WNT4; RNF43; WNT10A; FZD2; GADD45B; IRX4; SHROOM3; DKK1; TBX3; SHTN1; ELF3; ID2; MYCBPAP	322	392	20758	2.1379	0.999999	0.905108	0.899906
GOTERM_MF_DIRECT	GO:0004252~serine-type endopeptidase activity	9	2.51397	0.0230256	SEMA5A; GCM1; NOTCH3; DLX3; CITED1; SERPINE2; SHOX2; PDGFB; FZD10; TMEM53; PRDM1; GLI1; HOXB13; ASCL2; IGSF9; CELSR3; ZFP36L1; EFNB1; TBX20; WNT3; TCP11; WNT4; RNF43; WNT10A; FZD2; GADD45B; IRX4; SHROOM3; DKK1; TBX3; SHTN1; ELF3; ID2; MYCBPAP	305	211	18600	2.6012	0.999997	0.915608	0.915608
GOTERM_MF_DIRECT	GO:0030020~extracellular matrix structural constituent conferring tensile strength	4	1.11732	0.0239273	SEMA5A; GCM1; NOTCH3; DLX3; CITED1; SERPINE2; SHOX2; PDGFB; FZD10; TMEM53; PRDM1; GLI1; HOXB13; ASCL2; IGSF9; CELSR3; ZFP36L1; EFNB1; TBX20; WNT3; TCP11; WNT4; RNF43; WNT10A; FZD2; GADD45B; IRX4; SHROOM3; DKK1; TBX3; SHTN1; ELF3; ID2; MYCBPAP	305	38	18600	6.41933	0.999998	0.915608	0.915608
GOTERM_MF_DIRECT	GO:0004672~protein kinase activity	16	4.46927	0.0241394	SEMA5A; GCM1; NOTCH3; DLX3; CITED1; SERPINE2; SHOX2; PDGFB; FZD10; TMEM53; PRDM1; GLI1; HOXB13; ASCL2; IGSF9; CELSR3; ZFP36L1; EFNB1; TBX20; WNT3; TCP11; WNT4; RNF43; WNT10A; FZD2; GADD45B; IRX4; SHROOM3; DKK1; TBX3; SHTN1; ELF3; ID2; MYCBPAP	305	519	18600	1.88003	0.999998	0.915608	0.915608
GOTERM_MF_DIRECT	GO:0004842~ubiquitin-protein transferase activity	10	2.7933	0.0247961	SEMA5A; GCM1; NOTCH3; DLX3; CITED1; SERPINE2; SHOX2; PDGFB; FZD10; TMEM53; PRDM1; GLI1; HOXB13; ASCL2; IGSF9; CELSR3; ZFP36L1; EFNB1; TBX20; WNT3; TCP11; WNT4; RNF43; WNT10A; FZD2; GADD45B; IRX4; SHROOM3; DKK1; TBX3; SHTN1; ELF3; ID2; MYCBPAP	305	255	18600	2.39151	0.999999	0.915608	0.915608
GOTERM_MF_DIRECT	GO:0008201~heparin binding	8	2.23464	0.0252002	SEMA5A; GCM1; NOTCH3; DLX3; CITED1; SERPINE2; SHOX2; PDGFB; FZD10; TMEM53; PRDM1; GLI1; HOXB13; ASCL2; IGSF9; CELSR3; ZFP36L1; EFNB1; TBX20; WNT3; TCP11; WNT4; RNF43; WNT10A; FZD2; GADD45B; IRX4; SHROOM3; DKK1; TBX3; SHTN1; ELF3; ID2; MYCBPAP	305	175	18600	2.78782	0.999999	0.915608	0.915608
GOTERM_MF_DIRECT	GO:0005102~receptor binding	14	3.91061	0.0277032	SEMA5A; GCM1; NOTCH3; DLX3; CITED1; SERPINE2; SHOX2; PDGFB; FZD10; TMEM53; PRDM1; GLI1; HOXB13; ASCL2; IGSF9; CELSR3; ZFP36L1; EFNB1; TBX20; WNT3; TCP11; WNT4; RNF43; WNT10A; FZD2; GADD45B; IRX4; SHROOM3; DKK1; TBX3; SHTN1; ELF3; ID2; MYCBPAP	305	436	18600	1.95819	1	0.929997	0.929997
GOTERM_MF_DIRECT	GO:0008017~microtubule binding	10	2.7933	0.0301385	SEMA5A; GCM1; NOTCH3; DLX3; CITED1; SERPINE2; SHOX2; PDGFB; FZD10; TMEM53; PRDM1; GLI1; HOXB13; ASCL2; IGSF9; CELSR3; ZFP36L1; EFNB1; TBX20; WNT3; TCP11; WNT4; RNF43; WNT10A; FZD2; GADD45B; IRX4; SHROOM3; DKK1; TBX3; SHTN1; ELF3; ID2; MYCBPAP	305	264	18600	2.30999	1	0.929997	0.929997
GOTERM_MF_DIRECT	GO:0005109~frizzled binding	4	1.11732	0.0310542	SEMA5A; GCM1; NOTCH3; DLX3; CITED1; SERPINE2; SHOX2; PDGFB; FZD10; TMEM53; PRDM1; GLI1; HOXB13; ASCL2; IGSF9; CELSR3; ZFP36L1; EFNB1; TBX20; WNT3; TCP11; WNT4; RNF43; WNT10A; FZD2; GADD45B; IRX4; SHROOM3; DKK1; TBX3; SHTN1; ELF3; ID2; MYCBPAP	305	42	18600	5.80796	1	0.929997	0.929997
GOTERM_MF_DIRECT	GO:0061714~folic acid receptor activity	2	0.558659	0.0324219	SEMA5A; GCM1; NOTCH3; DLX3; CITED1; SERPINE2; SHOX2; PDGFB; FZD10; TMEM53; PRDM1; GLI1; HOXB13; ASCL2; IGSF9; CELSR3; ZFP36L1; EFNB1; TBX20; WNT3; TCP11; WNT4; RNF43; WNT10A; FZD2; GADD45B; IRX4; SHROOM3; DKK1; TBX3; SHTN1; ELF3; ID2; MYCBPAP	305	2	18600	60.9836	1	0.929997	0.929997
INTERPRO	IPR018114:Peptidase S1; trypsin family; active site	7	1.95531	0.0218574	SEMA5A; GCM1; NOTCH3; DLX3; CITED1; SERPINE2; SHOX2; PDGFB; FZD10; TMEM53; PRDM1; GLI1; HOXB13; ASCL2; IGSF9; CELSR3; ZFP36L1; EFNB1; TBX20; WNT3; TCP11; WNT4; RNF43; WNT10A; FZD2; GADD45B; IRX4; SHROOM3; DKK1; TBX3; SHTN1; ELF3; ID2; MYCBPAP	322	140	20758	3.22329	1	0.950796	0.945332
BIOCARTA	m_cptPathway:Mitochondrial Carnitine Palmitoyltransferase (CPT) System	2	0.558659	0.0594805	SEMA5A; GCM1; NOTCH3; DLX3; CITED1; SERPINE2; SHOX2; PDGFB; FZD10; TMEM53; PRDM1; GLI1; HOXB13; ASCL2; IGSF9; CELSR3; ZFP36L1; EFNB1; TBX20; WNT3; TCP11; WNT4; RNF43; WNT10A; FZD2; GADD45B; IRX4; SHROOM3; DKK1; TBX3; SHTN1; ELF3; ID2; MYCBPAP	27	3	1286	31.7531	0.981426	1	1
BIOCARTA	m_eicosanoidPathway:Eicosanoid Metabolism	3	0.837989	0.0597542	SEMA5A; GCM1; NOTCH3; DLX3; CITED1; SERPINE2; SHOX2; PDGFB; FZD10; TMEM53; PRDM1; GLI1; HOXB13; ASCL2; IGSF9; CELSR3; ZFP36L1; EFNB1; TBX20; WNT3; TCP11; WNT4; RNF43; WNT10A; FZD2; GADD45B; IRX4; SHROOM3; DKK1; TBX3; SHTN1; ELF3; ID2; MYCBPAP	27	20	1286	7.14444	0.981774	1	1
UP_KW_BIOLOGICAL_PROCESS	KW-0053~Apoptosis	14	3.91061	0.0694571	SEMA5A; GCM1; NOTCH3; DLX3; CITED1; SERPINE2; SHOX2; PDGFB; FZD10; TMEM53; PRDM1; GLI1; HOXB13; ASCL2; IGSF9; CELSR3; ZFP36L1; EFNB1; TBX20; WNT3; TCP11; WNT4; RNF43; WNT10A; FZD2; GADD45B; IRX4; SHROOM3; DKK1; TBX3; SHTN1; ELF3; ID2; MYCBPAP	177	507	10832	1.68988	0.997269	1	1
SMART	SM00233:PH	10	2.7933	0.0379428	SEMA5A; GCM1; NOTCH3; DLX3; CITED1; SERPINE2; SHOX2; PDGFB; FZD10; TMEM53; PRDM1; GLI1; HOXB13; ASCL2; IGSF9; CELSR3; ZFP36L1; EFNB1; TBX20; WNT3; TCP11; WNT4; RNF43; WNT10A; FZD2; GADD45B; IRX4; SHROOM3; DKK1; TBX3; SHTN1; ELF3; ID2; MYCBPAP	190	254	10617	2.19996	0.998759	1	1
SMART	SM00097:WNT1	3	0.837989	0.0442016	SEMA5A; GCM1; NOTCH3; DLX3; CITED1; SERPINE2; SHOX2; PDGFB; FZD10; TMEM53; PRDM1; GLI1; HOXB13; ASCL2; IGSF9; CELSR3; ZFP36L1; EFNB1; TBX20; WNT3; TCP11; WNT4; RNF43; WNT10A; FZD2; GADD45B; IRX4; SHROOM3; DKK1; TBX3; SHTN1; ELF3; ID2; MYCBPAP	190	19	10617	8.82299	0.999599	1	1
SMART	SM00063:FRI	3	0.837989	0.0485503	SEMA5A; GCM1; NOTCH3; DLX3; CITED1; SERPINE2; SHOX2; PDGFB; FZD10; TMEM53; PRDM1; GLI1; HOXB13; ASCL2; IGSF9; CELSR3; ZFP36L1; EFNB1; TBX20; WNT3; TCP11; WNT4; RNF43; WNT10A; FZD2; GADD45B; IRX4; SHROOM3; DKK1; TBX3; SHTN1; ELF3; ID2; MYCBPAP	190	20	10617	8.38184	0.999818	1	1
SMART	SM00020:Tryp_SPc	7	1.95531	0.0646054	SEMA5A; GCM1; NOTCH3; DLX3; CITED1; SERPINE2; SHOX2; PDGFB; FZD10; TMEM53; PRDM1; GLI1; HOXB13; ASCL2; IGSF9; CELSR3; ZFP36L1; EFNB1; TBX20; WNT3; TCP11; WNT4; RNF43; WNT10A; FZD2; GADD45B; IRX4; SHROOM3; DKK1; TBX3; SHTN1; ELF3; ID2; MYCBPAP	190	159	10617	2.46008	0.99999	1	1
SMART	SM00326:SH3	8	2.23464	0.0662825	SEMA5A; GCM1; NOTCH3; DLX3; CITED1; SERPINE2; SHOX2; PDGFB; FZD10; TMEM53; PRDM1; GLI1; HOXB13; ASCL2; IGSF9; CELSR3; ZFP36L1; EFNB1; TBX20; WNT3; TCP11; WNT4; RNF43; WNT10A; FZD2; GADD45B; IRX4; SHROOM3; DKK1; TBX3; SHTN1; ELF3; ID2; MYCBPAP	190	200	10617	2.23516	0.999993	1	1
SMART	SM00516:SEC14	3	0.837989	0.067361	SEMA5A; GCM1; NOTCH3; DLX3; CITED1; SERPINE2; SHOX2; PDGFB; FZD10; TMEM53; PRDM1; GLI1; HOXB13; ASCL2; IGSF9; CELSR3; ZFP36L1; EFNB1; TBX20; WNT3; TCP11; WNT4; RNF43; WNT10A; FZD2; GADD45B; IRX4; SHROOM3; DKK1; TBX3; SHTN1; ELF3; ID2; MYCBPAP	190	24	10617	6.98487	0.999994	1	1
SMART	SM00321:WSC	2	0.558659	0.0859107	SEMA5A; GCM1; NOTCH3; DLX3; CITED1; SERPINE2; SHOX2; PDGFB; FZD10; TMEM53; PRDM1; GLI1; HOXB13; ASCL2; IGSF9; CELSR3; ZFP36L1; EFNB1; TBX20; WNT3; TCP11; WNT4; RNF43; WNT10A; FZD2; GADD45B; IRX4; SHROOM3; DKK1; TBX3; SHTN1; ELF3; ID2; MYCBPAP	190	5	10617	22.3516	1	1	1
SMART	SM00202:SR	3	0.837989	0.0881406	SEMA5A; GCM1; NOTCH3; DLX3; CITED1; SERPINE2; SHOX2; PDGFB; FZD10; TMEM53; PRDM1; GLI1; HOXB13; ASCL2; IGSF9; CELSR3; ZFP36L1; EFNB1; TBX20; WNT3; TCP11; WNT4; RNF43; WNT10A; FZD2; GADD45B; IRX4; SHROOM3; DKK1; TBX3; SHTN1; ELF3; ID2; MYCBPAP	190	28	10617	5.98703	1	1	1
GOTERM_MF_DIRECT	GO:0043295~glutathione binding	3	0.837989	0.0379156	SEMA5A; GCM1; NOTCH3; DLX3; CITED1; SERPINE2; SHOX2; PDGFB; FZD10; TMEM53; PRDM1; GLI1; HOXB13; ASCL2; IGSF9; CELSR3; ZFP36L1; EFNB1; TBX20; WNT3; TCP11; WNT4; RNF43; WNT10A; FZD2; GADD45B; IRX4; SHROOM3; DKK1; TBX3; SHTN1; ELF3; ID2; MYCBPAP	305	19	18600	9.62899	1	1	1
INTERPRO	IPR027098:Sodium channel subunit beta-1/beta-3	2	0.558659	0.0306894	SEMA5A; GCM1; NOTCH3; DLX3; CITED1; SERPINE2; SHOX2; PDGFB; FZD10; TMEM53; PRDM1; GLI1; HOXB13; ASCL2; IGSF9; CELSR3; ZFP36L1; EFNB1; TBX20; WNT3; TCP11; WNT4; RNF43; WNT10A; FZD2; GADD45B; IRX4; SHROOM3; DKK1; TBX3; SHTN1; ELF3; ID2; MYCBPAP	322	2	20758	64.4658	1	1	0.995683
INTERPRO	IPR018295:FLAP/GST2/LTC4S; conserved site	2	0.558659	0.0306894	SEMA5A; GCM1; NOTCH3; DLX3; CITED1; SERPINE2; SHOX2; PDGFB; FZD10; TMEM53; PRDM1; GLI1; HOXB13; ASCL2; IGSF9; CELSR3; ZFP36L1; EFNB1; TBX20; WNT3; TCP11; WNT4; RNF43; WNT10A; FZD2; GADD45B; IRX4; SHROOM3; DKK1; TBX3; SHTN1; ELF3; ID2; MYCBPAP	322	2	20758	64.4658	1	1	0.995683
INTERPRO	IPR008160:Collagen triple helix repeat	5	1.39665	0.0327949	SEMA5A; GCM1; NOTCH3; DLX3; CITED1; SERPINE2; SHOX2; PDGFB; FZD10; TMEM53; PRDM1; GLI1; HOXB13; ASCL2; IGSF9; CELSR3; ZFP36L1; EFNB1; TBX20; WNT3; TCP11; WNT4; RNF43; WNT10A; FZD2; GADD45B; IRX4; SHROOM3; DKK1; TBX3; SHTN1; ELF3; ID2; MYCBPAP	322	78	20758	4.13243	1	1	0.995683
INTERPRO	IPR018161:Wnt protein; conserved site	3	0.837989	0.0342801	SEMA5A; GCM1; NOTCH3; DLX3; CITED1; SERPINE2; SHOX2; PDGFB; FZD10; TMEM53; PRDM1; GLI1; HOXB13; ASCL2; IGSF9; CELSR3; ZFP36L1; EFNB1; TBX20; WNT3; TCP11; WNT4; RNF43; WNT10A; FZD2; GADD45B; IRX4; SHROOM3; DKK1; TBX3; SHTN1; ELF3; ID2; MYCBPAP	322	19	20758	10.1788	1	1	0.995683
INTERPRO	IPR002928:Myosin tail	3	0.837989	0.0342801	SEMA5A; GCM1; NOTCH3; DLX3; CITED1; SERPINE2; SHOX2; PDGFB; FZD10; TMEM53; PRDM1; GLI1; HOXB13; ASCL2; IGSF9; CELSR3; ZFP36L1; EFNB1; TBX20; WNT3; TCP11; WNT4; RNF43; WNT10A; FZD2; GADD45B; IRX4; SHROOM3; DKK1; TBX3; SHTN1; ELF3; ID2; MYCBPAP	322	19	20758	10.1788	1	1	0.995683
INTERPRO	IPR005817:Wnt	3	0.837989	0.0342801	SEMA5A; GCM1; NOTCH3; DLX3; CITED1; SERPINE2; SHOX2; PDGFB; FZD10; TMEM53; PRDM1; GLI1; HOXB13; ASCL2; IGSF9; CELSR3; ZFP36L1; EFNB1; TBX20; WNT3; TCP11; WNT4; RNF43; WNT10A; FZD2; GADD45B; IRX4; SHROOM3; DKK1; TBX3; SHTN1; ELF3; ID2; MYCBPAP	322	19	20758	10.1788	1	1	0.995683
UP_SEQ_FEATURE	LIPID:S-geranylgeranyl cysteine	6	1.67598	0.0229606	SEMA5A; GCM1; NOTCH3; DLX3; CITED1; SERPINE2; SHOX2; PDGFB; FZD10; TMEM53; PRDM1; GLI1; HOXB13; ASCL2; IGSF9; CELSR3; ZFP36L1; EFNB1; TBX20; WNT3; TCP11; WNT4; RNF43; WNT10A; FZD2; GADD45B; IRX4; SHROOM3; DKK1; TBX3; SHTN1; ELF3; ID2; MYCBPAP	346	104	22269	3.71315	1	1	0.998134
INTERPRO	IPR001841:Zinc finger; RING-type	10	2.7933	0.0371584	SEMA5A; GCM1; NOTCH3; DLX3; CITED1; SERPINE2; SHOX2; PDGFB; FZD10; TMEM53; PRDM1; GLI1; HOXB13; ASCL2; IGSF9; CELSR3; ZFP36L1; EFNB1; TBX20; WNT3; TCP11; WNT4; RNF43; WNT10A; FZD2; GADD45B; IRX4; SHROOM3; DKK1; TBX3; SHTN1; ELF3; ID2; MYCBPAP	322	290	20758	2.22296	1	1	0.995683
GOTERM_MF_DIRECT	GO:0051870~methotrexate binding	2	0.558659	0.0482378	SEMA5A; GCM1; NOTCH3; DLX3; CITED1; SERPINE2; SHOX2; PDGFB; FZD10; TMEM53; PRDM1; GLI1; HOXB13; ASCL2; IGSF9; CELSR3; ZFP36L1; EFNB1; TBX20; WNT3; TCP11; WNT4; RNF43; WNT10A; FZD2; GADD45B; IRX4; SHROOM3; DKK1; TBX3; SHTN1; ELF3; ID2; MYCBPAP	305	3	18600	40.6557	1	1	1
GOTERM_MF_DIRECT	GO:0043423~3-phosphoinositide-dependent protein kinase binding	2	0.558659	0.0482378	SEMA5A; GCM1; NOTCH3; DLX3; CITED1; SERPINE2; SHOX2; PDGFB; FZD10; TMEM53; PRDM1; GLI1; HOXB13; ASCL2; IGSF9; CELSR3; ZFP36L1; EFNB1; TBX20; WNT3; TCP11; WNT4; RNF43; WNT10A; FZD2; GADD45B; IRX4; SHROOM3; DKK1; TBX3; SHTN1; ELF3; ID2; MYCBPAP	305	3	18600	40.6557	1	1	1
GOTERM_MF_DIRECT	GO:0030276~clathrin binding	4	1.11732	0.0482503	SEMA5A; GCM1; NOTCH3; DLX3; CITED1; SERPINE2; SHOX2; PDGFB; FZD10; TMEM53; PRDM1; GLI1; HOXB13; ASCL2; IGSF9; CELSR3; ZFP36L1; EFNB1; TBX20; WNT3; TCP11; WNT4; RNF43; WNT10A; FZD2; GADD45B; IRX4; SHROOM3; DKK1; TBX3; SHTN1; ELF3; ID2; MYCBPAP	305	50	18600	4.87869	1	1	1
GOTERM_MF_DIRECT	GO:0004683~calmodulin-dependent protein kinase activity	3	0.837989	0.0496135	SEMA5A; GCM1; NOTCH3; DLX3; CITED1; SERPINE2; SHOX2; PDGFB; FZD10; TMEM53; PRDM1; GLI1; HOXB13; ASCL2; IGSF9; CELSR3; ZFP36L1; EFNB1; TBX20; WNT3; TCP11; WNT4; RNF43; WNT10A; FZD2; GADD45B; IRX4; SHROOM3; DKK1; TBX3; SHTN1; ELF3; ID2; MYCBPAP	305	22	18600	8.31595	1	1	1
INTERPRO	IPR001254:Peptidase S1	7	1.95531	0.0394099	SEMA5A; GCM1; NOTCH3; DLX3; CITED1; SERPINE2; SHOX2; PDGFB; FZD10; TMEM53; PRDM1; GLI1; HOXB13; ASCL2; IGSF9; CELSR3; ZFP36L1; EFNB1; TBX20; WNT3; TCP11; WNT4; RNF43; WNT10A; FZD2; GADD45B; IRX4; SHROOM3; DKK1; TBX3; SHTN1; ELF3; ID2; MYCBPAP	322	161	20758	2.80286	1	1	0.995683
INTERPRO	IPR017907:Zinc finger; RING-type; conserved site	7	1.95531	0.0414416	SEMA5A; GCM1; NOTCH3; DLX3; CITED1; SERPINE2; SHOX2; PDGFB; FZD10; TMEM53; PRDM1; GLI1; HOXB13; ASCL2; IGSF9; CELSR3; ZFP36L1; EFNB1; TBX20; WNT3; TCP11; WNT4; RNF43; WNT10A; FZD2; GADD45B; IRX4; SHROOM3; DKK1; TBX3; SHTN1; ELF3; ID2; MYCBPAP	322	163	20758	2.76847	1	1	0.995683
GOTERM_MF_DIRECT	GO:0005201~extracellular matrix structural constituent	6	1.67598	0.052978	SEMA5A; GCM1; NOTCH3; DLX3; CITED1; SERPINE2; SHOX2; PDGFB; FZD10; TMEM53; PRDM1; GLI1; HOXB13; ASCL2; IGSF9; CELSR3; ZFP36L1; EFNB1; TBX20; WNT3; TCP11; WNT4; RNF43; WNT10A; FZD2; GADD45B; IRX4; SHROOM3; DKK1; TBX3; SHTN1; ELF3; ID2; MYCBPAP	305	124	18600	2.95082	1	1	1
INTERPRO	IPR002172:Low-density lipoprotein (LDL) receptor class A repeat	4	1.11732	0.04212	SEMA5A; GCM1; NOTCH3; DLX3; CITED1; SERPINE2; SHOX2; PDGFB; FZD10; TMEM53; PRDM1; GLI1; HOXB13; ASCL2; IGSF9; CELSR3; ZFP36L1; EFNB1; TBX20; WNT3; TCP11; WNT4; RNF43; WNT10A; FZD2; GADD45B; IRX4; SHROOM3; DKK1; TBX3; SHTN1; ELF3; ID2; MYCBPAP	322	50	20758	5.15727	1	1	0.995683
UP_SEQ_FEATURE	LIPID:O-palmitoleoyl serine; by PORCN	3	0.837989	0.0279186	SEMA5A; GCM1; NOTCH3; DLX3; CITED1; SERPINE2; SHOX2; PDGFB; FZD10; TMEM53; PRDM1; GLI1; HOXB13; ASCL2; IGSF9; CELSR3; ZFP36L1; EFNB1; TBX20; WNT3; TCP11; WNT4; RNF43; WNT10A; FZD2; GADD45B; IRX4; SHROOM3; DKK1; TBX3; SHTN1; ELF3; ID2; MYCBPAP	346	17	22269	11.3579	1	1	0.998134
UP_SEQ_FEATURE	DOMAIN:LDL-receptor class A	3	0.837989	0.0279186	SEMA5A; GCM1; NOTCH3; DLX3; CITED1; SERPINE2; SHOX2; PDGFB; FZD10; TMEM53; PRDM1; GLI1; HOXB13; ASCL2; IGSF9; CELSR3; ZFP36L1; EFNB1; TBX20; WNT3; TCP11; WNT4; RNF43; WNT10A; FZD2; GADD45B; IRX4; SHROOM3; DKK1; TBX3; SHTN1; ELF3; ID2; MYCBPAP	346	17	22269	11.3579	1	1	0.998134
GOTERM_MF_DIRECT	GO:0046872~metal ion binding	72	20.1117	0.0546565	SEMA5A; GCM1; NOTCH3; DLX3; CITED1; SERPINE2; SHOX2; PDGFB; FZD10; TMEM53; PRDM1; GLI1; HOXB13; ASCL2; IGSF9; CELSR3; ZFP36L1; EFNB1; TBX20; WNT3; TCP11; WNT4; RNF43; WNT10A; FZD2; GADD45B; IRX4; SHROOM3; DKK1; TBX3; SHTN1; ELF3; ID2; MYCBPAP	305	3633	18600	1.20859	1	1	1
UP_SEQ_FEATURE	ACT_SITE:Charge relay system	9	2.51397	0.0287205	SEMA5A; GCM1; NOTCH3; DLX3; CITED1; SERPINE2; SHOX2; PDGFB; FZD10; TMEM53; PRDM1; GLI1; HOXB13; ASCL2; IGSF9; CELSR3; ZFP36L1; EFNB1; TBX20; WNT3; TCP11; WNT4; RNF43; WNT10A; FZD2; GADD45B; IRX4; SHROOM3; DKK1; TBX3; SHTN1; ELF3; ID2; MYCBPAP	346	232	22269	2.49677	1	1	0.998134
GOTERM_MF_DIRECT	GO:0042803~protein homodimerization activity	21	5.86592	0.0558273	SEMA5A; GCM1; NOTCH3; DLX3; CITED1; SERPINE2; SHOX2; PDGFB; FZD10; TMEM53; PRDM1; GLI1; HOXB13; ASCL2; IGSF9; CELSR3; ZFP36L1; EFNB1; TBX20; WNT3; TCP11; WNT4; RNF43; WNT10A; FZD2; GADD45B; IRX4; SHROOM3; DKK1; TBX3; SHTN1; ELF3; ID2; MYCBPAP	305	833	18600	1.5374	1	1	1
INTERPRO	IPR005225:Small GTP-binding protein domain	7	1.95531	0.04458	SEMA5A; GCM1; NOTCH3; DLX3; CITED1; SERPINE2; SHOX2; PDGFB; FZD10; TMEM53; PRDM1; GLI1; HOXB13; ASCL2; IGSF9; CELSR3; ZFP36L1; EFNB1; TBX20; WNT3; TCP11; WNT4; RNF43; WNT10A; FZD2; GADD45B; IRX4; SHROOM3; DKK1; TBX3; SHTN1; ELF3; ID2; MYCBPAP	322	166	20758	2.71844	1	1	0.995683
GOTERM_MF_DIRECT	GO:0019899~enzyme binding	14	3.91061	0.056646	SEMA5A; GCM1; NOTCH3; DLX3; CITED1; SERPINE2; SHOX2; PDGFB; FZD10; TMEM53; PRDM1; GLI1; HOXB13; ASCL2; IGSF9; CELSR3; ZFP36L1; EFNB1; TBX20; WNT3; TCP11; WNT4; RNF43; WNT10A; FZD2; GADD45B; IRX4; SHROOM3; DKK1; TBX3; SHTN1; ELF3; ID2; MYCBPAP	305	488	18600	1.74953	1	1	1
INTERPRO	IPR001446:5-lipoxygenase-activating protein	2	0.558659	0.0456802	SEMA5A; GCM1; NOTCH3; DLX3; CITED1; SERPINE2; SHOX2; PDGFB; FZD10; TMEM53; PRDM1; GLI1; HOXB13; ASCL2; IGSF9; CELSR3; ZFP36L1; EFNB1; TBX20; WNT3; TCP11; WNT4; RNF43; WNT10A; FZD2; GADD45B; IRX4; SHROOM3; DKK1; TBX3; SHTN1; ELF3; ID2; MYCBPAP	322	3	20758	42.9772	1	1	0.995683
GOTERM_MF_DIRECT	GO:0003950~NAD+ ADP-ribosyltransferase activity	3	0.837989	0.0580373	SEMA5A; GCM1; NOTCH3; DLX3; CITED1; SERPINE2; SHOX2; PDGFB; FZD10; TMEM53; PRDM1; GLI1; HOXB13; ASCL2; IGSF9; CELSR3; ZFP36L1; EFNB1; TBX20; WNT3; TCP11; WNT4; RNF43; WNT10A; FZD2; GADD45B; IRX4; SHROOM3; DKK1; TBX3; SHTN1; ELF3; ID2; MYCBPAP	305	24	18600	7.62295	1	1	1
INTERPRO	IPR009003:Trypsin-like cysteine/serine peptidase domain	7	1.95531	0.0478968	SEMA5A; GCM1; NOTCH3; DLX3; CITED1; SERPINE2; SHOX2; PDGFB; FZD10; TMEM53; PRDM1; GLI1; HOXB13; ASCL2; IGSF9; CELSR3; ZFP36L1; EFNB1; TBX20; WNT3; TCP11; WNT4; RNF43; WNT10A; FZD2; GADD45B; IRX4; SHROOM3; DKK1; TBX3; SHTN1; ELF3; ID2; MYCBPAP	322	169	20758	2.67018	1	1	0.995683
INTERPRO	IPR020067:Frizzled domain	3	0.837989	0.0487194	SEMA5A; GCM1; NOTCH3; DLX3; CITED1; SERPINE2; SHOX2; PDGFB; FZD10; TMEM53; PRDM1; GLI1; HOXB13; ASCL2; IGSF9; CELSR3; ZFP36L1; EFNB1; TBX20; WNT3; TCP11; WNT4; RNF43; WNT10A; FZD2; GADD45B; IRX4; SHROOM3; DKK1; TBX3; SHTN1; ELF3; ID2; MYCBPAP	322	23	20758	8.40859	1	1	0.995683
GOTERM_MF_DIRECT	GO:0008236~serine-type peptidase activity	7	1.95531	0.0621949	SEMA5A; GCM1; NOTCH3; DLX3; CITED1; SERPINE2; SHOX2; PDGFB; FZD10; TMEM53; PRDM1; GLI1; HOXB13; ASCL2; IGSF9; CELSR3; ZFP36L1; EFNB1; TBX20; WNT3; TCP11; WNT4; RNF43; WNT10A; FZD2; GADD45B; IRX4; SHROOM3; DKK1; TBX3; SHTN1; ELF3; ID2; MYCBPAP	305	171	18600	2.4964	1	1	1
GOTERM_BP_DIRECT	GO:0050848~regulation of calcium-mediated signaling	3	0.837989	0.0255225	SEMA5A; GCM1; NOTCH3; DLX3; CITED1; SERPINE2; SHOX2; PDGFB; FZD10; TMEM53; PRDM1; GLI1; HOXB13; ASCL2; IGSF9; CELSR3; ZFP36L1; EFNB1; TBX20; WNT3; TCP11; WNT4; RNF43; WNT10A; FZD2; GADD45B; IRX4; SHROOM3; DKK1; TBX3; SHTN1; ELF3; ID2; MYCBPAP	317	16	20119	11.9	1	1	0.998585
GOTERM_BP_DIRECT	GO:0035556~intracellular signal transduction	14	3.91061	0.026277	SEMA5A; GCM1; NOTCH3; DLX3; CITED1; SERPINE2; SHOX2; PDGFB; FZD10; TMEM53; PRDM1; GLI1; HOXB13; ASCL2; IGSF9; CELSR3; ZFP36L1; EFNB1; TBX20; WNT3; TCP11; WNT4; RNF43; WNT10A; FZD2; GADD45B; IRX4; SHROOM3; DKK1; TBX3; SHTN1; ELF3; ID2; MYCBPAP	317	450	20119	1.97453	1	1	0.998585
GOTERM_BP_DIRECT	GO:0050873~brown fat cell differentiation	4	1.11732	0.0280698	SEMA5A; GCM1; NOTCH3; DLX3; CITED1; SERPINE2; SHOX2; PDGFB; FZD10; TMEM53; PRDM1; GLI1; HOXB13; ASCL2; IGSF9; CELSR3; ZFP36L1; EFNB1; TBX20; WNT3; TCP11; WNT4; RNF43; WNT10A; FZD2; GADD45B; IRX4; SHROOM3; DKK1; TBX3; SHTN1; ELF3; ID2; MYCBPAP	317	42	20119	6.04446	1	1	0.998585
GOTERM_BP_DIRECT	GO:0010634~positive regulation of epithelial cell migration	4	1.11732	0.0280698	SEMA5A; GCM1; NOTCH3; DLX3; CITED1; SERPINE2; SHOX2; PDGFB; FZD10; TMEM53; PRDM1; GLI1; HOXB13; ASCL2; IGSF9; CELSR3; ZFP36L1; EFNB1; TBX20; WNT3; TCP11; WNT4; RNF43; WNT10A; FZD2; GADD45B; IRX4; SHROOM3; DKK1; TBX3; SHTN1; ELF3; ID2; MYCBPAP	317	42	20119	6.04446	1	1	0.998585
GOTERM_BP_DIRECT	GO:0048468~cell development	4	1.11732	0.0280698	SEMA5A; GCM1; NOTCH3; DLX3; CITED1; SERPINE2; SHOX2; PDGFB; FZD10; TMEM53; PRDM1; GLI1; HOXB13; ASCL2; IGSF9; CELSR3; ZFP36L1; EFNB1; TBX20; WNT3; TCP11; WNT4; RNF43; WNT10A; FZD2; GADD45B; IRX4; SHROOM3; DKK1; TBX3; SHTN1; ELF3; ID2; MYCBPAP	317	42	20119	6.04446	1	1	0.998585
GOTERM_BP_DIRECT	GO:0010633~negative regulation of epithelial cell migration	3	0.837989	0.02863	SEMA5A; GCM1; NOTCH3; DLX3; CITED1; SERPINE2; SHOX2; PDGFB; FZD10; TMEM53; PRDM1; GLI1; HOXB13; ASCL2; IGSF9; CELSR3; ZFP36L1; EFNB1; TBX20; WNT3; TCP11; WNT4; RNF43; WNT10A; FZD2; GADD45B; IRX4; SHROOM3; DKK1; TBX3; SHTN1; ELF3; ID2; MYCBPAP	317	17	20119	11.2	1	1	0.998585
GOTERM_BP_DIRECT	GO:0032755~positive regulation of interleukin-6 production	6	1.67598	0.0308465	SEMA5A; GCM1; NOTCH3; DLX3; CITED1; SERPINE2; SHOX2; PDGFB; FZD10; TMEM53; PRDM1; GLI1; HOXB13; ASCL2; IGSF9; CELSR3; ZFP36L1; EFNB1; TBX20; WNT3; TCP11; WNT4; RNF43; WNT10A; FZD2; GADD45B; IRX4; SHROOM3; DKK1; TBX3; SHTN1; ELF3; ID2; MYCBPAP	317	111	20119	3.43064	1	1	0.998585
GOTERM_BP_DIRECT	GO:0071560~cellular response to transforming growth factor beta stimulus	5	1.39665	0.0317095	SEMA5A; GCM1; NOTCH3; DLX3; CITED1; SERPINE2; SHOX2; PDGFB; FZD10; TMEM53; PRDM1; GLI1; HOXB13; ASCL2; IGSF9; CELSR3; ZFP36L1; EFNB1; TBX20; WNT3; TCP11; WNT4; RNF43; WNT10A; FZD2; GADD45B; IRX4; SHROOM3; DKK1; TBX3; SHTN1; ELF3; ID2; MYCBPAP	317	76	20119	4.17545	1	1	0.998585
GOTERM_BP_DIRECT	GO:0032270~positive regulation of cellular protein metabolic process	3	0.837989	0.0318801	SEMA5A; GCM1; NOTCH3; DLX3; CITED1; SERPINE2; SHOX2; PDGFB; FZD10; TMEM53; PRDM1; GLI1; HOXB13; ASCL2; IGSF9; CELSR3; ZFP36L1; EFNB1; TBX20; WNT3; TCP11; WNT4; RNF43; WNT10A; FZD2; GADD45B; IRX4; SHROOM3; DKK1; TBX3; SHTN1; ELF3; ID2; MYCBPAP	317	18	20119	10.5778	1	1	0.998585
GOTERM_BP_DIRECT	GO:0019233~sensory perception of pain	5	1.39665	0.0344191	SEMA5A; GCM1; NOTCH3; DLX3; CITED1; SERPINE2; SHOX2; PDGFB; FZD10; TMEM53; PRDM1; GLI1; HOXB13; ASCL2; IGSF9; CELSR3; ZFP36L1; EFNB1; TBX20; WNT3; TCP11; WNT4; RNF43; WNT10A; FZD2; GADD45B; IRX4; SHROOM3; DKK1; TBX3; SHTN1; ELF3; ID2; MYCBPAP	317	78	20119	4.06839	1	1	0.998585
GOTERM_BP_DIRECT	GO:0032436~positive regulation of proteasomal ubiquitin-dependent protein catabolic process	5	1.39665	0.0344191	SEMA5A; GCM1; NOTCH3; DLX3; CITED1; SERPINE2; SHOX2; PDGFB; FZD10; TMEM53; PRDM1; GLI1; HOXB13; ASCL2; IGSF9; CELSR3; ZFP36L1; EFNB1; TBX20; WNT3; TCP11; WNT4; RNF43; WNT10A; FZD2; GADD45B; IRX4; SHROOM3; DKK1; TBX3; SHTN1; ELF3; ID2; MYCBPAP	317	78	20119	4.06839	1	1	0.998585
GOTERM_BP_DIRECT	GO:0008360~regulation of cell shape	7	1.95531	0.0368815	SEMA5A; GCM1; NOTCH3; DLX3; CITED1; SERPINE2; SHOX2; PDGFB; FZD10; TMEM53; PRDM1; GLI1; HOXB13; ASCL2; IGSF9; CELSR3; ZFP36L1; EFNB1; TBX20; WNT3; TCP11; WNT4; RNF43; WNT10A; FZD2; GADD45B; IRX4; SHROOM3; DKK1; TBX3; SHTN1; ELF3; ID2; MYCBPAP	317	156	20119	2.84787	1	1	0.998585
GOTERM_BP_DIRECT	GO:0007267~cell-cell signaling	5	1.39665	0.0372594	SEMA5A; GCM1; NOTCH3; DLX3; CITED1; SERPINE2; SHOX2; PDGFB; FZD10; TMEM53; PRDM1; GLI1; HOXB13; ASCL2; IGSF9; CELSR3; ZFP36L1; EFNB1; TBX20; WNT3; TCP11; WNT4; RNF43; WNT10A; FZD2; GADD45B; IRX4; SHROOM3; DKK1; TBX3; SHTN1; ELF3; ID2; MYCBPAP	317	80	20119	3.96668	1	1	0.998585
GOTERM_BP_DIRECT	GO:0051591~response to cAMP	4	1.11732	0.0395063	SEMA5A; GCM1; NOTCH3; DLX3; CITED1; SERPINE2; SHOX2; PDGFB; FZD10; TMEM53; PRDM1; GLI1; HOXB13; ASCL2; IGSF9; CELSR3; ZFP36L1; EFNB1; TBX20; WNT3; TCP11; WNT4; RNF43; WNT10A; FZD2; GADD45B; IRX4; SHROOM3; DKK1; TBX3; SHTN1; ELF3; ID2; MYCBPAP	317	48	20119	5.28891	1	1	0.998585
UP_SEQ_FEATURE	DOMAIN:Peptidase S1	7	1.95531	0.0407643	SEMA5A; GCM1; NOTCH3; DLX3; CITED1; SERPINE2; SHOX2; PDGFB; FZD10; TMEM53; PRDM1; GLI1; HOXB13; ASCL2; IGSF9; CELSR3; ZFP36L1; EFNB1; TBX20; WNT3; TCP11; WNT4; RNF43; WNT10A; FZD2; GADD45B; IRX4; SHROOM3; DKK1; TBX3; SHTN1; ELF3; ID2; MYCBPAP	346	162	22269	2.78104	1	1	0.998134
UP_SEQ_FEATURE	REPEAT:Spectrin 2	3	0.837989	0.0414023	SEMA5A; GCM1; NOTCH3; DLX3; CITED1; SERPINE2; SHOX2; PDGFB; FZD10; TMEM53; PRDM1; GLI1; HOXB13; ASCL2; IGSF9; CELSR3; ZFP36L1; EFNB1; TBX20; WNT3; TCP11; WNT4; RNF43; WNT10A; FZD2; GADD45B; IRX4; SHROOM3; DKK1; TBX3; SHTN1; ELF3; ID2; MYCBPAP	346	21	22269	9.19447	1	1	0.998134
UP_SEQ_FEATURE	REPEAT:Spectrin 1	3	0.837989	0.0414023	SEMA5A; GCM1; NOTCH3; DLX3; CITED1; SERPINE2; SHOX2; PDGFB; FZD10; TMEM53; PRDM1; GLI1; HOXB13; ASCL2; IGSF9; CELSR3; ZFP36L1; EFNB1; TBX20; WNT3; TCP11; WNT4; RNF43; WNT10A; FZD2; GADD45B; IRX4; SHROOM3; DKK1; TBX3; SHTN1; ELF3; ID2; MYCBPAP	346	21	22269	9.19447	1	1	0.998134
UP_SEQ_FEATURE	DOMAIN:EGF-like 8; calcium-binding	3	0.837989	0.0414023	SEMA5A; GCM1; NOTCH3; DLX3; CITED1; SERPINE2; SHOX2; PDGFB; FZD10; TMEM53; PRDM1; GLI1; HOXB13; ASCL2; IGSF9; CELSR3; ZFP36L1; EFNB1; TBX20; WNT3; TCP11; WNT4; RNF43; WNT10A; FZD2; GADD45B; IRX4; SHROOM3; DKK1; TBX3; SHTN1; ELF3; ID2; MYCBPAP	346	21	22269	9.19447	1	1	0.998134
GOTERM_BP_DIRECT	GO:0045104~intermediate filament cytoskeleton organization	3	0.837989	0.0424348	SEMA5A; GCM1; NOTCH3; DLX3; CITED1; SERPINE2; SHOX2; PDGFB; FZD10; TMEM53; PRDM1; GLI1; HOXB13; ASCL2; IGSF9; CELSR3; ZFP36L1; EFNB1; TBX20; WNT3; TCP11; WNT4; RNF43; WNT10A; FZD2; GADD45B; IRX4; SHROOM3; DKK1; TBX3; SHTN1; ELF3; ID2; MYCBPAP	317	21	20119	9.0667	1	1	0.998585
GOTERM_BP_DIRECT	GO:2000353~positive regulation of endothelial cell apoptotic process	3	0.837989	0.0424348	SEMA5A; GCM1; NOTCH3; DLX3; CITED1; SERPINE2; SHOX2; PDGFB; FZD10; TMEM53; PRDM1; GLI1; HOXB13; ASCL2; IGSF9; CELSR3; ZFP36L1; EFNB1; TBX20; WNT3; TCP11; WNT4; RNF43; WNT10A; FZD2; GADD45B; IRX4; SHROOM3; DKK1; TBX3; SHTN1; ELF3; ID2; MYCBPAP	317	21	20119	9.0667	1	1	0.998585
GOTERM_BP_DIRECT	GO:0009267~cellular response to starvation	5	1.39665	0.0433327	SEMA5A; GCM1; NOTCH3; DLX3; CITED1; SERPINE2; SHOX2; PDGFB; FZD10; TMEM53; PRDM1; GLI1; HOXB13; ASCL2; IGSF9; CELSR3; ZFP36L1; EFNB1; TBX20; WNT3; TCP11; WNT4; RNF43; WNT10A; FZD2; GADD45B; IRX4; SHROOM3; DKK1; TBX3; SHTN1; ELF3; ID2; MYCBPAP	317	84	20119	3.77779	1	1	0.998585
GOTERM_BP_DIRECT	GO:0030182~neuron differentiation	9	2.51397	0.0444915	SEMA5A; GCM1; NOTCH3; DLX3; CITED1; SERPINE2; SHOX2; PDGFB; FZD10; TMEM53; PRDM1; GLI1; HOXB13; ASCL2; IGSF9; CELSR3; ZFP36L1; EFNB1; TBX20; WNT3; TCP11; WNT4; RNF43; WNT10A; FZD2; GADD45B; IRX4; SHROOM3; DKK1; TBX3; SHTN1; ELF3; ID2; MYCBPAP	317	250	20119	2.28481	1	1	0.998585
GOTERM_BP_DIRECT	GO:0010468~regulation of gene expression	14	3.91061	0.044534	SEMA5A; GCM1; NOTCH3; DLX3; CITED1; SERPINE2; SHOX2; PDGFB; FZD10; TMEM53; PRDM1; GLI1; HOXB13; ASCL2; IGSF9; CELSR3; ZFP36L1; EFNB1; TBX20; WNT3; TCP11; WNT4; RNF43; WNT10A; FZD2; GADD45B; IRX4; SHROOM3; DKK1; TBX3; SHTN1; ELF3; ID2; MYCBPAP	317	486	20119	1.82826	1	1	0.998585
GOTERM_BP_DIRECT	GO:0009611~response to wounding	6	1.67598	0.0448159	SEMA5A; GCM1; NOTCH3; DLX3; CITED1; SERPINE2; SHOX2; PDGFB; FZD10; TMEM53; PRDM1; GLI1; HOXB13; ASCL2; IGSF9; CELSR3; ZFP36L1; EFNB1; TBX20; WNT3; TCP11; WNT4; RNF43; WNT10A; FZD2; GADD45B; IRX4; SHROOM3; DKK1; TBX3; SHTN1; ELF3; ID2; MYCBPAP	317	123	20119	3.09595	1	1	0.998585
GOTERM_BP_DIRECT	GO:0045165~cell fate commitment	5	1.39665	0.0449329	SEMA5A; GCM1; NOTCH3; DLX3; CITED1; SERPINE2; SHOX2; PDGFB; FZD10; TMEM53; PRDM1; GLI1; HOXB13; ASCL2; IGSF9; CELSR3; ZFP36L1; EFNB1; TBX20; WNT3; TCP11; WNT4; RNF43; WNT10A; FZD2; GADD45B; IRX4; SHROOM3; DKK1; TBX3; SHTN1; ELF3; ID2; MYCBPAP	317	85	20119	3.73335	1	1	0.998585
UP_SEQ_FEATURE	DOMAIN:EGF-like 6; calcium-binding	3	0.837989	0.0450863	SEMA5A; GCM1; NOTCH3; DLX3; CITED1; SERPINE2; SHOX2; PDGFB; FZD10; TMEM53; PRDM1; GLI1; HOXB13; ASCL2; IGSF9; CELSR3; ZFP36L1; EFNB1; TBX20; WNT3; TCP11; WNT4; RNF43; WNT10A; FZD2; GADD45B; IRX4; SHROOM3; DKK1; TBX3; SHTN1; ELF3; ID2; MYCBPAP	346	22	22269	8.77654	1	1	0.998134
GOTERM_BP_DIRECT	GO:0034620~cellular response to unfolded protein	3	0.837989	0.0462045	SEMA5A; GCM1; NOTCH3; DLX3; CITED1; SERPINE2; SHOX2; PDGFB; FZD10; TMEM53; PRDM1; GLI1; HOXB13; ASCL2; IGSF9; CELSR3; ZFP36L1; EFNB1; TBX20; WNT3; TCP11; WNT4; RNF43; WNT10A; FZD2; GADD45B; IRX4; SHROOM3; DKK1; TBX3; SHTN1; ELF3; ID2; MYCBPAP	317	22	20119	8.65457	1	1	0.998585
GOTERM_BP_DIRECT	GO:0002786~regulation of antibacterial peptide production	2	0.558659	0.0463857	SEMA5A; GCM1; NOTCH3; DLX3; CITED1; SERPINE2; SHOX2; PDGFB; FZD10; TMEM53; PRDM1; GLI1; HOXB13; ASCL2; IGSF9; CELSR3; ZFP36L1; EFNB1; TBX20; WNT3; TCP11; WNT4; RNF43; WNT10A; FZD2; GADD45B; IRX4; SHROOM3; DKK1; TBX3; SHTN1; ELF3; ID2; MYCBPAP	317	3	20119	42.3113	1	1	0.998585
GOTERM_BP_DIRECT	GO:0060327~cytoplasmic actin-based contraction involved in cell motility	2	0.558659	0.0463857	SEMA5A; GCM1; NOTCH3; DLX3; CITED1; SERPINE2; SHOX2; PDGFB; FZD10; TMEM53; PRDM1; GLI1; HOXB13; ASCL2; IGSF9; CELSR3; ZFP36L1; EFNB1; TBX20; WNT3; TCP11; WNT4; RNF43; WNT10A; FZD2; GADD45B; IRX4; SHROOM3; DKK1; TBX3; SHTN1; ELF3; ID2; MYCBPAP	317	3	20119	42.3113	1	1	0.998585
GOTERM_BP_DIRECT	GO:0010758~regulation of macrophage chemotaxis	2	0.558659	0.0463857	SEMA5A; GCM1; NOTCH3; DLX3; CITED1; SERPINE2; SHOX2; PDGFB; FZD10; TMEM53; PRDM1; GLI1; HOXB13; ASCL2; IGSF9; CELSR3; ZFP36L1; EFNB1; TBX20; WNT3; TCP11; WNT4; RNF43; WNT10A; FZD2; GADD45B; IRX4; SHROOM3; DKK1; TBX3; SHTN1; ELF3; ID2; MYCBPAP	317	3	20119	42.3113	1	1	0.998585
UP_SEQ_FEATURE	DOMAIN:FZ	3	0.837989	0.0488862	SEMA5A; GCM1; NOTCH3; DLX3; CITED1; SERPINE2; SHOX2; PDGFB; FZD10; TMEM53; PRDM1; GLI1; HOXB13; ASCL2; IGSF9; CELSR3; ZFP36L1; EFNB1; TBX20; WNT3; TCP11; WNT4; RNF43; WNT10A; FZD2; GADD45B; IRX4; SHROOM3; DKK1; TBX3; SHTN1; ELF3; ID2; MYCBPAP	346	23	22269	8.39495	1	1	0.998134
INTERPRO	IPR011009:Protein kinase-like domain	15	4.18994	0.0528117	SEMA5A; GCM1; NOTCH3; DLX3; CITED1; SERPINE2; SHOX2; PDGFB; FZD10; TMEM53; PRDM1; GLI1; HOXB13; ASCL2; IGSF9; CELSR3; ZFP36L1; EFNB1; TBX20; WNT3; TCP11; WNT4; RNF43; WNT10A; FZD2; GADD45B; IRX4; SHROOM3; DKK1; TBX3; SHTN1; ELF3; ID2; MYCBPAP	322	558	20758	1.73295	1	1	0.995683
GOTERM_BP_DIRECT	GO:0002028~regulation of sodium ion transport	3	0.837989	0.0540929	SEMA5A; GCM1; NOTCH3; DLX3; CITED1; SERPINE2; SHOX2; PDGFB; FZD10; TMEM53; PRDM1; GLI1; HOXB13; ASCL2; IGSF9; CELSR3; ZFP36L1; EFNB1; TBX20; WNT3; TCP11; WNT4; RNF43; WNT10A; FZD2; GADD45B; IRX4; SHROOM3; DKK1; TBX3; SHTN1; ELF3; ID2; MYCBPAP	317	24	20119	7.93336	1	1	0.998585
GOTERM_BP_DIRECT	GO:0072659~protein localization to plasma membrane	7	1.95531	0.0546091	SEMA5A; GCM1; NOTCH3; DLX3; CITED1; SERPINE2; SHOX2; PDGFB; FZD10; TMEM53; PRDM1; GLI1; HOXB13; ASCL2; IGSF9; CELSR3; ZFP36L1; EFNB1; TBX20; WNT3; TCP11; WNT4; RNF43; WNT10A; FZD2; GADD45B; IRX4; SHROOM3; DKK1; TBX3; SHTN1; ELF3; ID2; MYCBPAP	317	172	20119	2.58295	1	1	0.998585
GOTERM_BP_DIRECT	GO:0045600~positive regulation of fat cell differentiation	4	1.11732	0.0553725	SEMA5A; GCM1; NOTCH3; DLX3; CITED1; SERPINE2; SHOX2; PDGFB; FZD10; TMEM53; PRDM1; GLI1; HOXB13; ASCL2; IGSF9; CELSR3; ZFP36L1; EFNB1; TBX20; WNT3; TCP11; WNT4; RNF43; WNT10A; FZD2; GADD45B; IRX4; SHROOM3; DKK1; TBX3; SHTN1; ELF3; ID2; MYCBPAP	317	55	20119	4.61577	1	1	0.998585
INTERPRO	IPR001251:CRAL-TRIO domain	3	0.837989	0.0566247	SEMA5A; GCM1; NOTCH3; DLX3; CITED1; SERPINE2; SHOX2; PDGFB; FZD10; TMEM53; PRDM1; GLI1; HOXB13; ASCL2; IGSF9; CELSR3; ZFP36L1; EFNB1; TBX20; WNT3; TCP11; WNT4; RNF43; WNT10A; FZD2; GADD45B; IRX4; SHROOM3; DKK1; TBX3; SHTN1; ELF3; ID2; MYCBPAP	322	25	20758	7.7359	1	1	0.995683
UP_SEQ_FEATURE	DOMAIN:CRAL-TRIO	3	0.837989	0.0568161	SEMA5A; GCM1; NOTCH3; DLX3; CITED1; SERPINE2; SHOX2; PDGFB; FZD10; TMEM53; PRDM1; GLI1; HOXB13; ASCL2; IGSF9; CELSR3; ZFP36L1; EFNB1; TBX20; WNT3; TCP11; WNT4; RNF43; WNT10A; FZD2; GADD45B; IRX4; SHROOM3; DKK1; TBX3; SHTN1; ELF3; ID2; MYCBPAP	346	25	22269	7.72335	1	1	0.998134
GOTERM_BP_DIRECT	GO:0006915~apoptotic process	17	4.7486	0.0572473	SEMA5A; GCM1; NOTCH3; DLX3; CITED1; SERPINE2; SHOX2; PDGFB; FZD10; TMEM53; PRDM1; GLI1; HOXB13; ASCL2; IGSF9; CELSR3; ZFP36L1; EFNB1; TBX20; WNT3; TCP11; WNT4; RNF43; WNT10A; FZD2; GADD45B; IRX4; SHROOM3; DKK1; TBX3; SHTN1; ELF3; ID2; MYCBPAP	317	659	20119	1.63723	1	1	0.998585
GOTERM_BP_DIRECT	GO:0006814~sodium ion transport	6	1.67598	0.0574169	SEMA5A; GCM1; NOTCH3; DLX3; CITED1; SERPINE2; SHOX2; PDGFB; FZD10; TMEM53; PRDM1; GLI1; HOXB13; ASCL2; IGSF9; CELSR3; ZFP36L1; EFNB1; TBX20; WNT3; TCP11; WNT4; RNF43; WNT10A; FZD2; GADD45B; IRX4; SHROOM3; DKK1; TBX3; SHTN1; ELF3; ID2; MYCBPAP	317	132	20119	2.88486	1	1	0.998585
INTERPRO	IPR011992:EF-hand-like domain	9	2.51397	0.0578147	SEMA5A; GCM1; NOTCH3; DLX3; CITED1; SERPINE2; SHOX2; PDGFB; FZD10; TMEM53; PRDM1; GLI1; HOXB13; ASCL2; IGSF9; CELSR3; ZFP36L1; EFNB1; TBX20; WNT3; TCP11; WNT4; RNF43; WNT10A; FZD2; GADD45B; IRX4; SHROOM3; DKK1; TBX3; SHTN1; ELF3; ID2; MYCBPAP	322	268	20758	2.1649	1	1	0.995683
GOTERM_BP_DIRECT	GO:0001890~placenta development	4	1.11732	0.0578526	SEMA5A; GCM1; NOTCH3; DLX3; CITED1; SERPINE2; SHOX2; PDGFB; FZD10; TMEM53; PRDM1; GLI1; HOXB13; ASCL2; IGSF9; CELSR3; ZFP36L1; EFNB1; TBX20; WNT3; TCP11; WNT4; RNF43; WNT10A; FZD2; GADD45B; IRX4; SHROOM3; DKK1; TBX3; SHTN1; ELF3; ID2; MYCBPAP	317	56	20119	4.53335	1	1	0.998585
GOTERM_BP_DIRECT	GO:0042542~response to hydrogen peroxide	4	1.11732	0.0578526	SEMA5A; GCM1; NOTCH3; DLX3; CITED1; SERPINE2; SHOX2; PDGFB; FZD10; TMEM53; PRDM1; GLI1; HOXB13; ASCL2; IGSF9; CELSR3; ZFP36L1; EFNB1; TBX20; WNT3; TCP11; WNT4; RNF43; WNT10A; FZD2; GADD45B; IRX4; SHROOM3; DKK1; TBX3; SHTN1; ELF3; ID2; MYCBPAP	317	56	20119	4.53335	1	1	0.998585
GOTERM_BP_DIRECT	GO:0035902~response to immobilization stress	3	0.837989	0.0582024	SEMA5A; GCM1; NOTCH3; DLX3; CITED1; SERPINE2; SHOX2; PDGFB; FZD10; TMEM53; PRDM1; GLI1; HOXB13; ASCL2; IGSF9; CELSR3; ZFP36L1; EFNB1; TBX20; WNT3; TCP11; WNT4; RNF43; WNT10A; FZD2; GADD45B; IRX4; SHROOM3; DKK1; TBX3; SHTN1; ELF3; ID2; MYCBPAP	317	25	20119	7.61603	1	1	0.998585
GOTERM_BP_DIRECT	GO:0010759~positive regulation of macrophage chemotaxis	3	0.837989	0.0582024	SEMA5A; GCM1; NOTCH3; DLX3; CITED1; SERPINE2; SHOX2; PDGFB; FZD10; TMEM53; PRDM1; GLI1; HOXB13; ASCL2; IGSF9; CELSR3; ZFP36L1; EFNB1; TBX20; WNT3; TCP11; WNT4; RNF43; WNT10A; FZD2; GADD45B; IRX4; SHROOM3; DKK1; TBX3; SHTN1; ELF3; ID2; MYCBPAP	317	25	20119	7.61603	1	1	0.998585
INTERPRO	IPR000719:Protein kinase; catalytic domain	14	3.91061	0.0589097	SEMA5A; GCM1; NOTCH3; DLX3; CITED1; SERPINE2; SHOX2; PDGFB; FZD10; TMEM53; PRDM1; GLI1; HOXB13; ASCL2; IGSF9; CELSR3; ZFP36L1; EFNB1; TBX20; WNT3; TCP11; WNT4; RNF43; WNT10A; FZD2; GADD45B; IRX4; SHROOM3; DKK1; TBX3; SHTN1; ELF3; ID2; MYCBPAP	322	515	20758	1.75247	1	1	0.995683
INTERPRO	IPR004269:Folate receptor	2	0.558659	0.0604399	SEMA5A; GCM1; NOTCH3; DLX3; CITED1; SERPINE2; SHOX2; PDGFB; FZD10; TMEM53; PRDM1; GLI1; HOXB13; ASCL2; IGSF9; CELSR3; ZFP36L1; EFNB1; TBX20; WNT3; TCP11; WNT4; RNF43; WNT10A; FZD2; GADD45B; IRX4; SHROOM3; DKK1; TBX3; SHTN1; ELF3; ID2; MYCBPAP	322	4	20758	32.2329	1	1	0.995683
UP_SEQ_FEATURE	DOMAIN:Folate receptor-like	2	0.558659	0.0605483	SEMA5A; GCM1; NOTCH3; DLX3; CITED1; SERPINE2; SHOX2; PDGFB; FZD10; TMEM53; PRDM1; GLI1; HOXB13; ASCL2; IGSF9; CELSR3; ZFP36L1; EFNB1; TBX20; WNT3; TCP11; WNT4; RNF43; WNT10A; FZD2; GADD45B; IRX4; SHROOM3; DKK1; TBX3; SHTN1; ELF3; ID2; MYCBPAP	346	4	22269	32.1806	1	1	0.998134
UP_SEQ_FEATURE	REGION:Triple-helical region 4 (COL4)	2	0.558659	0.0605483	SEMA5A; GCM1; NOTCH3; DLX3; CITED1; SERPINE2; SHOX2; PDGFB; FZD10; TMEM53; PRDM1; GLI1; HOXB13; ASCL2; IGSF9; CELSR3; ZFP36L1; EFNB1; TBX20; WNT3; TCP11; WNT4; RNF43; WNT10A; FZD2; GADD45B; IRX4; SHROOM3; DKK1; TBX3; SHTN1; ELF3; ID2; MYCBPAP	346	4	22269	32.1806	1	1	0.998134
UP_SEQ_FEATURE	DOMAIN:SRCR	3	0.837989	0.0609375	SEMA5A; GCM1; NOTCH3; DLX3; CITED1; SERPINE2; SHOX2; PDGFB; FZD10; TMEM53; PRDM1; GLI1; HOXB13; ASCL2; IGSF9; CELSR3; ZFP36L1; EFNB1; TBX20; WNT3; TCP11; WNT4; RNF43; WNT10A; FZD2; GADD45B; IRX4; SHROOM3; DKK1; TBX3; SHTN1; ELF3; ID2; MYCBPAP	346	26	22269	7.4263	1	1	0.998134
GOTERM_BP_DIRECT	GO:0046320~regulation of fatty acid oxidation	2	0.558659	0.0613659	SEMA5A; GCM1; NOTCH3; DLX3; CITED1; SERPINE2; SHOX2; PDGFB; FZD10; TMEM53; PRDM1; GLI1; HOXB13; ASCL2; IGSF9; CELSR3; ZFP36L1; EFNB1; TBX20; WNT3; TCP11; WNT4; RNF43; WNT10A; FZD2; GADD45B; IRX4; SHROOM3; DKK1; TBX3; SHTN1; ELF3; ID2; MYCBPAP	317	4	20119	31.7334	1	1	0.998585
GOTERM_BP_DIRECT	GO:0061017~hepatoblast differentiation	2	0.558659	0.0613659	SEMA5A; GCM1; NOTCH3; DLX3; CITED1; SERPINE2; SHOX2; PDGFB; FZD10; TMEM53; PRDM1; GLI1; HOXB13; ASCL2; IGSF9; CELSR3; ZFP36L1; EFNB1; TBX20; WNT3; TCP11; WNT4; RNF43; WNT10A; FZD2; GADD45B; IRX4; SHROOM3; DKK1; TBX3; SHTN1; ELF3; ID2; MYCBPAP	317	4	20119	31.7334	1	1	0.998585
GOTERM_BP_DIRECT	GO:0071403~cellular response to high density lipoprotein particle stimulus	2	0.558659	0.0613659	SEMA5A; GCM1; NOTCH3; DLX3; CITED1; SERPINE2; SHOX2; PDGFB; FZD10; TMEM53; PRDM1; GLI1; HOXB13; ASCL2; IGSF9; CELSR3; ZFP36L1; EFNB1; TBX20; WNT3; TCP11; WNT4; RNF43; WNT10A; FZD2; GADD45B; IRX4; SHROOM3; DKK1; TBX3; SHTN1; ELF3; ID2; MYCBPAP	317	4	20119	31.7334	1	1	0.998585
GOTERM_BP_DIRECT	GO:0015884~folic acid transport	2	0.558659	0.0613659	SEMA5A; GCM1; NOTCH3; DLX3; CITED1; SERPINE2; SHOX2; PDGFB; FZD10; TMEM53; PRDM1; GLI1; HOXB13; ASCL2; IGSF9; CELSR3; ZFP36L1; EFNB1; TBX20; WNT3; TCP11; WNT4; RNF43; WNT10A; FZD2; GADD45B; IRX4; SHROOM3; DKK1; TBX3; SHTN1; ELF3; ID2; MYCBPAP	317	4	20119	31.7334	1	1	0.998585
GOTERM_BP_DIRECT	GO:0090090~negative regulation of canonical Wnt signaling pathway	6	1.67598	0.0620252	SEMA5A; GCM1; NOTCH3; DLX3; CITED1; SERPINE2; SHOX2; PDGFB; FZD10; TMEM53; PRDM1; GLI1; HOXB13; ASCL2; IGSF9; CELSR3; ZFP36L1; EFNB1; TBX20; WNT3; TCP11; WNT4; RNF43; WNT10A; FZD2; GADD45B; IRX4; SHROOM3; DKK1; TBX3; SHTN1; ELF3; ID2; MYCBPAP	317	135	20119	2.82075	1	1	0.998585
GOTERM_BP_DIRECT	GO:0036120~cellular response to platelet-derived growth factor stimulus	3	0.837989	0.0624163	SEMA5A; GCM1; NOTCH3; DLX3; CITED1; SERPINE2; SHOX2; PDGFB; FZD10; TMEM53; PRDM1; GLI1; HOXB13; ASCL2; IGSF9; CELSR3; ZFP36L1; EFNB1; TBX20; WNT3; TCP11; WNT4; RNF43; WNT10A; FZD2; GADD45B; IRX4; SHROOM3; DKK1; TBX3; SHTN1; ELF3; ID2; MYCBPAP	317	26	20119	7.3231	1	1	0.998585
GOTERM_BP_DIRECT	GO:0035567~non-canonical Wnt signaling pathway	3	0.837989	0.0624163	SEMA5A; GCM1; NOTCH3; DLX3; CITED1; SERPINE2; SHOX2; PDGFB; FZD10; TMEM53; PRDM1; GLI1; HOXB13; ASCL2; IGSF9; CELSR3; ZFP36L1; EFNB1; TBX20; WNT3; TCP11; WNT4; RNF43; WNT10A; FZD2; GADD45B; IRX4; SHROOM3; DKK1; TBX3; SHTN1; ELF3; ID2; MYCBPAP	317	26	20119	7.3231	1	1	0.998585
GOTERM_BP_DIRECT	GO:0044344~cellular response to fibroblast growth factor stimulus	3	0.837989	0.0624163	SEMA5A; GCM1; NOTCH3; DLX3; CITED1; SERPINE2; SHOX2; PDGFB; FZD10; TMEM53; PRDM1; GLI1; HOXB13; ASCL2; IGSF9; CELSR3; ZFP36L1; EFNB1; TBX20; WNT3; TCP11; WNT4; RNF43; WNT10A; FZD2; GADD45B; IRX4; SHROOM3; DKK1; TBX3; SHTN1; ELF3; ID2; MYCBPAP	317	26	20119	7.3231	1	1	0.998585
UP_SEQ_FEATURE	DOMAIN:Protein kinase	14	3.91061	0.0626589	SEMA5A; GCM1; NOTCH3; DLX3; CITED1; SERPINE2; SHOX2; PDGFB; FZD10; TMEM53; PRDM1; GLI1; HOXB13; ASCL2; IGSF9; CELSR3; ZFP36L1; EFNB1; TBX20; WNT3; TCP11; WNT4; RNF43; WNT10A; FZD2; GADD45B; IRX4; SHROOM3; DKK1; TBX3; SHTN1; ELF3; ID2; MYCBPAP	346	520	22269	1.7328	1	1	0.998134
GOTERM_BP_DIRECT	GO:2000045~regulation of G1/S transition of mitotic cell cycle	4	1.11732	0.0629673	SEMA5A; GCM1; NOTCH3; DLX3; CITED1; SERPINE2; SHOX2; PDGFB; FZD10; TMEM53; PRDM1; GLI1; HOXB13; ASCL2; IGSF9; CELSR3; ZFP36L1; EFNB1; TBX20; WNT3; TCP11; WNT4; RNF43; WNT10A; FZD2; GADD45B; IRX4; SHROOM3; DKK1; TBX3; SHTN1; ELF3; ID2; MYCBPAP	317	58	20119	4.37703	1	1	0.998585
INTERPRO	IPR000301:Tetraspanin	3	0.837989	0.064941	SEMA5A; GCM1; NOTCH3; DLX3; CITED1; SERPINE2; SHOX2; PDGFB; FZD10; TMEM53; PRDM1; GLI1; HOXB13; ASCL2; IGSF9; CELSR3; ZFP36L1; EFNB1; TBX20; WNT3; TCP11; WNT4; RNF43; WNT10A; FZD2; GADD45B; IRX4; SHROOM3; DKK1; TBX3; SHTN1; ELF3; ID2; MYCBPAP	322	27	20758	7.16287	1	1	0.995683
GOTERM_BP_DIRECT	GO:0030500~regulation of bone mineralization	3	0.837989	0.0667302	SEMA5A; GCM1; NOTCH3; DLX3; CITED1; SERPINE2; SHOX2; PDGFB; FZD10; TMEM53; PRDM1; GLI1; HOXB13; ASCL2; IGSF9; CELSR3; ZFP36L1; EFNB1; TBX20; WNT3; TCP11; WNT4; RNF43; WNT10A; FZD2; GADD45B; IRX4; SHROOM3; DKK1; TBX3; SHTN1; ELF3; ID2; MYCBPAP	317	27	20119	7.05188	1	1	0.998585
GOTERM_BP_DIRECT	GO:0018105~peptidyl-serine phosphorylation	7	1.95531	0.0679138	SEMA5A; GCM1; NOTCH3; DLX3; CITED1; SERPINE2; SHOX2; PDGFB; FZD10; TMEM53; PRDM1; GLI1; HOXB13; ASCL2; IGSF9; CELSR3; ZFP36L1; EFNB1; TBX20; WNT3; TCP11; WNT4; RNF43; WNT10A; FZD2; GADD45B; IRX4; SHROOM3; DKK1; TBX3; SHTN1; ELF3; ID2; MYCBPAP	317	182	20119	2.44103	1	1	0.998585
INTERPRO	IPR001190:Speract/scavenger receptor	3	0.837989	0.069243	SEMA5A; GCM1; NOTCH3; DLX3; CITED1; SERPINE2; SHOX2; PDGFB; FZD10; TMEM53; PRDM1; GLI1; HOXB13; ASCL2; IGSF9; CELSR3; ZFP36L1; EFNB1; TBX20; WNT3; TCP11; WNT4; RNF43; WNT10A; FZD2; GADD45B; IRX4; SHROOM3; DKK1; TBX3; SHTN1; ELF3; ID2; MYCBPAP	322	28	20758	6.90705	1	1	0.995683
GOTERM_BP_DIRECT	GO:0003180~aortic valve morphogenesis	3	0.837989	0.07114	SEMA5A; GCM1; NOTCH3; DLX3; CITED1; SERPINE2; SHOX2; PDGFB; FZD10; TMEM53; PRDM1; GLI1; HOXB13; ASCL2; IGSF9; CELSR3; ZFP36L1; EFNB1; TBX20; WNT3; TCP11; WNT4; RNF43; WNT10A; FZD2; GADD45B; IRX4; SHROOM3; DKK1; TBX3; SHTN1; ELF3; ID2; MYCBPAP	317	28	20119	6.80002	1	1	0.998585
GOTERM_MF_DIRECT	GO:0000166~nucleotide binding	37	10.3352	0.0732724	SEMA5A; GCM1; NOTCH3; DLX3; CITED1; SERPINE2; SHOX2; PDGFB; FZD10; TMEM53; PRDM1; GLI1; HOXB13; ASCL2; IGSF9; CELSR3; ZFP36L1; EFNB1; TBX20; WNT3; TCP11; WNT4; RNF43; WNT10A; FZD2; GADD45B; IRX4; SHROOM3; DKK1; TBX3; SHTN1; ELF3; ID2; MYCBPAP	305	1720	18600	1.31186	1	1	1
INTERPRO	IPR017448:Speract/scavenger receptor-related	3	0.837989	0.0736357	SEMA5A; GCM1; NOTCH3; DLX3; CITED1; SERPINE2; SHOX2; PDGFB; FZD10; TMEM53; PRDM1; GLI1; HOXB13; ASCL2; IGSF9; CELSR3; ZFP36L1; EFNB1; TBX20; WNT3; TCP11; WNT4; RNF43; WNT10A; FZD2; GADD45B; IRX4; SHROOM3; DKK1; TBX3; SHTN1; ELF3; ID2; MYCBPAP	322	29	20758	6.66888	1	1	0.995683
UP_SEQ_FEATURE	DOMAIN:TSP type-1 3	3	0.837989	0.0738783	SEMA5A; GCM1; NOTCH3; DLX3; CITED1; SERPINE2; SHOX2; PDGFB; FZD10; TMEM53; PRDM1; GLI1; HOXB13; ASCL2; IGSF9; CELSR3; ZFP36L1; EFNB1; TBX20; WNT3; TCP11; WNT4; RNF43; WNT10A; FZD2; GADD45B; IRX4; SHROOM3; DKK1; TBX3; SHTN1; ELF3; ID2; MYCBPAP	346	29	22269	6.65806	1	1	0.998134
UP_SEQ_FEATURE	ZN_FING:RING-type	7	1.95531	0.0745097	SEMA5A; GCM1; NOTCH3; DLX3; CITED1; SERPINE2; SHOX2; PDGFB; FZD10; TMEM53; PRDM1; GLI1; HOXB13; ASCL2; IGSF9; CELSR3; ZFP36L1; EFNB1; TBX20; WNT3; TCP11; WNT4; RNF43; WNT10A; FZD2; GADD45B; IRX4; SHROOM3; DKK1; TBX3; SHTN1; ELF3; ID2; MYCBPAP	346	189	22269	2.38375	1	1	0.998134
INTERPRO	IPR002889:Carbohydrate-binding WSC	2	0.558659	0.074972	SEMA5A; GCM1; NOTCH3; DLX3; CITED1; SERPINE2; SHOX2; PDGFB; FZD10; TMEM53; PRDM1; GLI1; HOXB13; ASCL2; IGSF9; CELSR3; ZFP36L1; EFNB1; TBX20; WNT3; TCP11; WNT4; RNF43; WNT10A; FZD2; GADD45B; IRX4; SHROOM3; DKK1; TBX3; SHTN1; ELF3; ID2; MYCBPAP	322	5	20758	25.7863	1	1	0.995683
UP_SEQ_FEATURE	REPEAT:Plectin 7	2	0.558659	0.0751052	SEMA5A; GCM1; NOTCH3; DLX3; CITED1; SERPINE2; SHOX2; PDGFB; FZD10; TMEM53; PRDM1; GLI1; HOXB13; ASCL2; IGSF9; CELSR3; ZFP36L1; EFNB1; TBX20; WNT3; TCP11; WNT4; RNF43; WNT10A; FZD2; GADD45B; IRX4; SHROOM3; DKK1; TBX3; SHTN1; ELF3; ID2; MYCBPAP	346	5	22269	25.7445	1	1	0.998134
UP_SEQ_FEATURE	REGION:Nonhelical region 4 (NC4)	2	0.558659	0.0751052	SEMA5A; GCM1; NOTCH3; DLX3; CITED1; SERPINE2; SHOX2; PDGFB; FZD10; TMEM53; PRDM1; GLI1; HOXB13; ASCL2; IGSF9; CELSR3; ZFP36L1; EFNB1; TBX20; WNT3; TCP11; WNT4; RNF43; WNT10A; FZD2; GADD45B; IRX4; SHROOM3; DKK1; TBX3; SHTN1; ELF3; ID2; MYCBPAP	346	5	22269	25.7445	1	1	0.998134
UP_SEQ_FEATURE	REGION:Nonhelical region 2 (NC2)	2	0.558659	0.0751052	SEMA5A; GCM1; NOTCH3; DLX3; CITED1; SERPINE2; SHOX2; PDGFB; FZD10; TMEM53; PRDM1; GLI1; HOXB13; ASCL2; IGSF9; CELSR3; ZFP36L1; EFNB1; TBX20; WNT3; TCP11; WNT4; RNF43; WNT10A; FZD2; GADD45B; IRX4; SHROOM3; DKK1; TBX3; SHTN1; ELF3; ID2; MYCBPAP	346	5	22269	25.7445	1	1	0.998134
UP_SEQ_FEATURE	REGION:Triple-helical region 2 (COL2)	2	0.558659	0.0751052	SEMA5A; GCM1; NOTCH3; DLX3; CITED1; SERPINE2; SHOX2; PDGFB; FZD10; TMEM53; PRDM1; GLI1; HOXB13; ASCL2; IGSF9; CELSR3; ZFP36L1; EFNB1; TBX20; WNT3; TCP11; WNT4; RNF43; WNT10A; FZD2; GADD45B; IRX4; SHROOM3; DKK1; TBX3; SHTN1; ELF3; ID2; MYCBPAP	346	5	22269	25.7445	1	1	0.998134
UP_SEQ_FEATURE	REGION:Nonhelical region 3 (NC3)	2	0.558659	0.0751052	SEMA5A; GCM1; NOTCH3; DLX3; CITED1; SERPINE2; SHOX2; PDGFB; FZD10; TMEM53; PRDM1; GLI1; HOXB13; ASCL2; IGSF9; CELSR3; ZFP36L1; EFNB1; TBX20; WNT3; TCP11; WNT4; RNF43; WNT10A; FZD2; GADD45B; IRX4; SHROOM3; DKK1; TBX3; SHTN1; ELF3; ID2; MYCBPAP	346	5	22269	25.7445	1	1	0.998134
UP_SEQ_FEATURE	REGION:Substrate-binding domain (SBD)	2	0.558659	0.0751052	SEMA5A; GCM1; NOTCH3; DLX3; CITED1; SERPINE2; SHOX2; PDGFB; FZD10; TMEM53; PRDM1; GLI1; HOXB13; ASCL2; IGSF9; CELSR3; ZFP36L1; EFNB1; TBX20; WNT3; TCP11; WNT4; RNF43; WNT10A; FZD2; GADD45B; IRX4; SHROOM3; DKK1; TBX3; SHTN1; ELF3; ID2; MYCBPAP	346	5	22269	25.7445	1	1	0.998134
UP_SEQ_FEATURE	REGION:Triple-helical region 1 (COL1)	2	0.558659	0.0751052	SEMA5A; GCM1; NOTCH3; DLX3; CITED1; SERPINE2; SHOX2; PDGFB; FZD10; TMEM53; PRDM1; GLI1; HOXB13; ASCL2; IGSF9; CELSR3; ZFP36L1; EFNB1; TBX20; WNT3; TCP11; WNT4; RNF43; WNT10A; FZD2; GADD45B; IRX4; SHROOM3; DKK1; TBX3; SHTN1; ELF3; ID2; MYCBPAP	346	5	22269	25.7445	1	1	0.998134
UP_SEQ_FEATURE	REGION:Nonhelical region 1 (NC1)	2	0.558659	0.0751052	SEMA5A; GCM1; NOTCH3; DLX3; CITED1; SERPINE2; SHOX2; PDGFB; FZD10; TMEM53; PRDM1; GLI1; HOXB13; ASCL2; IGSF9; CELSR3; ZFP36L1; EFNB1; TBX20; WNT3; TCP11; WNT4; RNF43; WNT10A; FZD2; GADD45B; IRX4; SHROOM3; DKK1; TBX3; SHTN1; ELF3; ID2; MYCBPAP	346	5	22269	25.7445	1	1	0.998134
UP_SEQ_FEATURE	REPEAT:Plectin 6	2	0.558659	0.0751052	SEMA5A; GCM1; NOTCH3; DLX3; CITED1; SERPINE2; SHOX2; PDGFB; FZD10; TMEM53; PRDM1; GLI1; HOXB13; ASCL2; IGSF9; CELSR3; ZFP36L1; EFNB1; TBX20; WNT3; TCP11; WNT4; RNF43; WNT10A; FZD2; GADD45B; IRX4; SHROOM3; DKK1; TBX3; SHTN1; ELF3; ID2; MYCBPAP	346	5	22269	25.7445	1	1	0.998134
GOTERM_BP_DIRECT	GO:0014059~regulation of dopamine secretion	3	0.837989	0.0756417	SEMA5A; GCM1; NOTCH3; DLX3; CITED1; SERPINE2; SHOX2; PDGFB; FZD10; TMEM53; PRDM1; GLI1; HOXB13; ASCL2; IGSF9; CELSR3; ZFP36L1; EFNB1; TBX20; WNT3; TCP11; WNT4; RNF43; WNT10A; FZD2; GADD45B; IRX4; SHROOM3; DKK1; TBX3; SHTN1; ELF3; ID2; MYCBPAP	317	29	20119	6.56554	1	1	0.998585
GOTERM_BP_DIRECT	GO:0070370~cellular heat acclimation	2	0.558659	0.0761115	SEMA5A; GCM1; NOTCH3; DLX3; CITED1; SERPINE2; SHOX2; PDGFB; FZD10; TMEM53; PRDM1; GLI1; HOXB13; ASCL2; IGSF9; CELSR3; ZFP36L1; EFNB1; TBX20; WNT3; TCP11; WNT4; RNF43; WNT10A; FZD2; GADD45B; IRX4; SHROOM3; DKK1; TBX3; SHTN1; ELF3; ID2; MYCBPAP	317	5	20119	25.3868	1	1	0.998585
GOTERM_BP_DIRECT	GO:1905605~positive regulation of maintenance of permeability of blood-brain barrier	2	0.558659	0.0761115	SEMA5A; GCM1; NOTCH3; DLX3; CITED1; SERPINE2; SHOX2; PDGFB; FZD10; TMEM53; PRDM1; GLI1; HOXB13; ASCL2; IGSF9; CELSR3; ZFP36L1; EFNB1; TBX20; WNT3; TCP11; WNT4; RNF43; WNT10A; FZD2; GADD45B; IRX4; SHROOM3; DKK1; TBX3; SHTN1; ELF3; ID2; MYCBPAP	317	5	20119	25.3868	1	1	0.998585
GOTERM_BP_DIRECT	GO:1904447~folic acid import into cell	2	0.558659	0.0761115	SEMA5A; GCM1; NOTCH3; DLX3; CITED1; SERPINE2; SHOX2; PDGFB; FZD10; TMEM53; PRDM1; GLI1; HOXB13; ASCL2; IGSF9; CELSR3; ZFP36L1; EFNB1; TBX20; WNT3; TCP11; WNT4; RNF43; WNT10A; FZD2; GADD45B; IRX4; SHROOM3; DKK1; TBX3; SHTN1; ELF3; ID2; MYCBPAP	317	5	20119	25.3868	1	1	0.998585
GOTERM_BP_DIRECT	GO:0035702~monocyte homeostasis	2	0.558659	0.0761115	SEMA5A; GCM1; NOTCH3; DLX3; CITED1; SERPINE2; SHOX2; PDGFB; FZD10; TMEM53; PRDM1; GLI1; HOXB13; ASCL2; IGSF9; CELSR3; ZFP36L1; EFNB1; TBX20; WNT3; TCP11; WNT4; RNF43; WNT10A; FZD2; GADD45B; IRX4; SHROOM3; DKK1; TBX3; SHTN1; ELF3; ID2; MYCBPAP	317	5	20119	25.3868	1	1	0.998585
GOTERM_BP_DIRECT	GO:0032757~positive regulation of interleukin-8 production	4	1.11732	0.0766266	SEMA5A; GCM1; NOTCH3; DLX3; CITED1; SERPINE2; SHOX2; PDGFB; FZD10; TMEM53; PRDM1; GLI1; HOXB13; ASCL2; IGSF9; CELSR3; ZFP36L1; EFNB1; TBX20; WNT3; TCP11; WNT4; RNF43; WNT10A; FZD2; GADD45B; IRX4; SHROOM3; DKK1; TBX3; SHTN1; ELF3; ID2; MYCBPAP	317	63	20119	4.02964	1	1	0.998585
GOTERM_BP_DIRECT	GO:0035264~multicellular organism growth	6	1.67598	0.0770656	SEMA5A; GCM1; NOTCH3; DLX3; CITED1; SERPINE2; SHOX2; PDGFB; FZD10; TMEM53; PRDM1; GLI1; HOXB13; ASCL2; IGSF9; CELSR3; ZFP36L1; EFNB1; TBX20; WNT3; TCP11; WNT4; RNF43; WNT10A; FZD2; GADD45B; IRX4; SHROOM3; DKK1; TBX3; SHTN1; ELF3; ID2; MYCBPAP	317	144	20119	2.64445	1	1	0.998585
GOTERM_BP_DIRECT	GO:0016192~vesicle-mediated transport	9	2.51397	0.0778181	SEMA5A; GCM1; NOTCH3; DLX3; CITED1; SERPINE2; SHOX2; PDGFB; FZD10; TMEM53; PRDM1; GLI1; HOXB13; ASCL2; IGSF9; CELSR3; ZFP36L1; EFNB1; TBX20; WNT3; TCP11; WNT4; RNF43; WNT10A; FZD2; GADD45B; IRX4; SHROOM3; DKK1; TBX3; SHTN1; ELF3; ID2; MYCBPAP	317	282	20119	2.02554	1	1	0.998585
INTERPRO	IPR008952:Tetraspanin; EC2 domain	3	0.837989	0.0781153	SEMA5A; GCM1; NOTCH3; DLX3; CITED1; SERPINE2; SHOX2; PDGFB; FZD10; TMEM53; PRDM1; GLI1; HOXB13; ASCL2; IGSF9; CELSR3; ZFP36L1; EFNB1; TBX20; WNT3; TCP11; WNT4; RNF43; WNT10A; FZD2; GADD45B; IRX4; SHROOM3; DKK1; TBX3; SHTN1; ELF3; ID2; MYCBPAP	322	30	20758	6.44658	1	1	0.995683
GOTERM_MF_DIRECT	GO:0004464~leukotriene-C4 synthase activity	2	0.558659	0.0791007	SEMA5A; GCM1; NOTCH3; DLX3; CITED1; SERPINE2; SHOX2; PDGFB; FZD10; TMEM53; PRDM1; GLI1; HOXB13; ASCL2; IGSF9; CELSR3; ZFP36L1; EFNB1; TBX20; WNT3; TCP11; WNT4; RNF43; WNT10A; FZD2; GADD45B; IRX4; SHROOM3; DKK1; TBX3; SHTN1; ELF3; ID2; MYCBPAP	305	5	18600	24.3934	1	1	1
INTERPRO	IPR018499:Tetraspanin/Peripherin	3	0.837989	0.082678	SEMA5A; GCM1; NOTCH3; DLX3; CITED1; SERPINE2; SHOX2; PDGFB; FZD10; TMEM53; PRDM1; GLI1; HOXB13; ASCL2; IGSF9; CELSR3; ZFP36L1; EFNB1; TBX20; WNT3; TCP11; WNT4; RNF43; WNT10A; FZD2; GADD45B; IRX4; SHROOM3; DKK1; TBX3; SHTN1; ELF3; ID2; MYCBPAP	322	31	20758	6.23863	1	1	0.995683
UP_SEQ_FEATURE	REGION:Interaction with DNA	3	0.837989	0.0829468	SEMA5A; GCM1; NOTCH3; DLX3; CITED1; SERPINE2; SHOX2; PDGFB; FZD10; TMEM53; PRDM1; GLI1; HOXB13; ASCL2; IGSF9; CELSR3; ZFP36L1; EFNB1; TBX20; WNT3; TCP11; WNT4; RNF43; WNT10A; FZD2; GADD45B; IRX4; SHROOM3; DKK1; TBX3; SHTN1; ELF3; ID2; MYCBPAP	346	31	22269	6.22851	1	1	0.998134
INTERPRO	IPR027417:P-loop containing nucleoside triphosphate hydrolase	21	5.86592	0.0844839	SEMA5A; GCM1; NOTCH3; DLX3; CITED1; SERPINE2; SHOX2; PDGFB; FZD10; TMEM53; PRDM1; GLI1; HOXB13; ASCL2; IGSF9; CELSR3; ZFP36L1; EFNB1; TBX20; WNT3; TCP11; WNT4; RNF43; WNT10A; FZD2; GADD45B; IRX4; SHROOM3; DKK1; TBX3; SHTN1; ELF3; ID2; MYCBPAP	322	927	20758	1.46039	1	1	0.995683
GOTERM_BP_DIRECT	GO:0045453~bone resorption	3	0.837989	0.0849049	SEMA5A; GCM1; NOTCH3; DLX3; CITED1; SERPINE2; SHOX2; PDGFB; FZD10; TMEM53; PRDM1; GLI1; HOXB13; ASCL2; IGSF9; CELSR3; ZFP36L1; EFNB1; TBX20; WNT3; TCP11; WNT4; RNF43; WNT10A; FZD2; GADD45B; IRX4; SHROOM3; DKK1; TBX3; SHTN1; ELF3; ID2; MYCBPAP	317	31	20119	6.14196	1	1	0.998585
GOTERM_BP_DIRECT	GO:0050730~regulation of peptidyl-tyrosine phosphorylation	3	0.837989	0.0849049	SEMA5A; GCM1; NOTCH3; DLX3; CITED1; SERPINE2; SHOX2; PDGFB; FZD10; TMEM53; PRDM1; GLI1; HOXB13; ASCL2; IGSF9; CELSR3; ZFP36L1; EFNB1; TBX20; WNT3; TCP11; WNT4; RNF43; WNT10A; FZD2; GADD45B; IRX4; SHROOM3; DKK1; TBX3; SHTN1; ELF3; ID2; MYCBPAP	317	31	20119	6.14196	1	1	0.998585
GOTERM_BP_DIRECT	GO:0072089~stem cell proliferation	4	1.11732	0.0853934	SEMA5A; GCM1; NOTCH3; DLX3; CITED1; SERPINE2; SHOX2; PDGFB; FZD10; TMEM53; PRDM1; GLI1; HOXB13; ASCL2; IGSF9; CELSR3; ZFP36L1; EFNB1; TBX20; WNT3; TCP11; WNT4; RNF43; WNT10A; FZD2; GADD45B; IRX4; SHROOM3; DKK1; TBX3; SHTN1; ELF3; ID2; MYCBPAP	317	66	20119	3.84648	1	1	0.998585
UP_SEQ_FEATURE	DOMAIN:PDZ	6	1.67598	0.0861719	SEMA5A; GCM1; NOTCH3; DLX3; CITED1; SERPINE2; SHOX2; PDGFB; FZD10; TMEM53; PRDM1; GLI1; HOXB13; ASCL2; IGSF9; CELSR3; ZFP36L1; EFNB1; TBX20; WNT3; TCP11; WNT4; RNF43; WNT10A; FZD2; GADD45B; IRX4; SHROOM3; DKK1; TBX3; SHTN1; ELF3; ID2; MYCBPAP	346	151	22269	2.5574	1	1	0.998134
GOTERM_BP_DIRECT	GO:0006366~transcription from RNA polymerase II promoter	8	2.23464	0.0867632	SEMA5A; GCM1; NOTCH3; DLX3; CITED1; SERPINE2; SHOX2; PDGFB; FZD10; TMEM53; PRDM1; GLI1; HOXB13; ASCL2; IGSF9; CELSR3; ZFP36L1; EFNB1; TBX20; WNT3; TCP11; WNT4; RNF43; WNT10A; FZD2; GADD45B; IRX4; SHROOM3; DKK1; TBX3; SHTN1; ELF3; ID2; MYCBPAP	317	241	20119	2.10678	1	1	0.998585
GOTERM_MF_DIRECT	GO:0051015~actin filament binding	8	2.23464	0.0871546	SEMA5A; GCM1; NOTCH3; DLX3; CITED1; SERPINE2; SHOX2; PDGFB; FZD10; TMEM53; PRDM1; GLI1; HOXB13; ASCL2; IGSF9; CELSR3; ZFP36L1; EFNB1; TBX20; WNT3; TCP11; WNT4; RNF43; WNT10A; FZD2; GADD45B; IRX4; SHROOM3; DKK1; TBX3; SHTN1; ELF3; ID2; MYCBPAP	305	232	18600	2.10288	1	1	1
INTERPRO	IPR001478:PDZ domain	6	1.67598	0.0874654	SEMA5A; GCM1; NOTCH3; DLX3; CITED1; SERPINE2; SHOX2; PDGFB; FZD10; TMEM53; PRDM1; GLI1; HOXB13; ASCL2; IGSF9; CELSR3; ZFP36L1; EFNB1; TBX20; WNT3; TCP11; WNT4; RNF43; WNT10A; FZD2; GADD45B; IRX4; SHROOM3; DKK1; TBX3; SHTN1; ELF3; ID2; MYCBPAP	322	152	20758	2.5447	1	1	0.995683
UP_SEQ_FEATURE	DOMAIN:VWFC	3	0.837989	0.0876024	SEMA5A; GCM1; NOTCH3; DLX3; CITED1; SERPINE2; SHOX2; PDGFB; FZD10; TMEM53; PRDM1; GLI1; HOXB13; ASCL2; IGSF9; CELSR3; ZFP36L1; EFNB1; TBX20; WNT3; TCP11; WNT4; RNF43; WNT10A; FZD2; GADD45B; IRX4; SHROOM3; DKK1; TBX3; SHTN1; ELF3; ID2; MYCBPAP	346	32	22269	6.03387	1	1	0.998134
INTERPRO	IPR000219:Dbl homology (DH) domain	4	1.11732	0.0882813	SEMA5A; GCM1; NOTCH3; DLX3; CITED1; SERPINE2; SHOX2; PDGFB; FZD10; TMEM53; PRDM1; GLI1; HOXB13; ASCL2; IGSF9; CELSR3; ZFP36L1; EFNB1; TBX20; WNT3; TCP11; WNT4; RNF43; WNT10A; FZD2; GADD45B; IRX4; SHROOM3; DKK1; TBX3; SHTN1; ELF3; ID2; MYCBPAP	322	68	20758	3.79211	1	1	0.995683
UP_SEQ_FEATURE	DOMAIN:DH	4	1.11732	0.0886741	SEMA5A; GCM1; NOTCH3; DLX3; CITED1; SERPINE2; SHOX2; PDGFB; FZD10; TMEM53; PRDM1; GLI1; HOXB13; ASCL2; IGSF9; CELSR3; ZFP36L1; EFNB1; TBX20; WNT3; TCP11; WNT4; RNF43; WNT10A; FZD2; GADD45B; IRX4; SHROOM3; DKK1; TBX3; SHTN1; ELF3; ID2; MYCBPAP	346	68	22269	3.78596	1	1	0.998134
UP_SEQ_FEATURE	LIPID:GPI-anchor amidated serine	4	1.11732	0.0886741	SEMA5A; GCM1; NOTCH3; DLX3; CITED1; SERPINE2; SHOX2; PDGFB; FZD10; TMEM53; PRDM1; GLI1; HOXB13; ASCL2; IGSF9; CELSR3; ZFP36L1; EFNB1; TBX20; WNT3; TCP11; WNT4; RNF43; WNT10A; FZD2; GADD45B; IRX4; SHROOM3; DKK1; TBX3; SHTN1; ELF3; ID2; MYCBPAP	346	68	22269	3.78596	1	1	0.998134
GOTERM_MF_DIRECT	GO:0003924~GTPase activity	10	2.7933	0.0892182	SEMA5A; GCM1; NOTCH3; DLX3; CITED1; SERPINE2; SHOX2; PDGFB; FZD10; TMEM53; PRDM1; GLI1; HOXB13; ASCL2; IGSF9; CELSR3; ZFP36L1; EFNB1; TBX20; WNT3; TCP11; WNT4; RNF43; WNT10A; FZD2; GADD45B; IRX4; SHROOM3; DKK1; TBX3; SHTN1; ELF3; ID2; MYCBPAP	305	327	18600	1.86494	1	1	1
INTERPRO	IPR006816:Engulfment/cell motility; ELMO	2	0.558659	0.08928	SEMA5A; GCM1; NOTCH3; DLX3; CITED1; SERPINE2; SHOX2; PDGFB; FZD10; TMEM53; PRDM1; GLI1; HOXB13; ASCL2; IGSF9; CELSR3; ZFP36L1; EFNB1; TBX20; WNT3; TCP11; WNT4; RNF43; WNT10A; FZD2; GADD45B; IRX4; SHROOM3; DKK1; TBX3; SHTN1; ELF3; ID2; MYCBPAP	322	6	20758	21.4886	1	1	0.995683
INTERPRO	IPR008521:Magnesium transporter NIPA	2	0.558659	0.08928	SEMA5A; GCM1; NOTCH3; DLX3; CITED1; SERPINE2; SHOX2; PDGFB; FZD10; TMEM53; PRDM1; GLI1; HOXB13; ASCL2; IGSF9; CELSR3; ZFP36L1; EFNB1; TBX20; WNT3; TCP11; WNT4; RNF43; WNT10A; FZD2; GADD45B; IRX4; SHROOM3; DKK1; TBX3; SHTN1; ELF3; ID2; MYCBPAP	322	6	20758	21.4886	1	1	0.995683
INTERPRO	IPR001314:Peptidase S1A; chymotrypsin-type	6	1.67598	0.0893418	SEMA5A; GCM1; NOTCH3; DLX3; CITED1; SERPINE2; SHOX2; PDGFB; FZD10; TMEM53; PRDM1; GLI1; HOXB13; ASCL2; IGSF9; CELSR3; ZFP36L1; EFNB1; TBX20; WNT3; TCP11; WNT4; RNF43; WNT10A; FZD2; GADD45B; IRX4; SHROOM3; DKK1; TBX3; SHTN1; ELF3; ID2; MYCBPAP	322	153	20758	2.52807	1	1	0.995683
UP_SEQ_FEATURE	DOMAIN:ELMO	2	0.558659	0.0894373	SEMA5A; GCM1; NOTCH3; DLX3; CITED1; SERPINE2; SHOX2; PDGFB; FZD10; TMEM53; PRDM1; GLI1; HOXB13; ASCL2; IGSF9; CELSR3; ZFP36L1; EFNB1; TBX20; WNT3; TCP11; WNT4; RNF43; WNT10A; FZD2; GADD45B; IRX4; SHROOM3; DKK1; TBX3; SHTN1; ELF3; ID2; MYCBPAP	346	6	22269	21.4538	1	1	0.998134
UP_SEQ_FEATURE	REPEAT:Plectin 4	2	0.558659	0.0894373	SEMA5A; GCM1; NOTCH3; DLX3; CITED1; SERPINE2; SHOX2; PDGFB; FZD10; TMEM53; PRDM1; GLI1; HOXB13; ASCL2; IGSF9; CELSR3; ZFP36L1; EFNB1; TBX20; WNT3; TCP11; WNT4; RNF43; WNT10A; FZD2; GADD45B; IRX4; SHROOM3; DKK1; TBX3; SHTN1; ELF3; ID2; MYCBPAP	346	6	22269	21.4538	1	1	0.998134
UP_SEQ_FEATURE	REGION:Triple-helical region 3 (COL3)	2	0.558659	0.0894373	SEMA5A; GCM1; NOTCH3; DLX3; CITED1; SERPINE2; SHOX2; PDGFB; FZD10; TMEM53; PRDM1; GLI1; HOXB13; ASCL2; IGSF9; CELSR3; ZFP36L1; EFNB1; TBX20; WNT3; TCP11; WNT4; RNF43; WNT10A; FZD2; GADD45B; IRX4; SHROOM3; DKK1; TBX3; SHTN1; ELF3; ID2; MYCBPAP	346	6	22269	21.4538	1	1	0.998134
UP_SEQ_FEATURE	REGION:Nucleotide-binding domain (NBD)	2	0.558659	0.0894373	SEMA5A; GCM1; NOTCH3; DLX3; CITED1; SERPINE2; SHOX2; PDGFB; FZD10; TMEM53; PRDM1; GLI1; HOXB13; ASCL2; IGSF9; CELSR3; ZFP36L1; EFNB1; TBX20; WNT3; TCP11; WNT4; RNF43; WNT10A; FZD2; GADD45B; IRX4; SHROOM3; DKK1; TBX3; SHTN1; ELF3; ID2; MYCBPAP	346	6	22269	21.4538	1	1	0.998134
UP_SEQ_FEATURE	REPEAT:Plectin 5	2	0.558659	0.0894373	SEMA5A; GCM1; NOTCH3; DLX3; CITED1; SERPINE2; SHOX2; PDGFB; FZD10; TMEM53; PRDM1; GLI1; HOXB13; ASCL2; IGSF9; CELSR3; ZFP36L1; EFNB1; TBX20; WNT3; TCP11; WNT4; RNF43; WNT10A; FZD2; GADD45B; IRX4; SHROOM3; DKK1; TBX3; SHTN1; ELF3; ID2; MYCBPAP	346	6	22269	21.4538	1	1	0.998134
UP_SEQ_FEATURE	REPEAT:Plectin 3	2	0.558659	0.0894373	SEMA5A; GCM1; NOTCH3; DLX3; CITED1; SERPINE2; SHOX2; PDGFB; FZD10; TMEM53; PRDM1; GLI1; HOXB13; ASCL2; IGSF9; CELSR3; ZFP36L1; EFNB1; TBX20; WNT3; TCP11; WNT4; RNF43; WNT10A; FZD2; GADD45B; IRX4; SHROOM3; DKK1; TBX3; SHTN1; ELF3; ID2; MYCBPAP	346	6	22269	21.4538	1	1	0.998134
GOTERM_MF_DIRECT	GO:0005524~ATP binding	33	9.21788	0.0894708	SEMA5A; GCM1; NOTCH3; DLX3; CITED1; SERPINE2; SHOX2; PDGFB; FZD10; TMEM53; PRDM1; GLI1; HOXB13; ASCL2; IGSF9; CELSR3; ZFP36L1; EFNB1; TBX20; WNT3; TCP11; WNT4; RNF43; WNT10A; FZD2; GADD45B; IRX4; SHROOM3; DKK1; TBX3; SHTN1; ELF3; ID2; MYCBPAP	305	1530	18600	1.31533	1	1	1
GOTERM_BP_DIRECT	GO:0071499~cellular response to laminar fluid shear stress	2	0.558659	0.0906263	SEMA5A; GCM1; NOTCH3; DLX3; CITED1; SERPINE2; SHOX2; PDGFB; FZD10; TMEM53; PRDM1; GLI1; HOXB13; ASCL2; IGSF9; CELSR3; ZFP36L1; EFNB1; TBX20; WNT3; TCP11; WNT4; RNF43; WNT10A; FZD2; GADD45B; IRX4; SHROOM3; DKK1; TBX3; SHTN1; ELF3; ID2; MYCBPAP	317	6	20119	21.1556	1	1	0.998585
GOTERM_BP_DIRECT	GO:0060931~sinoatrial node cell development	2	0.558659	0.0906263	SEMA5A; GCM1; NOTCH3; DLX3; CITED1; SERPINE2; SHOX2; PDGFB; FZD10; TMEM53; PRDM1; GLI1; HOXB13; ASCL2; IGSF9; CELSR3; ZFP36L1; EFNB1; TBX20; WNT3; TCP11; WNT4; RNF43; WNT10A; FZD2; GADD45B; IRX4; SHROOM3; DKK1; TBX3; SHTN1; ELF3; ID2; MYCBPAP	317	6	20119	21.1556	1	1	0.998585
GOTERM_BP_DIRECT	GO:0070434~positive regulation of nucleotide-binding oligomerization domain containing 2 signaling pathway	2	0.558659	0.0906263	SEMA5A; GCM1; NOTCH3; DLX3; CITED1; SERPINE2; SHOX2; PDGFB; FZD10; TMEM53; PRDM1; GLI1; HOXB13; ASCL2; IGSF9; CELSR3; ZFP36L1; EFNB1; TBX20; WNT3; TCP11; WNT4; RNF43; WNT10A; FZD2; GADD45B; IRX4; SHROOM3; DKK1; TBX3; SHTN1; ELF3; ID2; MYCBPAP	317	6	20119	21.1556	1	1	0.998585
UP_SEQ_FEATURE	DOMAIN:Tyrosine specific protein phosphatases	4	1.11732	0.091693	SEMA5A; GCM1; NOTCH3; DLX3; CITED1; SERPINE2; SHOX2; PDGFB; FZD10; TMEM53; PRDM1; GLI1; HOXB13; ASCL2; IGSF9; CELSR3; ZFP36L1; EFNB1; TBX20; WNT3; TCP11; WNT4; RNF43; WNT10A; FZD2; GADD45B; IRX4; SHROOM3; DKK1; TBX3; SHTN1; ELF3; ID2; MYCBPAP	346	69	22269	3.73109	1	1	0.998134
GOTERM_MF_DIRECT	GO:0005198~structural molecule activity	6	1.67598	0.0916987	SEMA5A; GCM1; NOTCH3; DLX3; CITED1; SERPINE2; SHOX2; PDGFB; FZD10; TMEM53; PRDM1; GLI1; HOXB13; ASCL2; IGSF9; CELSR3; ZFP36L1; EFNB1; TBX20; WNT3; TCP11; WNT4; RNF43; WNT10A; FZD2; GADD45B; IRX4; SHROOM3; DKK1; TBX3; SHTN1; ELF3; ID2; MYCBPAP	305	146	18600	2.50618	1	1	1
GOTERM_MF_DIRECT	GO:0000287~magnesium ion binding	8	2.23464	0.0917614	SEMA5A; GCM1; NOTCH3; DLX3; CITED1; SERPINE2; SHOX2; PDGFB; FZD10; TMEM53; PRDM1; GLI1; HOXB13; ASCL2; IGSF9; CELSR3; ZFP36L1; EFNB1; TBX20; WNT3; TCP11; WNT4; RNF43; WNT10A; FZD2; GADD45B; IRX4; SHROOM3; DKK1; TBX3; SHTN1; ELF3; ID2; MYCBPAP	305	235	18600	2.07604	1	1	1
GOTERM_MF_DIRECT	GO:0005125~cytokine activity	8	2.23464	0.0917614	SEMA5A; GCM1; NOTCH3; DLX3; CITED1; SERPINE2; SHOX2; PDGFB; FZD10; TMEM53; PRDM1; GLI1; HOXB13; ASCL2; IGSF9; CELSR3; ZFP36L1; EFNB1; TBX20; WNT3; TCP11; WNT4; RNF43; WNT10A; FZD2; GADD45B; IRX4; SHROOM3; DKK1; TBX3; SHTN1; ELF3; ID2; MYCBPAP	305	235	18600	2.07604	1	1	1
GOTERM_MF_DIRECT	GO:0005509~calcium ion binding	18	5.02793	0.0928795	SEMA5A; GCM1; NOTCH3; DLX3; CITED1; SERPINE2; SHOX2; PDGFB; FZD10; TMEM53; PRDM1; GLI1; HOXB13; ASCL2; IGSF9; CELSR3; ZFP36L1; EFNB1; TBX20; WNT3; TCP11; WNT4; RNF43; WNT10A; FZD2; GADD45B; IRX4; SHROOM3; DKK1; TBX3; SHTN1; ELF3; ID2; MYCBPAP	305	732	18600	1.4996	1	1	1
GOTERM_BP_DIRECT	GO:0090630~activation of GTPase activity	5	1.39665	0.0929163	SEMA5A; GCM1; NOTCH3; DLX3; CITED1; SERPINE2; SHOX2; PDGFB; FZD10; TMEM53; PRDM1; GLI1; HOXB13; ASCL2; IGSF9; CELSR3; ZFP36L1; EFNB1; TBX20; WNT3; TCP11; WNT4; RNF43; WNT10A; FZD2; GADD45B; IRX4; SHROOM3; DKK1; TBX3; SHTN1; ELF3; ID2; MYCBPAP	317	109	20119	2.91132	1	1	0.998585
GOTERM_MF_DIRECT	GO:0042826~histone deacetylase binding	6	1.67598	0.0937327	SEMA5A; GCM1; NOTCH3; DLX3; CITED1; SERPINE2; SHOX2; PDGFB; FZD10; TMEM53; PRDM1; GLI1; HOXB13; ASCL2; IGSF9; CELSR3; ZFP36L1; EFNB1; TBX20; WNT3; TCP11; WNT4; RNF43; WNT10A; FZD2; GADD45B; IRX4; SHROOM3; DKK1; TBX3; SHTN1; ELF3; ID2; MYCBPAP	305	147	18600	2.48913	1	1	1
GOTERM_MF_DIRECT	GO:0055131~C3HC4-type RING finger domain binding	2	0.558659	0.094156	SEMA5A; GCM1; NOTCH3; DLX3; CITED1; SERPINE2; SHOX2; PDGFB; FZD10; TMEM53; PRDM1; GLI1; HOXB13; ASCL2; IGSF9; CELSR3; ZFP36L1; EFNB1; TBX20; WNT3; TCP11; WNT4; RNF43; WNT10A; FZD2; GADD45B; IRX4; SHROOM3; DKK1; TBX3; SHTN1; ELF3; ID2; MYCBPAP	305	6	18600	20.3279	1	1	1
GOTERM_BP_DIRECT	GO:0048013~ephrin receptor signaling pathway	3	0.837989	0.0944894	SEMA5A; GCM1; NOTCH3; DLX3; CITED1; SERPINE2; SHOX2; PDGFB; FZD10; TMEM53; PRDM1; GLI1; HOXB13; ASCL2; IGSF9; CELSR3; ZFP36L1; EFNB1; TBX20; WNT3; TCP11; WNT4; RNF43; WNT10A; FZD2; GADD45B; IRX4; SHROOM3; DKK1; TBX3; SHTN1; ELF3; ID2; MYCBPAP	317	33	20119	5.76972	1	1	0.998585
GOTERM_BP_DIRECT	GO:0061098~positive regulation of protein tyrosine kinase activity	3	0.837989	0.0944894	SEMA5A; GCM1; NOTCH3; DLX3; CITED1; SERPINE2; SHOX2; PDGFB; FZD10; TMEM53; PRDM1; GLI1; HOXB13; ASCL2; IGSF9; CELSR3; ZFP36L1; EFNB1; TBX20; WNT3; TCP11; WNT4; RNF43; WNT10A; FZD2; GADD45B; IRX4; SHROOM3; DKK1; TBX3; SHTN1; ELF3; ID2; MYCBPAP	317	33	20119	5.76972	1	1	0.998585
GOTERM_BP_DIRECT	GO:0051085~chaperone mediated protein folding requiring cofactor	3	0.837989	0.0944894	SEMA5A; GCM1; NOTCH3; DLX3; CITED1; SERPINE2; SHOX2; PDGFB; FZD10; TMEM53; PRDM1; GLI1; HOXB13; ASCL2; IGSF9; CELSR3; ZFP36L1; EFNB1; TBX20; WNT3; TCP11; WNT4; RNF43; WNT10A; FZD2; GADD45B; IRX4; SHROOM3; DKK1; TBX3; SHTN1; ELF3; ID2; MYCBPAP	317	33	20119	5.76972	1	1	0.998585
GOTERM_BP_DIRECT	GO:0031032~actomyosin structure organization	3	0.837989	0.0944894	SEMA5A; GCM1; NOTCH3; DLX3; CITED1; SERPINE2; SHOX2; PDGFB; FZD10; TMEM53; PRDM1; GLI1; HOXB13; ASCL2; IGSF9; CELSR3; ZFP36L1; EFNB1; TBX20; WNT3; TCP11; WNT4; RNF43; WNT10A; FZD2; GADD45B; IRX4; SHROOM3; DKK1; TBX3; SHTN1; ELF3; ID2; MYCBPAP	317	33	20119	5.76972	1	1	0.998585
GOTERM_BP_DIRECT	GO:0010719~negative regulation of epithelial to mesenchymal transition	3	0.837989	0.0944894	SEMA5A; GCM1; NOTCH3; DLX3; CITED1; SERPINE2; SHOX2; PDGFB; FZD10; TMEM53; PRDM1; GLI1; HOXB13; ASCL2; IGSF9; CELSR3; ZFP36L1; EFNB1; TBX20; WNT3; TCP11; WNT4; RNF43; WNT10A; FZD2; GADD45B; IRX4; SHROOM3; DKK1; TBX3; SHTN1; ELF3; ID2; MYCBPAP	317	33	20119	5.76972	1	1	0.998585
GOTERM_BP_DIRECT	GO:0017156~calcium ion regulated exocytosis	3	0.837989	0.0944894	SEMA5A; GCM1; NOTCH3; DLX3; CITED1; SERPINE2; SHOX2; PDGFB; FZD10; TMEM53; PRDM1; GLI1; HOXB13; ASCL2; IGSF9; CELSR3; ZFP36L1; EFNB1; TBX20; WNT3; TCP11; WNT4; RNF43; WNT10A; FZD2; GADD45B; IRX4; SHROOM3; DKK1; TBX3; SHTN1; ELF3; ID2; MYCBPAP	317	33	20119	5.76972	1	1	0.998585
GOTERM_BP_DIRECT	GO:0070830~bicellular tight junction assembly	4	1.11732	0.094565	SEMA5A; GCM1; NOTCH3; DLX3; CITED1; SERPINE2; SHOX2; PDGFB; FZD10; TMEM53; PRDM1; GLI1; HOXB13; ASCL2; IGSF9; CELSR3; ZFP36L1; EFNB1; TBX20; WNT3; TCP11; WNT4; RNF43; WNT10A; FZD2; GADD45B; IRX4; SHROOM3; DKK1; TBX3; SHTN1; ELF3; ID2; MYCBPAP	317	69	20119	3.67924	1	1	0.998585
GOTERM_MF_DIRECT	GO:0046875~ephrin receptor binding	3	0.837989	0.0958932	SEMA5A; GCM1; NOTCH3; DLX3; CITED1; SERPINE2; SHOX2; PDGFB; FZD10; TMEM53; PRDM1; GLI1; HOXB13; ASCL2; IGSF9; CELSR3; ZFP36L1; EFNB1; TBX20; WNT3; TCP11; WNT4; RNF43; WNT10A; FZD2; GADD45B; IRX4; SHROOM3; DKK1; TBX3; SHTN1; ELF3; ID2; MYCBPAP	305	32	18600	5.71721	1	1	1
GOTERM_BP_DIRECT	GO:0002376~immune system process	14	3.91061	0.0968372	SEMA5A; GCM1; NOTCH3; DLX3; CITED1; SERPINE2; SHOX2; PDGFB; FZD10; TMEM53; PRDM1; GLI1; HOXB13; ASCL2; IGSF9; CELSR3; ZFP36L1; EFNB1; TBX20; WNT3; TCP11; WNT4; RNF43; WNT10A; FZD2; GADD45B; IRX4; SHROOM3; DKK1; TBX3; SHTN1; ELF3; ID2; MYCBPAP	317	552	20119	1.60967	1	1	0.998585
GOTERM_BP_DIRECT	GO:0045668~negative regulation of osteoblast differentiation	4	1.11732	0.0977086	SEMA5A; GCM1; NOTCH3; DLX3; CITED1; SERPINE2; SHOX2; PDGFB; FZD10; TMEM53; PRDM1; GLI1; HOXB13; ASCL2; IGSF9; CELSR3; ZFP36L1; EFNB1; TBX20; WNT3; TCP11; WNT4; RNF43; WNT10A; FZD2; GADD45B; IRX4; SHROOM3; DKK1; TBX3; SHTN1; ELF3; ID2; MYCBPAP	317	70	20119	3.62668	1	1	0.998585
GOTERM_BP_DIRECT	GO:2001240~negative regulation of extrinsic apoptotic signaling pathway in absence of ligand	3	0.837989	0.099393	SEMA5A; GCM1; NOTCH3; DLX3; CITED1; SERPINE2; SHOX2; PDGFB; FZD10; TMEM53; PRDM1; GLI1; HOXB13; ASCL2; IGSF9; CELSR3; ZFP36L1; EFNB1; TBX20; WNT3; TCP11; WNT4; RNF43; WNT10A; FZD2; GADD45B; IRX4; SHROOM3; DKK1; TBX3; SHTN1; ELF3; ID2; MYCBPAP	317	34	20119	5.60002	1	1	0.998585
GOTERM_BP_DIRECT	GO:0006631~fatty acid metabolic process	7	1.95531	0.0996483	SEMA5A; GCM1; NOTCH3; DLX3; CITED1; SERPINE2; SHOX2; PDGFB; FZD10; TMEM53; PRDM1; GLI1; HOXB13; ASCL2; IGSF9; CELSR3; ZFP36L1; EFNB1; TBX20; WNT3; TCP11; WNT4; RNF43; WNT10A; FZD2; GADD45B; IRX4; SHROOM3; DKK1; TBX3; SHTN1; ELF3; ID2; MYCBPAP	317	202	20119	2.19935	1	1	0.998585
