# Supplementary material for: The GPI-anchor biosynthesis pathway is critical for syncytiotrophoblast differentiation and placental development
Source: Cell Mol Life Sci. 2024 May 31;81(1):246. doi: 10.1007/s00018-024-05284-2 (PMC11143174; doi:10.1007/s00018-024-05284-2)
Supplement: Supplementary file 8 — Supplementary file8 (XLSX 229 KB) [file 18_2024_5284_MOESM8_ESM.xlsx]

## Sheet: DAVID_upreg.genes_Pigf KO
Category	Term	Count	%	PValue	Genes	List Total	Pop Hits	Pop Total	Fold Enrichment	Bonferroni	Benjamini	FDR
UP_KW_CELLULAR_COMPONENT	KW-0966~Cell projection	65	9.27247	1.54959e-07	SPAG16; DAGLA; CPNE5; PLXND1; WIPF1; AVIL; IFT172; ARRB1; SLC6A3; TRIM9; GRIP1; TUBB3; GRM6; KIF5C; ADGRA2; TEKT2; HYDIN; KIF1A; KIF21B; MYOZ1; RGS8; CC2D2A; PPP1R16B; ARHGEF15; SLC9B1; DNAH7C; DNAH7B; FGR; CATSPERD; IFT81; MAP1B; GARS; BBOF1; GRID2IP; CFAP61; DNAH1; DNAH8; CAMK2A; USH1C; CPLX2; NDRG2; NPHP1; TRIM46; PLEK2; RAB28; LY6G6E; SAMD4; FARP1; MYO15; MCOLN3; CARMIL2; SLC12A5; SPRY4; ATP2…	521	1123	17960	1.99527	6.50825e-06	6.50827e-06	6.19836e-06
UP_KW_BIOLOGICAL_PROCESS	KW-0469~Meiosis	17	2.42511	3.19518e-07	PIWIL2; CNTD1; IHO1; DDX4; SYCP1; RPL10L; MEI4; TERB2; SYCE1; STAG3; KASH5; DMC1; TDRD12; MEIOC; MOV10L1; SYCP3; SHOC1	348	110	11003	4.88639	3.57854e-05	3.5786e-05	3.38689e-05
GOTERM_CC_DIRECT	GO:0042995~cell projection	65	9.27247	1.90626e-07	SPAG16; DAGLA; CPNE5; PLXND1; WIPF1; AVIL; IFT172; ARRB1; SLC6A3; TRIM9; GRIP1; TUBB3; GRM6; ADGRA2; TEKT2; HYDIN; KIF1A; KIF21B; MYOZ1; RGS8; CC2D2A; PPP1R16B; ARHGEF15; ITGA2; SLC9B1; FGR; CATSPERD; IFT81; MAP1B; GARS; BBOF1; GRID2IP; CFAP61; DNAH1; DNAH8; CAMK2A; USH1C; CPLX2; NDRG2; RHOBTB1; NPHP1; TRIM46; PLEK2; RAB28; LY6G6E; SAMD4; FARP1; MYO15; MCOLN3; CARMIL2; SLC12A5; SPRY4; ATP2B4; PRA…	589	1174	21179	1.99084	8.90185e-05	8.90224e-05	8.80693e-05
GOTERM_CC_DIRECT	GO:0016020~membrane	245	34.9501	4.39312e-07	GHITM; EPRS; IL27RA; EDNRA; ADGRA2; ANPEP; AP1S3; BVES; SLC12A8; ARRDC4; ENTPD3; ACSL6; CYP27A1; PPP1R3F; RNF125; ADGRB2; CLDN9; SOAT2; PNLDC1; ATF6; ATF4; GRID2IP; HS3ST3A1; SLC45A1; GIPR; SLC35D3; LPAR1; AGAP1; MST1R; NRADD; ART5; ART1; CYB5R2; CYB5R1; SLAMF9; PLEK2; ST3GAL6; KCNN3; B4GALNT2; SEC31B; SCAI; B3GALNT1; CARMIL2; SLC10A6; RAB27A; RAB39B; SLC16A11; BTBD11; ATP4A; CYP26A1; SLC6A9; CAL…	589	6756	21179	1.30397	0.000205138	0.000102579	0.000101481
UP_KW_BIOLOGICAL_PROCESS	KW-0769~Symport	16	2.28245	3.42948e-06	SLC24A1; SLC15A1; SLC10A6; SLC13A3; SLC12A5; SLC45A1; SLC16A11; SLC1A4; SLC1A5; SLC6A3; SLC4A7; SLC6A9; SLC16A7; SLC16A9; SLC13A5; SLC12A8	348	116	11003	4.36108	0.000384029	0.000192051	0.000181763
GOTERM_MF_DIRECT	GO:0005515~protein binding	209	29.8146	2.42812e-07	WIPF1; IFT172; GFI1; AVIL; HSF2BP; EPRS; BACH2; IL27RA; MTBP; EDNRA; RASSF2; UBASH3B; RPS6KA2; RASSF6; MYOZ1; BVES; GPR179; PRKCB; ACSL6; HNF1B; HNF1A; RBP4; ADGRB2; IFT81; MAP1B; DDIT3; TXNIP; TRIB3; EXOC3L; ATF5; ATF6; OPTN; ATF4; GRID2IP; CTBP2; SLC35D3; LPAR1; NRADD; STC2; MOV10L1; APOE; SCAI; CTSA; CARMIL2; GADD45A; INCA1; FN1; RAB27A; RAB39B; NR1D2; NFATC4; DAZL; ATP4A; STAG3; VSX2; SPAG16;…	541	5338	18713	1.3543	0.000209525	0.000209547	0.000208333
UP_SEQ_FEATURE	REGION:Disordered	434	61.9116	2.28905e-07	MAP10; WIPF1; MAML1; 2810408A11RIK; IFT172; FLICR; EPRS; BACH2; ZDBF2; ALKBH3; PREX2; MTBP; IL4I1; BVES; DLEU7; GPR179; IAH1; MEF2B; STARD6; PRKCB; RNF125; IFT81; MAP1B; DDIT3; MYL3; EXOC3L; ATF5; ATF6; CSPG4B; TSPYL4; OPTN; ATF4; GRID2IP; CFAP61; HS3ST3A1; CFAP20DC; CTBP2; AGAP1; NRADD; FAM124B; ADAMTS14; T; MOV10L1; ST3GAL6; CN725425; ARL14EP; BTBD18; FN1; D430041D05RIK; BTBD11; NR1D2; NFATC4; …	640	13081	22511	1.16698	0.000403021	0.000403102	0.000401271
UP_KW_BIOLOGICAL_PROCESS	KW-0028~Amino-acid biosynthesis	8	1.14123	1.14459e-05	PSAT1; CTH; PYCR1; ASNS; PHGDH; ALDH18A1; BCAT1; PSPH	348	26	11003	9.72856	0.00128113	0.000427314	0.000404422
UP_KW_BIOLOGICAL_PROCESS	KW-0029~Amino-acid transport	10	1.42653	3.61705e-05	SLC7A5; SLC7A7; SLC6A9; SLC7A14; SLC3A2; SLC1A5; SLC7A11; SLC7A10; SLC7A1; SLC7A3	348	53	11003	5.96563	0.00404298	0.00101277	0.000958519
INTERPRO	IPR002293:Amino acid/polyamine transporter I	7	0.998573	2.9194e-06	SLC7A5; SLC7A7; SLC7A14; SLC7A11; SLC7A10; SLC7A1; SLC7A3	585	16	20908	15.6363	0.00288603	0.0028902	0.0028902
GOTERM_MF_DIRECT	GO:0015293~symporter activity	15	2.1398	7.81484e-06	SLC15A1; SLC10A6; SLC13A3; SLC12A5; SLC45A1; SLC16A11; SLC1A4; SLC1A5; SLC6A3; SLC4A7; SLC6A9; SLC16A7; SLC16A9; SLC13A5; SLC12A8	541	118	18713	4.39699	0.00672154	0.0033721	0.00335257
UP_KW_BIOLOGICAL_PROCESS	KW-0221~Differentiation	43	6.13409	0.000172985	PIWIL2; IHO1; DDX4; CTBP2; MYRF; CPNE5; ARHGEF28; RPL10L; USH1C; CHD5; CPLX2; NDRG2; PRSS42; EFNB3; ZIC2; ZIC3; ANPEP; NPHP1; RNF17; MOV10L1; SLIT3; ADAD2; TCF15; BTBD18; RHBDD1; TTC21A; PAX6; VEGFA; NFATC4; DAZL; AHI1; IMPACT; OBSCN; ZEB1; CATSPERD; ANGPTL6; IFT81; AXL; SMOC1; TDRD12; CSPG5; INSM1; GAS7	348	747	11003	1.82003	0.0191895	0.00387486	0.00366728
UP_KW_DOMAIN	KW-0677~Repeat	179	25.535	0.000170496	ZFP964; CPNE5; PLXND1; WIPF1; AVIL; IFT172; GFI1; KLHL33; WDR86; ZBTB20; MSI2; EPRS; PLB1; IL27RA; PREX2; GRIP1; CDH4; 9130019O22RIK; SALL1; TBC1D31; ADGRA2; RPS6KA2; SCMH1; TNFRSF8; KIF21B; ZFP563; CD177; ARRDC4; PPP1R16B; SCARA3; ZFP979; CD93; PRKCB; TTC21A; ARMCX3; MAG; OBSCN; ADGRB2; MAP1B; MYL3; FETUB; ALPK3; PPEF2; CSPG4B; GRID2IP; CUL9; ZFP985; DDX4; AGAP1; LRRC51; ZFP629; MST1R; CABP1; FB…	485	4487	15344	1.2621	0.00442345	0.00443289	0.00443289
UP_KW_MOLECULAR_FUNCTION	KW-0030~Aminoacyl-tRNA synthetase	8	1.14123	0.000103452	CARS; NARS; WARS; LARS; SARS; GARS; IARS; EPRS	349	39	12158	7.14598	0.0081398	0.00817268	0.00786233
GOTERM_BP_DIRECT	GO:0008652~cellular amino acid biosynthetic process	8	1.14123	4.28924e-06	PSAT1; CTH; PYCR1; ASNS; PHGDH; ALDH18A1; BCAT1; PSPH	569	25	20094	11.3007	0.0123702	0.0124474	0.0124088
UP_KW_PTM	KW-0449~Lipoprotein	47	6.70471	0.000693526	CAMK2A; AKAP7; CABP1; NOL3; PRSS42; HID1; NKD2; ART1; RNF157; GRIP1; CD59B; ARL5C; GLIPR2; GPA33; ALDH3B1; BDKRB2; FYN; APOE; RAB28; NIBAN1; PPP1R16B; 1700019D03RIK; APOBEC3; NOS3; KCNIP3; EPHX2; RAB39B; RAB27A; NMNAT2; SSTR2; P2RX7; FGR; MAG; RNF125; MBLAC2; CCKBR; DLG4; LCK; KCNMA1; CNTN1; PLP1; CNTN2; RECK; ERAS; SPRN; DPEP3; GRID2IP	418	867	12816	1.66209	0.019238	0.0126327	0.0121971
UP_KW_PTM	KW-0564~Palmitate	25	3.56633	0.000871222	CAMK2A; AKAP7; CABP1; GRIP1; GPA33; ALDH3B1; BDKRB2; FYN; PPP1R16B; 1700019D03RIK; NOS3; KCNIP3; NMNAT2; SSTR2; P2RX7; FGR; MAG; MBLAC2; CCKBR; DLG4; LCK; KCNMA1; PLP1; ERAS; GRID2IP	418	365	12816	2.10002	0.0241095	0.0126327	0.0121971
GOTERM_BP_DIRECT	GO:0007283~spermatogenesis	34	4.85021	1.1009e-05	PIWIL2; ZFP105; IHO1; DDX4; SYCP1; RPL10L; MEI4; CHD5; HSF2BP; PRSS42; ADAMTS2; KASH5; SCMH1; NPHP1; MEIOC; RNF17; MOV10L1; ADAD2; CNTD1; BTBD18; RHBDD1; ATP2B4; TTC21A; SSTR2; SHISA6; DAZL; RBP4; CATSPERD; IFT81; AXL; PNLDC1; DMC1; TDRD12; SYCP3	569	513	20094	2.34054	0.0314434	0.0129929	0.0129526
GOTERM_BP_DIRECT	GO:0007129~synapsis	9	1.28388	1.34317e-05	TERB2; IHO1; RNF212B; STAG3; SYCP1; KASH5; MEI4; DMC1; SYCP3	569	40	20094	7.94578	0.0382291	0.0129929	0.0129526
UP_SEQ_FEATURE	DOMAIN:C2H2-type	39	5.56348	2.31098e-05	ZFP964; ZFP623; ZFP941; ZFP985; ZFP105; ZFP268; ZFP422; GFI1; ZBTB20; ZFP629; ZFP709; 9130019O22RIK; SALL1; ZKSCAN7; ZFP385C; ZIC2; ZIC3; GM21411; ZKSCAN4; ZFP563; GM14409; ZBTB18; EGR1; ZFP853; ZFP951; ZFP532; ZFP979; ZFP938; IL17RD; KLF15; ZEB1; ZFP62; ZFP493; INSM1; ZFP993; ZFP992; ZFP991; ZFP990; CREB5	640	649	22511	2.11366	0.0398799	0.0142756	0.0142108
UP_SEQ_FEATURE	DOMAIN:BZIP	9	1.28388	2.43196e-05	DDIT3; CEBPG; CREBRF; ATF5; ATF6; JDP2; BACH2; CREB5; ATF4	640	43	22511	7.36188	0.0419232	0.0142756	0.0142108
UP_SEQ_FEATURE	LIPID:S-palmitoyl cysteine	22	3.13837	3.64196e-05	PPP1R16B; 1700019D03RIK; NOS3; KCNIP3; AKAP7; CABP1; NMNAT2; SSTR2; FGR; GRIP1; MAG; MBLAC2; CCKBR; DLG4; LCK; ALDH3B1; KCNMA1; PLP1; BDKRB2; FYN; ERAS; GRID2IP	640	272	22511	2.84491	0.0621226	0.0160337	0.0159609
UP_SEQ_FEATURE	COMPBIAS:Polar residues	237	33.8088	4.9931e-05	MAP10; WIPF1; 2810408A11RIK; MAML1; GFI1; FLICR; EPRS; BACH2; ZDBF2; BC107364; ALKBH3; MTBP; ADGRA2; KIF21B; MYOZ1; BVES; GPR179; ZFP853; HNF1B; HNF1A; D130020L05RIK; ADGRB2; IFT81; MAP1B; DDIT3; KCTD14; ALPK3; RIN2; ATF6; CSPG4B; TSPYL4; ATF4; GRID2IP; CFAP20DC; CTBP2; SLC35D3; AGAP1; ZFP629; MST1R; 8030474K03RIK; ADAMTS14; FAM124B; STC2; KCNN3; SEC31B; SCAI; CN725425; EGR1; CARMIL2; SLC10A6; BT…	640	6706	22511	1.24308	0.0841757	0.0175857	0.0175058
UP_KW_CELLULAR_COMPONENT	KW-0969~Cilium	20	2.85307	0.000868705	SPAG16; DNAH1; DNAH8; IFT172; ATP2B4; PRAMEL1; DNAH7C; SLC9B1; DNAH7B; AHI1; CATSPERD; IFT81; UBXN10; NPHP1; TEKT2; BBOF1; CEP41; DRC1; CC2D2A; DRC3	521	291	17960	2.36922	0.0358433	0.0182428	0.0173741
GOTERM_MF_DIRECT	GO:0000978~RNA polymerase II core promoter proximal region sequence-specific DNA binding	58	8.27389	7.43335e-05	GFI1; CHD7; ZBTB20; CHD2; BACH2; 9130019O22RIK; SALL1; ZIC2; ZIC3; TEAD1; ZFP563; GM14409; KLF11; ZFP853; MEF2B; TCF15; ZFP979; EN2; SARS; HNF1B; PAX6; HNF1A; KLF15; ZEB1; DDIT3; ZFP493; ATF6; JDP2; ATF4; CREB5; RBPJL; ZFP623; ZFP941; ZFP985; FOXC2; ZFP268; ZFP422; CEBPG; ZFP629; NR2C1; ZKSCAN7; ZKSCAN4; ZBTB18; EGR1; ARNT2; ZFP951; KCNIP3; MGA; NR1D2; EVX1; POU2F2; TBX4; NFATC4; ZFP62; INSM1; ZF…	541	1169	18713	1.71617	0.0621378	0.0213833	0.0212594
GOTERM_BP_DIRECT	GO:0006418~tRNA aminoacylation for protein translation	8	1.14123	3.84908e-05	CARS; NARS; WARS; LARS; SARS; GARS; IARS; EPRS	569	34	20094	8.30931	0.10569	0.0223813	0.0223119
GOTERM_BP_DIRECT	GO:0006865~amino acid transport	10	1.42653	3.85619e-05	SLC7A5; SLC7A7; SLC6A9; SLC7A14; SLC3A2; SLC1A5; SLC7A11; SLC7A10; SLC7A1; SLC7A3	569	59	20094	5.98552	0.105874	0.0223813	0.0223119
UP_KW_PTM	KW-0519~Myristate	15	2.1398	0.00238916	NIBAN1; 1700019D03RIK; NOS3; AKAP7; CABP1; NOL3; NKD2; HID1; FGR; RNF157; RNF125; ARL5C; GLIPR2; LCK; FYN	418	181	12816	2.54091	0.0647829	0.0230952	0.0222989
GOTERM_BP_DIRECT	GO:0006357~regulation of transcription from RNA polymerase II promoter	73	10.4137	6.29967e-05	ZFP964; GFI1; ZBTB20; CHD5; ARRB1; CHD2; BACH2; 9130019O22RIK; SALL1; ZIC2; ZIC3; TEAD1; ZFP563; GM14409; KLF11; ZFP853; MEF2B; TCF15; ZFP979; PRKCB; TSC22D3; ARID5A; EN2; ZFP938; HNF1B; PAX6; HNF1A; KLF15; ZEB1; DDIT3; ZFP493; ATF5; ATF6; JDP2; KDM7A; ATF4; CREB5; RBPJL; ZFP623; ZFP941; ZFP985; FOXC2; ZFP105; ZFP268; ZFP422; CTBP2; MYRF; CEBPG; DBX2; ZFP629; NR2C1; ZFP709; ZKSCAN7; GBX1; ZKSCAN4…	569	1606	20094	1.60521	0.167084	0.0304694	0.0303749
GOTERM_MF_DIRECT	GO:0004812~aminoacyl-tRNA ligase activity	8	1.14123	0.000153698	CARS; NARS; WARS; LARS; SARS; GARS; IARS; EPRS	541	41	18713	6.7492	0.12423	0.0331603	0.0329682
UP_KW_CELLULAR_COMPONENT	KW-1003~Cell membrane	129	18.4023	0.0024713	KCNG4; PLXND1; GPR68; FAIM2; PLB1; GRIP1; CDH4; EDNRA; FRRS1L; ADGRA2; ANPEP; SLC16A7; TNFRSF8; SLC16A9; CAR12; RGS8; BVES; CD177; GPR179; ARRDC4; PPP1R16B; ENTPD3; SLC9B1; GEM; SHISA6; MAG; OBSCN; ADGRB2; CLDN9; TRABD2B; ATF4; GRID2IP; GIPR; ARHGEF28; CHRNA9; LPAR1; SLC1A5; NRADD; ALDH3B1; CDH22; PLEK2; 1700019D03RIK; CARMIL2; SLC16A11; RAB39B; ATP4A; TMEM114; CALY; DLG4; CNTN1; SPIRE1; CNTN2; C…	521	3517	17960	1.2644	0.0987052	0.0345981	0.0329506
UP_SEQ_FEATURE	DOMAIN:bZIP	9	1.28388	0.000132652	DDIT3; CEBPG; CREBRF; ATF5; ATF6; JDP2; BACH2; CREB5; ATF4	640	54	22511	5.86224	0.208334	0.0380141	0.0378414
UP_SEQ_FEATURE	REGION:Basic motif	9	1.28388	0.000151417	DDIT3; CEBPG; CREBRF; ATF5; ATF6; JDP2; BACH2; CREB5; ATF4	640	55	22511	5.75565	0.234071	0.0380141	0.0378414
UP_SEQ_FEATURE	CARBOHYD:N-linked (GlcNAc,,,) asparagine	141	20.1141	0.000172693	ERO1A; PLXND1; AMHR2; GPR68; FAIM2; LCLAT1; PLB1; IL27RA; CRHBP; IL4I1; CDH4; EDNRA; ADGRA2; ANPEP; TNFRSF8; CAR12; BVES; CD177; SCARA3; SLC15A1; ENTPD3; CD93; SHISA6; MAG; ADGRB2; MFNG; HHIPL1; FETUB; ATF6; TRABD2B; PLA1A; DPEP3; HS3ST3A1; GIPR; LPAR1; STC1; SLC1A4; SLC1A5; MST1R; NRADD; ART5; FUT1; FBLN5; ART1; EFNB3; STC2; SLAMF9; CDH22; ST3GAL6; B4GALNT2; B3GALNT1; SLC10A6; WSCD1; LVRN; FN1; …	640	3706	22511	1.33822	0.262242	0.0380141	0.0378414
KEGG_PATHWAY	mmu04020:Calcium signaling pathway	19	2.71041	0.000135192	MCOLN3; NOS3; PRKCB; CAMK2A; ATP2B4; ADCY4; MST1R; RYR3; VEGFA; P2RX7; CACNA1I; EDNRA; PLCB4; PPP3CC; P2RX3; CCKBR; BDKRB2; CD38; FGF22	253	240	8992	2.8137	0.0384498	0.0392058	0.0382595
INTERPRO	IPR013087:Zinc finger C2H2-type/integrase DNA-binding domain	41	5.84879	9.6685e-05	ZFP964; ZFP623; ZFP941; ZFP985; ZFP105; ZFP268; ZFP422; GFI1; ZBTB20; ZFP629; ZFP709; 9130019O22RIK; SALL1; ZKSCAN7; ZFP385C; ZIC2; ZIC3; ZMAT4; GM21411; ZKSCAN4; ZFP563; GM14409; ZBTB18; EGR1; KLF11; ZFP853; ZFP951; ZFP532; ZFP979; ZFP938; IL17RD; KLF15; ZEB1; ZFP62; ZFP493; INSM1; ZFP993; ZFP992; ZFP991; ZFP990; CREB5	585	758	20908	1.93318	0.0912841	0.0478591	0.0478591
GOTERM_BP_DIRECT	GO:0030154~cell differentiation	51	7.27532	0.000117261	PIWIL2; IHO1; CPNE5; CHD5; ZIC2; ZIC3; ANPEP; RNF17; MEF2B; TCF15; TTC21A; PAX6; DUSP6; FGR; IMPACT; OBSCN; ZEB1; CATSPERD; IFT81; LCK; ANGPTL6; GAS7; FOXC2; DDX4; CTBP2; MYRF; ARHGEF28; USH1C; CPLX2; NDRG2; NR2C1; PRSS42; EFNB3; NPHP1; MOV10L1; FYN; SLIT3; FGF22; ADAD2; BTBD18; RHBDD1; NR1D2; VEGFA; NFATC4; DAZL; AHI1; AXL; SMOC1; TDRD12; CSPG5; INSM1	569	1022	20094	1.76227	0.288452	0.0486133	0.0484625
KEGG_PATHWAY	mmu01230:Biosynthesis of amino acids	10	1.42653	0.000343316	PKLR; PSAT1; GPT2; CTH; PYCR1; ASNS; PHGDH; ALDH18A1; BCAT1; PSPH	253	79	8992	4.49892	0.0947815	0.0497809	0.0485793
INTERPRO	IPR004827:Basic-leucine zipper domain	9	1.28388	0.000153981	DDIT3; CEBPG; CREBRF; ATF5; ATF6; JDP2; BACH2; CREB5; ATF4	585	56	20908	5.74396	0.141401	0.0508138	0.0508138
UP_KW_BIOLOGICAL_PROCESS	KW-0718~Serine biosynthesis	3	0.42796	0.00291318	PSAT1; PHGDH; PSPH	348	3	11003	31.6178	0.278738	0.0543794	0.0514663
UP_KW_CELLULAR_COMPONENT	KW-0963~Cytoplasm	174	24.8217	0.00663834	CARS; MAP10; SH3GL3; ALDH1L1; WIPF1; AVIL; RPL10L; HSF2BP; MSI2; EPRS; BACH2; HID1; NARS; ALKBH3; GRIP1; RASSF2; UBASH3B; TUBB3; KIF5C; RPS6KA2; TEKT2; GRB10; MEIOC; UBASH3A; KIF21B; CHAC1; ARHGEF40; PSPH; PRKCB; SARS; NCCRP1; ARMCX3; OBSCN; IFT81; MAP1B; DDIT3; TXNIP; BBOF1; NUPR1; ATF5; RIN2; OPTN; ATF4; CFAP61; CUL9; DDX4; ARHGEF28; AGAP1; LRRC51; GSTT1; CPLX2; NDRG2; PLCXD1; LARS; NPHP1; MOV1…	521	5081	17960	1.18051	0.24402	0.0697026	0.0663834
UP_KW_CELLULAR_COMPONENT	KW-0282~Flagellum	10	1.42653	0.00860973	SPAG16; DNAH1; CATSPERD; DNAH8; TEKT2; ATP2B4; PRAMEL1; DRC1; DRC3; SLC9B1	521	121	17960	2.84894	0.304535	0.0723217	0.0688778
GOTERM_BP_DIRECT	GO:0007141~male meiosis I	7	0.998573	0.000200253	DDX4; BTBD18; RPL10L; DMC1; MEIOC; MOV10L1; HSF2BP	569	31	20094	7.97426	0.440769	0.0726419	0.0724166
UP_SEQ_FEATURE	REGION:Leucine-zipper	12	1.71184	0.000404415	TSC22D3; DDIT3; CEBPG; CREBRF; POU2F2; ATF5; ATF6; RENBP; JDP2; BACH2; CREB5; ATF4	640	114	22511	3.70247	0.509494	0.0791305	0.078771
UP_KW_PTM	KW-0558~Oxidation	5	0.713267	0.012185	ALKBH3; SOAT2; FN1; APOE; PTPN7	418	28	12816	5.47505	0.290557	0.088341	0.0852947
UP_SEQ_FEATURE	LIPID:N-myristoyl glycine	15	2.1398	0.000519998	NIBAN1; 1700019D03RIK; NOS3; AKAP7; CABP1; NOL3; NKD2; HID1; FGR; RNF157; RNF125; ARL5C; GLIPR2; LCK; FYN	640	176	22511	2.99774	0.599865	0.0915716	0.0911556
GOTERM_BP_DIRECT	GO:0007399~nervous system development	27	3.85164	0.000336126	AVIL; CHD5; MST1R; CPLX2; NDRG2; GRIP1; EFNB3; ZIC2; ZIC3; CHN1; NTF3; SLIT3; CHAC1; CAMK1D; PHF10; FN1; MTSS1; VEGFA; IMPACT; ZEB1; AXL; MAP1B; CNTN1; CSPG5; INSM1; KDM7A; GAS7	569	438	20094	2.17693	0.623035	0.0987401	0.0984339
GOTERM_BP_DIRECT	GO:0042552~myelination	10	1.42653	0.000348089	GALC; MAG; NFASC; PLLP; HEXA; NTF3; CNTN1; PLP1; LPAR1; FYN	569	78	20094	4.52751	0.635901	0.0987401	0.0984339
GOTERM_BP_DIRECT	GO:0001974~blood vessel remodeling	8	1.14123	0.000374273	FOXC2; EDNRA; AXL; NOS3; CHD7; BGN; NOL3; VEGFA	569	48	20094	5.88576	0.662552	0.0987401	0.0984339
GOTERM_MF_DIRECT	GO:0022857~transmembrane transporter activity	17	2.42511	0.000714305	SLC15A1; SLC13A3; SLC12A5; SLC45A1; SLC43A3; SLC7A14; SLC16A11; SLC7A11; SLC7A10; SLC7A1; SLC7A3; SLC4A7; SLC7A5; SLC7A7; SLC16A7; SLC16A9; SLC13A5	541	221	18713	2.66074	0.460259	0.0995809	0.0990039
GOTERM_MF_DIRECT	GO:0003700~transcription factor activity; sequence-specific DNA binding	34	4.85021	0.000778674	RBPJL; FOXC2; ZFP105; MYRF; GFI1; NR2C1; AFF1; BACH2; T; ZIC2; ZIC3; TEAD1; EGR1; ARNT2; KLF11; ZFP853; MEF2B; MGA; PAX6; HNF1B; NR1D2; HNF1A; POU2F2; TBX4; KLF15; NFATC4; DDIT3; CREBRF; INSM1; ATF5; ATF6; JDP2; ATF4; CREB5	541	631	18713	1.86378	0.489445	0.0995809	0.0990039
GOTERM_MF_DIRECT	GO:0000981~RNA polymerase II transcription factor activity; sequence-specific DNA binding	52	7.41797	0.000807724	ZFP964; BACH2; 9130019O22RIK; SALL1; ZIC2; ZIC3; TEAD1; ZFP563; GM14409; KLF11; MEF2B; TCF15; ZFP979; EN2; ZFP938; HNF1B; PAX6; HNF1A; KLF15; ZEB1; ZFP493; ATF6; JDP2; ATF4; CREB5; RBPJL; ZFP623; ZFP941; ZFP985; FOXC2; ZFP105; MYRF; CEBPG; DBX2; ZFP709; ZKSCAN7; GBX1; ZKSCAN4; ZBTB18; EGR1; ARNT2; ZFP951; MGA; EVX1; POU2F2; TBX4; NFATC4; CREBRF; ZFP992; ZFP991; VSX2; ZFP990	541	1117	18713	1.61026	0.502096	0.0995809	0.0990039
GOTERM_BP_DIRECT	GO:1990511~piRNA biosynthetic process	4	0.570613	0.000421608	PIWIL2; DDX4; BTBD18; PNLDC1	569	6	20094	23.5431	0.705879	0.101959	0.101643
KEGG_PATHWAY	mmu04022:cGMP-PKG signaling pathway	14	1.99715	0.00113032	MEF2B; NOS3; PDE3B; ATP2B4; ADCY4; NFATC4; EDNRA; PLCB4; PPP3CC; KCNMA1; BDKRB2; ATF4; CNGB1; CREB5	253	173	8992	2.87619	0.279622	0.109265	0.106627
UP_SEQ_FEATURE	MOTIF:'KMSKS' region	5	0.713267	0.000683982	CARS; WARS; LARS; IARS; EPRS	640	15	22511	11.7245	0.700279	0.109499	0.109002
UP_KW_BIOLOGICAL_PROCESS	KW-0744~Spermatogenesis	17	2.42511	0.00713893	PIWIL2; IHO1; DDX4; BTBD18; RHBDD1; RPL10L; TTC21A; CHD5; PRSS42; DAZL; CATSPERD; IFT81; NPHP1; RNF17; TDRD12; MOV10L1; ADAD2	348	256	11003	2.09962	0.551761	0.114223	0.108104
SMART	SM00355:ZnF_C2H2	39	5.56348	0.000664802	ZFP964; ZFP623; ZFP941; ZFP985; ZFP105; ZFP268; ZFP422; GFI1; ZBTB20; ZFP629; ZFP709; 9130019O22RIK; SALL1; ZKSCAN7; ZFP385C; ZIC2; ZIC3; ZMAT4; GM21411; ZKSCAN4; ZFP563; GM14409; ZBTB18; EGR1; KLF11; ZFP853; ZFP951; ZFP532; ZFP979; ZFP938; KLF15; ZEB1; ZFP62; ZFP493; INSM1; ZFP993; ZFP992; ZFP991; ZFP990	329	713	10615	1.76481	0.136106	0.126022	0.126022
SMART	SM00338:BRLZ	8	1.14123	0.00114565	DDIT3; CEBPG; ATF5; ATF6; JDP2; BACH2; CREB5; ATF4	329	53	10615	4.8701	0.222902	0.126022	0.126022
GOTERM_BP_DIRECT	GO:0043525~positive regulation of neuron apoptotic process	10	1.42653	0.000605172	HRK; EGR1; DDIT3; KCNMA1; ITGA1; NUPR1; OPTN; TNFRSF1A; ATF4; NFATC4	569	84	20094	4.20412	0.827394	0.135093	0.134674
UP_KW_MOLECULAR_FUNCTION	KW-0112~Calmodulin-binding	11	1.56919	0.00841006	INVS; PPP3CC; CAMK1D; OBSCN; NOS3; CTH; CAMK2A; ATP2B4; KCNN3; RYR3; SNTB1	349	144	12158	2.66113	0.486859	0.142393	0.136985
UP_KW_MOLECULAR_FUNCTION	KW-0010~Activator	31	4.42225	0.00959538	RBPJL; FOXC2; MYRF; MAML1; CEBPG; NR2C1; BACH2; ZIC2; ZIC3; PCBD1; TEAD1; EGR1; KLF11; MEF2B; TCF15; ARID5A; TET1; HNF1B; NR1D2; HNF1A; POU2F2; KLF15; NFATC4; ZEB1; DDIT3; NUPR1; ATF5; ATF6; VSX2; ATF4; CREB5	349	668	12158	1.61667	0.533126	0.142393	0.136985
UP_KW_MOLECULAR_FUNCTION	KW-0217~Developmental protein	44	6.27675	0.00976316	PIWIL2; INVS; FOXC2; DDX4; PLXND1; IFT172; NDRG2; LCLAT1; EFNB3; ZIC2; ZIC3; ANPEP; SCMH1; RNF17; MOV10L1; LRIG3; SLIT3; FYN; BVES; ZBTB18; FARP1; AMN; TCF15; SPRY4; EN2; PAX6; EVX1; TBX4; VEGFA; NFATC4; DAZL; AHI1; OBSCN; CATSPERD; ANGPTL6; IFT81; SMOC1; MFNG; TDRD12; CSPG5; ALPK3; INSM1; VSX2; GAS7	349	1044	12158	1.46821	0.539333	0.142393	0.136985
UP_KW_MOLECULAR_FUNCTION	KW-9996~Developmental protein	44	6.27675	0.00976316	PIWIL2; INVS; FOXC2; DDX4; PLXND1; IFT172; NDRG2; LCLAT1; EFNB3; ZIC2; ZIC3; ANPEP; SCMH1; RNF17; MOV10L1; LRIG3; SLIT3; FYN; BVES; ZBTB18; FARP1; AMN; TCF15; SPRY4; EN2; PAX6; EVX1; TBX4; VEGFA; NFATC4; DAZL; AHI1; OBSCN; CATSPERD; ANGPTL6; IFT81; SMOC1; MFNG; TDRD12; CSPG5; ALPK3; INSM1; VSX2; GAS7	349	1044	12158	1.46821	0.539333	0.142393	0.136985
UP_KW_MOLECULAR_FUNCTION	KW-0505~Motor protein	10	1.42653	0.0123528	MYO15; DNAH1; DNAH8; KIF5C; MYL3; KIF24; KIF1A; KIF21B; DNAH7C; DNAH7B	349	130	12158	2.67974	0.625418	0.142393	0.136985
UP_KW_MOLECULAR_FUNCTION	KW-0560~Oxidoreductase	29	4.13695	0.0126171	ERO1A; ALDH1L1; CTBP2; ALDH1L2; LOXL1; DHTKD1; ALKBH3; CYB5R2; CYB5R1; IL4I1; FADS6; ALDH3B1; HSD17B1; PHGDH; CRYM; DUS4L; DUOX2; NOS3; DHDH; PYCR1; TET1; ENOX1; CYP27A1; CYP26A1; CRYZL2; MTHFD2; CRYZL1; ALDH18A1; KDM7A	349	625	12158	1.61642	0.633256	0.142393	0.136985
UP_KW_MOLECULAR_FUNCTION	KW-0032~Aminotransferase	4	0.570613	0.0160295	PSAT1; GPT2; ABAT; BCAT1	349	19	12158	7.33404	0.721013	0.155048	0.14916
UP_KW_MOLECULAR_FUNCTION	KW-0436~Ligase	10	1.42653	0.0176636	CARS; NARS; WARS; LARS; ACSL6; SARS; ASNS; GARS; IARS; EPRS	349	138	12158	2.5244	0.755343	0.155048	0.14916
UP_SEQ_FEATURE	MOTIF:'HIGH' region	5	0.713267	0.00113993	CARS; WARS; LARS; IARS; EPRS	640	17	22511	10.3451	0.865819	0.167285	0.166525
KEGG_PATHWAY	mmu00970:Aminoacyl-tRNA biosynthesis	8	1.14123	0.00237627	CARS; NARS; WARS; LARS; SARS; GARS; IARS; EPRS	253	66	8992	4.30806	0.498393	0.17228	0.168121
UP_KW_BIOLOGICAL_PROCESS	KW-0443~Lipid metabolism	34	4.85021	0.0134943	DAGLA; GSTP1; HEXA; VLDLR; FUT1; LCLAT1; PRKAG3; PLB1; CYB5R2; CYB5R1; FADS6; ALDH3B1; HSD17B1; B3GALNT1; IAH1; PTGIS; PLA2G2E; EPHX2; ACSL6; SLC16A11; AIG1; TTC39B; GALC; CYP27A1; CYP26A1; MBLAC2; PLCB4; SOAT2; CTH; ACOT2; BCAT1; ST6GALNAC3; CERS1; PLA1A	348	701	11003	1.53353	0.78165	0.17774	0.168218
UP_KW_BIOLOGICAL_PROCESS	KW-0524~Neurogenesis	17	2.42511	0.0142827	CAMK1D; PHF10; CHD5; NDRG2; CPLX2; IMPACT; ZEB1; EFNB3; ZIC2; ZIC3; CHN1; CSPG5; SLIT3; CHAC1; INSM1; KDM7A; GAS7	348	277	11003	1.94044	0.800351	0.17774	0.168218
KEGG_PATHWAY	mmu04912:GnRH signaling pathway	9	1.28388	0.00363888	EGR1; PLCB4; PRKCB; MMP2; CAMK2A; ADCY4; SOS2; MAPK12; ATF4	253	90	8992	3.55415	0.652572	0.178591	0.17428
KEGG_PATHWAY	mmu04010:MAPK signaling pathway	18	2.56776	0.00369498	GADD45A; PRKCB; ARRB1; MAPK12; DUSP6; VEGFA; TNFRSF1A; CACNA1I; CACNG7; PPP3CC; TAOK3; DDIT3; RPS6KA2; NTF3; PTPN7; SOS2; FGF22; ATF4	253	294	8992	2.17601	0.6582	0.178591	0.17428
KEGG_PATHWAY	mmu04728:Dopaminergic synapse	11	1.56919	0.00457637	PPP3CC; PLCB4; CALY; KIF5C; PRKCB; CAMK2A; ARRB1; MAPK12; SLC6A3; CREB5; ATF4	253	135	8992	2.89597	0.735574	0.189592	0.185016
UP_KW_PTM	KW-0325~Glycoprotein	149	21.2553	0.0342479	ERO1A; PLXND1; AMHR2; GPR68; FAIM2; LCLAT1; PLB1; IL27RA; CRHBP; IL4I1; CDH4; EDNRA; ADGRA2; ANPEP; TNFRSF8; CAR12; BVES; CD177; SCARA3; SLC15A1; ENTPD3; CD93; SHISA6; MAG; OBSCN; ADGRB2; MFNG; HHIPL1; FETUB; ATF6; CSPG4B; TRABD2B; PLA1A; DPEP3; HS3ST3A1; GIPR; CHRNA9; LPAR1; STC1; SLC1A4; SLC1A5; MST1R; NRADD; ART5; FUT1; FBLN5; ART1; ADAMTS14; EFNB3; STC2; SLAMF9; CDH22; ST3GAL6; APOE; B4GALNT2…	418	4008	12816	1.13982	0.62309	0.198638	0.191788
GOTERM_CC_DIRECT	GO:0009925~basal plasma membrane	8	1.14123	0.00160861	SLC7A5; SLC6A9; TRF; SLC3A2; SLC1A5; MST1R; SLC7A1; ITGA9	589	62	21179	4.63968	0.528495	0.211644	0.209378
GOTERM_CC_DIRECT	GO:0000800~lateral element	5	0.713267	0.00199948	STAG3; SYCP1; KASH5; MEI4; SYCP3	589	20	21179	8.98939	0.607294	0.211644	0.209378
GOTERM_CC_DIRECT	GO:0000802~transverse filament	3	0.42796	0.002266	STAG3; SYCP1; SYCP3	589	3	21179	35.9576	0.653344	0.211644	0.209378
UP_SEQ_FEATURE	TOPO_DOM:Cytoplasmic	120	17.1184	0.00187048	KCNG4; PLXND1; AMHR2; GPR68; PLB1; IL27RA; CDH4; EDNRA; ADGRA2; ANPEP; SLC16A7; TNFRSF8; SLC16A9; CAR12; BVES; SCARA3; SLC15A1; ENTPD3; CD93; ACSL6; SHISA6; ARMCX3; PPP1R3F; MAG; ADGRB2; CLDN9; SOAT2; RGS9BP; MFNG; ATF6; TRABD2B; HS3ST3A1; GIPR; RNF180; LPAR1; SLC1A4; SLC1A5; MST1R; NRADD; FUT1; EFNB3; KASH5; SLAMF9; CDH22; ST3GAL6; B4GALNT2; KCNF1; B3GALNT1; SLC10A6; ATP8B3; LVRN; RHBDD1; SLC16A…	640	3252	22511	1.29791	0.963006	0.240334	0.239242
UP_SEQ_FEATURE	TOPO_DOM:Extracellular	93	13.2668	0.00191066	GPR27; DAGLA; KCNG4; PLXND1; AMHR2; GPR68; SLC7A11; VLDLR; PLB1; SLC6A3; IL27RA; CDH4; EDNRA; GRM6; ADGRA2; ANPEP; MRC1; BDKRB2; SLC16A7; TNFRSF8; CD38; CAR12; BVES; SCARF1; CD177; AMN; SCARA3; SLC15A1; SLC13A3; ENTPD3; CD93; PLLP; ITGA2; ITGA1; IL17RD; SSTR2; SHISA6; TNFRSF1A; SLC7A5; PPP1R3F; MAG; CCKBR; IGDCC4; ADGRB2; CATSPERD; CLDN9; RGS9BP; KCNMA1; CDH15; TRABD2B; ITGA9; DDR2; TMPRSS9; SLC2…	640	2408	22511	1.35844	0.965538	0.240334	0.239242
GOTERM_CC_DIRECT	GO:0030425~dendrite	30	4.2796	0.00341734	ERO1A; CAMK2A; ADCY4; SLC1A4; CABP1; CPLX2; GRIP1; TRIM9; CRHBP; TUBB3; GRM6; KIF5C; NTF3; FYN; APOE; KIF1A; KIF21B; RGS8; SAMD4; FARP1; ARHGEF15; KCNIP3; RAB27A; NFASC; MLPH; PLCB4; DLG4; MAP1B; BGLAP3; KCNMA1	589	607	21179	1.77714	0.797827	0.242757	0.240158
GOTERM_CC_DIRECT	GO:0043005~neuron projection	29	4.13695	0.00369436	DOC2A; CPNE5; AVIL; CAMK2A; CHRNA9; LPAR1; ABAT; SLC6A3; GRIP1; CACNA1I; CACNG7; KIF5C; KCNN3; KIF1A; PSPH; SAMD4; FARP1; RIC3; SLC12A5; ITGA1; ATP2B4; RAB39B; SSTR2; P2RX7; P2RX3; DLG4; RGS9BP; CNTN2; ATF4	589	583	21179	1.78863	0.822442	0.242757	0.240158
GOTERM_CC_DIRECT	GO:0031514~motile cilium	13	1.85449	0.00418754	SPAG16; CFAP61; DNAH1; DNAH8; IFT172; ATP2B4; PRAMEL1; SLC9B1; CATSPERD; NPHP1; TEKT2; DRC1; DRC3	589	178	21179	2.62611	0.859098	0.242757	0.240158
GOTERM_CC_DIRECT	GO:0099523~presynaptic cytosol	5	0.713267	0.0046784	TRIM9; PPP3CC; CTBP2; PRKCB; CAMK2A	589	25	21179	7.19151	0.888077	0.242757	0.240158
GOTERM_BP_DIRECT	GO:0051321~meiotic cell cycle	16	2.28245	0.00117757	PIWIL2; CNTD1; IHO1; DDX4; SYCP1; MEI4; TERB2; SYCE1; STAG3; KASH5; DMC1; TDRD12; MEIOC; MOV10L1; SYCP3; SHOC1	569	214	20094	2.64034	0.967265	0.244092	0.243335
GOTERM_MF_DIRECT	GO:0015175~neutral amino acid transmembrane transporter activity	5	0.713267	0.00229961	SLC7A5; SLC3A2; SLC1A4; SLC1A5; SLC7A10	541	20	18713	8.64741	0.862873	0.24807	0.246633
UP_KW_MOLECULAR_FUNCTION	KW-0734~Signal transduction inhibitor	5	0.713267	0.0314289	SOCS2; RGS9BP; ARRB1; RGS8; SCAI	349	42	12158	4.14722	0.919761	0.248289	0.23886
KEGG_PATHWAY	mmu01100:Metabolic pathways	62	8.84451	0.00746019	ALDH1L1; PDE3B; QPRT; COX4I2; HEXA; ABAT; EPRS; LCLAT1; ALDH1L2; PLB1; DHTKD1; IL4I1; ANPEP; CD38; PHGDH; CAR12; CHAC1; PSPH; PTGIS; ENTPD3; GPT2; ACSL6; DHDH; RENBP; SIRT3; CYP27A1; PLCB4; MTHFD2; ACOT2; BCAT1; ACSBG3; ST6GALNAC3; CERS1; GSTP3; INPP1; GSTP1; ADCY4; GSTT1; FUT1; ALDH3B1; HSD17B1; ST3GAL6; PCBD1; PCK2; B3GALNT1; PLA2G2E; GCH1; PKLR; NOS3; EPHX2; PYCR1; ASNS; NMNAT2; AGMAT; GNMT; G…	253	1620	8992	1.36023	0.886001	0.249191	0.243176
KEGG_PATHWAY	mmu04925:Aldosterone synthesis and secretion	9	1.28388	0.0077335	CACNA1I; DAGLA; PLCB4; PRKCB; CAMK2A; ATP2B4; ADCY4; CREB5; ATF4	253	102	8992	3.13601	0.894752	0.249191	0.243176
KEGG_PATHWAY	mmu04926:Relaxin signaling pathway	10	1.42653	0.0102178	PLCB4; NOS3; MMP2; ADCY4; ARRB1; SOS2; MAPK12; VEGFA; CREB5; ATF4	253	129	8992	2.75516	0.949126	0.260536	0.254247
KEGG_PATHWAY	mmu04911:Insulin secretion	8	1.14123	0.0102368	PLCB4; PRKCB; CAMK2A; KCNMA1; ADCY4; KCNN3; CREB5; ATF4	253	86	8992	3.30619	0.949408	0.260536	0.254247
KEGG_PATHWAY	mmu04921:Oxytocin signaling pathway	11	1.56919	0.0107808	CACNG7; PPP3CC; PLCB4; PRKCB; NOS3; CAMK2A; ADCY4; CD38; RYR3; PRKAG3; NFATC4	253	153	8992	2.55527	0.956864	0.260536	0.254247
UP_KW_PTM	KW-1015~Disulfide bond	123	17.5464	0.0561008	ERO1A; PLXND1; AMHR2; GPR68; ABAT; C330018D20RIK; LOXL1; BACH2; CRHBP; IL4I1; EDNRA; ADGRA2; ANPEP; TNFRSF8; CAR12; ENTPD3; CD93; RBP4; MAG; OBSCN; ADGRB2; MFNG; TXNIP; HHIPL1; FETUB; ALPK3; PLA1A; DPEP3; HS3ST3A1; GIPR; HTRA3; CHRNA9; LPAR1; STC1; MST1R; ART5; FBLN5; ART1; ADAMTS14; EFNB3; STC2; SLAMF9; CTSA; FN1; CHCHD10; RAB27A; GDF1; NR1D2; BGLAP3; CNTN1; CNTN2; CSPG5; LRRN1; FBN1; GPR27; HEX…	418	3302	12816	1.1421	0.801428	0.271154	0.261804
UP_KW_MOLECULAR_FUNCTION	KW-0238~DNA-binding	58	8.27389	0.0402657	MCM8; SYCP1; GFI1; CHD7; ZBTB20; CHD5; CHD2; BACH2; SALL1; ZIC2; ZIC3; TEAD1; KLF11; ZFP532; MEF2B; TCF15; ARID5A; EN2; SARS; TET1; HNF1B; PAX6; HNF1A; KLF15; AIM2; ZEB1; SETBP1; DDIT3; DMC1; NUPR1; ATF5; ATF6; JDP2; ATF4; CREB5; RBPJL; FOXC2; ZFP422; MYRF; CEBPG; ZFP629; NR2C1; GBX1; RNF138; ZMAT4; SHOC1; ZBTB18; EGR1; ARNT2; MGA; NR1D2; EVX1; POU2F2; TBX4; NFATC4; SYCP3; INSM1; VSX2	349	1588	12158	1.27237	0.961102	0.288816	0.277848
UP_KW_MOLECULAR_FUNCTION	KW-0378~Hydrolase	62	8.84451	0.0438708	PIWIL2; DAGLA; MCM8; PDE3B; CHD7; HEXA; CHD5; CHD2; PLB1; ADAMTS2; PPP3CC; UBASH3B; ANPEP; MMP28; MACROD1; CD38; PSPH; APOBEC3; IAH1; ENTPD3; MMP2; DUSP6; MBLAC2; PLCB4; MTHFD2; PNLDC1; ACOT2; GARS; PPEF2; TRABD2B; ERAS; PLA1A; DPEP3; OTUB2; TMPRSS9; DDX4; MINDY4; MYRF; INPP1; USP11; HTRA3; BPHL; PRSS42; ATXN3; IL1RL2; ADAMTS14; MOV10L1; TASP1; SHOC1; CTSA; PLA2G2E; GCH1; LVRN; EPHX2; RHBDD1; RAB…	349	1724	12158	1.25283	0.971106	0.288816	0.277848
GOTERM_MF_DIRECT	GO:0046872~metal ion binding	130	18.5449	0.00303953	ZFP964; CARS; CPNE5; AMHR2; GFI1; ZBTB20; ABAT; EPRS; LOXL1; ALKBH3; CDH4; 9130019O22RIK; SALL1; ANPEP; CAR12; ZFP563; PSPH; ZFP979; PRKCB; CYP27A1; OBSCN; RNF125; PNLDC1; MFNG; PPEF2; TRABD2B; OPTN; DPEP3; CUL9; ZFP985; ARHGEF28; RNF180; AGAP1; ZFP629; SLC1A5; CABP1; ADAMTS14; ZMAT4; CDH22; PCK2; ZBTB18; EGR1; ATP8B3; PHF10; LVRN; EPHX2; NR1D2; CYP26A1; ATP4A; ZFP62; BGLAP3; ZFP993; ZFP992; DZIP…	541	3577	18713	1.2571	0.927713	0.291457	0.289769
GOTERM_BP_DIRECT	GO:0006874~cellular calcium ion homeostasis	11	1.56919	0.00157559	SLC24A1; EDNRA; PRKCB; STC2; EFHC1; ATP2B4; STC1; APOE; RYR3; HERPUD1; ATF4	569	115	20094	3.37792	0.989704	0.296797	0.295876
GOTERM_BP_DIRECT	GO:0006629~lipid metabolic process	36	5.13552	0.00163637	DAGLA; GSTP1; HEXA; VLDLR; PLCXD1; FUT1; LCLAT1; PRKAG3; PLB1; CYB5R2; CYB5R1; FADS6; ALDH3B1; HSD17B1; APOE; B3GALNT1; IAH1; PTGIS; PLA2G2E; EPHX2; PLCL1; ACSL6; SLC16A11; NR1D2; AIG1; TTC39B; GALC; CYP27A1; CYP26A1; MBLAC2; SOAT2; CTH; ACOT2; BCAT1; ST6GALNAC3; PLA1A	569	728	20094	1.74633	0.991371	0.296797	0.295876
GOTERM_BP_DIRECT	GO:0007275~multicellular organism development	49	6.99001	0.00175437	PIWIL2; INVS; PLXND1; IFT172; LCLAT1; ZIC2; ZIC3; ANPEP; SCMH1; HYDIN; RNF17; BVES; AMN; TCF15; EN2; PAX6; OBSCN; CATSPERD; IFT81; ANGPTL6; MFNG; ALPK3; DDR2; GAS7; FOXC2; DDX4; MST1R; NDRG2; EFNB3; CDH22; MOV10L1; LRIG3; FYN; SLIT3; ZBTB18; FARP1; SPRY4; EVX1; TBX4; VEGFA; NFATC4; DAZL; AHI1; AXL; SMOC1; TDRD12; CSPG5; INSM1; VSX2	569	1095	20094	1.58029	0.993877	0.299481	0.298552
UP_KW_BIOLOGICAL_PROCESS	KW-0037~Angiogenesis	10	1.42653	0.0269813	WARS; PLXND1; ADGRA2; ANGPTL6; ANPEP; MMP2; PDE3B; FN1; RASIP1; VEGFA	348	135	11003	2.34206	0.953272	0.30219	0.286001
GOTERM_BP_DIRECT	GO:0007628~adult walking behavior	7	0.998573	0.00199346	EFNB3; GBX1; CHD7; KCNMA1; HEXA; CNTN2; HIPK2	569	47	20094	5.25962	0.996944	0.321177	0.320181
GOTERM_BP_DIRECT	GO:0009612~response to mechanical stimulus	8	1.14123	0.00214209	P2RX7; P2RX3; LCK; MAP1B; MMP2; TXNIP; ASNS; PSPH	569	64	20094	4.41432	0.998017	0.321177	0.320181
GOTERM_BP_DIRECT	GO:0001666~response to hypoxia	15	2.1398	0.0022599	EGR1; ARNT2; PTGIS; PKLR; ITGA2; MMP2; ABAT; NOL3; APOLD1; VEGFA; EDNRA; P2RX3; KCNMA1; ACOT2; CD38	569	206	20094	2.57145	0.998592	0.321177	0.320181
GOTERM_BP_DIRECT	GO:0098970~postsynaptic neurotransmitter receptor diffusion trapping	4	0.570613	0.00232416	CACNG7; DLG4; CAMK2A; SHISA6	569	10	20094	14.1258	0.998832	0.321177	0.320181
GOTERM_BP_DIRECT	GO:0048813~dendrite morphogenesis	7	0.998573	0.00247574	PREX2; FARP1; CAMK2A; TET1; FYN; VLDLR; NFATC4	569	49	20094	5.04494	0.999249	0.325286	0.324277
GOTERM_BP_DIRECT	GO:0036159~inner dynein arm assembly	5	0.713267	0.00257808	DNAH1; TEKT2; ZMYND10; DNAH7C; DNAH7B	569	21	20094	8.40823	0.999442	0.325286	0.324277
GOTERM_CC_DIRECT	GO:0016324~apical plasma membrane	22	3.13837	0.00786909	SLC15A1; AMN; FN1; RAB27A; STC1; TRF; AKAP7; EMP2; SLC3A2; SLC7A1; PLB1; SLC4A7; ATP4A; SLC7A5; TMEM114; HAX1; SLC6A9; CNKSR3; KCNMA1; ZMYND10; DUOX2; DDR2	589	423	21179	1.87013	0.975013	0.338049	0.33443
GOTERM_CC_DIRECT	GO:0005929~cilium	21	2.99572	0.00796262	SPAG16; DNAH1; DNAH8; IFT172; ATP2B4; USH1C; TTC21A; PRAMEL1; SLC9B1; AHI1; CATSPERD; IFT81; UBXN10; NPHP1; EFHC1; TEKT2; BBOF1; CEP41; DRC1; CC2D2A; DRC3	589	397	21179	1.90204	0.976089	0.338049	0.33443
GOTERM_MF_DIRECT	GO:0005524~ATP binding	63	8.98716	0.00401205	CARS; AMHR2; MCM8; CHD7; CHD5; CHD2; EPRS; PRKAG3; NARS; KIF5C; RPS6KA2; KIF1A; KIF21B; CAMK1D; WARS; ENTPD3; RIPK3; PRKCB; ACSL6; SARS; UBE2QL1; KIF24; TEX14; RENBP; DNAH7C; DNAH7B; FGR; OBSCN; LCK; DMC1; BMP2K; GARS; TRIB3; ALPK3; DDR2; CUL9; NIM1K; DNAH1; DDX4; DNAH8; CAMK2A; ADCY4; ARHGAP33OS; MST1R; LARS; MOV10L1; FYN; MYO15; ATP8B3; PKLR; ATP2B4; ASNS; NMNAT2; MAPK12; HIPK2; P2RX7; ATP4A; P…	541	1529	18713	1.42521	0.968863	0.344901	0.342903
GOTERM_MF_DIRECT	GO:0000166~nucleotide binding	69	9.84308	0.00458597	CARS; AMHR2; MCM8; CHD7; CHD5; CHD2; EPRS; PRKAG3; NARS; ARL5C; TUBB3; RPS6KA2; KIF1A; KIF21B; BVES; CAMK1D; WARS; RIPK3; PRKCB; ACSL6; DHDH; SARS; UBE2QL1; KIF24; TEX14; GEM; FGR; OBSCN; LCK; DMC1; BMP2K; GARS; ERAS; DDR2; CUL9; POPDC3; NIM1K; DNAH1; DDX4; DNAH8; CAMK2A; ADCY4; AKAP7; AGAP1; MST1R; RHOBTB1; LARS; MOV10L1; FYN; RAB28; PCK2; MYO15; ATP8B3; GCH1; PKLR; ATP2B4; ASNS; RAB39B; RAB27A;…	541	1717	18713	1.39003	0.981066	0.344901	0.342903
GOTERM_MF_DIRECT	GO:0003824~catalytic activity	22	3.13837	0.00479584	ALDH1L1; APOBEC3; CAMK1D; GCH1; PKLR; GPT2; EPHX2; QPRT; SLC3A2; ABAT; NMNAT2; EPRS; ALDH1L2; GALC; GSTZ1; MTHFD2; PSAT1; CTH; HHIPL1; ALDH18A1; BCAT1; DUS4L	541	390	18713	1.95121	0.984216	0.344901	0.342903
UP_KW_MOLECULAR_FUNCTION	KW-0678~Repressor	24	3.42368	0.0572413	ZBTB18; KLF11; CTBP2; KCNIP3; MGA; ARID5A; TET1; NR1D2; NR2C1; BACH2; IMPACT; ZEB1; SALL1; ZIC2; DDIT3; SCMH1; CREBRF; INSM1; JDP2; TRIM66; SCAI; VSX2; ATF4; SAMD4	349	566	12158	1.47717	0.990502	0.347851	0.334641
KEGG_PATHWAY	mmu04935:Growth hormone synthesis; secretion and action	9	1.28388	0.0160735	SOCS2; PLCB4; PRKCB; ADCY4; SSTR2; SOS2; MAPK12; CREB5; ATF4	253	116	8992	2.75753	0.990897	0.356174	0.347577
KEGG_PATHWAY	mmu04971:Gastric acid secretion	7	0.998573	0.0183531	ATP4A; PLCB4; CCKBR; PRKCB; CAMK2A; ADCY4; SSTR2	253	75	8992	3.31721	0.995354	0.356174	0.347577
KEGG_PATHWAY	mmu05417:Lipid and atherosclerosis	13	1.85449	0.0184228	ERO1A; NOS3; CAMK2A; MIB2; VLDLR; POU2F2; MAPK12; TNFRSF1A; PLCB4; PPP3CC; DDIT3; ATF6; ATF4	253	216	8992	2.13907	0.995449	0.356174	0.347577
UP_KW_MOLECULAR_FUNCTION	KW-0407~Ion channel	16	2.28245	0.0667524	KCNF1; MCOLN3; KCNG4; PLLP; KCNIP3; CHRNA9; RYR3; P2RX7; CACNA1I; CACNG7; P2RX3; KCNS1; KCNMA1; KCTD14; LRRC8D; KCNN3	349	342	12158	1.62979	0.995737	0.376674	0.36237
UP_KW_BIOLOGICAL_PROCESS	KW-0834~Unfolded protein response	5	0.713267	0.0393884	DDIT3; CREBRF; CHAC1; ATF6; HERPUD1	348	41	11003	3.85583	0.988899	0.401046	0.379561
KEGG_PATHWAY	mmu04933:AGE-RAGE signaling pathway in diabetic complications	8	1.14123	0.0230836	EGR1; PLCB4; PRKCB; NOS3; MMP2; FN1; MAPK12; VEGFA	253	101	8992	2.81517	0.998855	0.402451	0.392737
KEGG_PATHWAY	mmu05022:Pathways of neurodegeneration - multiple diseases	22	3.13837	0.0236134	DNAH1; DNAH8; PRKCB; CAMK2A; COX4I2; RAB39B; RYR3; MAPK12; DNAH7C; SLC6A3; TNFRSF1A; DNAH7B; ATXN3; PLCB4; PPP3CC; TUBB3; DLG4; KIF5C; DDIT3; ATF6; OPTN; ATF4	253	471	8992	1.66011	0.999022	0.402451	0.392737
KEGG_PATHWAY	mmu00260:Glycine; serine and threonine metabolism	5	0.713267	0.0249797	PSAT1; CTH; PHGDH; PSPH; GNMT	253	40	8992	4.44269	0.999348	0.402451	0.392737
GOTERM_CC_DIRECT	GO:0043218~compact myelin	3	0.42796	0.0107173	MAG; CD59B; PLLP	589	6	21179	17.9788	0.993474	0.405624	0.401281
GOTERM_CC_DIRECT	GO:0098978~glutamatergic synapse	25	3.56633	0.0112915	NAPB; SH3GL3; CTBP2; CAMK2A; CABP1; CPLX2; NDRG2; GRIP1; CACNG7; EFNB3; PPP3CC; ADAM23; SLC16A7; FYN; APOE; FARP1; CADPS; ATP2B4; SHISA6; PLCB4; CALY; DLG4; LCK; KCNMA1; CSPG5	589	522	21179	1.72211	0.995024	0.405624	0.401281
KEGG_PATHWAY	mmu04922:Glucagon signaling pathway	8	1.14123	0.02659	PPP3CC; PLCB4; PDE3B; CAMK2A; PRKAG3; CREB5; PCK2; ATF4	253	104	8992	2.73396	0.999597	0.405848	0.396051
GOTERM_BP_DIRECT	GO:0055085~transmembrane transport	24	3.42368	0.00338882	KCNF1; SLC15A1; SLC13A3; KCNG4; SLC12A5; SLC45A1; SLC43A3; SLC7A14; SLC16A11; SLC7A11; SLC7A10; SLC7A1; RYR3; SLC9B1; SLC7A3; SLC4A7; SLC7A5; SLC7A7; KCNS1; KCNMA1; SLC16A7; SLC16A9; SLC13A5; SLC12A8	569	437	20094	1.93947	0.999947	0.409765	0.408494
UP_KW_MOLECULAR_FUNCTION	KW-0482~Metalloprotease	9	1.28388	0.0794559	ADAMTS14; ADAMTS2; LVRN; ANPEP; MMP2; AGBL2; MMP28; TRABD2B; DPEP3	349	156	12158	2.00981	0.998556	0.418468	0.402577
UP_KW_LIGAND	KW-0521~NADP	14	1.99715	0.0223971	ALDH1L1; NOS3; DHDH; PYCR1; ART5; ALDH1L2; ART1; MTHFD2; HSD17B1; CRYZL1; CD38; ALDH18A1; CRYM; DUOX2	255	181	6582	1.99649	0.547428	0.434541	0.434541
UP_KW_LIGAND	KW-0520~NAD	15	2.1398	0.0248309	CTBP2; NMNAT2; ART5; SIRT3; ENOX1; ART1; CYB5R2; CYB5R1; IL1RL2; MTHFD2; ALDH3B1; HSD17B1; CD38; PHGDH; CRYM	255	203	6582	1.90727	0.585239	0.434541	0.434541
UP_KW_DOMAIN	KW-0863~Zinc-finger	60	8.5592	0.0405595	GFI1; ZBTB20; CHD5; ZC3H6; RNF157; TRIM9; 9130019O22RIK; RNF212B; SALL1; ZFP385C; ZIC2; ZIC3; RNF17; ZFP563; TRIM66; GM14409; ZCCHC24; KLF11; ZFP853; ZFP532; TRIM63; ZFP979; PRKCB; ZFP938; TET1; IL17RD; KLF15; RNF144A; ZEB1; RNF125; ZMYND10; KDM7A; OPTN; CREB5; CUL9; ZFP623; ZFP105; ZFP422; ARHGEF28; RNF180; AGAP1; ZFP629; NR2C1; ZKSCAN7; RNF138; ZMAT4; CHN1; TRIM46; ZKSCAN4; ZBTB18; EGR1; PHF10;…	485	1492	15344	1.27227	0.659224	0.43659	0.43659
UP_KW_DOMAIN	KW-0727~SH2 domain	8	1.14123	0.0503758	SOCS2; FGR; SHE; LCK; CHN1; GRB10; FYN; RIN2	485	106	15344	2.38771	0.739177	0.43659	0.43659
GOTERM_CC_DIRECT	GO:0005737~cytoplasm	231	32.9529	0.0138135	MAP10; WIPF1; AVIL; HSF2BP; EPRS; BACH2; IL27RA; ALKBH3; RASSF2; UBASH3B; RPS6KA2; ANPEP; UBASH3A; KIF21B; CHAC1; ARRDC4; PRKCB; HNF1A; IFT81; MAP1B; DDIT3; PNLDC1; TXNIP; ATF5; RIN2; ATF6; OPTN; ATF4; CFAP61; LPAR1; AGAP1; STC1; LARS; MOV10L1; PLEK2; APOE; KCNN3; SEC31B; SCAI; ARL14EP; EGR1; CARMIL2; GADD45A; INCA1; NR1D2; PRAMEL1; NFATC4; DAZL; CREBRF; ALDH18A1; DZIP3; VSX2; INVS; QPRT; MYPN; P…	589	7357	21179	1.12902	0.99849	0.437799	0.433112
GOTERM_CC_DIRECT	GO:0071546~pi-body	3	0.42796	0.0147299	PIWIL2; DDX4; MOV10L1	589	7	21179	15.4104	0.999022	0.437799	0.433112
GOTERM_CC_DIRECT	GO:0042383~sarcolemma	10	1.42653	0.0149996	POPDC3; CD59B; OBSCN; NOS3; COL6A1; ATP2B4; BGN; BVES; RYR3; SNTB1	589	138	21179	2.60562	0.999139	0.437799	0.433112
KEGG_PATHWAY	mmu04970:Salivary secretion	7	0.998573	0.031718	PLCB4; PRKCB; KCNMA1; ATP2B4; ADCY4; CD38; RYR3	253	85	8992	2.92695	0.999913	0.439245	0.428643
KEGG_PATHWAY	mmu04928:Parathyroid hormone synthesis; secretion and action	8	1.14123	0.0318074	EGR1; PLCB4; PRKCB; BGLAP3; ADCY4; ARRB1; CREB5; ATF4	253	108	8992	2.6327	0.999915	0.439245	0.428643
UP_KW_CELLULAR_COMPONENT	KW-0272~Extracellular matrix	13	1.85449	0.0697239	MMP2; NTN4; BGN; FN1; FBLN5; MFAP4; ADAMTS14; ADAMTS2; SMOC1; COL6A1; SPOCK1; APOE; FBN1	521	256	17960	1.75054	0.951949	0.439948	0.418999
UP_KW_CELLULAR_COMPONENT	KW-0243~Dynein	4	0.570613	0.0909565	DNAH1; DNAH8; DNAH7C; DNAH7B	521	37	17960	3.72672	0.98178	0.439948	0.418999
UP_KW_CELLULAR_COMPONENT	KW-0968~Cytoplasmic vesicle	27	3.85164	0.0939731	DOC2A; WIPF1; ARRB1; NKD2; GRIP1; TRIM9; IL4I1; LRIG3; AP1S3; KIF1A; KIF21B; SEC31B; ARRDC4; IL33; MCOLN3; ATP8B3; CADPS; RAB39B; NMNAT2; PRAMEL1; RNF144A; HAX1; CALY; SPIRE1; EXOC3L; REEP6; OPTN	521	681	17960	1.36674	0.984154	0.439948	0.418999
UP_KW_CELLULAR_COMPONENT	KW-0206~Cytoskeleton	46	6.56205	0.0942747	MAP10; INVS; SPAG16; CFAP61; DNAH1; DNAH8; WIPF1; AVIL; USH1C; JAKMIP1; TRIM9; TUBB3; KIF5C; NPHP1; TRIM46; TEKT2; HYDIN; PLEK2; RAB28; KIF1A; KIF21B; CC2D2A; MYO15; CARMIL2; NOS3; KIF24; CORO2B; MTSS1; DNAH7C; DNAH7B; FGR; AHI1; USH1G; MAP1B; AGBL2; EFHC1; SPIRE1; PTPN7; CEP41; BBOF1; ZMYND10; ATF5; DRC1; DRC3; SNTB1; ATF4	521	1271	17960	1.24762	0.984374	0.439948	0.418999
KEGG_PATHWAY	mmu04931:Insulin resistance	8	1.14123	0.0346568	PRKCB; NOS3; RPS6KA2; TRIB3; PRKAG3; TNFRSF1A; CREB5; PCK2	253	110	8992	2.58484	0.999964	0.455815	0.444812
KEGG_PATHWAY	mmu04371:Apelin signaling pathway	9	1.28388	0.038567	EGR1; MEF2B; PLCB4; NOS3; PDE3B; MYL3; ADCY4; RYR3; PRKAG3	253	137	8992	2.33484	0.999989	0.455815	0.444812
KEGG_PATHWAY	mmu04950:Maturity onset diabetes of the young	4	0.570613	0.0387613	PKLR; HNF1B; PAX6; HNF1A	253	27	8992	5.26541	0.99999	0.455815	0.444812
KEGG_PATHWAY	mmu04720:Long-term potentiation	6	0.85592	0.0392944	PPP3CC; PLCB4; PRKCB; RPS6KA2; CAMK2A; ATF4	253	67	8992	3.18282	0.999991	0.455815	0.444812
GOTERM_CC_DIRECT	GO:0000794~condensed nuclear chromosome	6	0.85592	0.0167661	IHO1; STAG3; SYCP1; DMC1; SYCP3; SHOC1	589	54	21179	3.99528	0.999628	0.460575	0.455644
UP_KW_DOMAIN	KW-0728~SH3 domain	12	1.71184	0.0714804	FGR; MYO15; SH3GL3; AHI1; OBSCN; UBASH3B; LCK; DLG4; NPHP1; FYN; UBASH3A; SRGAP1	485	211	15344	1.79927	0.854599	0.464622	0.464622
GOTERM_BP_DIRECT	GO:0032024~positive regulation of insulin secretion	7	0.998573	0.00406172	RBP4; GIPR; GPR68; CD38; ABAT; SIRT3; PCK2	569	54	20094	4.57782	0.999993	0.471485	0.470023
GOTERM_BP_DIRECT	GO:0050908~detection of light stimulus involved in visual perception	5	0.713267	0.00428078	RBP4; RGS9BP; GRM6; REEP6; CNGB1	569	24	20094	7.35721	0.999996	0.477801	0.476319
UP_SEQ_FEATURE	REGION:Calmodulin-binding	7	0.998573	0.00415221	PPP3CC; CAMK1D; NOS3; CAMK2A; KCNN3; GEM; SNTB1	640	54	22511	4.55952	0.999343	0.48747	0.485255
KEGG_PATHWAY	mmu05031:Amphetamine addiction	6	0.85592	0.0437441	PPP3CC; PRKCB; CAMK2A; SLC6A3; CREB5; ATF4	253	69	8992	3.09057	0.999998	0.487915	0.476138
GOTERM_BP_DIRECT	GO:0006564~L-serine biosynthetic process	3	0.42796	0.00460812	PSAT1; PHGDH; PSPH	569	4	20094	26.4859	0.999998	0.495287	0.493751
GOTERM_BP_DIRECT	GO:0048339~paraxial mesoderm development	4	0.570613	0.00519992	ZIC2; TCF15; ZIC3; TEAD1	569	13	20094	10.866	1	0.538934	0.537263
KEGG_PATHWAY	mmu05207:Chemical carcinogenesis - receptor activation	12	1.71184	0.0519235	PRKCB; RPS6KA2; EPHX2; CHRNA9; ADCY4; GSTT1; ARRB1; SOS2; FGF22; VEGFA; CREB5; ATF4	253	225	8992	1.89555	1	0.557697	0.544236
GOTERM_CC_DIRECT	GO:0005930~axoneme	9	1.28388	0.0234085	SPAG16; CFAP61; DNAH1; DNAH8; IFT172; EFHC1; HYDIN; DRC1; DRC3	589	125	21179	2.58894	0.999984	0.576504	0.570332
GOTERM_CC_DIRECT	GO:0005622~intracellular	10	1.42653	0.0234552	CAMK1D; RIPK3; TUBB3; ADCY4; BGN; RAB27A; ARRB1; PAX6; SNTB1; VSX2	589	149	21179	2.41326	0.999985	0.576504	0.570332
KEGG_PATHWAY	mmu04918:Thyroid hormone synthesis	6	0.85592	0.0561435	PLCB4; PRKCB; ADCY4; DUOX2; CREB5; ATF4	253	74	8992	2.88174	1	0.581486	0.56745
GOTERM_MF_DIRECT	GO:0016491~oxidoreductase activity	30	4.2796	0.00879466	ERO1A; ALDH1L1; CTBP2; COX4I2; ALDH1L2; LOXL1; DHTKD1; ALKBH3; CYB5R2; CYB5R1; IL4I1; FADS6; ALDH3B1; HSD17B1; PHGDH; CRYM; DUS4L; NOS3; DHDH; PYCR1; TET1; ENOX1; CYP27A1; CYP26A1; CYP2D22; CRYZL2; MTHFD2; CRYZL1; ALDH18A1; KDM7A	541	627	18713	1.65501	0.999511	0.58383	0.580448
KEGG_PATHWAY	mmu04071:Sphingolipid signaling pathway	8	1.14123	0.0593598	PLCB4; PRKCB; NOS3; BDKRB2; FYN; MAPK12; CERS1; TNFRSF1A	253	124	8992	2.293	1	0.593598	0.57927
GOTERM_BP_DIRECT	GO:0098609~cell-cell adhesion	14	1.99715	0.00594907	CD93; ITGA2; ITGA1; VEGFA; CDH4; NFASC; IGDCC4; DLG4; CDH22; IGDCC3; CNTN1; CNTN2; CDH15; ITGA9	569	206	20094	2.40002	1	0.595318	0.593471
KEGG_PATHWAY	mmu04261:Adrenergic signaling in cardiomyocytes	9	1.28388	0.0637048	CACNG7; PLCB4; CAMK2A; MYL3; ATP2B4; ADCY4; MAPK12; CREB5; ATF4	253	152	8992	2.10443	1	0.599261	0.584796
KEGG_PATHWAY	mmu00270:Cysteine and methionine metabolism	5	0.713267	0.0640589	IL4I1; PSAT1; CTH; PHGDH; BCAT1	253	54	8992	3.29088	1	0.599261	0.584796
GOTERM_MF_DIRECT	GO:0042802~identical protein binding	75	10.699	0.00981188	CARS; SH3GL3; QPRT; ABAT; MSI2; EPRS; UBASH3B; GRB10; RNF17; CD38; KIF1A; TRIM66; PSPH; APOBEC3; IAH1; RIPK3; ARID5A; KIF24; HNF1B; TRAF1; HNF1A; RENBP; MTSS1; AIM2; CLDN9; LCK; DDIT3; KCNMA1; DMC1; GARS; BCAT1; ATF6; OPTN; ATF4; CREB5; GAS7; FOXC2; CTBP2; MYRF; HTRA3; CAMK2A; CEBPG; STC1; CABP1; NOL3; MIPOL1; ATXN3; KASH5; ZMAT4; TASP1; FYN; PCBD1; ZKSCAN4; APOE; SLC13A5; GCH1; INCA1; FN1; PYCR1…	541	1962	18713	1.32223	0.999798	0.604832	0.601328
UP_KW_BIOLOGICAL_PROCESS	KW-0268~Exocytosis	6	0.85592	0.0662174	DOC2A; CADPS; RAB27A; EXOC3L; CPLX2; NKD2	348	69	11003	2.74938	0.999535	0.618029	0.58492
GOTERM_BP_DIRECT	GO:0031018~endocrine pancreas development	5	0.713267	0.00661367	GIPR; PDE3B; HNF1B; INSM1; HNF1A	569	27	20094	6.53974	1	0.620022	0.618099
GOTERM_BP_DIRECT	GO:0043065~positive regulation of apoptotic process	21	2.99572	0.00662325	HRK; KLF11; CAMK1D; GADD45A; NOS3; MMP2; LPAR1; DUSP6; NFATC4; P2RX7; RASSF2; DDIT3; RPS6KA2; KCNMA1; RASSF6; EFHC1; TRIM35; TXNIP; TNFRSF8; NUPR1; ATF6	569	383	20094	1.93631	1	0.620022	0.618099
GOTERM_BP_DIRECT	GO:0007411~axon guidance	13	1.85449	0.0073609	SEMA3G; PAX6; MYPN; CDH4; EDNRA; NFASC; EFNB3; TUBB3; KIF5C; NTF3; CNTN1; CNTN2; SLIT3	569	188	20094	2.44197	1	0.635546	0.633575
GOTERM_BP_DIRECT	GO:1904717~regulation of AMPA glutamate receptor clustering	3	0.42796	0.00753664	FRRS1L; SLC7A11; SHISA6	569	5	20094	21.1888	1	0.635546	0.633575
GOTERM_BP_DIRECT	GO:0016079~synaptic vesicle exocytosis	5	0.713267	0.00754652	P2RX7; TRIM9; DOC2A; CADPS; CPLX2	569	28	20094	6.30618	1	0.635546	0.633575
GOTERM_BP_DIRECT	GO:0043524~negative regulation of neuron apoptotic process	13	1.85449	0.0076651	EN2; FAIM2; ARRB1; VEGFA; IL27RA; HIPK2; NFATC4; MAG; AXL; NTF3; FYN; APOE; OPTN	569	189	20094	2.42905	1	0.635546	0.633575
GOTERM_MF_DIRECT	GO:0015174~basic amino acid transmembrane transporter activity	3	0.42796	0.0115428	SLC7A7; SLC7A1; SLC7A3	541	6	18713	17.2948	0.999955	0.653266	0.649481
GOTERM_MF_DIRECT	GO:0000976~transcription regulatory region sequence-specific DNA binding	16	2.28245	0.0121115	EGR1; FOXC2; KLF11; GFI1; ARID5A; ZBTB20; HNF1B; PAX6; HNF1A; POU2F2; KLF15; TTC39AOS1; DDIT3; ATF5; ATF6; ATF4	541	270	18713	2.04976	0.999973	0.653266	0.649481
INTERPRO	IPR013098:Immunoglobulin I-set	12	1.71184	0.00332218	NFASC; OBSCN; IGDCC4; ADAMTSL3; PAPLN; IGDCC3; CNTN1; CNTN2; LRRN1; ALPK3; LRIG3; MYPN	585	150	20908	2.85921	0.962911	0.654383	0.654383
INTERPRO	IPR019412:Outer membrane protein; IML2; mitochondrial/Tetratricopeptide repeat protein 39	3	0.42796	0.00450169	TTC39C; TTC39A; TTC39B	585	4	20908	26.8051	0.988515	0.654383	0.654383
INTERPRO	IPR014729:Rossmann-like alpha/beta/alpha sandwich fold	6	0.85592	0.00670139	CARS; WARS; LARS; ASNS; IARS; EPRS	585	43	20908	4.987	0.998715	0.654383	0.654383
INTERPRO	IPR001412:Aminoacyl-tRNA synthetase; class I; conserved site	4	0.570613	0.00767748	WARS; LARS; IARS; EPRS	585	15	20908	9.53071	0.999514	0.654383	0.654383
INTERPRO	IPR003598:Immunoglobulin subtype 2	15	2.1398	0.00807335	PAPLN; MYPN; IL1RL2; MAG; NFASC; OBSCN; IGDCC4; GPA33; ADAMTSL3; IGDCC3; CNTN1; CNTN2; ALPK3; LRIG3; LRRN1	585	241	20908	2.22449	0.999673	0.654383	0.654383
INTERPRO	IPR008967:p53-like transcription factor; DNA-binding	6	0.85592	0.00812781	RBPJL; T; MYRF; MGA; TBX4; NFATC4	585	45	20908	4.76536	0.99969	0.654383	0.654383
INTERPRO	IPR004046:Glutathione S-transferase; C-terminal	5	0.713267	0.00927792	GSTZ1; GSTP3; GSTP1; GSTT1; EPRS	585	30	20908	5.9567	0.999902	0.654383	0.654383
INTERPRO	IPR000738:WHEP-TRS	3	0.42796	0.0108428	WARS; GARS; EPRS	585	6	20908	17.8701	0.999979	0.654383	0.654383
INTERPRO	IPR006195:Aminoacyl-tRNA synthetase; class II	4	0.570613	0.011009	NARS; SARS; GARS; EPRS	585	17	20908	8.40945	0.999983	0.654383	0.654383
INTERPRO	IPR024743:Dynein heavy chain; coiled coil stalk	4	0.570613	0.011009	DNAH1; DNAH8; DNAH7C; DNAH7B	585	17	20908	8.40945	0.999983	0.654383	0.654383
INTERPRO	IPR000219:Dbl homology (DH) domain	7	0.998573	0.0117303	PREX2; FARP1; OBSCN; ARHGEF15; ARHGEF28; ARHGEF40; SOS2	585	68	20908	3.67914	0.999992	0.654383	0.654383
INTERPRO	IPR024317:Dynein heavy chain; P-loop containing D4 domain	4	0.570613	0.0129409	DNAH1; DNAH8; DNAH7C; DNAH7B	585	18	20908	7.94226	0.999997	0.654383	0.654383
INTERPRO	IPR013602:Dynein heavy chain; domain-2	4	0.570613	0.0129409	DNAH1; DNAH8; DNAH7C; DNAH7B	585	18	20908	7.94226	0.999997	0.654383	0.654383
INTERPRO	IPR004273:Dynein heavy chain domain	4	0.570613	0.0129409	DNAH1; DNAH8; DNAH7C; DNAH7B	585	18	20908	7.94226	0.999997	0.654383	0.654383
INTERPRO	IPR009068:S15/NS1; RNA-binding	3	0.42796	0.0149008	WARS; GARS; EPRS	585	7	20908	15.3172	1	0.654383	0.654383
INTERPRO	IPR017927:Ferredoxin reductase-type FAD-binding domain	4	0.570613	0.0150539	CYB5R2; CYB5R1; NOS3; DUOX2	585	19	20908	7.52425	1	0.654383	0.654383
INTERPRO	IPR017938:Riboflavin synthase-like beta-barrel	4	0.570613	0.0150539	CYB5R2; CYB5R1; NOS3; DUOX2	585	19	20908	7.52425	1	0.654383	0.654383
INTERPRO	IPR010909:PLAC	4	0.570613	0.0150539	ADAMTS14; ADAMTS2; ADAMTSL3; PAPLN	585	19	20908	7.52425	1	0.654383	0.654383
INTERPRO	IPR017907:Zinc finger; RING-type; conserved site	11	1.56919	0.0170913	CUL9; RNF144A; TRIM9; TRIM63; RNF125; RNF212B; RNF180; TRIM46; RNF17; TRIM35; TRIM66	585	164	20908	2.39721	1	0.654383	0.654383
INTERPRO	IPR001245:Serine-threonine/tyrosine-protein kinase catalytic domain	10	1.42653	0.0183891	FGR; RIPK3; AMHR2; LCK; AXL; ARHGAP33OS; FYN; TEX14; MST1R; DDR2	585	142	20908	2.51691	1	0.654383	0.654383
INTERPRO	IPR003971:Potassium channel; voltage dependent; Kv9	3	0.42796	0.0195033	KCNF1; KCNG4; KCNS1	585	8	20908	13.4026	1	0.654383	0.654383
INTERPRO	IPR002314:Aminoacyl-tRNA synthetase; class II (G/ H/ P/ S); conserved domain	3	0.42796	0.0195033	SARS; GARS; EPRS	585	8	20908	13.4026	1	0.654383	0.654383
INTERPRO	IPR008598:Drought induced 19/ RING finger protein 114	3	0.42796	0.0195033	RNF125; ZEB1; RNF138	585	8	20908	13.4026	1	0.654383	0.654383
INTERPRO	IPR016161:Aldehyde/histidinol dehydrogenase	4	0.570613	0.0198298	ALDH1L1; ALDH3B1; ALDH18A1; ALDH1L2	585	21	20908	6.80765	1	0.654383	0.654383
INTERPRO	IPR016163:Aldehyde dehydrogenase; C-terminal	4	0.570613	0.0198298	ALDH1L1; ALDH3B1; ALDH18A1; ALDH1L2	585	21	20908	6.80765	1	0.654383	0.654383
INTERPRO	IPR015590:Aldehyde dehydrogenase domain	4	0.570613	0.0198298	ALDH1L1; ALDH3B1; ALDH18A1; ALDH1L2	585	21	20908	6.80765	1	0.654383	0.654383
INTERPRO	IPR016162:Aldehyde dehydrogenase; N-terminal	4	0.570613	0.0198298	ALDH1L1; ALDH3B1; ALDH18A1; ALDH1L2	585	21	20908	6.80765	1	0.654383	0.654383
KEGG_PATHWAY	mmu00603:Glycosphingolipid biosynthesis - globo and isoglobo series	3	0.42796	0.0725341	B3GALNT1; HEXA; FUT1	253	16	8992	6.66403	1	0.65734	0.641473
GOTERM_CC_DIRECT	GO:0097228~sperm principal piece	5	0.713267	0.0286364	CATSPERD; IFT81; IFT172; ATP2B4; SLC9B1	589	42	21179	4.28066	0.999999	0.668661	0.661502
UP_KW_BIOLOGICAL_PROCESS	KW-0633~Potassium transport	8	1.14123	0.079343	ATP4A; KCNF1; SLC12A5; KCNG4; KCNS1; KCNIP3; KCNMA1; SLC12A8	348	118	11003	2.14358	0.999905	0.668931	0.633095
UP_KW_BIOLOGICAL_PROCESS	KW-0844~Vision	6	0.85592	0.091531	SLC24A1; RGS9BP; GRM6; CABP1; PPEF2; VSX2	348	76	11003	2.49614	0.999979	0.668931	0.633095
UP_KW_BIOLOGICAL_PROCESS	KW-0813~Transport	74	10.5563	0.097456	ERO1A; KCNG4; SLC7A14; TRF; ARRB1; SLC7A11; VLDLR; SLC7A10; C330018D20RIK; RYR3; SLC6A3; PITPNC1; KIF5C; SLC16A7; SLC16A9; AP1S3; SLC12A8; AMN; SLC15A1; SLC13A3; STARD6; PLLP; SLC9B1; SLC7A5; RBP4; SLC7A7; KCNMA1; KCTD14; SFT2D2; NAPB; SLC24A1; SLC45A1; SLC43A3; SLC35D3; CHRNA9; AGAP1; SLC1A4; SLC3A2; SLC1A5; JAKMIP1; CPLX2; SLC7A1; SLC7A3; NKD2; CACNA1I; CACNG7; LRRC8D; APOE; KCNN3; SLC13A5; SEC…	348	2006	11003	1.16636	0.99999	0.668931	0.633095
UP_SEQ_FEATURE	MOTIF:Cell attachment site	8	1.14123	0.00621182	MFAP4; ADAMTS2; ITGA2; COL6A1; FN1; CNTN2; FBLN5; FBN1	640	77	22511	3.65438	0.999983	0.683689	0.680583
GOTERM_CC_DIRECT	GO:0001750~photoreceptor outer segment	7	0.998573	0.0308906	AHI1; RGS9BP; MAP1B; USH1C; RAB27A; HNF1A; CNGB1	589	85	21179	2.96121	1	0.686948	0.679593
GOTERM_BP_DIRECT	GO:0007131~reciprocal meiotic recombination	5	0.713267	0.00856195	CNTD1; RNF212B; SYCP1; DMC1; SHOC1	569	29	20094	6.08872	1	0.690188	0.688048
KEGG_PATHWAY	mmu04370:VEGF signaling pathway	5	0.713267	0.078957	PPP3CC; PRKCB; NOS3; MAPK12; VEGFA	253	58	8992	3.06392	1	0.693865	0.677116
COG_ONTOLOGY	Transcription / Cell division and chromosome partitioning	8	1.14123	0.0439608	ZFP941; EGR1; ZIC2; ZFP979; ZFP62; ZIC3; ZFP493; KLF15	78	90	2099	2.39202	0.512908	0.703373	0.703373
KEGG_PATHWAY	mmu04540:Gap junction	6	0.85592	0.0933019	PLCB4; TUBB3; PRKCB; LPAR1; ADCY4; SOS2	253	86	8992	2.47964	1	0.713278	0.696061
KEGG_PATHWAY	mmu04725:Cholinergic synapse	7	0.998573	0.0943373	PLCB4; PRKCB; CAMK2A; ADCY4; FYN; CREB5; ATF4	253	112	8992	2.22134	1	0.713278	0.696061
KEGG_PATHWAY	mmu00250:Alanine; aspartate and glutamate metabolism	4	0.570613	0.095153	IL4I1; GPT2; ASNS; ABAT	253	39	8992	3.64528	1	0.713278	0.696061
KEGG_PATHWAY	mmu05014:Amyotrophic lateral sclerosis	16	2.28245	0.0951914	DNAH1; DNAH8; COX4I2; CHCHD10; RAB39B; MAPK12; DNAH7C; TNFRSF1A; DNAH7B; PPP3CC; TUBB3; KIF5C; DDIT3; ATF6; OPTN; ATF4	253	369	8992	1.54109	1	0.713278	0.696061
KEGG_PATHWAY	mmu00670:One carbon pool by folate	3	0.42796	0.0979131	ALDH1L1; MTHFD2; ALDH1L2	253	19	8992	5.61182	1	0.713278	0.696061
KEGG_PATHWAY	mmu04929:GnRH secretion	5	0.713267	0.0997701	CACNA1I; PLCB4; PRKCB; ARRB1; KCNN3	253	63	8992	2.82075	1	0.713278	0.696061
INTERPRO	IPR001452:Src homology-3 domain	13	1.85449	0.0225379	MYO15; SH3GL3; FGR; AHI1; OBSCN; UBASH3B; DLG4; LCK; NPHP1; FYN; UBASH3A; SRGAP1; GAS7	585	222	20908	2.09289	1	0.719759	0.719759
SMART	SM00314:RA	5	0.713267	0.0115494	RASSF2; RASSF6; GRB10; RIN2; RASIP1	329	29	10615	5.56283	0.922358	0.723223	0.723223
SMART	SM00991:SM00991	3	0.42796	0.0131495	WARS; GARS; EPRS	329	6	10615	16.1322	0.945637	0.723223	0.723223
GOTERM_BP_DIRECT	GO:0021772~olfactory bulb development	5	0.713267	0.00966271	SALL1; ZIC3; CHD7; PAX6; FUT1	569	30	20094	5.88576	1	0.75787	0.75552
COG_ONTOLOGY	Inorganic ion transport and metabolism	4	0.570613	0.0948934	SLC13A3; NOS3; SLC13A5; DUOX2	78	30	2099	3.58803	0.79714	0.759147	0.759147
SMART	SM00408:IGc2	15	2.1398	0.0173062	PAPLN; MYPN; IL1RL2; MAG; NFASC; OBSCN; IGDCC4; GPA33; ADAMTSL3; IGDCC3; CNTN1; CNTN2; ALPK3; LRIG3; LRRN1	329	241	10615	2.00816	0.978521	0.761471	0.761471
GOTERM_BP_DIRECT	GO:0070373~negative regulation of ERK1 and ERK2 cascade	8	1.14123	0.0102739	GSTP1; SPRY4; CNKSR3; CHRNA9; ARRB1; NDRG2; DUSP6; SIRT3	569	85	20094	3.32373	1	0.784601	0.782168
GOTERM_CC_DIRECT	GO:0036156~inner dynein arm	3	0.42796	0.0422437	DNAH1; DNAH7C; DNAH7B	589	12	21179	8.98939	1	0.799112	0.790557
GOTERM_CC_DIRECT	GO:0017101~aminoacyl-tRNA synthetase multienzyme complex	3	0.42796	0.0422437	LARS; IARS; EPRS	589	12	21179	8.98939	1	0.799112	0.790557
GOTERM_CC_DIRECT	GO:0005604~basement membrane	8	1.14123	0.0447021	SMOC1; PAPLN; NTN4; FN1; TRF; LOXL1; VEGFA; FBN1	589	117	21179	2.45864	1	0.799112	0.790557
GOTERM_CC_DIRECT	GO:0031234~extrinsic component of cytoplasmic side of plasma membrane	6	0.85592	0.0449484	FGR; FARP1; LCK; DLG4; FYN; RGS8	589	70	21179	3.08208	1	0.799112	0.790557
GOTERM_CC_DIRECT	GO:0045177~apical part of cell	9	1.28388	0.0463218	EPB41L4B; AMN; NOS3; USH1C; EMP2; VLDLR; SLC7A11; REEP6; DUOX2	589	143	21179	2.26306	1	0.799112	0.790557
GOTERM_CC_DIRECT	GO:0031410~cytoplasmic vesicle	34	4.85021	0.0483217	DOC2A; WIPF1; TRF; ARRB1; RHOBTB1; NKD2; GRIP1; TRIM9; NTF3; LRIG3; AP1S3; KIF1A; KIF21B; SEC31B; ARRDC4; IL33; MCOLN3; ATP8B3; GCH1; CD93; DENND4A; CADPS; RAB39B; EMP2; NMNAT2; PRAMEL1; SLC4A7; RNF144A; HAX1; CALY; SPIRE1; EXOC3L; REEP6; OPTN	589	879	21179	1.39085	1	0.799112	0.790557
GOTERM_CC_DIRECT	GO:0070382~exocytic vesicle	4	0.570613	0.0496466	SYT15; RAB27A; AKAP7; NKD2	589	30	21179	4.79434	1	0.799112	0.790557
GOTERM_CC_DIRECT	GO:0098686~hippocampal mossy fiber to CA3 synapse	5	0.713267	0.0496594	EFNB3; SLC6A9; P2RX3; SLC16A7; AKAP7	589	50	21179	3.59576	1	0.799112	0.790557
GOTERM_CC_DIRECT	GO:1990184~amino acid transport complex	2	0.285307	0.0547572	SLC7A5; SLC3A2	589	2	21179	35.9576	1	0.799112	0.790557
GOTERM_CC_DIRECT	GO:0099573~glutamatergic postsynaptic density	2	0.285307	0.0547572	CAMK2A; CABP1	589	2	21179	35.9576	1	0.799112	0.790557
GOTERM_CC_DIRECT	GO:1990617~CHOP-ATF4 complex	2	0.285307	0.0547572	DDIT3; ATF4	589	2	21179	35.9576	1	0.799112	0.790557
GOTERM_CC_DIRECT	GO:0043025~neuronal cell body	26	3.70899	0.0569668	CPNE5; CAMK2A; LPAR1; SLC1A4; SLC3A2; CABP1; SLC7A10; CPLX2; SLC6A3; GRIP1; CACNG7; TUBB3; KIF5C; KCNN3; APOE; KIF1A; RIC3; SLC12A5; EVX1; P2RX7; P2RX3; MAP1B; KCNMA1; EFHC1; CNTN2; OPTN	589	643	21179	1.45396	1	0.802917	0.794321
GOTERM_CC_DIRECT	GO:0031012~extracellular matrix	14	1.99715	0.0584565	SCARA3; MMP2; PAPLN; BGN; FN1; LOXL1; ADAMTS14; ADAMTS2; ADAMTSL3; COL6A1; MMP28; LRRN1; APOE; FBN1	589	287	21179	1.75403	1	0.802917	0.794321
GOTERM_CC_DIRECT	GO:0005856~cytoskeleton	49	6.99001	0.0634678	MAP10; SPAG16; INVS; WIPF1; AVIL; SLC7A11; TRIM9; EPB41L4B; TUBB3; TEKT2; HYDIN; KIF1A; KIF21B; CC2D2A; KIF24; MTSS1; FGR; MAP1B; EFHC1; ODF3B; BBOF1; ZMYND10; ATF5; ATF4; CFAP61; DNAH1; DNAH8; USH1C; CABP1; JAKMIP1; RHOBTB1; NPHP1; TRIM46; PLEK2; RAB28; FARP1; MYO15; CARMIL2; NOS3; CORO2B; AHI1; USH1G; AGBL2; SPIRE1; PTPN7; CEP41; DRC1; DRC3; SNTB1	589	1381	21179	1.27583	1	0.803338	0.794737
GOTERM_CC_DIRECT	GO:0043196~varicosity	3	0.42796	0.0636477	CRHBP; DAGLA; MAP1B	589	15	21179	7.19151	1	0.803338	0.794737
GOTERM_CC_DIRECT	GO:0010369~chromocenter	3	0.42796	0.0636477	SALL1; SCMH1; TRIM66	589	15	21179	7.19151	1	0.803338	0.794737
GOTERM_CC_DIRECT	GO:0005886~plasma membrane	184	26.2482	0.0670622	KCNG4; CPNE5; PLXND1; AMHR2; GPR68; FAIM2; EPRS; PLB1; IL27RA; PREX2; GRIP1; CDH4; EDNRA; RASSF2; FRRS1L; ADGRA2; ANPEP; SLC16A7; TNFRSF8; SLC16A9; CAR12; ARHGEF40; RGS8; BVES; CD177; GPR179; ARRDC4; PPP1R16B; SLC15A1; ENTPD3; CD93; PRKCB; SLC9B1; GEM; SHISA6; GPRIN2; MAG; OBSCN; ADGRB2; CLDN9; MAP1B; TRABD2B; ATF4; DPEP3; GRID2IP; GIPR; ARHGEF28; LPAR1; SLC1A4; SLC1A5; MST1R; CABP1; NRADD; RHOBT…	589	5992	21179	1.10417	1	0.804516	0.795902
GOTERM_CC_DIRECT	GO:0045121~membrane raft	15	2.1398	0.0691848	NOS3; PLLP; ITGA1; EMP2; FAIM2; SLC6A3; TNFRSF1A; P2RX7; GRIP1; MAG; EDNRA; P2RX3; LCK; CNTN1; FYN	589	324	21179	1.6647	1	0.804516	0.795902
GOTERM_CC_DIRECT	GO:0030424~axon	21	2.99572	0.0697236	KCNIP3; ITGA2; AVIL; CAMK2A; EVX1; CABP1; NMNAT2; MYPN; SLC6A3; TNFRSF1A; NFASC; P2RX3; CALY; TUBB3; MAP1B; NTF3; CNTN1; CNTN2; GARS; KIF1A; OPTN	589	502	21179	1.5042	1	0.804516	0.795902
GOTERM_CC_DIRECT	GO:0090575~RNA polymerase II transcription factor complex	8	1.14123	0.070632	TCF15; DDIT3; CEBPG; ATF5; ATF6; BACH2; ATF4; HIPK2	589	130	21179	2.21277	1	0.804516	0.795902
GOTERM_CC_DIRECT	GO:0016323~basolateral plasma membrane	13	1.85449	0.0763258	SLC13A3; SLC43A3; ATP2B4; SLC3A2; ARRB1; SLC7A1; NKD2; SLC4A7; SLC7A5; SLC7A7; SLC6A9; CD38; SLC13A5	589	271	21179	1.7249	1	0.810886	0.802205
GOTERM_CC_DIRECT	GO:1990923~PET complex	2	0.285307	0.0810028	PIWIL2; TDRD12	589	3	21179	23.9717	1	0.810886	0.802205
GOTERM_CC_DIRECT	GO:0030120~vesicle coat	2	0.285307	0.0810028	TRF; SEC31B	589	3	21179	23.9717	1	0.810886	0.802205
GOTERM_CC_DIRECT	GO:0098674~extrinsic component of neuronal dense core vesicle membrane	2	0.285307	0.0810028	CADPS; KIF1A	589	3	21179	23.9717	1	0.810886	0.802205
GOTERM_CC_DIRECT	GO:1990037~Lewy body core	2	0.285307	0.0810028	HERPUD1; ATF4	589	3	21179	23.9717	1	0.810886	0.802205
GOTERM_CC_DIRECT	GO:0005874~microtubule	16	2.28245	0.0816096	INVS; DNAH1; DNAH8; KIF24; JAKMIP1; DNAH7C; DNAH7B; CRHBP; TUBB3; KIF5C; MAP1B; TCP11L1; TEKT2; APOE; KIF1A; KIF21B	589	363	21179	1.58491	1	0.810886	0.802205
INTERPRO	IPR013273:Peptidase M12B; ADAM-TS	4	0.570613	0.0283787	ADAMTS14; ADAMTS2; ADAMTSL3; PAPLN	585	24	20908	5.9567	1	0.815152	0.815152
INTERPRO	IPR000159:Ras-association	5	0.713267	0.0291906	RASSF2; RASSF6; GRB10; RIN2; RASIP1	585	42	20908	4.25478	1	0.815152	0.815152
INTERPRO	IPR011993:Pleckstrin homology-like domain	20	2.85307	0.030014	FARP1; MYO15; CARMIL2; ARHGEF15; WIPF1; ARHGEF28; PLCL1; CADPS; AGAP1; GULP1; PREX2; EPB41L4B; OBSCN; GRB10; PLEKHO1; PLEK2; KIF1A; ARHGEF40; SOS2; SNTB1	585	424	20908	1.68586	1	0.815152	0.815152
INTERPRO	IPR011022:Arrestin C-terminal-like domain	3	0.42796	0.0302094	ARRDC4; TXNIP; ARRB1	585	10	20908	10.7221	1	0.815152	0.815152
INTERPRO	IPR011021:Arrestin-like; N-terminal	3	0.42796	0.0302094	ARRDC4; TXNIP; ARRB1	585	10	20908	10.7221	1	0.815152	0.815152
INTERPRO	IPR000980:SH2 domain	8	1.14123	0.0304653	SOCS2; FGR; SHE; LCK; CHN1; GRB10; FYN; RIN2	585	107	20908	2.67216	1	0.815152	0.815152
INTERPRO	IPR013806:Kringle-like fold	4	0.570613	0.0315968	PIK3IP1; MMP2; MRC1; FN1	585	25	20908	5.71843	1	0.820432	0.820432
INTERPRO	IPR003961:Fibronectin; type III	12	1.71184	0.03232	TRIM9; NFASC; OBSCN; IGDCC4; AXL; IGDCC3; TRIM46; CNTN1; FN1; CNTN2; LRRN1; IL27RA	585	208	20908	2.06193	1	0.820432	0.820432
GOTERM_CC_DIRECT	GO:0036126~sperm flagellum	6	0.85592	0.0843282	SPAG16; DNAH1; PPP3CC; DNAH8; ATP2B4; DRC3	589	84	21179	2.5684	1	0.820444	0.811659
GOTERM_BP_DIRECT	GO:0007507~heart development	17	2.42511	0.0111024	POPDC3; FOXC2; IFT172; MMP2; FN1; NFATC4; RBP4; EDNRA; SALL1; ZIC3; RPS6KA2; ALPK3; DRC1; TEAD1; CC2D2A; BVES; FBN1	569	298	20094	2.01459	1	0.826136	0.823574
GOTERM_CC_DIRECT	GO:0045202~synapse	33	4.70756	0.0879496	SH3GL3; DAGLA; DOC2A; CTBP2; CAMK2A; CHRNA9; USH1C; FAIM2; SLC3A2; CPLX2; GRIP1; TRIM9; FRRS1L; APOE; KIF1A; RGS8; LY6G6E; SAMD4; FARP1; RIC3; SLC12A5; CADPS; NMNAT2; SHISA6; TNFRSF1A; P2RX7; SLC4A7; DLG4; MAP1B; CSPG5; CNTN2; SNTB1; GRID2IP	589	895	21179	1.32581	1	0.838214	0.829239
INTERPRO	IPR001849:Pleckstrin homology domain	14	1.99715	0.0340906	FARP1; ARHGEF28; PLCL1; CADPS; AGAP1; PREX2; OBSCN; GRB10; PLEKHO1; PLEK2; KIF1A; ARHGEF40; SOS2; SNTB1	585	263	20908	1.90252	1	0.840902	0.840902
INTERPRO	IPR001841:Zinc finger; RING-type	15	2.1398	0.0348252	CUL9; TRIM63; RNF180; MIB2; RNF144A; RNF157; TRIM9; RNF125; RNF212B; RNF138; RNF17; TRIM35; TRIM46; TRIM66; DZIP3	585	291	20908	1.84228	1	0.840902	0.840902
GOTERM_MF_DIRECT	GO:0003777~microtubule motor activity	6	0.85592	0.0167494	DNAH1; DNAH8; KIF5C; KIF24; KIF1A; KIF21B	541	52	18713	3.99111	1	0.850276	0.84535
GOTERM_CC_DIRECT	GO:0030286~dynein complex	4	0.570613	0.0933704	DNAH1; DNAH8; DNAH7C; DNAH7B	589	39	21179	3.68795	1	0.868021	0.858728
GOTERM_CC_DIRECT	GO:0015629~actin cytoskeleton	12	1.71184	0.0947946	FGR; MYO15; CARMIL2; HAX1; MLPH; USH1G; WIPF1; AXL; AVIL; MYOZ1; MTSS1; DDR2	589	252	21179	1.71226	1	0.868021	0.858728
GOTERM_BP_DIRECT	GO:0048477~oogenesis	6	0.85592	0.0121476	PIWIL2; DAZL; IHO1; KASH5; MEI4; DMC1	569	49	20094	4.32424	1	0.870615	0.867915
GOTERM_BP_DIRECT	GO:0034976~response to endoplasmic reticulum stress	8	1.14123	0.0123002	NIBAN1; ERO1A; STC2; DDIT3; CREBRF; TRIB3; HERPUD1; ATF4	569	88	20094	3.21042	1	0.870615	0.867915
GOTERM_MF_DIRECT	GO:0008569~ATP-dependent microtubule motor activity; minus-end-directed	4	0.570613	0.0189037	DNAH1; DNAH8; DNAH7C; DNAH7B	541	20	18713	6.91793	1	0.887784	0.88264
GOTERM_MF_DIRECT	GO:0016874~ligase activity	10	1.42653	0.0195456	CARS; NARS; WARS; LARS; ACSL6; SARS; ASNS; GARS; IARS; EPRS	541	139	18713	2.48846	1	0.887784	0.88264
GOTERM_BP_DIRECT	GO:0034587~piRNA metabolic process	4	0.570613	0.0133609	PIWIL2; DDX4; TDRD12; MOV10L1	569	18	20094	7.84769	1	0.898321	0.895535
GOTERM_BP_DIRECT	GO:0007018~microtubule-based movement	8	1.14123	0.0138018	DNAH1; DNAH8; KIF5C; KIF24; KIF1A; KIF21B; DNAH7C; DNAH7B	569	90	20094	3.13907	1	0.898321	0.895535
GOTERM_BP_DIRECT	GO:0006813~potassium ion transport	10	1.42653	0.0139731	ATP4A; KCNF1; SLC12A5; KCNG4; KCNS1; NOS3; KCNIP3; KCNMA1; KCNN3; SLC12A8	569	134	20094	2.63542	1	0.898321	0.895535
GOTERM_BP_DIRECT	GO:0007140~male meiosis	5	0.713267	0.0149686	DDX4; TDRD12; MOV10L1; ARHGAP33OS; TEX14	569	34	20094	5.19332	1	0.898321	0.895535
GOTERM_BP_DIRECT	GO:0001955~blood vessel maturation	3	0.42796	0.0152429	DDIT3; MMP2; RECK	569	7	20094	15.1348	1	0.898321	0.895535
GOTERM_BP_DIRECT	GO:0010529~negative regulation of transposition	4	0.570613	0.0155387	PIWIL2; APOBEC3; DDX4; BTBD18	569	19	20094	7.43465	1	0.898321	0.895535
GOTERM_BP_DIRECT	GO:0045779~negative regulation of bone resorption	4	0.570613	0.0155387	P2RX7; UBASH3B; CD38; VEGFA	569	19	20094	7.43465	1	0.898321	0.895535
GOTERM_BP_DIRECT	GO:0048596~embryonic camera-type eye morphogenesis	4	0.570613	0.0155387	ZEB1; IFT172; PAX6; HIPK2	569	19	20094	7.43465	1	0.898321	0.895535
GOTERM_BP_DIRECT	GO:0001525~angiogenesis	16	2.28245	0.0156427	WARS; PLXND1; NOS3; MMP2; PDE3B; FN1; TBX4; RASIP1; APOLD1; VEGFA; EDNRA; ADGRA2; ANGPTL6; ADM2; ANPEP; ANGPTL2	569	284	20094	1.98955	1	0.898321	0.895535
GOTERM_BP_DIRECT	GO:0030198~extracellular matrix organization	12	1.71184	0.0157872	ERO1A; ADAMTS14; ADAMTS2; SCARA3; ADAMTSL3; SMOC1; MMP2; PAPLN; MMP28; FN1; RECK; FBLN5	569	184	20094	2.30313	1	0.898321	0.895535
GOTERM_BP_DIRECT	GO:0030968~endoplasmic reticulum unfolded protein response	6	0.85592	0.0166844	ERO1A; STC2; DDIT3; ATF6; HERPUD1; ATF4	569	53	20094	3.99788	1	0.93112	0.928232
GOTERM_BP_DIRECT	GO:0043046~DNA methylation involved in gamete generation	4	0.570613	0.0179043	PIWIL2; DDX4; TDRD12; MOV10L1	569	20	20094	7.06292	1	0.943513	0.940587
GOTERM_BP_DIRECT	GO:0007626~locomotory behavior	9	1.28388	0.0180487	MYO15; MCOLN3; DLG4; GRM6; CHD7; HEXA; CNTN1; ABAT; SLC6A3	569	117	20094	2.71651	1	0.943513	0.940587
GOTERM_BP_DIRECT	GO:0006730~one-carbon metabolic process	5	0.713267	0.0181933	ALDH1L1; MTHFD2; CAR12; ALDH1L2; GNMT	569	36	20094	4.9048	1	0.943513	0.940587
GOTERM_BP_DIRECT	GO:0042472~inner ear morphogenesis	7	0.998573	0.018207	MYO15; TMIE; USH1G; GFI1; CHD7; CHRNA9; USH1C	569	74	20094	3.34057	1	0.943513	0.940587
GOTERM_BP_DIRECT	GO:0009968~negative regulation of signal transduction	6	0.85592	0.0193245	SOCS2; UBASH3B; RGS9BP; ARRB1; RGS8; SCAI	569	55	20094	3.8525	1	0.965157	0.962163
GOTERM_BP_DIRECT	GO:0007417~central nervous system development	9	1.28388	0.0197803	ARNT2; AHI1; CYP26A1; ZEB1; ZIC2; ADGRA2; ZIC3; CHD7; MSI2	569	119	20094	2.67085	1	0.965157	0.962163
GOTERM_BP_DIRECT	GO:0010827~regulation of glucose transport	3	0.42796	0.0199467	EDNRA; PRKCB; TRIB3	569	8	20094	13.243	1	0.965157	0.962163
GOTERM_BP_DIRECT	GO:0045765~regulation of angiogenesis	5	0.713267	0.019955	WARS; PLXND1; ADGRA2; EMP2; RECK	569	37	20094	4.77224	1	0.965157	0.962163
GOTERM_BP_DIRECT	GO:0022010~central nervous system myelination	4	0.570613	0.0204586	MAG; MYRF; PLP1; CNTN2	569	21	20094	6.72659	1	0.970838	0.967827
GOTERM_BP_DIRECT	GO:0042311~vasodilation	6	0.85592	0.0207415	GCH1; KCNMA1; ITGA1; BDKRB2; APOE; VEGFA	569	56	20094	3.78371	1	0.970838	0.967827
UP_SEQ_FEATURE	COMPBIAS:Basic and acidic residues	179	25.535	0.00941784	CARS; MAP10; IHO1; PLXND1; 2810408A11RIK; FAM13C; MAML1; ZBTB20; EPRS; BACH2; NARS; ZDBF2; GRIP1; MTBP; 9130019O22RIK; SALL1; TBC1D31; SLC16A7; TNFRSF8; KIF21B; ARHGEF40; GPR179; PPP1R16B; ZFP853; CD93; PRKCB; ARID5A; SARS; SLC9B1; GEM; PPP1R3F; ARMCX4; MAG; OBSCN; IFT81; SOAT2; MAP1B; DDIT3; MYL3; FETUB; TRIB3; ALPK3; ATF5; RIN2; PPEF2; ATF6; TSPYL4; OPTN; ATF4; GRID2IP; CFAP61; CUL9; ZFP105; CF…	640	5362	22511	1.1742	1	0.975577	0.971146
INTERPRO	IPR017903:COS domain	3	0.42796	0.0427102	TRIM9; TRIM63; TRIM46	585	12	20908	8.93504	1	0.983327	0.983327
INTERPRO	IPR001709:Flavoprotein pyridine nucleotide cytochrome reductase	3	0.42796	0.0427102	CYB5R2; CYB5R1; NOS3	585	12	20908	8.93504	1	0.983327	0.983327
UP_SEQ_FEATURE	NP_BIND:ATP	45	6.4194	0.0101669	CUL9; NIM1K; DNAH1; DDX4; AMHR2; MCM8; DNAH8; CHD7; CAMK2A; ADCY4; CHD5; MST1R; CHD2; EPRS; KIF5C; RPS6KA2; MOV10L1; FYN; KIF1A; KIF21B; MYO15; CAMK1D; PKLR; RIPK3; ENTPD3; PRKCB; SARS; ASNS; KIF24; TEX14; NMNAT2; MAPK12; HIPK2; FGR; OBSCN; TAOK3; P2RX3; LCK; AXL; DMC1; TDRD12; BMP2K; GARS; ALDH18A1; DDR2	640	1077	22511	1.46964	1	0.984925	0.980451
UP_SEQ_FEATURE	DOMAIN:AA_permease_C	3	0.42796	0.011186	SLC7A14; SLC7A1; SLC7A3	640	6	22511	17.5867	1	0.984925	0.980451
UP_SEQ_FEATURE	DOMAIN:WHEP-TRS	3	0.42796	0.011186	WARS; GARS; EPRS	640	6	22511	17.5867	1	0.984925	0.980451
BIOCARTA	m_tcrPathway:T Cell Receptor Signaling Pathway	5	0.713267	0.0409607	PPP3CC; LCK; PRKCB; FYN; NFATC4	40	44	1286	3.65341	0.984085	1	1
PIR_SUPERFAMILY	PIRSF036489:10-formyltetrahydrofolate dehydrogenase	2	0.285307	0.0757455	ALDH1L1; ALDH1L2	72	2	1839	25.5417	0.997058	1	1
SMART	SM01017:SM01017	3	0.42796	0.0363581	ARRDC4; TXNIP; ARRB1	329	10	10615	9.67933	0.999711	1	1
SMART	SM00252:SH2	8	1.14123	0.0401449	SOCS2; FGR; SHE; LCK; CHN1; GRB10; FYN; RIN2	329	103	10615	2.50598	0.999878	1	1
SMART	SM00326:SH3	12	1.71184	0.0456018	FGR; MYO15; SH3GL3; AHI1; UBASH3B; LCK; DLG4; NPHP1; FYN; UBASH3A; SRGAP1; GAS7	329	200	10615	1.93587	0.999965	1	1
SMART	SM00060:FN3	10	1.42653	0.0476914	TRIM9; NFASC; OBSCN; IGDCC4; AXL; IGDCC3; CNTN1; FN1; CNTN2; IL27RA	329	153	10615	2.10879	0.999979	1	1
SMART	SM00325:RhoGEF	6	0.85592	0.0500306	PREX2; FARP1; OBSCN; ARHGEF15; ARHGEF28; SOS2	329	65	10615	2.97826	0.999988	1	1
SMART	SM00233:PH	14	1.99715	0.0512259	FARP1; ARHGEF28; PLCL1; CADPS; AGAP1; PREX2; OBSCN; GRB10; PLEKHO1; PLEK2; KIF1A; ARHGEF40; SOS2; SNTB1	329	254	10615	1.77835	0.999991	1	1
SMART	SM00059:FN2	3	0.42796	0.0593144	MMP2; MRC1; FN1	329	13	10615	7.44564	0.999999	1	1
GOTERM_MF_DIRECT	GO:0005102~receptor binding	21	2.99572	0.0236501	AMN; ITGA1; FN1; SEMA3G; ARRB1; NOL3; MTSS1; SLC6A3; P2RX7; FGR; GRIP1; MFAP4; MAG; ANGPTL6; DLG4; LCK; NTF3; ANGPTL2; SLIT3; FYN; APOE	541	427	18713	1.70113	1	1	0.99536
SMART	SM00724:TLC	3	0.42796	0.0954651	GDF1; CERS1; TLCD5	329	17	10615	5.69372	1	1	1
UP_SEQ_FEATURE	DOMAIN:DH	7	0.998573	0.0126336	PREX2; FARP1; OBSCN; ARHGEF15; ARHGEF28; ARHGEF40; SOS2	640	68	22511	3.6208	1	1	0.996023
GOTERM_MF_DIRECT	GO:0015183~L-aspartate transmembrane transporter activity	3	0.42796	0.0261585	SLC13A3; SLC1A4; SLC1A5	541	9	18713	11.5299	1	1	0.99536
GOTERM_MF_DIRECT	GO:1990837~sequence-specific double-stranded DNA binding	25	3.56633	0.0282887	FOXC2; GFI1; CEBPG; ZBTB20; NR2C1; BACH2; ZIC3; TEAD1; ZBTB18; EGR1; ARNT2; KLF11; MEF2B; EN2; PAX6; EVX1; NR1D2; POU2F2; KLF15; NFATC4; ATF6; JDP2; VSX2; ATF4; CREB5	541	547	18713	1.58088	1	1	0.99536
GOTERM_MF_DIRECT	GO:0045505~dynein intermediate chain binding	5	0.713267	0.0299193	DNAH1; FRRS1L; DNAH8; DNAH7C; DNAH7B	541	41	18713	4.21825	1	1	0.99536
GOTERM_MF_DIRECT	GO:0008483~transaminase activity	4	0.570613	0.0308391	PSAT1; GPT2; ABAT; BCAT1	541	24	18713	5.76494	1	1	0.99536
UP_SEQ_FEATURE	DOMAIN:PLAC	4	0.570613	0.0157196	ADAMTS14; ADAMTS2; ADAMTSL3; PAPLN	640	19	22511	7.40493	1	1	0.996023
UP_SEQ_FEATURE	DOMAIN:FAD-binding FR-type	4	0.570613	0.0157196	CYB5R2; CYB5R1; NOS3; DUOX2	640	19	22511	7.40493	1	1	0.996023
GOTERM_MF_DIRECT	GO:0001228~transcriptional activator activity; RNA polymerase II transcription regulatory region sequence-specific binding	24	3.42368	0.0321187	RBPJL; EGR1; ARNT2; FOXC2; MEF2B; ZFP268; TCF15; MGA; CEBPG; PAX6; ZFP629; HNF1A; POU2F2; KLF15; ZIC2; ZFP62; ZIC3; DDIT3; CREBRF; ATF5; TEAD1; ATF6; ATF4; CREB5	541	526	18713	1.57823	1	1	0.99536
GOTERM_MF_DIRECT	GO:0044877~macromolecular complex binding	29	4.13695	0.0369063	ALDH1L1; CTBP2; CEBPG; SLC6A3; C8G; SALL1; FRRS1L; FYN; KCNN3; APOE; ARNT2; CARMIL2; GCH1; RIPK3; ITGA2; INCA1; HNF1B; TNFRSF1A; RBP4; CALY; DLG4; LCK; MAP1B; ADM2; KCNMA1; PLP1; JDP2; CNGB1; FBN1	541	677	18713	1.48168	1	1	0.99536
UP_SEQ_FEATURE	DOMAIN:SH3	13	1.85449	0.0183828	MYO15; SH3GL3; FGR; AHI1; OBSCN; UBASH3B; DLG4; LCK; NPHP1; FYN; UBASH3A; SRGAP1; GAS7	640	212	22511	2.15686	1	1	0.996023
UP_SEQ_FEATURE	DOMAIN:RING-type	13	1.85449	0.0183828	CUL9; TRIM63; RNF180; MIB2; RNF144A; RNF157; TRIM9; RNF125; RNF212B; RNF138; TRIM35; TRIM66; DZIP3	640	212	22511	2.15686	1	1	0.996023
UP_SEQ_FEATURE	DOMAIN:PDZ 2	5	0.713267	0.0184581	PREX2; GRIP1; DLG4; USH1C; GRID2IP	640	36	22511	4.8852	1	1	0.996023
UP_SEQ_FEATURE	DOMAIN:PDZ 1	5	0.713267	0.0184581	PREX2; GRIP1; DLG4; USH1C; GRID2IP	640	36	22511	4.8852	1	1	0.996023
GOTERM_MF_DIRECT	GO:0000977~RNA polymerase II regulatory region sequence-specific DNA binding	20	2.85307	0.038007	ZFP964; RBPJL; EGR1; ZFP105; FOXC2; MEF2B; TCF15; MGA; ZFP938; KLF15; ZFP709; ATXN3; ZIC2; GBX1; ZIC3; CREBRF; ATF5; ATF6; VSX2; ATF4	541	422	18713	1.63932	1	1	0.99536
UP_SEQ_FEATURE	DOMAIN:Chromo 2	3	0.42796	0.0201083	CHD7; CHD5; CHD2	640	8	22511	13.19	1	1	0.996023
UP_SEQ_FEATURE	DOMAIN:Ig-like C2-type 3	8	1.14123	0.0205339	MAG; IL1RL2; NFASC; PAPLN; IGDCC3; CNTN1; CNTN2; LRIG3	640	97	22511	2.9009	1	1	0.996023
UP_SEQ_FEATURE	ZN_FING:C2H2-type 1; atypical	4	0.570613	0.0206927	SALL1; ZIC2; ZIC3; INSM1	640	21	22511	6.6997	1	1	0.996023
UP_SEQ_FEATURE	COMPBIAS:Pro residues	61	8.70185	0.0221736	CPNE5; WIPF1; CHD7; ZC3H6; SLC7A10; LOXL1; AFF1; JPH4; TRO; MTBP; ZFP385C; GRB10; ARHGEF40; TRIM66; SCARA3; ARHGEF15; LIX1L; HNF1A; NCCRP1; MTSS1; SLC7A5; ZEB1; SETBP1; HHIPL1; TRIB3; ALPK3; A930033H14RIK; ATF5; RIN2; SOS2; TRABD2B; CNGB1; GRID2IP; GAS7; TMPRSS9; FOXC2; CFAP20DC; MYRF; DNAH8; USH1C; ARHGAP33OS; ZFP629; CABP1; NKD2; CACNA1I; GBX1; PRR23A2; KCNN3; MYO15; CARMIL2; NOS3; CHCHD10; POU…	640	1625	22511	1.32036	1	1	0.996023
GOTERM_BP_DIRECT	GO:0042493~response to drug	17	2.42511	0.0226264	SLC12A5; PRKCB; ITGA2; MMP2; HNF1B; GSTT1; ARRB1; ABAT; SLC6A3; DUSP6; P2RX7; ATP4A; LCK; MAP1B; CD38; TXNIP; FYN	569	324	20094	1.85293	1	1	0.997242
GOTERM_BP_DIRECT	GO:0098742~cell-cell adhesion via plasma-membrane adhesion molecules	5	0.713267	0.0237843	MAG; CDH4; CDH22; CDH15; CD177	569	39	20094	4.52751	1	1	0.997242
GOTERM_BP_DIRECT	GO:0045776~negative regulation of blood pressure	5	0.713267	0.0237843	GCH1; NOS3; ADM2; BDKRB2; ABAT	569	39	20094	4.52751	1	1	0.997242
UP_SEQ_FEATURE	DOMAIN:Arrestin_C	3	0.42796	0.0253728	ARRDC4; TXNIP; ARRB1	640	9	22511	11.7245	1	1	0.996023
GOTERM_BP_DIRECT	GO:0003341~cilium movement	6	0.85592	0.0253934	CFAP61; DNAH1; HYDIN; ZMYND10; DNAH7C; DNAH7B	569	59	20094	3.59131	1	1	0.997242
GOTERM_BP_DIRECT	GO:0060395~SMAD protein signal transduction	7	0.998573	0.0256809	GDF15; HEXA; TRF; GDF1; BTBD11; HNF1A; HIPK2	569	80	20094	3.09003	1	1	0.997242
GOTERM_BP_DIRECT	GO:0042491~auditory receptor cell differentiation	4	0.570613	0.0261356	MCOLN3; GFI1; KCNMA1; USH1C	569	23	20094	6.14167	1	1	0.997242
UP_SEQ_FEATURE	DOMAIN:Fibronectin type-III 3	7	0.998573	0.0276157	NFASC; OBSCN; IGDCC4; CNTN1; FN1; CNTN2; IL27RA	640	81	22511	3.03968	1	1	0.996023
GOTERM_BP_DIRECT	GO:0001569~branching involved in blood vessel morphogenesis	5	0.713267	0.0280291	FOXC2; EDNRA; PLXND1; VEGFA; NFATC4	569	41	20094	4.30666	1	1	0.997242
GOTERM_BP_DIRECT	GO:0045944~positive regulation of transcription from RNA polymerase II promoter	47	6.70471	0.0280419	RBPJL; FOXC2; CTBP2; MAML1; CEBPG; CHD7; ARRB1; FBLN5; IL4I1; SALL1; ZIC2; ZIC3; NTF3; TEAD1; ZBTB18; IL33; EGR1; ARNT2; MEF2B; TCF15; PHF10; MGA; ARID5A; EN2; TET1; PAX6; EVX1; HNF1B; NR1D2; HNF1A; POU2F2; KLF15; VEGFA; HIPK2; NFATC4; TNFRSF1A; ARMCX3; AHI1; HAX1; ZEB1; DDIT3; CREBRF; ATF5; ATF6; VSX2; ATF4; CREB5	569	1216	20094	1.36496	1	1	0.997242
GOTERM_BP_DIRECT	GO:0000122~negative regulation of transcription from RNA polymerase II promoter	39	5.56348	0.0282255	FOXC2; IFT172; GFI1; ZBTB20; CHD5; NR2C1; FBLN5; BACH2; ZFP709; TRO; SALL1; MYOZ1; CRYM; ZBTB18; IL33; EGR1; KLF11; GADD45A; KCNIP3; ARID5A; SARS; TET1; PAX6; HNF1B; NR1D2; HNF1A; VEGFA; HIPK2; NFATC4; IMPACT; ZEB1; DDIT3; CREBRF; TXNIP; TRIB3; INSM1; JDP2; VSX2; ATF4	569	975	20094	1.41258	1	1	0.997242
UP_SEQ_FEATURE	DOMAIN:Ras-associating	5	0.713267	0.0284225	RASSF2; RASSF6; GRB10; RIN2; RASIP1	640	41	22511	4.28944	1	1	0.996023
GOTERM_BP_DIRECT	GO:0007601~visual perception	10	1.42653	0.0289773	SLC4A7; ZIC2; RGS9BP; GRM6; CABP1; ATF6; PPEF2; GPR179; CNGB1; VSX2	569	152	20094	2.32333	1	1	0.997242
GOTERM_BP_DIRECT	GO:0030902~hindbrain development	4	0.570613	0.0292577	AHI1; EN2; HNF1B; PAX6	569	24	20094	5.88576	1	1	0.997242
GOTERM_BP_DIRECT	GO:0010467~gene expression	13	1.85449	0.0293685	IL33; PAX6; FLICR; CHD2; P2RX7; EDNRA; TTC39AOS1; ZIC2; ZIC3; DDIT3; CNTN1; GRB10; APOE	569	228	20094	2.01355	1	1	0.997242
GOTERM_BP_DIRECT	GO:0050885~neuromuscular process controlling balance	6	0.85592	0.0306651	JPH4; DLG4; KCNMA1; IGDCC3; HEXA; USH1C	569	62	20094	3.41754	1	1	0.997242
GOTERM_BP_DIRECT	GO:0072112~glomerular visceral epithelial cell differentiation	3	0.42796	0.0308827	FOXC2; EDNRA; KLF15	569	10	20094	10.5944	1	1	0.997242
UP_SEQ_FEATURE	DOMAIN:Fibronectin type-III 4	6	0.85592	0.0311701	NFASC; IGDCC4; CNTN1; FN1; CNTN2; IL27RA	640	62	22511	3.40388	1	1	0.996023
UP_SEQ_FEATURE	DOMAIN:SH2	8	1.14123	0.0314436	SOCS2; FGR; SHE; LCK; CHN1; GRB10; FYN; RIN2	640	106	22511	2.6546	1	1	0.996023
GOTERM_BP_DIRECT	GO:0007130~synaptonemal complex assembly	4	0.570613	0.0325678	SYCE1; SYCP1; MEIOC; SYCP3	569	25	20094	5.65033	1	1	0.997242
GOTERM_BP_DIRECT	GO:0006468~protein phosphorylation	28	3.99429	0.0326448	INVS; NIM1K; AMHR2; MAML1; CAMK2A; MST1R; PRKAG3; EDNRA; RPS6KA2; FYN; CAMK1D; RIPK3; PRKCB; PAX6; TEX14; MAPK12; HIPK2; P2RX7; FGR; OBSCN; TAOK3; LCK; AXL; ADM2; BMP2K; TRIB3; ALPK3; DDR2	569	655	20094	1.50963	1	1	0.997242
GOTERM_BP_DIRECT	GO:0051209~release of sequestered calcium ion into cytosol	5	0.713267	0.0326966	P2RX7; ERO1A; LCK; DDIT3; RYR3	569	43	20094	4.10635	1	1	0.997242
GOTERM_BP_DIRECT	GO:0070059~intrinsic apoptotic signaling pathway in response to endoplasmic reticulum stress	5	0.713267	0.0326966	ERO1A; DDIT3; TRIB3; CHAC1; ATF4	569	43	20094	4.10635	1	1	0.997242
GOTERM_BP_DIRECT	GO:0008360~regulation of cell shape	10	1.42653	0.0334383	FGR; PLXND1; LPAR1; FN1; PLEKHO1; FYN; BVES; RHOBTB1; VEGFA; GAS7	569	156	20094	2.26376	1	1	0.997242
UP_SEQ_FEATURE	DOMAIN:Fibronectin type-III 1	9	1.28388	0.0334588	NFASC; OBSCN; IGDCC4; AXL; IGDCC3; CNTN1; FN1; CNTN2; IL27RA	640	131	22511	2.4165	1	1	0.996023
UP_SEQ_FEATURE	DOMAIN:Fibronectin type-III 2	9	1.28388	0.0334588	NFASC; OBSCN; IGDCC4; AXL; IGDCC3; CNTN1; FN1; CNTN2; IL27RA	640	131	22511	2.4165	1	1	0.996023
GOTERM_BP_DIRECT	GO:0021549~cerebellum development	6	0.85592	0.0365766	ZBTB18; CNTN1; LPAR1; ABAT; FAIM2; SSTR2	569	65	20094	3.25981	1	1	0.997242
GOTERM_BP_DIRECT	GO:0032060~bleb assembly	3	0.42796	0.0370502	P2RX7; LPAR1; EMP2	569	11	20094	9.63125	1	1	0.997242
GOTERM_BP_DIRECT	GO:1990440~positive regulation of transcription from RNA polymerase II promoter in response to endoplasmic reticulum stress	3	0.42796	0.0370502	DDIT3; ATF6; ATF4	569	11	20094	9.63125	1	1	0.997242
UP_SEQ_FEATURE	DOMAIN:Chromo 1	3	0.42796	0.037341	CHD7; CHD5; CHD2	640	11	22511	9.59276	1	1	0.996023
UP_SEQ_FEATURE	ACT_SITE:Proton donor	13	1.85449	0.0377737	ALDH1L1; APOBEC3; IAH1; CTBP2; EPHX2; HEXA; PDE3B; ALDH1L2; PPP3CC; PHGDH; DUS4L; PPEF2; PSPH	640	236	22511	1.93752	1	1	0.996023
UP_SEQ_FEATURE	REGION:Substrate binding	17	2.42511	0.0383961	HS3ST3B1; ALDH1L1; HS3ST3A1; PTGIS; LVRN; TET1; NMNAT2; ALKBH3; IL4I1; MTHFD2; ANPEP; MACROD1; PCBD1; CHAC1; CAR12; PTPN7; PCK2	640	345	22511	1.73318	1	1	0.996023
GOTERM_BP_DIRECT	GO:0007566~embryo implantation	6	0.85592	0.038692	PTGIS; STC2; MMP2; STC1; EMP2; RECK	569	66	20094	3.21042	1	1	0.997242
GOTERM_BP_DIRECT	GO:0009636~response to toxic substance	7	0.998573	0.0422062	ARNT2; GSTP1; EPHX2; ASNS; NUPR1; SLC7A11; ATF4	569	90	20094	2.74669	1	1	0.997242
UP_SEQ_FEATURE	ZN_FING:C2H2-type 3	15	2.1398	0.0430069	ZBTB18; EGR1; KLF11; ZFP532; ZFP422; GFI1; ZBTB20; ZFP629; KLF15; ZEB1; SALL1; ZIC2; ZFP62; ZIC3; INSM1	640	295	22511	1.78848	1	1	0.996023
GOTERM_BP_DIRECT	GO:0010628~positive regulation of gene expression	25	3.56633	0.0432508	EPB41L4B; RPS6KA2; FGF22; IL33; EGR1; WARS; NOS3; EPHX2; FN1; RAB27A; PAX6; HNF1B; HNF1A; VEGFA; TNFRSF1A; P2RX7; AHI1; HAND2OS1; LCK; ADM2; CNTN1; PLP1; OPTN; ATF4; CNGB1	569	583	20094	1.51435	1	1	0.997242
GOTERM_BP_DIRECT	GO:0048844~artery morphogenesis	4	0.570613	0.0436096	FOXC2; CHD7; APOE; VEGFA	569	28	20094	5.04494	1	1	0.997242
GOTERM_BP_DIRECT	GO:1990253~cellular response to leucine starvation	3	0.42796	0.0436432	IMPACT; LARS; ATF4	569	12	20094	8.82865	1	1	0.997242
GOTERM_BP_DIRECT	GO:0042416~dopamine biosynthetic process	3	0.42796	0.0436432	CYP2D22; GCH1; SLC6A3	569	12	20094	8.82865	1	1	0.997242
UP_SEQ_FEATURE	DOMAIN:Fibronectin type-II	3	0.42796	0.0439821	MMP2; MRC1; FN1	640	12	22511	8.79336	1	1	0.996023
UP_SEQ_FEATURE	DOMAIN:COS	3	0.42796	0.0439821	TRIM9; TRIM63; TRIM46	640	12	22511	8.79336	1	1	0.996023
GOTERM_BP_DIRECT	GO:0030317~flagellated sperm motility	8	1.14123	0.0447898	CACNA1I; DNAH1; DDX4; CATSPERD; TEKT2; ATP2B4; TTC21A; SLC9B1	569	115	20094	2.45667	1	1	0.997242
UP_SEQ_FEATURE	DOMAIN:Fibronectin type-III	11	1.56919	0.0452162	TRIM9; NFASC; OBSCN; IGDCC4; AXL; IGDCC3; TRIM46; FN1; CNTN2; LRRN1; IL27RA	640	190	22511	2.03636	1	1	0.996023
GOTERM_BP_DIRECT	GO:0003333~amino acid transmembrane transport	4	0.570613	0.0476536	SLC7A5; SLC7A7; SLC7A11; SLC7A10	569	29	20094	4.87098	1	1	0.997242
GOTERM_BP_DIRECT	GO:0006979~response to oxidative stress	9	1.28388	0.0487795	ERO1A; ALDH3B1; STC2; MMP2; TXNIP; APOE; SLC7A11; HNF1A; DUOX2	569	142	20094	2.23825	1	1	0.997242
GOTERM_BP_DIRECT	GO:0007405~neuroblast proliferation	5	0.713267	0.049269	DAGLA; ACSL6; PAX6; VEGFA; VSX2	569	49	20094	3.60353	1	1	0.997242
INTERPRO	IPR000562:Fibronectin; type II; collagen-binding	3	0.42796	0.049561	MMP2; MRC1; FN1	585	13	20908	8.24773	1	1	1
INTERPRO	IPR014752:Arrestin; C-terminal	3	0.42796	0.049561	ARRDC4; TXNIP; ARRB1	585	13	20908	8.24773	1	1	1
INTERPRO	IPR009080:Aminoacyl-tRNA synthetase; class 1a; anticodon-binding	3	0.42796	0.049561	CARS; LARS; IARS	585	13	20908	8.24773	1	1	1
GOTERM_MF_DIRECT	GO:0016620~oxidoreductase activity; acting on the aldehyde or oxo group of donors; NAD or NADP as acceptor	4	0.570613	0.0501256	ALDH1L1; ALDH3B1; ALDH18A1; ALDH1L2	541	29	18713	4.77099	1	1	0.99536
GOTERM_MF_DIRECT	GO:0098632~protein binding involved in cell-cell adhesion	4	0.570613	0.0501256	NFASC; CNTN1; CNTN2; MYPN	541	29	18713	4.77099	1	1	0.99536
GOTERM_BP_DIRECT	GO:0007169~transmembrane receptor protein tyrosine kinase signaling pathway	8	1.14123	0.0502331	FGR; AHI1; LCK; AXL; NTF3; FYN; MST1R; DDR2	569	118	20094	2.39421	1	1	0.997242
GOTERM_BP_DIRECT	GO:0043267~negative regulation of potassium ion transport	3	0.42796	0.0506329	PLCB4; NOS3; ATF4	569	13	20094	8.14952	1	1	0.997242
GOTERM_BP_DIRECT	GO:0050953~sensory perception of light stimulus	3	0.42796	0.0506329	USH1G; GRM6; USH1C	569	13	20094	8.14952	1	1	0.997242
GOTERM_MF_DIRECT	GO:0005509~calcium ion binding	30	4.2796	0.050967	DOC2A; VLDLR; CABP1; NOL3; FBLN5; RYR3; NKD2; CDH4; CDH22; PRRG1; SPOCK1; SLIT3; DUOX2; PLA2G2E; GCH1; CD93; KCNIP3; CADPS; SYT15; DNAH7C; DNAH7B; RCN3; PLCB4; SMOC1; BGLAP3; MYL3; EFHC1; CDH15; PPEF2; FBN1	541	730	18713	1.42149	1	1	0.99536
UP_SEQ_FEATURE	DOMAIN:Ig-like 4	3	0.42796	0.0510219	OBSCN; IGDCC4; MYPN	640	13	22511	8.11695	1	1	0.996023
UP_SEQ_FEATURE	DOMAIN:AA_TRNA_LIGASE_II	3	0.42796	0.0510219	NARS; SARS; EPRS	640	13	22511	8.11695	1	1	0.996023
GOTERM_BP_DIRECT	GO:0060173~limb development	5	0.713267	0.0524061	SALL1; SMOC1; IFT172; CHD7; SLC7A11	569	50	20094	3.53146	1	1	0.997242
GOTERM_BP_DIRECT	GO:0032147~activation of protein kinase activity	5	0.713267	0.0524061	RIPK3; TAOK3; EMP2; HNF1A; VEGFA	569	50	20094	3.53146	1	1	0.997242
UP_SEQ_FEATURE	DOMAIN:GST N-terminal	4	0.570613	0.0524239	GSTZ1; GSTP3; GSTP1; GSTT1	640	30	22511	4.68979	1	1	0.996023
GOTERM_BP_DIRECT	GO:0050804~modulation of synaptic transmission	7	0.998573	0.0525058	PLCB4; P2RX3; NTF3; CSPG5; AKAP7; FYN; SLC7A11	569	95	20094	2.60213	1	1	0.997242
GOTERM_MF_DIRECT	GO:0043522~leucine zipper domain binding	3	0.42796	0.0525395	DDIT3; JDP2; ATF4	541	13	18713	7.98223	1	1	0.99536
UP_SEQ_FEATURE	COMPBIAS:Acidic residues	37	5.27817	0.0546504	CUL9; SLC24A1; CCDC166; USP11; PDE3B; CHD7; CHD5; CHD2; NOL3; AFF1; RYR3; ZDBF2; TUBB3; LARS; KASH5; NPHP1; SPOCK1; KIF1A; KIF21B; TRIM63; MGA; CADPS; C130074G19RIK; ATP2B4; PPP1R3F; ARMCX4; MLPH; HAX1; ZEB1; PLCB4; CD6; MAP1B; CREBRF; BMP2K; CSPG5; UBAP1L; CNGB1	640	957	22511	1.35989	1	1	0.996023
UP_SEQ_FEATURE	DOMAIN:Ig-like C2-type 2	9	1.28388	0.055067	MAG; IL1RL2; NFASC; AXL; PAPLN; IGDCC3; CNTN1; CNTN2; LRIG3	640	145	22511	2.18318	1	1	0.996023
INTERPRO	IPR006897:Hepatocyte nuclear factor 1; beta isoform; C-terminal	2	0.285307	0.0550849	HNF1B; HNF1A	585	2	20908	35.7402	1	1	1
INTERPRO	IPR023219:Hepatocyte nuclear factor 1; dimerisation domain	2	0.285307	0.0550849	HNF1B; HNF1A	585	2	20908	35.7402	1	1	1
INTERPRO	IPR004978:Stanniocalcin	2	0.285307	0.0550849	STC2; STC1	585	2	20908	35.7402	1	1	1
INTERPRO	IPR011407:10-formyltetrahydrofolate dehydrogenase	2	0.285307	0.0550849	ALDH1L1; ALDH1L2	585	2	20908	35.7402	1	1	1
GOTERM_BP_DIRECT	GO:0006749~glutathione metabolic process	6	0.85592	0.0555635	GSTZ1; GSTP3; GSTP1; CTH; GSTT1; SLC7A11	569	73	20094	2.90257	1	1	0.997242
GOTERM_BP_DIRECT	GO:0015823~phenylalanine transport	2	0.285307	0.0557366	SLC7A5; SLC3A2	569	2	20094	35.3146	1	1	0.997242
GOTERM_BP_DIRECT	GO:0051878~lateral element assembly	2	0.285307	0.0557366	SYCP1; SYCP3	569	2	20094	35.3146	1	1	0.997242
GOTERM_BP_DIRECT	GO:0035283~central nervous system segmentation	2	0.285307	0.0557366	ZIC2; ZIC3	569	2	20094	35.3146	1	1	0.997242
GOTERM_BP_DIRECT	GO:0043063~intercellular bridge organization	2	0.285307	0.0557366	ARHGAP33OS; TEX14	569	2	20094	35.3146	1	1	0.997242
GOTERM_BP_DIRECT	GO:0090210~regulation of establishment of blood-brain barrier	2	0.285307	0.0557366	ADGRA2; RECK	569	2	20094	35.3146	1	1	0.997242
GOTERM_BP_DIRECT	GO:0031930~mitochondria-nucleus signaling pathway	2	0.285307	0.0557366	CHCHD10; SLC25A33	569	2	20094	35.3146	1	1	0.997242
UP_SEQ_FEATURE	DNA_BIND:Homeobox; HNF1-type	2	0.285307	0.0559677	HNF1B; HNF1A	640	2	22511	35.1734	1	1	0.996023
UP_SEQ_FEATURE	REGION:Hydrolase domain	2	0.285307	0.0559677	ALDH1L1; ALDH1L2	640	2	22511	35.1734	1	1	0.996023
UP_SEQ_FEATURE	REGION:Aldehyde dehydrogenase domain	2	0.285307	0.0559677	ALDH1L1; ALDH1L2	640	2	22511	35.1734	1	1	0.996023
UP_SEQ_FEATURE	MUTAGEN:G->A: Abolishes myristoylation and palmitoylation,	2	0.285307	0.0559677	LCK; FYN	640	2	22511	35.1734	1	1	0.996023
UP_SEQ_FEATURE	TRANSMEM:Helical; Name=Segment S6	5	0.713267	0.0563742	KCNF1; KCNG4; KCNS1; KCNMA1; KCNN3	640	51	22511	3.44838	1	1	0.996023
INTERPRO	IPR001433:Oxidoreductase FAD/NAD(P)-binding	3	0.42796	0.0567761	CYB5R2; CYB5R1; NOS3	585	14	20908	7.65861	1	1	1
GOTERM_MF_DIRECT	GO:0017153~sodium:dicarboxylate symporter activity	2	0.285307	0.0568827	SLC13A3; SLC13A5	541	2	18713	34.5896	1	1	0.99536
GOTERM_MF_DIRECT	GO:0016155~formyltetrahydrofolate dehydrogenase activity	2	0.285307	0.0568827	ALDH1L1; ALDH1L2	541	2	18713	34.5896	1	1	0.99536
UP_SEQ_FEATURE	DOMAIN:Ig-like C2-type 1	9	1.28388	0.0568856	MAG; IL1RL2; NFASC; AXL; PAPLN; IGDCC3; CNTN1; CNTN2; LRIG3	640	146	22511	2.16823	1	1	0.996023
GOTERM_BP_DIRECT	GO:0055064~chloride ion homeostasis	3	0.42796	0.0579917	SLC12A5; CAR12; SLC12A8	569	14	20094	7.56741	1	1	0.997242
GOTERM_BP_DIRECT	GO:0080111~DNA demethylation	3	0.42796	0.0579917	APOBEC3; TET1; PAX6	569	14	20094	7.56741	1	1	0.997242
UP_SEQ_FEATURE	MOTIF:GFFKR motif	3	0.42796	0.0584323	ITGA2; ITGA1; ITGA9	640	14	22511	7.53717	1	1	0.996023
INTERPRO	IPR008266:Tyrosine-protein kinase; active site	7	0.998573	0.058992	FGR; OBSCN; LCK; AXL; FYN; MST1R; DDR2	585	99	20908	2.52708	1	1	1
GOTERM_MF_DIRECT	GO:0015179~L-amino acid transmembrane transporter activity	4	0.570613	0.059141	SLC7A5; SLC7A7; SLC7A11; SLC7A10	541	31	18713	4.46318	1	1	0.99536
GOTERM_MF_DIRECT	GO:0051959~dynein light intermediate chain binding	4	0.570613	0.059141	DNAH1; DNAH8; DNAH7C; DNAH7B	541	31	18713	4.46318	1	1	0.99536
UP_SEQ_FEATURE	TRANSMEM:Helical; Name=Segment S5	5	0.713267	0.0597612	KCNF1; KCNG4; KCNS1; KCNMA1; KCNN3	640	52	22511	3.38206	1	1	0.996023
GOTERM_MF_DIRECT	GO:0005516~calmodulin binding	11	1.56919	0.0601235	INVS; PPP3CC; CAMK1D; OBSCN; NOS3; CTH; CAMK2A; ATP2B4; KCNN3; RYR3; SNTB1	541	197	18713	1.9314	1	1	0.99536
GOTERM_MF_DIRECT	GO:0008191~metalloendopeptidase inhibitor activity	3	0.42796	0.0601528	SPOCK1; FETUB; RECK	541	14	18713	7.41207	1	1	0.99536
GOTERM_BP_DIRECT	GO:0002092~positive regulation of receptor internalization	4	0.570613	0.0608363	AHI1; NTF3; ARRB1; VEGFA	569	32	20094	4.41432	1	1	0.997242
INTERPRO	IPR004045:Glutathione S-transferase; N-terminal	4	0.570613	0.0637336	GSTZ1; GSTP3; GSTP1; GSTT1	585	33	20908	4.33214	1	1	1
GOTERM_BP_DIRECT	GO:0009410~response to xenobiotic stimulus	9	1.28388	0.065201	P2RX7; ARNT2; ATP4A; SLC12A5; LCK; PRKCB; MMP2; CD38; ABAT	569	151	20094	2.10484	1	1	0.997242
GOTERM_MF_DIRECT	GO:0000149~SNARE binding	6	0.85592	0.0654748	NAPB; TRIM9; EXOC3L2; SYT15; EXOC3L; CPLX2	541	75	18713	2.76717	1	1	0.99536
GOTERM_BP_DIRECT	GO:0033173~calcineurin-NFAT signaling cascade	3	0.42796	0.0656931	PPP3CC; ADGRB2; NFATC4	569	15	20094	7.06292	1	1	0.997242
GOTERM_BP_DIRECT	GO:0035845~photoreceptor cell outer segment organization	3	0.42796	0.0656931	AHI1; NPHP1; CNGB1	569	15	20094	7.06292	1	1	0.997242
GOTERM_BP_DIRECT	GO:0070986~left/right axis specification	3	0.42796	0.0656931	AHI1; ZIC3; IFT172	569	15	20094	7.06292	1	1	0.997242
GOTERM_BP_DIRECT	GO:0008285~negative regulation of cell proliferation	19	2.71041	0.06589	KLF11; NOS3; ITGA1; INCA1; SLFN3; CHD5; PAX6; MTBP; ZEB1; RPS6KA2; CTH; TRIM35; BDKRB2; SLIT3; NUPR1; INSM1; ATF5; OPTN; VSX2	569	431	20094	1.55679	1	1	0.997242
GOTERM_BP_DIRECT	GO:0030199~collagen fibril organization	5	0.713267	0.0660114	FOXC2; ADAMTS14; ADAMTS2; LOXL1; DDR2	569	54	20094	3.26987	1	1	0.997242
GOTERM_BP_DIRECT	GO:1901216~positive regulation of neuron death	5	0.713267	0.0660114	EGR1; DDIT3; FYN; APOE; DDR2	569	54	20094	3.26987	1	1	0.997242
GOTERM_BP_DIRECT	GO:0048705~skeletal system morphogenesis	5	0.713267	0.0660114	P2RX7; FGR; TCF15; MMP2; TBX4	569	54	20094	3.26987	1	1	0.997242
UP_SEQ_FEATURE	DOMAIN:IPT/TIG	3	0.42796	0.0661869	RBPJL; PLXND1; NFATC4	640	15	22511	7.03469	1	1	0.996023
UP_SEQ_FEATURE	TRANSMEM:Helical; Name=Segment S1	5	0.713267	0.0668515	KCNF1; KCNG4; KCNS1; KCNMA1; KCNN3	640	54	22511	3.2568	1	1	0.996023
UP_SEQ_FEATURE	TRANSMEM:Helical; Name=Segment S2	5	0.713267	0.0668515	KCNF1; KCNG4; KCNS1; KCNMA1; KCNN3	640	54	22511	3.2568	1	1	0.996023
UP_SEQ_FEATURE	TRANSMEM:Helical; Name=Segment S3	5	0.713267	0.0668515	KCNF1; KCNG4; KCNS1; KCNMA1; KCNN3	640	54	22511	3.2568	1	1	0.996023
GOTERM_MF_DIRECT	GO:0004364~glutathione transferase activity	4	0.570613	0.0688592	GSTZ1; GSTP3; GSTP1; GSTT1	541	33	18713	4.19268	1	1	0.99536
GOTERM_BP_DIRECT	GO:0001933~negative regulation of protein phosphorylation	7	0.998573	0.0692865	NIBAN1; IMPACT; WARS; ARRB1; PAX6; INSM1; DUSP6	569	102	20094	2.42355	1	1	0.997242
GOTERM_MF_DIRECT	GO:0043565~sequence-specific DNA binding	21	2.99572	0.0708008	ZBTB18; EGR1; ZFP105; FOXC2; MYRF; KCNIP3; CEBPG; ARID5A; HNF1B; NR1D2; PAX6; HNF1A; POU2F2; NR2C1; SIRT3; ZEB1; ZIC3; DDIT3; ATF5; ATF6; ATF4	541	485	18713	1.4977	1	1	0.99536
GOTERM_BP_DIRECT	GO:0008152~metabolic process	10	1.42653	0.0721652	GALC; GSTZ1; CAMK1D; GCH1; PKLR; MTHFD2; EPHX2; HEXA; ALDH18A1; EPRS	569	181	20094	1.95108	1	1	0.997242
GOTERM_MF_DIRECT	GO:0004222~metalloendopeptidase activity	8	1.14123	0.0726791	ADAMTS14; ADAMTS2; ADAMTSL3; MMP2; ADAM23; PAPLN; MMP28; TRABD2B	541	126	18713	2.19617	1	1	0.99536
GOTERM_MF_DIRECT	GO:0004672~protein kinase activity	22	3.13837	0.0732379	NIM1K; CAMK1D; AMHR2; RIPK3; PRKCB; CAMK2A; ARHGAP33OS; TEX14; MST1R; MAPK12; HIPK2; FGR; RASSF2; OBSCN; TAOK3; LCK; AXL; RPS6KA2; BMP2K; TRIB3; FYN; DDR2	541	517	18713	1.4719	1	1	0.99536
GOTERM_BP_DIRECT	GO:0042149~cellular response to glucose starvation	5	0.713267	0.0734371	NIM1K; IMPACT; ASNS; PRKAG3; ATF4	569	56	20094	3.15309	1	1	0.997242
GOTERM_BP_DIRECT	GO:0071456~cellular response to hypoxia	8	1.14123	0.0736523	ERO1A; PTGIS; STC2; COX4I2; STC1; VLDLR; NOL3; VEGFA	569	129	20094	2.19005	1	1	0.997242
GOTERM_BP_DIRECT	GO:0032611~interleukin-1 beta production	3	0.42796	0.073712	P2RX7; AIM2; SLAMF9	569	16	20094	6.62149	1	1	0.997242
GOTERM_BP_DIRECT	GO:0090181~regulation of cholesterol metabolic process	3	0.42796	0.073712	EPHX2; APOE; TTC39B	569	16	20094	6.62149	1	1	0.997242
GOTERM_BP_DIRECT	GO:0010954~positive regulation of protein processing	3	0.42796	0.073712	RHBDD1; CNTN2; NKD2	569	16	20094	6.62149	1	1	0.997242
GOTERM_BP_DIRECT	GO:0016322~neuron remodeling	3	0.42796	0.073712	EDNRA; NTN4; SCARF1	569	16	20094	6.62149	1	1	0.997242
GOTERM_BP_DIRECT	GO:0050884~neuromuscular process controlling posture	3	0.42796	0.073712	GCH1; TCF15; HEXA	569	16	20094	6.62149	1	1	0.997242
GOTERM_BP_DIRECT	GO:0007216~G-protein coupled glutamate receptor signaling pathway	3	0.42796	0.073712	DAGLA; GRM6; GRID2IP	569	16	20094	6.62149	1	1	0.997242
GOTERM_MF_DIRECT	GO:0005246~calcium channel regulator activity	4	0.570613	0.073972	CACNG7; PRKCB; CABP1; GEM	541	34	18713	4.06937	1	1	0.99536
GOTERM_MF_DIRECT	GO:0015171~amino acid transmembrane transporter activity	4	0.570613	0.073972	SLC7A5; SLC7A14; SLC7A1; SLC7A3	541	34	18713	4.06937	1	1	0.99536
UP_SEQ_FEATURE	DOMAIN:T-box	3	0.42796	0.07426	T; MGA; TBX4	640	16	22511	6.59502	1	1	0.996023
UP_SEQ_FEATURE	DOMAIN:Aldedh	3	0.42796	0.07426	ALDH1L1; ALDH3B1; ALDH18A1	640	16	22511	6.59502	1	1	0.996023
GOTERM_BP_DIRECT	GO:0035904~aorta development	4	0.570613	0.075523	EDNRA; PLXND1; CHD7; LOXL1	569	35	20094	4.03595	1	1	0.997242
INTERPRO	IPR011992:EF-hand-like domain	13	1.85449	0.075587	KCNIP3; PLCL1; CABP1; RYR3; NKD2; RCN3; PLCB4; SMOC1; MYL3; EFHC1; SPOCK1; PPEF2; DUOX2	585	269	20908	1.72722	1	1	1
GOTERM_BP_DIRECT	GO:0006915~apoptotic process	26	3.70899	0.0756691	HRK; ERO1A; FAIM2; GHITM; NRADD; RASSF6; CHAC1; COA8; KLF11; RIPK3; PRKCB; RHBDD1; KCNIP3; G0S2; HNF1B; TRAF1; VEGFA; GULP1; HIPK2; TNFRSF1A; AIM2; CCKBR; AXL; DDIT3; TRIM35; TRIB3	569	652	20094	1.40825	1	1	0.997242
GOTERM_MF_DIRECT	GO:0000287~magnesium ion binding	12	1.71184	0.075816	P2RX7; NIM1K; ATP4A; ATP8B3; PKLR; MTHFD2; RPS6KA2; EPHX2; KCNIP3; MAPK12; GEM; PSPH	541	233	18713	1.78144	1	1	0.99536
GOTERM_BP_DIRECT	GO:0043010~camera-type eye development	6	0.85592	0.0760638	FOXC2; CHD7; PAX6; CC2D2A; VSX2; FBN1	569	80	20094	2.64859	1	1	0.997242
INTERPRO	IPR020635:Tyrosine-protein kinase; catalytic domain	6	0.85592	0.0762342	FGR; LCK; AXL; FYN; MST1R; DDR2	585	81	20908	2.64742	1	1	1
UP_SEQ_FEATURE	DOMAIN:Ig-like 1	4	0.570613	0.0762877	OBSCN; IGDCC4; ALPK3; MYPN	640	35	22511	4.01982	1	1	0.996023
UP_SEQ_FEATURE	DOMAIN:Ig-like 2	4	0.570613	0.0762877	OBSCN; IGDCC4; ALPK3; MYPN	640	35	22511	4.01982	1	1	0.996023
GOTERM_MF_DIRECT	GO:0008028~monocarboxylic acid transmembrane transporter activity	3	0.42796	0.0764021	SLC16A11; SLC16A7; SLC16A9	541	16	18713	6.48556	1	1	0.99536
GOTERM_MF_DIRECT	GO:0004029~aldehyde dehydrogenase (NAD) activity	3	0.42796	0.0764021	ALDH1L1; ALDH3B1; ALDH1L2	541	16	18713	6.48556	1	1	0.99536
UP_SEQ_FEATURE	METAL:Calcium 3	8	1.14123	0.0774479	RCN3; DOC2A; CPNE5; PRKCB; MMP2; BGLAP3; CABP1; PPEF2	640	130	22511	2.16452	1	1	0.996023
INTERPRO	IPR010987:Glutathione S-transferase; C-terminal-like	4	0.570613	0.0785278	GSTZ1; GSTP3; GSTP1; GSTT1	585	36	20908	3.97113	1	1	1
GOTERM_MF_DIRECT	GO:0008270~zinc ion binding	30	4.2796	0.0791283	EPRS; NR2C1; ZDBF2; TRIM9; ADAMTS2; ZFP385C; ANPEP; ZMAT4; MMP28; TRIM46; CAR12; TRIM66; ZCCHC24; EGR1; APOBEC3; TRIM63; GCH1; LVRN; PRKCB; MMP2; MIB2; TET1; NR1D2; TRAF1; SIRT3; P2RX7; RNF125; AGBL2; TRIM35; KDM7A	541	764	18713	1.35823	1	1	0.99536
GOTERM_MF_DIRECT	GO:0016787~hydrolase activity	57	8.13124	0.0798415	PIWIL2; DAGLA; MCM8; PDE3B; CHD7; HEXA; CHD5; CHD2; PLB1; ADAMTS2; PPP3CC; UBASH3B; ANPEP; MACROD1; CD38; PSPH; APOBEC3; IAH1; MMP2; DUSP6; MBLAC2; MTHFD2; PNLDC1; ACOT2; GARS; PPEF2; TRABD2B; ERAS; PLA1A; DPEP3; OTUB2; DDX4; MINDY4; MYRF; INPP1; USP11; HTRA3; BPHL; PRSS42; ATXN3; IL1RL2; MOV10L1; TASP1; SHOC1; CTSA; PLA2G2E; GCH1; LVRN; EPHX2; RHBDD1; RAB27A; AIG1; AGMAT; GALC; AGBL2; TDRD12; PT…	541	1607	18713	1.22689	1	1	0.99536
INTERPRO	IPR006634:TRAM/LAG1/CLN8 homology domain	3	0.42796	0.0803559	GDF1; CERS1; TLCD5	585	17	20908	6.30709	1	1	1
INTERPRO	IPR018184:Integrin alpha chain; C-terminal cytoplasmic region; conserved site	3	0.42796	0.0803559	ITGA2; ITGA1; ITGA9	585	17	20908	6.30709	1	1	1
GOTERM_BP_DIRECT	GO:0044458~motile cilium assembly	4	0.570613	0.0807348	AHI1; BBOF1; ZMYND10; CC2D2A	569	36	20094	3.92384	1	1	0.997242
INTERPRO	IPR001555:Phosphoribosylglycinamide formyltransferase; active site	2	0.285307	0.0814807	ALDH1L1; ALDH1L2	585	3	20908	23.8268	1	1	1
INTERPRO	IPR011034:Formyl transferase; C-terminal-like	2	0.285307	0.0814807	ALDH1L1; ALDH1L2	585	3	20908	23.8268	1	1	1
INTERPRO	IPR006916:Popeye protein	2	0.285307	0.0814807	POPDC3; BVES	585	3	20908	23.8268	1	1	1
INTERPRO	IPR003082:Glutathione S-transferase; Pi class	2	0.285307	0.0814807	GSTP3; GSTP1	585	3	20908	23.8268	1	1	1
INTERPRO	IPR006899:Hepatocyte nuclear factor 1; N-terminal	2	0.285307	0.0814807	HNF1B; HNF1A	585	3	20908	23.8268	1	1	1
INTERPRO	IPR005793:Formyl transferase; C-terminal	2	0.285307	0.0814807	ALDH1L1; ALDH1L2	585	3	20908	23.8268	1	1	1
INTERPRO	IPR004760:L-type amino acid transporter	2	0.285307	0.0814807	SLC7A5; SLC7A11	585	3	20908	23.8268	1	1	1
GOTERM_BP_DIRECT	GO:0070365~hepatocyte differentiation	3	0.42796	0.0820244	ITGA2; HNF1B; PCK2	569	17	20094	6.23199	1	1	0.997242
GOTERM_BP_DIRECT	GO:0006024~glycosaminoglycan biosynthetic process	3	0.42796	0.0820244	HS3ST3B1; HS3ST3A1; HEXA	569	17	20094	6.23199	1	1	0.997242
GOTERM_BP_DIRECT	GO:0040015~negative regulation of multicellular organism growth	3	0.42796	0.0820244	SOCS2; GDF15; STC2	569	17	20094	6.23199	1	1	0.997242
UP_SEQ_FEATURE	BINDING:NADP	5	0.713267	0.0822697	ALDH1L1; HSD17B1; PYCR1; CRYM; ALDH1L2	640	58	22511	3.03219	1	1	0.996023
GOTERM_BP_DIRECT	GO:0001840~neural plate development	2	0.285307	0.0824309	ZIC2; ZIC3	569	3	20094	23.5431	1	1	0.997242
GOTERM_BP_DIRECT	GO:0007066~female meiosis sister chromatid cohesion	2	0.285307	0.0824309	STAG3; SYCP3	569	3	20094	23.5431	1	1	0.997242
GOTERM_BP_DIRECT	GO:0034447~very-low-density lipoprotein particle clearance	2	0.285307	0.0824309	VLDLR; APOE	569	3	20094	23.5431	1	1	0.997242
GOTERM_BP_DIRECT	GO:0009258~10-formyltetrahydrofolate catabolic process	2	0.285307	0.0824309	ALDH1L1; ALDH1L2	569	3	20094	23.5431	1	1	0.997242
GOTERM_BP_DIRECT	GO:0042660~positive regulation of cell fate specification	2	0.285307	0.0824309	GFI1; PAX6	569	3	20094	23.5431	1	1	0.997242
GOTERM_BP_DIRECT	GO:1904273~L-alanine import across plasma membrane	2	0.285307	0.0824309	SLC3A2; SLC1A4	569	3	20094	23.5431	1	1	0.997242
GOTERM_BP_DIRECT	GO:1903801~L-leucine import into cell	2	0.285307	0.0824309	SLC7A5; SLC3A2	569	3	20094	23.5431	1	1	0.997242
GOTERM_BP_DIRECT	GO:0009448~gamma-aminobutyric acid metabolic process	2	0.285307	0.0824309	ABAT; PHGDH	569	3	20094	23.5431	1	1	0.997242
GOTERM_BP_DIRECT	GO:0021553~olfactory nerve development	2	0.285307	0.0824309	SALL1; CHD7	569	3	20094	23.5431	1	1	0.997242
GOTERM_BP_DIRECT	GO:0015746~citrate transport	2	0.285307	0.0824309	SLC13A3; SLC13A5	569	3	20094	23.5431	1	1	0.997242
GOTERM_BP_DIRECT	GO:2000297~negative regulation of synapse maturation	2	0.285307	0.0824309	ARHGEF15; NFATC4	569	3	20094	23.5431	1	1	0.997242
GOTERM_BP_DIRECT	GO:1903109~positive regulation of transcription from mitochondrial promoter	2	0.285307	0.0824309	CHCHD10; SIRT3	569	3	20094	23.5431	1	1	0.997242
GOTERM_BP_DIRECT	GO:1900449~regulation of glutamate receptor signaling pathway	2	0.285307	0.0824309	FRRS1L; FYN	569	3	20094	23.5431	1	1	0.997242
GOTERM_BP_DIRECT	GO:0006971~hypotonic response	2	0.285307	0.0824309	SLC12A5; ITGA2	569	3	20094	23.5431	1	1	0.997242
GOTERM_BP_DIRECT	GO:0015819~lysine transport	2	0.285307	0.0824309	SLC7A1; SLC7A3	569	3	20094	23.5431	1	1	0.997242
GOTERM_BP_DIRECT	GO:0015744~succinate transport	2	0.285307	0.0824309	SLC13A3; SLC13A5	569	3	20094	23.5431	1	1	0.997242
GOTERM_BP_DIRECT	GO:0098713~leucine import across plasma membrane	2	0.285307	0.0824309	SLC7A5; SLC3A2	569	3	20094	23.5431	1	1	0.997242
UP_SEQ_FEATURE	DOMAIN:TLC	3	0.42796	0.0826275	GDF1; CERS1; TLCD5	640	17	22511	6.20708	1	1	0.996023
UP_SEQ_FEATURE	BINDING:(6S)-10-formyltetrahydrofolate	2	0.285307	0.0827675	ALDH1L1; ALDH1L2	640	3	22511	23.449	1	1	0.996023
UP_SEQ_FEATURE	REGION:(6S)-10-formyltetrahydrofolate binding	2	0.285307	0.0827675	ALDH1L1; ALDH1L2	640	3	22511	23.449	1	1	0.996023
UP_SEQ_FEATURE	BINDING:L-serine	2	0.285307	0.0827675	SARS; PSPH	640	3	22511	23.449	1	1	0.996023
UP_SEQ_FEATURE	DOMAIN:HNF-p1	2	0.285307	0.0827675	HNF1B; HNF1A	640	3	22511	23.449	1	1	0.996023
UP_SEQ_FEATURE	DOMAIN:POU-specific atypical	2	0.285307	0.0827675	HNF1B; HNF1A	640	3	22511	23.449	1	1	0.996023
GOTERM_MF_DIRECT	GO:0015137~citrate transmembrane transporter activity	2	0.285307	0.0841011	SLC13A3; SLC13A5	541	3	18713	23.0598	1	1	0.99536
GOTERM_MF_DIRECT	GO:0005343~organic acid:sodium symporter activity	2	0.285307	0.0841011	SLC13A3; SLC13A5	541	3	18713	23.0598	1	1	0.99536
GOTERM_MF_DIRECT	GO:0015173~aromatic amino acid transmembrane transporter activity	2	0.285307	0.0841011	SLC7A5; SLC3A2	541	3	18713	23.0598	1	1	0.99536
UP_SEQ_FEATURE	BINDING:ATP	28	3.99429	0.0841223	CARS; NIM1K; AMHR2; CAMK2A; ADCY4; MST1R; EPRS; LARS; RPS6KA2; FYN; CAMK1D; PKLR; RIPK3; PRKCB; TEX14; NMNAT2; MAPK12; HIPK2; FGR; OBSCN; TAOK3; P2RX3; LCK; AXL; BMP2K; GARS; IARS; DDR2	640	715	22511	1.37742	1	1	0.996023
GOTERM_BP_DIRECT	GO:0006986~response to unfolded protein	5	0.713267	0.0853307	DDIT3; CREBRF; CHAC1; ATF6; HERPUD1	569	59	20094	2.99276	1	1	0.997242
GOTERM_BP_DIRECT	GO:0009749~response to glucose	6	0.85592	0.0859435	EGR1; PKLR; GIPR; TXNIP; HNF1B; HNF1A	569	83	20094	2.55286	1	1	0.997242
INTERPRO	IPR000719:Protein kinase; catalytic domain	21	2.99572	0.0859885	NIM1K; CAMK1D; AMHR2; RIPK3; PRKCB; CAMK2A; ARHGAP33OS; TEX14; MST1R; MAPK12; HIPK2; FGR; OBSCN; TAOK3; LCK; AXL; RPS6KA2; BMP2K; TRIB3; FYN; DDR2	585	514	20908	1.4602	1	1	1
UP_SEQ_FEATURE	ZN_FING:C2H2-type 5	11	1.56919	0.0876992	ZFP532; ZFP422; SALL1; ZEB1; ZIC2; ZFP62; ZIC3; GFI1; ZBTB20; ZFP629; INSM1	640	215	22511	1.79957	1	1	0.996023
GOTERM_BP_DIRECT	GO:0007420~brain development	13	1.85449	0.0880927	ARNT2; IFT172; PAX6; SLC7A11; NRADD; NFASC; PPP3CC; CDH22; NTF3; CNTN1; HYDIN; CNTN2; CERS1	569	273	20094	1.68165	1	1	0.997242
INTERPRO	IPR016160:Aldehyde dehydrogenase; conserved site	3	0.42796	0.0887828	ALDH1L1; ALDH3B1; ALDH1L2	585	18	20908	5.9567	1	1	1
INTERPRO	IPR001699:Transcription factor; T-box	3	0.42796	0.0887828	T; MGA; TBX4	585	18	20908	5.9567	1	1	1
INTERPRO	IPR000909:Phospholipase C; phosphatidylinositol-specific ; X domain	3	0.42796	0.0887828	PLCB4; PLCL1; PLCXD1	585	18	20908	5.9567	1	1	1
INTERPRO	IPR018186:Transcription factor; T-box; conserved site	3	0.42796	0.0887828	T; MGA; TBX4	585	18	20908	5.9567	1	1	1
INTERPRO	IPR015422:Pyridoxal phosphate-dependent transferase; major region; subdomain 2	4	0.570613	0.0891436	PSAT1; GPT2; CTH; ABAT	585	38	20908	3.76212	1	1	1
GOTERM_BP_DIRECT	GO:0002931~response to ischemia	5	0.713267	0.0894914	EGR1; CAMK2A; FAIM2; NOL3; BVES	569	60	20094	2.94288	1	1	0.997242
UP_SEQ_FEATURE	DOMAIN:B box-type	5	0.713267	0.0905781	TRIM9; TRIM63; TRIM46; TRIM35; TRIM66	640	60	22511	2.93112	1	1	0.996023
GOTERM_BP_DIRECT	GO:0015718~monocarboxylic acid transport	3	0.42796	0.0906074	SLC16A11; SLC16A7; SLC16A9	569	18	20094	5.88576	1	1	0.997242
GOTERM_BP_DIRECT	GO:0098656~anion transmembrane transport	3	0.42796	0.0906074	SLC13A3; LRRC8D; SLC13A5	569	18	20094	5.88576	1	1	0.997242
INTERPRO	IPR014756:Immunoglobulin E-set	7	0.998573	0.0909309	RBPJL; ARRDC4; PLXND1; TXNIP; ARRB1; MST1R; NFATC4	585	111	20908	2.25388	1	1	1
UP_SEQ_FEATURE	REPEAT:FG-GAP 3	3	0.42796	0.0912662	ITGA2; ITGA1; ITGA9	640	18	22511	5.86224	1	1	0.996023
UP_SEQ_FEATURE	REPEAT:FG-GAP 2	3	0.42796	0.0912662	ITGA2; ITGA1; ITGA9	640	18	22511	5.86224	1	1	0.996023
UP_SEQ_FEATURE	REPEAT:FG-GAP 4	3	0.42796	0.0912662	ITGA2; ITGA1; ITGA9	640	18	22511	5.86224	1	1	0.996023
UP_SEQ_FEATURE	REPEAT:FG-GAP 5	3	0.42796	0.0912662	ITGA2; ITGA1; ITGA9	640	18	22511	5.86224	1	1	0.996023
UP_SEQ_FEATURE	REPEAT:FG-GAP 1	3	0.42796	0.0912662	ITGA2; ITGA1; ITGA9	640	18	22511	5.86224	1	1	0.996023
UP_SEQ_FEATURE	REPEAT:FG-GAP 7	3	0.42796	0.0912662	ITGA2; ITGA1; ITGA9	640	18	22511	5.86224	1	1	0.996023
UP_SEQ_FEATURE	REPEAT:FG-GAP 6	3	0.42796	0.0912662	ITGA2; ITGA1; ITGA9	640	18	22511	5.86224	1	1	0.996023
GOTERM_BP_DIRECT	GO:2001244~positive regulation of intrinsic apoptotic signaling pathway	4	0.570613	0.0916074	RIPK3; LCK; DDIT3; NUPR1	569	38	20094	3.71732	1	1	0.997242
GOTERM_BP_DIRECT	GO:0009058~biosynthetic process	4	0.570613	0.0916074	ALDH1L1; GPT2; NMNAT2; ALDH1L2	569	38	20094	3.71732	1	1	0.997242
GOTERM_BP_DIRECT	GO:0016192~vesicle-mediated transport	13	1.85449	0.0921078	NAPB; RAB39B; SYT15; RAB27A; AHI1; ARL5C; SPIRE1; AP1S3; KIF1A; SFT2D2; BVES; OPTN; SEC31B	569	275	20094	1.66942	1	1	0.997242
GOTERM_BP_DIRECT	GO:0010942~positive regulation of cell death	5	0.713267	0.0937478	EGR1; LPAR1; PAX6; NRADD; DUSP6	569	61	20094	2.89464	1	1	0.997242
GOTERM_MF_DIRECT	GO:0035497~cAMP response element binding	3	0.42796	0.0938451	ATF6; JDP2; CREB5	541	18	18713	5.76494	1	1	0.99536
INTERPRO	IPR013649:Integrin alpha-2	3	0.42796	0.0974568	ITGA2; ITGA1; ITGA9	585	19	20908	5.64318	1	1	1
INTERPRO	IPR000413:Integrin alpha chain	3	0.42796	0.0974568	ITGA2; ITGA1; ITGA9	585	19	20908	5.64318	1	1	1
GOTERM_BP_DIRECT	GO:0060271~cilium assembly	11	1.56919	0.0980927	SPAG16; AHI1; UBXN10; IFT81; IFT172; AVIL; TEKT2; KIF24; CEP41; TTC39C; CC2D2A	569	221	20094	1.75774	1	1	0.997242
GOTERM_BP_DIRECT	GO:0010595~positive regulation of endothelial cell migration	5	0.713267	0.0980984	FOXC2; ADGRA2; FUT1; RIN2; VEGFA	569	62	20094	2.84795	1	1	0.997242
GOTERM_MF_DIRECT	GO:0001227~transcriptional repressor activity; RNA polymerase II transcription regulatory region sequence-specific binding	16	2.28245	0.0982461	ZBTB18; ZFP422; KCNIP3; GFI1; ZBTB20; NR1D2; PAX6; NR2C1; BACH2; ZFP709; NFATC4; ZEB1; SALL1; INSM1; JDP2; VSX2	541	359	18713	1.5416	1	1	0.99536
INTERPRO	IPR002048:EF-hand domain	11	1.56919	0.098281	RCN3; KCNIP3; MYL3; EFHC1; CABP1; PPEF2; RYR3; DUOX2; DNAH7C; DNAH7B; NKD2	585	224	20908	1.7551	1	1	1
GOTERM_BP_DIRECT	GO:0043951~negative regulation of cAMP-mediated signaling	3	0.42796	0.099439	RNF157; PDE3B; LPAR1	569	19	20094	5.57599	1	1	0.997242
UP_SEQ_FEATURE	DOMAIN:EF-hand	10	1.42653	0.0998557	RCN3; KCNIP3; MYL3; EFHC1; CABP1; RYR3; DUOX2; DNAH7C; DNAH7B; NKD2	640	193	22511	1.82246	1	1	0.996023

## Sheet: DAVID_downreg.genes_Pigf KO
Category	Term	Count	%	PValue	Genes	List Total	Pop Hits	Pop Total	Fold Enrichment	Bonferroni	Benjamini	FDR
GOTERM_CC_DIRECT	GO:0009986~cell surface	77	9.39024	9.4557e-16	ACVRL1; NRP1; H2-T23; TFRC; ITGB3; H2-K1; FZD10; TNF; SLC6A2; AMOT; CDH5; THBD; LGALS3; TMEM102; UPK1A; LGALS1; PLAU; CD34; EPHA4; PDGFRA; ANXA1; ANXA2; TIMD2; RTN4RL2; ADRA2B; IL17RB; VAMP8; TGFBR3; VCAN; KCNQ2; ADGRF5; CEACAM9; ADTRP; TNFRSF23; CRYAB; H2-D1; NLGN3; CSF1R; NOTCH3; CD274; SDC4; SLC1A1; PDGFB; H2-Q4; CXCR4; H2-Q2; TFPI; IL2RG; H2-Q1; THBS1; HSPD1; SCUBE3; ADAMTS15; CXCR2; ADGRG6; …	756	772	21179	2.7942	5.23581e-13	4.95479e-13	4.67112e-13
UP_SEQ_FEATURE	CARBOHYD:N-linked (GlcNAc,,,) asparagine	214	26.0976	2.22188e-15	TFRC; SERPINE2; COL12A1; SERPINE1; TMEM95; FZD10; CWH43; AQP3; NIPAL4; PRL2C5; PRL2C3; ALCAM; LIPH; NIPAL2; HMCN2; PRL2C2; EPHA4; SLC34A2; UTS2R; TIMD2; ENTPD7; SLC6A12; DKK1; SLC5A8; SPINT1; CD109; PRL3D1; A3GALT2; PLPP1; H2-D1; PDGFB; PHYHIPL; PLA2G7; LYPD6; SLC5A5; ADAMTS15; ST8SIA5; CD14; ABCA1; NGFR; CADM3; ST14; JAG1; ACE; L1CAM; COL1A1; VNN1; KITL; NOX4; TNFSF9; SERPINI1; DDR1; ACVRL1; COL…	775	3706	22511	1.67726	4.64295e-12	4.64595e-12	4.6304e-12
UP_SEQ_FEATURE	TOPO_DOM:Extracellular	150	18.2927	4.98319e-13	TFRC; CSF1; CD82; H2-K1; TMEM95; FZD10; TMEM140; AQP3; TNF; NIPAL4; CDH5; CDH3; IL18RAP; ALCAM; FAM174B; LEPR; SLC16A3; IL13RA1; EPHA4; UTS2R; SLC34A2; RNF43; PDGFRA; SEMA6A; TIMD2; PAQR5; DIO3; SLC6A12; GPR75; ATP11A; ATP1B1; SLC5A8; CLDN4; LTB4R2; SCNN1A; LTB4R1; KCNQ2; TMEM79; SLCO2A1; ADAM1A; MAL; VOPP1; ADTRP; ABCG1; PLPP1; H2-D1; DSC2; CD274; CSF1R; NOTCH3; SDC4; CHRNA4; SLC1A1; TACSTD2; GP…	775	2408	22511	1.80937	1.04188e-09	5.20992e-10	5.19248e-10
GOTERM_CC_DIRECT	GO:0005615~extracellular space	129	15.7317	1.19319e-11	TFRC; CSF1; SERPINE2; SCT; COL12A1; SERPINE1; H2-K1; TNF; COMP; PRL2C5; NPPB; LGALS3; PRL2C3; LGALS1; PLAU; LIPH; HMCN2; LEPR; CCN2; PRL2C2; COL27A1; SEMA6A; CSTA1; DKK1; PRL7D1; PRL3D3; CD109; CHIL1; PLBD1; PRL3D1; NBL1; PRL3D2; H2-D1; LXN; PDGFB; TACSTD2; PLA2G7; KLK7; PRL4A1; ADAMTS15; SCUBE3; CD14; PLTP; WNT3; S100A11; WNT4; TGFB2; CRTAP; ST14; TGFB1; ACE; GGH; COL1A1; PROC; COL5A1; KITL; SER…	756	1969	21179	1.83539	6.25232e-09	3.12617e-09	2.94719e-09
UP_KW_CELLULAR_COMPONENT	KW-0964~Secreted	115	14.0244	1.62536e-10	CSF1; SERPINE2; SCT; COL12A1; SERPINE1; TNF; COMP; PRL2C5; NPPB; ENDOU; LGALS3; PRL2C3; LGALS1; PLAU; LIPH; HMCN2; LEPR; CCN2; PRL2C2; TGM2; COL27A1; DKK1; PRL7D1; SPINT1; CHIL1; PRL3D1; NBL1; SDC4; ENDOD1; PDGFB; LTBP2; LYPD6; PLA2G7; KLK7; PSORS1C2; PRL4A1; ADAMTS15; SCUBE3; ADGRG1; PLAC1; SFN; CD14; PLTP; WNT3; WNT4; TGFB2; CRTAP; TGFB1; PINLYP; ACE; GGH; ISG15; PSG22; COL1A1; EFNA1; PROC; COL…	660	1709	17960	1.83113	6.66398e-09	6.66398e-09	6.01383e-09
GOTERM_CC_DIRECT	GO:0005576~extracellular region	122	14.878	4.49881e-11	TFRC; CSF1; SERPINE2; SCT; COL12A1; SERPINE1; TNF; COMP; PRL2C5; NPPB; ENDOU; LGALS3; PRL2C3; LGALS1; PLAU; LIPH; HMCN2; LEPR; CCN2; PRL2C2; TGM2; COL27A1; DKK1; PRL7D1; SPINT1; CD109; CHIL1; PLBD1; PRL3D1; SDC4; ENDOD1; PDGFB; LTBP2; LYPD6; PLA2G7; KLK7; PSORS1C2; KLK6; PRL4A1; ADAMTS15; SCUBE3; ADGRG1; PLAC1; SFN; CD14; PLTP; WNT3; WNT4; TGFB2; CRTAP; ST14; TGFB1; PINLYP; ACE; GGH; ISG15; PSG22…	756	1859	21179	1.8385	2.35737e-08	7.85791e-09	7.40803e-09
GOTERM_CC_DIRECT	GO:0016020~membrane	324	39.5122	1.10148e-10	TFRC; SERPINE2; PGAP4; TMEM95; FZD10; CWH43; AQP3; NIPAL4; ZFYVE28; NSDHL; ALCAM; EVA1A; LIPH; NIPAL2; MFSD2B; WLS; EPHA4; SLC34A2; UTS2R; CPT1A; PRKCH; TIMD2; PAQR5; MTUS1; ENTPD7; SLC6A12; ANK2; MFSD12; SLC5A8; CLDN4; CD109; KCNQ2; TMEM79; VOPP1; CTXN1; A3GALT2; PLPP1; H2-D1; RNF122; GRB7; TMEM63B; SDC4; RRAD; PDGFB; PPL; LYPD6; SLC5A5; ST8SIA5; ATP6V0A4; PIP5K1B; CD14; RHBDL3; HMGCLL1; FDFT1; …	756	6756	21179	1.3435	5.77175e-08	1.44294e-08	1.36033e-08
UP_KW_CELLULAR_COMPONENT	KW-0272~Extracellular matrix	32	3.90244	5.49623e-09	COL18A1; LAD1; ECM1; COL12A1; LAMC2; LTBP2; THBS1; ADAMTS4; COMP; ADAMTS15; LGALS1; ADAMTSL4; HMCN2; TIMP3; CCN2; WNT3; WNT4; TGM2; TGFB2; CRTAP; TGFB1; COL27A1; ANXA2; WNT7A; LAMB1; WNT9A; PODN; COL1A1; TGFBR3; VCAN; COL5A1; CALR	660	256	17960	3.40152	2.25346e-07	1.12673e-07	1.0168e-07
UP_SEQ_FEATURE	TOPO_DOM:Cytoplasmic	177	21.5854	2.34424e-10	TFRC; CSF1; CD82; UPK2; PGAP4; H2-K1; TMEM95; FZD10; TMEM140; AQP3; TNF; CLGN; NIPAL4; CDH5; FADS2; CDH3; IL18RAP; ALCAM; FAM174B; LEPR; SLC16A3; IL13RA1; WLS; EPHA4; UTS2R; SLC34A2; RNF43; PDGFRA; CPT1A; SEMA6A; TIMD2; PAQR5; ENTPD7; DIO3; SLC6A12; TAP1; GPR75; ATP11A; ATP1B1; SLC5A8; CLDN4; LTB4R2; SCNN1A; LTB4R1; KCNQ2; TMEM79; SLCO2A1; ADAM1A; MAL; VOPP1; ADTRP; A3GALT2; ABCG1; PLPP1; H2-D1; …	775	3252	22511	1.58094	4.90181e-07	1.63394e-07	1.62847e-07
GOTERM_CC_DIRECT	GO:0045121~membrane raft	35	4.26829	2.05406e-08	SDC4; SLC1A1; LYPD6; TNF; SLC6A2; GNAI1; HSPD1; TUBA1C; EFNB1; ADGRG1; TUBA1A; OLR1; DMD; CD14; CTSD; ABCA1; NGFR; ANXA2; MME; RTN4RL2; ANK2; L1CAM; TSHR; CD24A; LTB4R1; ADAM1A; MAL; FAS; HPSE; TNFRSF23; PLPP1; HSPA1B; H2-D1; HSPA1A; BIRC3	756	324	21179	3.02626	1.07632e-05	2.15266e-06	2.02942e-06
UP_KW_CELLULAR_COMPONENT	KW-1003~Cell membrane	183	22.3171	2.35613e-07	TFRC; CSF1; CD82; UPK2; RAB3D; FZD10; AQP3; TNF; CDH5; STK10; RGS2; CDH3; IL18RAP; ALCAM; FAM174B; LIPH; LEPR; CAPN1; MFSD2B; SLC16A3; WLS; TGM2; EPHA4; UTS2R; RNF43; PDGFRA; SEMA6A; TIMD2; PAQR5; MTUS1; DIO3; GPR75; ANK2; ATP11A; ATP1B1; SLC5A8; CLDN4; LTB4R2; CD109; SCNN1A; LTB4R1; KCNQ2; SLCO2A1; S100A6; MAL; RELL2; ADTRP; ABCG1; PLPP1; H2-D1; DSC2; CD274; CSF1R; GRB7; NOTCH3; TMEM63B; RRAD; C…	660	3517	17960	1.41593	9.66007e-06	3.22004e-06	2.90589e-06
GOTERM_CC_DIRECT	GO:0042824~MHC class I peptide loading complex	9	1.09756	4.59372e-08	H2-K1; H2-Q4; TAP1; H2-Q2; CALR; H2-Q1; H2-D1; H2-Q10; TAPBP	756	17	21179	14.8312	2.40708e-05	4.01185e-06	3.78216e-06
GOTERM_BP_DIRECT	GO:0008284~positive regulation of cell proliferation	56	6.82927	1.24592e-09	GLP1R; COL18A1; RARG; CSF1; IL24; LAMC2; TNF; PRL2C5; LGALS3; CCND3; PRL2C3; HMGN5; CCND1; PLAU; CCN2; PRL2C2; IL13RA1; EPHA4; PDGFRA; EDN1; OSMR; POU3F3; TGFBR3; PRL7D1; PRL3D3; ALDH1A2; PRL3D1; PRL3D2; SHANK2; CSF1R; PDGFB; CRIP2; ADRB2; THBS1; PRL4A1; PRL2A1; PRAMEL13; CXCR2; S1PR1; DMD; ROMO1; TGFB2; MARCKSL1; JUN; TGFB1; WNT7A; MEIS3; MEIS2; SMARCA2; TBX3; TSHR; KITL; TLX1; CALR; HPSE; CRLF1	712	640	20094	2.46942	4.84161e-06	4.84163e-06	4.74694e-06
UP_KW_PTM	KW-0325~Glycoprotein	233	28.4146	3.20058e-07	TFRC; SERPINE2; COL12A1; SERPINE1; TMEM95; FZD10; CWH43; AQP3; NIPAL4; PRL2C5; PRL2C3; ALCAM; LIPH; NIPAL2; HMCN2; PRL2C2; WLS; EPHA4; SLC34A2; UTS2R; TIMD2; KRT8; ENTPD7; SLC6A12; DKK1; SLC5A8; SPINT1; CD109; PLBD1; PRL3D1; A3GALT2; PLPP1; H2-D1; SDC4; PDGFB; PHYHIPL; PLA2G7; LYPD6; SLC5A5; ADAMTS15; ST8SIA5; CD14; ABCA1; NGFR; CADM3; ST14; JAG1; ACE; L1CAM; COL1A1; VNN1; KITL; FAT1; NOX4; TNFSF…	566	4008	12816	1.31633	9.28165e-06	9.60175e-06	9.28169e-06
GOTERM_BP_DIRECT	GO:0042270~protection from natural killer cell mediated cytotoxicity	9	1.09756	1.22023e-08	H2-T23; SERPINB9D; SERPINB9E; SERPINB9F; SERPINB9G; TAP1; SERPINB9B; SERPINB9; SERPINB9C	712	15	20094	16.9331	4.74169e-05	2.3709e-05	2.32453e-05
GOTERM_BP_DIRECT	GO:1902895~positive regulation of pri-miRNA transcription from RNA polymerase II promoter	16	1.95122	2.61147e-08	NGFR; TGFB2; JUN; TGFB1; PDGFB; GATA2; NR3C1; TNF; PRL4A1; PRL2C5; PRL7D1; PRL3D3; PRL2A1; PPARG; PRL3D2; PRL2C2	712	72	20094	6.27154	0.000101477	3.38273e-05	3.31657e-05
KEGG_PATHWAY	mmu05146:Amoebiasis	20	2.43902	1.33722e-07	ARG2; TGFB2; TGFB1; NOS2; ARG1; HSPB1; PIK3R3; LAMB1; LAMC2; SERPINB9; TNF; COL1A1; SERPINB9D; SERPINB6B; SERPINB9E; SERPINB9F; SERPINB9G; SERPINB9B; SERPINB9C; CD14	391	107	8992	4.29859	3.98484e-05	3.98492e-05	3.51689e-05
GOTERM_CC_DIRECT	GO:0005737~cytoplasm	327	39.878	6.15962e-07	PID1; TFRC; SERPINE1; FZD10; AQP3; CAPN15; ZFYVE28; ENDOU; BC1; LGALS3; RPS6KA6; LGALS1; HENMT1; SOX15; TNS4; GAMT; EPHA4; MEF2C; PRKCH; GM14137; ESX1; MTUS1; KRT8; KRT7; ANK2; HCFC2; SHTN1; GM49450; TMEM79; PADI2; KCTD11; IDO2; TRIB2; RNF122; BEX4; GRB7; LXN; CAPSL; EPAS1; TWIST2; PDGFB; PHYHIPL; GATA2; PLA2G7; PPL; LYPD6; KLK6; LDHA; PRDM16; SEC14L5; SFN; PIP5K1B; HMGCLL1; S100A11; LHPP; CDK18;…	756	7357	21179	1.24518	0.000322712	4.61091e-05	4.34693e-05
GOTERM_BP_DIRECT	GO:0030335~positive regulation of cell migration	30	3.65854	7.06306e-08	GRB7; COL18A1; CSF1R; CD274; CSF1; SEMA3C; ITGB3; PDGFB; TWIST2; CXCR4; LAMC2; THBS1; PLD2; CDH5; PLAU; S1PR1; ACP5; TFAP2A; EPHA4; PDGFRA; TCAF2; EDN1; TGFB2; SEMA6A; TGFB1; LAMB1; COL1A1; SH3RF2; CLDN4; HPSE	712	264	20094	3.20704	0.000274433	6.86177e-05	6.72757e-05
GOTERM_BP_DIRECT	GO:0007565~female pregnancy	19	2.31707	8.8635e-08	DDR1; TGFB1; HPGD; H2-Q2; PSG22; ADRA2B; PRL4A1; PRL2C5; PRL7D1; THBD; ENDOU; CLDN4; PRL3D3; PRL2A1; PRL2C3; MAGED2; PRL3D1; PRL3D2; PRL2C2	712	113	20094	4.74528	0.000344376	6.88871e-05	6.75399e-05
INTERPRO	IPR018116:Somatotropin hormone; conserved site	9	1.09756	7.11372e-08	PRL4A1; PRL2C5; PRL7D1; PRL3D3; PRL2A1; PRL2C3; PRL3D1; PRL3D2; PRL2C2	735	18	20908	14.2231	8.54321e-05	8.54358e-05	8.47956e-05
GOTERM_CC_DIRECT	GO:0016324~apical plasma membrane	37	4.5122	1.44459e-06	SLC44A4; UPK2; ITGB3; SLC1A1; ADRB2; TCIRG1; SLC2A5; UPK1A; ATP6V0A4; ABCB1A; CD34; ABCB1B; SLC16A3; SLC34A2; JAG1; KCNJ10; ANXA1; ATP8B1; DCXR; SHROOM1; ATP1B1; OSMR; CLDN4; OCLN; SLC5A8; SCNN1A; FAT1; MAL; FAS; NOX4; CEACAM9; DSG2; CDHR5; SLC26A9; PLPP1; SHANK2; CRB3	756	423	21179	2.45045	0.000756678	9.46205e-05	8.92033e-05
GOTERM_BP_DIRECT	GO:0009887~animal organ morphogenesis	22	2.68293	1.70377e-07	GAMT; PDGFRA; NRP1; JAG1; TGFB1; VDR; CDX1; WNT7A; CXCR4; LAMB1; LAMC2; MEIS3; MEIS2; TNF; TBX3; TGM1; GREM2; ASXL3; GPC3; PITX2; NBL1; WNT3	712	157	20094	3.95466	0.000661867	0.000110348	0.00010819
GOTERM_CC_DIRECT	GO:0001533~cornified envelope	13	1.58537	2.74178e-06	CSTA1; ANXA1; ANXA2; KAZN; HSPB1; PPL; CST6; KLK7; KLK6; LGALS3; KRT14; PKP3; CAPN1	756	65	21179	5.60291	0.00143566	0.000159633	0.000150493
GOTERM_BP_DIRECT	GO:0010628~positive regulation of gene expression	47	5.73171	3.58273e-07	RARG; PID1; TFRC; CITED1; CSF1; ITGB3; SERPINE1; PDGFB; RHOX12; PIK3R3; PRDM1; IL2RG; GATA2; TNF; CDH5; HMGN5; CDH3; LMNA; HEY2; CCL2; CCN2; WNT3; TFAP2A; MEF2C; TGFB2; JAG1; GSN; TGFB1; VDR; WNT7A; ANK2; SERPINB9; DKK1; POU3F3; OCLN; RGCC; STAR; ALDH1A2; PMP22; ID3; PPARG; ADTRP; SLC26A9; PKP3; MKX; CALR; MET	712	583	20094	2.27518	0.00139128	0.000198893	0.000195003
GOTERM_MF_DIRECT	GO:0005509~calcium ion binding	56	6.82927	4.72185e-07	FKBP14; MYL6B; EFCAB8; CLGN; COMP; CDH5; THBD; CDH3; STAB1; HMCN2; PLS3; ANXA8; CAPN1; TGM2; ANXA1; ANXA2; PLA2G4C; MYL4; VCAN; S100A6; PADI2; FAM20C; DSG2; CDHR5; DSG3; CASQ1; DSC2; NOTCH3; CAPSL; PCDH10; LTBP2; RASGRP2; THBS1; PRRG4; SCUBE3; SCIN; SLIT1; SLC25A23; RHBDL3; S100A11; SLC25A24; CGREF1; AOC1; GSN; JAG1; GCA; MCC; TUBB4A; SYT8; DLK2; EHD1; PROC; DCHS2; FAT1; CALR; CDK5R1	694	730	18713	2.06847	0.000469714	0.000244541	0.000237905
GOTERM_MF_DIRECT	GO:0002020~protease binding	22	2.68293	4.91539e-07	ECM1; CSTA1; ANXA2; ITGB3; SERPINE1; SERPINB9; TNF; COL1A1; COMP; ADAMTS4; SERPINB9D; SERPINB6B; SERPINB9E; ADAMTSL4; SERPINB9F; SERPINB9G; TIMP3; FAS; SERPINB9B; SERPINB9C; TNFRSF23; CDK5R1	694	160	18713	3.70755	0.000488962	0.000244541	0.000237905
GOTERM_BP_DIRECT	GO:0001937~negative regulation of endothelial cell proliferation	13	1.58537	5.75761e-07	ACVRL1; NR2F2; THBS1; TNF; PRL4A1; PRL2C5; PRL7D1; PRL3D3; PRL2A1; RGCC; XDH; PRL3D2; PRL2C2	712	57	20094	6.43658	0.00223491	0.000279676	0.000274206
GOTERM_BP_DIRECT	GO:0008285~negative regulation of cell proliferation	38	4.63415	6.94027e-07	DDR1; ACVRL1; CSF1R; BTG2; RARG; CDKN1A; SERPINE2; NRK; IL24; TWIST2; THBS1; TNF; CDH5; ADGRG1; SCIN; LMNA; GPC3; TFAP2A; JUN; TGFB2; PLK5; TGFB1; MSX2; VDR; TNFRSF9; TRPV2; WNT9A; PODN; SMARCA2; RIPPLY3; RGCC; IRF1; ALDH1A2; PMP22; PKP2; NOX4; PPARG; HSPA1A	712	431	20094	2.48824	0.00269336	0.00029832	0.000292486
GOTERM_BP_DIRECT	GO:0043066~negative regulation of apoptotic process	50	6.09756	7.6768e-07	GLP1R; CDKN1A; BTG2; TFRC; SLC40A1; NR3C1; TNF; COMP; LGALS3; INSL6; HMGN5; MSX2; SERPINB9; DKK1; POU3F3; RNF144B; SGK1; TNFRSF23; CRYAB; CARD14; BIRC3; CSF1R; TWIST2; VTCN1; THBS1; HSPD1; PRAMEL13; SERPINB9D; SERPINB9E; SERPINB9F; CXCR2; SERPINB9G; SERPINB9B; SERPINB9C; TFAP2A; NGFR; TGFB2; JUN; EGR3; PLK2; WNT7A; TBX3; SH3RF2; KRT18; PROC; NR4A3; KITL; IL2RB; FAS; HSPA1B	712	657	20094	2.14779	0.00297876	0.00029832	0.000292486
KEGG_PATHWAY	mmu05165:Human papillomavirus infection	37	4.5122	2.45582e-06	H2-T23; NOTCH3; CDKN1A; ITGB3; H2-K1; H2-Q4; PIK3R3; LAMC2; H2-Q2; FZD10; TCIRG1; THBS1; H2-Q1; TNF; GM8909; COMP; CCND3; CCND1; HEY2; ATP6V0A4; IKBKE; WNT3; WNT4; OASL2; JAG1; WNT7A; LAMB1; ISG15; WNT9A; COL1A1; DLG3; IRF1; FAS; H2-Q10; H2-D1; ATP6V0E; CRB3	391	362	8992	2.35057	0.000731567	0.00035459	0.000312944
KEGG_PATHWAY	mmu04514:Cell adhesion molecules	24	2.92683	3.5697e-06	NLGN3; H2-T23; CD274; CADM3; SDC4; H2-K1; H2-Q4; H2-Q2; VTCN1; L1CAM; H2-Q1; GM8909; IGSF11; CDH5; CLDN4; VCAN; OCLN; ALCAM; CDH3; SLITRK4; ESAM; CD34; H2-D1; H2-Q10	391	182	8992	3.03263	0.00106321	0.00035459	0.000312944
UP_KW_PTM	KW-1015~Disulfide bond	189	23.0488	2.83823e-05	TFRC; CSF1; COL12A1; H2-K1; FZD10; TNF; CLGN; COMP; PRL2C5; NPPB; ENDOU; LGALS3; PRL2C3; IL18RAP; ALCAM; PLAU; LIPH; HMCN2; LEPR; CCN2; PRL2C2; IL13RA1; TGM2; UTS2R; SLC34A2; RNF43; PDGFRA; COL27A1; SEMA6A; TIMD2; ENTPD7; SLC6A12; ATP1B1; DKK1; PRL7D1; CLDN4; PRL3D3; SPINT1; CD109; SLCO2A1; ADAM1A; CHIL1; PLBD1; PRL3D1; NBL1; PRL3D2; H2-D1; CD274; CSF1R; NOTCH3; CHRNA4; PDGFB; TACSTD2; GPR85; LTB…	566	3302	12816	1.29605	0.000822759	0.000425734	0.000411543
GOTERM_CC_DIRECT	GO:0009897~external side of plasma membrane	49	5.97561	8.90084e-06	H2-T23; TFRC; ITGB3; GM20489; H2-K1; TNF; AMOT; CDH5; THBD; LGALS3; ALCAM; LEPR; CD34; CCR4; IL13RA1; PDGFRA; RTN4RL2; OSMR; TGFBR3; SCNN1A; TNFRSF23; ABCG1; H2-D1; CD274; CHRNA4; H2-Q4; CXCR4; H2-Q2; VTCN1; IL2RG; H2-Q1; THBS1; GM8909; CXCR2; S1PR1; CD14; ABCA1; NGFR; ACE; TNFRSF9; GSR; L1CAM; CD24A; KRT18; IL2RB; FAS; CALR; CRLF1; H2-Q10	756	691	21179	1.98656	0.0046532	0.000466404	0.000439702
GOTERM_CC_DIRECT	GO:0005886~plasma membrane	268	32.6829	9.92124e-06	TFRC; FZD10; AQP3; ALCAM; EVA1A; LIPH; MFSD2B; WLS; EPHA4; SLC34A2; UTS2R; PRKCH; TIMD2; PAQR5; GM14137; MTUS1; ANK2; HCFC2; DKK1; SLC5A8; CLDN4; SPINT1; CD109; KCNQ2; PLPP1; H2-D1; GRB7; TMEM63B; RRAD; IL20RB; PPL; LYPD6; SLC5A5; ATP6V0A4; PIP5K1B; CD14; ABCA1; NGFR; JUN; CADM3; ST14; JAG1; ACE; DMPK; SLC16A12; IRGM1; L1CAM; EHD1; FERMT1; OCLN; VNN1; FXYD3; KITL; DCHS2; FAT1; NOX4; TNFSF9; CALR;…	756	5992	21179	1.25299	0.00518526	0.000472612	0.000445554
GOTERM_MF_DIRECT	GO:0005515~protein binding	254	30.9756	2.09086e-06	PID1; TFRC; SERPINE1; UBE2L6; LGALS3; ALCAM; LGALS1; SOX15; DPF3; PRL2C2; WLS; EPHA4; GSTK1; CPT1A; MEF2C; PRKCH; KRT8; KRT7; ANK2; HCFC2; DKK1; SHTN1; CLDN4; KCNQ2; NBL1; H2-D1; GRB7; SDC4; RRAD; EPAS1; TWIST2; PIK3R3; GATA2; PPL; LDHA; PRDM16; SFN; ALX1; PIP5K1B; ABCA1; NGFR; JUN; CADM3; JAG1; JUND; ACE; DMPK; GADD45B; L1CAM; SMARCA2; COL1A1; EHD1; MOV10; OCLN; FXYD3; KITL; GIPC2; FAT1; ID3; CA…	694	5338	18713	1.28304	0.00207824	0.0006694	0.000651235
GOTERM_MF_DIRECT	GO:0046979~TAP2 binding	9	1.09756	2.93544e-06	H2-T23; H2-K1; H2-Q4; TAP1; H2-Q2; H2-Q1; H2-D1; H2-Q10; TAPBP	694	26	18713	9.33368	0.0029165	0.0006694	0.000651235
GOTERM_MF_DIRECT	GO:0046977~TAP binding	6	0.731707	3.50405e-06	H2-K1; H2-Q4; H2-Q2; H2-Q1; H2-D1; H2-Q10	694	8	18713	20.223	0.00348047	0.0006694	0.000651235
GOTERM_MF_DIRECT	GO:0046978~TAP1 binding	9	1.09756	4.03658e-06	H2-T23; H2-K1; H2-Q4; TAP1; H2-Q2; H2-Q1; H2-D1; H2-Q10; TAPBP	694	27	18713	8.98799	0.00400835	0.0006694	0.000651235
KEGG_PATHWAY	mmu04010:MAPK signaling pathway	31	3.78049	1.05522e-05	CSF1R; CSF1; PDGFB; HSPB1; RASGRP2; EFNA5; TNF; RPS6KA6; MAP3K20; RAC3; CD14; NGFR; PDGFRA; MAP4K2; JUN; MEF2C; TGFB2; JUND; TGFB1; GADD45B; PLA2G4C; DUSP9; MAPK13; EFNA1; MAPKAPK3; KITL; FAS; MET; MAP3K14; HSPA1B; HSPA1A	391	294	8992	2.4249	0.00313964	0.000716075	0.000631972
KEGG_PATHWAY	mmu04145:Phagosome	23	2.80488	1.20147e-05	H2-T23; TFRC; ITGB3; H2-K1; H2-Q4; TAP1; H2-Q2; TCIRG1; THBS1; TUBB4A; H2-Q1; GM8909; COMP; TUBA1C; TUBB2A; TUBA1A; OLR1; ATP6V0A4; CD14; CALR; H2-D1; H2-Q10; ATP6V0E	391	182	8992	2.90627	0.00357399	0.000716075	0.000631972
GOTERM_BP_DIRECT	GO:0042127~regulation of cell proliferation	24	2.92683	2.12286e-06	TFAP2A; BEX4; TGFB2; JUN; JAG1; PID1; TGFB1; ANXA1; JUND; NOS2; TNFRSF9; SERPINE1; WNT7A; PRDM1; NR3C1; TNF; TBX3; CCND3; PLAU; FAS; TNFSF9; KCTD11; PITX2; S100A11	712	213	20094	3.17993	0.0082155	0.000749948	0.000735281
GOTERM_MF_DIRECT	GO:0005148~prolactin receptor binding	9	1.09756	5.46863e-06	PRL4A1; PRL2C5; PRL7D1; PRL3D3; PRL2A1; PRL2C3; PRL3D1; PRL3D2; PRL2C2	694	28	18713	8.66699	0.00542653	0.000777327	0.000756234
INTERPRO	IPR023795:Protease inhibitor I4; serpin; conserved site	12	1.46341	1.50376e-06	SERPINB1A; SERPINE2; SERPINB9D; SERPINB6B; SERPINB9E; SERPINB9F; SERPINE1; SERPINB9G; SERPINB9B; SERPINB9; SERPINB9C; SERPINI1	735	52	20908	6.56452	0.00180439	0.000903007	0.00089624
GOTERM_BP_DIRECT	GO:1903489~positive regulation of lactation	9	1.09756	2.88619e-06	PRL4A1; PRL2C5; PRL7D1; PRL3D3; PRL2A1; PRL2C3; PRL3D1; PRL3D2; PRL2C2	712	27	20094	9.4073	0.0111531	0.000934644	0.000916364
GOTERM_CC_DIRECT	GO:0005769~early endosome	29	3.53659	2.47283e-05	H2-T23; NRP1; TFRC; H2-K1; H2-Q4; CXCR4; H2-Q2; ADRB2; RND2; H2-Q1; HSPD1; SERPINB1A; LDLRAP1; WLS; EPHA4; UTS2R; ANXA1; ANXA2; MME; PPP1R21; ANK2; ATP11A; RAB32; EHD1; VAMP8; PTP4A3; SGK3; H2-Q10; H2-D1	756	332	21179	2.44705	0.0128742	0.0010798	0.00101798
INTERPRO	IPR001400:Somatotropin hormone	9	1.09756	2.72559e-06	PRL4A1; PRL2C5; PRL7D1; PRL3D3; PRL2A1; PRL2C3; PRL3D1; PRL3D2; PRL2C2	735	27	20908	9.48209	0.00326809	0.00109115	0.00108297
KEGG_PATHWAY	mmu05205:Proteoglycans in cancer	24	2.92683	2.59798e-05	TGFB2; CDKN1A; TGFB1; SDC4; ITGB3; TWIST2; WNT7A; PIK3R3; ANK2; FZD10; WNT9A; THBS1; TNF; MAPK13; COL1A1; CCND1; PLAU; GPC3; TIMP3; FAS; HPSE; MET; WNT3; WNT4	391	205	8992	2.69238	0.0077122	0.00125056	0.00110369
KEGG_PATHWAY	mmu04612:Antigen processing and presentation	15	1.82927	2.93757e-05	H2-T23; H2-K1; H2-Q4; TAP1; H2-Q2; TNF; H2-Q1; GM8909; TAPBP; PSME2B; CALR; H2-D1; HSPA1B; H2-Q10; HSPA1A	391	90	8992	3.83291	0.00871587	0.00125056	0.00110369
GOTERM_CC_DIRECT	GO:0005911~cell-cell junction	23	2.80488	3.14003e-05	MPP1; NGFR; CADM3; PRKCH; ITGB3; KRT8; CXCR4; AQP3; IGSF11; CDH5; CLDN4; OCLN; TEC; DLG3; DCHS2; PERP; PKP2; FAT1; DSG2; ESAM; DSG3; DSC2; ARHGEF6	756	232	21179	2.7773	0.0163194	0.00126567	0.00119321
GOTERM_CC_DIRECT	GO:0030057~desmosome	8	0.97561	3.38497e-05	PERP; PKP2; KAZN; DSG2; DSG3; PKP3; PPL; DSC2	756	27	21179	8.30061	0.0175811	0.00126694	0.00119441
GOTERM_BP_DIRECT	GO:0007275~multicellular organism development	69	8.41463	4.52013e-06	DDR1; NRP1; ROBO3; CITED1; SERPINE2; HOXC13; FZD10; PRDM1; TNF; CLGN; CDH5; HEY2; ZIC1; PITX2; WLS; NKX2-9; EPHA4; PDGFRA; UNC45B; RNF43; MEF2C; SEMA6A; MSX2; PAQR5; KRT8; WNT9A; DKK1; POU3F3; MLF1; GREM2; SHTN1; RIPPLY3; ELF3; KCTD11; MET; TRIM54; CSF1R; GCM1; NOTCH3; SEMA3C; EPAS1; SHOX2; PDGFB; TWIST2; EFNA5; ZFP36L1; EFNB1; ADGRG1; TBX20; SLIT1; PLAC1; ALX1; WNT3; WNT4; NGFR; JAG1; GADD45B; G…	712	1095	20094	1.77837	0.0174119	0.00135117	0.00132475
GOTERM_BP_DIRECT	GO:0071560~cellular response to transforming growth factor beta stimulus	13	1.58537	5.68639e-06	ACVRL1; MEF2C; EDN1; TGFB1; ARG1; SERPINE1; WNT7A; NR3C1; ZFP36L1; COL1A1; STAR; NOX4; WNT4	712	70	20094	5.24121	0.021855	0.00157838	0.00154751
GOTERM_BP_DIRECT	GO:0043065~positive regulation of apoptotic process	33	4.02439	6.84015e-06	RARG; HPGD; IL24; ADRB2; TNF; HSPD1; LDHA; LGALS1; SCIN; ADAMTSL4; MAP3K20; PMAIP1; CTSD; PHLDA3; TGM2; NGFR; JUN; TGFB2; ACE; TGFB1; ANXA1; NOS2; GADD45B; MSX2; DKKL1; SEPTIN4; DUSP9; ALDH1A2; FAS; ID3; NOX4; PPARG; RNF122	712	383	20094	2.43165	0.0262307	0.00175471	0.00172039
GOTERM_BP_DIRECT	GO:0043537~negative regulation of blood vessel endothelial cell migration	8	0.97561	7.22475e-06	ACVRL1; PRL7D1; MEF2C; RGCC; TGFB1; PPARG; THBS1; TNF	712	22	20094	10.2625	0.027685	0.00175471	0.00172039
INTERPRO	IPR000240:Serpin B9/maspin	6	0.731707	5.8938e-06	SERPINB9D; SERPINB9E; SERPINB9F; SERPINB9G; SERPINB9B; SERPINB9	735	9	20908	18.9642	0.00705348	0.00176961	0.00175635
UP_KW_MOLECULAR_FUNCTION	KW-0358~Heparin-binding	13	1.58537	2.48068e-05	NRP1; AOC1; LXN; SERPINE2; LTBP2; LAMC2; THBS1; COMP; GREM2; ADGRG1; COL5A1; CCN2; FGFBP3	466	75	12158	4.52229	0.00215589	0.00215819	0.00208377
GOTERM_BP_DIRECT	GO:0031667~response to nutrient levels	13	1.58537	1.03072e-05	CPT1A; SCT; GSS; PRL4A1; PRL2C5; PRL7D1; PRL3D3; PRL2A1; PRL2C3; KRT18; PRL3D1; PRL3D2; PRL2C2	712	74	20094	4.9579	0.0392623	0.0023561	0.00231002
GOTERM_MF_DIRECT	GO:0042277~peptide binding	15	1.82927	2.08715e-05	ACE; MME; GSS; H2-K1; H2-Q4; CLTB; H2-Q2; CRIP1; H2-Q1; TMEM158; PPARG; CALR; CTSD; H2-D1; H2-Q10	694	101	18713	4.00455	0.0205532	0.00259589	0.00252545
GOTERM_MF_DIRECT	GO:0042802~identical protein binding	108	13.1707	2.4796e-05	TFRC; CSF1; H2-K1; NR3C1; AQP3; TNF; TGM1; STK10; ALCAM; LGALS1; LEPR; PITX2; WLS; TGM2; GAMT; EPHA4; CPT1A; SEMA6A; MID2; SHTN1; CLDN4; TMEM79; KCTD11; NBL1; H2-D1; GRB7; NOTCH3; SDC4; SLC1A1; PDGFB; ADRB2; SCUBE3; LDHA; PSME2B; ATXN1; SFN; TFAP2A; NGFR; TGFB2; JUN; TGFB1; TRPV2; L1CAM; POU2F3; COL1A1; EHD1; GIPC2; SLC26A9; H2-Q10; COL18A1; H2-T23; ITGB3; SLC40A1; HSPB1; ALAD; IFIH1; TUBA1A; PPP…	694	1962	18713	1.48426	0.0243704	0.00274133	0.00266695
GOTERM_MF_DIRECT	GO:0019955~cytokine binding	10	1.21951	2.75533e-05	CSF1R; TNFRSF9; GM20489; LEPR; CXCR4; GBP2; IL2RG; OSMR; CRLF1; IL13RA1	694	44	18713	6.12818	0.0270435	0.00274155	0.00266716
UP_SEQ_FEATURE	DOMAIN:SERPIN	12	1.46341	5.44565e-06	SERPINB1A; SERPINE2; SERPINB9D; SERPINB6B; SERPINB9E; SERPINB9F; SERPINE1; SERPINB9G; SERPINB9B; SERPINB9; SERPINB9C; SERPINI1	775	60	22511	5.80929	0.0113223	0.00284671	0.00283718
GOTERM_MF_DIRECT	GO:0004867~serine-type endopeptidase inhibitor activity	17	2.07317	4.03153e-05	SERPINE2; ANXA2; WFIKKN1; SERPINE1; SERPINB9; TFPI; SERPINB1A; SERPINB9D; SPINT1; SERPINB6B; SERPINB9E; SERPINB9F; CD109; SERPINB9G; SERPINB9B; SERPINB9C; SERPINI1	694	135	18713	3.39546	0.0393206	0.0036467	0.00354774
GOTERM_CC_DIRECT	GO:0031012~extracellular matrix	25	3.04878	0.000104991	COL18A1; LAMC2; THBS1; ADAMTS4; LGALS3; ADAMTS15; ADAMTSL4; HMCN2; TIMP3; CCN2; WNT3; WNT4; TGM2; TGFB2; TGFB1; COL27A1; WNT7A; LAMB1; RTN4RL2; COL1A1; TGFBR3; VCAN; COL5A1; HPSE; RELL2	756	287	21179	2.44029	0.0535319	0.00366767	0.00345769
INTERPRO	IPR000215:Serpin family	12	1.46341	1.98268e-05	SERPINB1A; SERPINE2; SERPINB9D; SERPINB6B; SERPINB9E; SERPINB9F; SERPINE1; SERPINB9G; SERPINB9B; SERPINB9; SERPINB9C; SERPINI1	735	67	20908	5.09485	0.0235309	0.00396866	0.00393892
INTERPRO	IPR023796:Serpin domain	12	1.46341	1.98268e-05	SERPINB1A; SERPINE2; SERPINB9D; SERPINB6B; SERPINB9E; SERPINB9F; SERPINE1; SERPINB9G; SERPINB9B; SERPINB9; SERPINB9C; SERPINI1	735	67	20908	5.09485	0.0235309	0.00396866	0.00393892
GOTERM_CC_DIRECT	GO:0042383~sarcolemma	16	1.95122	0.000123873	ANXA1; KCNJ8; ANXA2; CAVIN4; KRT8; ATP1A3; ANK2; ADRB2; SLC2A5; ATP1B1; PLD2; KRT19; FAS; DMD; CASQ1; SYNC	756	138	21179	3.24806	0.0628516	0.00405685	0.00382459
KEGG_PATHWAY	mmu05163:Human cytomegalovirus infection	26	3.17073	0.000118683	H2-T23; CDKN1A; ITGB3; H2-K1; H2-Q4; PIK3R3; CXCR4; CGAS; H2-Q2; H2-Q1; TNF; ADCY7; GNAI1; GM8909; CCND1; CXCR2; RAC3; CCL2; PDGFRA; TAP1; TAPBP; MAPK13; FAS; CALR; H2-Q10; H2-D1	391	256	8992	2.33568	0.0347514	0.00442094	0.0039017
GOTERM_BP_DIRECT	GO:0000122~negative regulation of transcription from RNA polymerase II promoter	61	7.43902	2.20624e-05	CDKN1C; DUBR; BTG2; RARG; ZFP608; PRDM1; NR3C1; TNF; MAGEA9; CCND3; CCND1; PPP1R13L; SOX15; HEY2; PITX2; BATF3; EDN1; MEF2C; MSX2; ESX1; HCFC2; DKK1; POU3F3; ETV6; RIPPLY3; BRMS1; PPARG; ZFP9; MET; NOTCH3; MAGEH1; EPAS1; SHOX2; TWIST2; ZBTB42; GATA2; ATXN1; PRDM16; TBX20; ALX1; MAGEC2; MSC; TFAP2A; JUN; TGFB1; JUND; VDR; NR2F2; TBX3; KLF2; KLF8; EFNA1; NR4A3; H1F2; ID3; MAGED2; MKX; CALR; BCOR; Z…	712	975	20094	1.76568	0.082163	0.00476303	0.00466988
GOTERM_CC_DIRECT	GO:0032398~MHC class Ib protein complex	7	0.853659	0.000156153	H2-T23; H2-K1; H2-Q4; H2-Q2; H2-Q1; H2-D1; H2-Q10	756	24	21179	8.17091	0.0785719	0.00481318	0.00453762
GOTERM_BP_DIRECT	GO:2000379~positive regulation of reactive oxygen species metabolic process	9	1.09756	2.38142e-05	CDKN1A; PID1; PLAU; DCXR; PDGFB; NOX4; ROMO1; THBS1; XDH	712	35	20094	7.25706	0.08839	0.00487063	0.00477537
GOTERM_BP_DIRECT	GO:0003151~outflow tract morphogenesis	11	1.34146	2.7692e-05	TGFBR3; TFAP2A; TGFB2; JUN; MEF2C; MSX2; SEMA3C; HEY2; TBX20; THBS1; TBX3	712	57	20094	5.44633	0.102025	0.00538056	0.00527533
UP_KW_BIOLOGICAL_PROCESS	KW-0130~Cell adhesion	34	4.14634	5.12997e-05	NLGN3; COL18A1; PCDH10; ITGB3; COL12A1; LAMC2; THBS1; COMP; CDH5; ADGRG1; ALCAM; CDH3; PERP; OLR1; CCN2; CD34; EPHA4; CGREF1; CADM3; GP1BB; LAMB1; L1CAM; ATP1B1; IGSF11; FERMT1; KITL; ZYX; PKP2; DSG2; ESAM; DSG3; PKP3; HPSE; DSC2	375	466	11003	2.14078	0.00588225	0.00589947	0.00579687
GOTERM_BP_DIRECT	GO:0010951~negative regulation of endopeptidase activity	13	1.58537	3.40285e-05	SERPINE2; SERPINE1; SERPINB9; SERPINB1A; SERPINB9D; SERPINB6B; SERPINB9E; SERPINB9F; SERPINB9G; TIMP3; SERPINB9B; SERPINB9C; SERPINI1	712	83	20094	4.4203	0.123867	0.00629689	0.00617374
GOTERM_BP_DIRECT	GO:0046427~positive regulation of JAK-STAT cascade	11	1.34146	3.78044e-05	PRL4A1; PRL2C5; PRL7D1; PRL3D3; PRL2A1; PRL2C3; PRL3D1; TNF; PRL3D2; PRL2C2; STRA6	712	59	20094	5.26171	0.136629	0.00667763	0.00654703
GOTERM_CC_DIRECT	GO:0030054~cell junction	56	6.82927	0.000240755	ITGB3; NRGN; AMOT; CDH5; CDH3; PPP1R13L; PSD3; HMCN2; TNS4; DLGAP3; EPHA4; PDGFRA; SVOP; ANXA2; PLEKHG6; KAZN; ANK2; SRCIN1; CLDN4; PKP2; DSG2; PKP3; DSG3; PDZRN3; FBP2; DSC2; SHANK2; NLGN3; GRB7; RGS17; CHRNA4; CTTNBP2; SLC1A1; CXCR4; RASGRP2; LYPD6; PPL; SCIN; PERP; MARVELD3; NHS; DMD; NGFR; TCAF2; CADM3; SEPTIN4; CAMSAP3; FERMT1; OCLN; DLG3; ZYX; FAT1; NOX4; ESAM; CNIH2; CRB3	756	944	21179	1.66188	0.118536	0.00700866	0.0066074
GOTERM_CC_DIRECT	GO:0048471~perinuclear region of cytoplasm	50	6.09756	0.000271932	CDKN1A; TFRC; CSF1; LAMC2; BICD1; NPPB; CAPN6; CTSJ; RAC3; CCN2; CLIC1; CD34; TGM2; ANXA2; ANK2; MLF1; VAMP8; EPN3; SHTN1; ALDH1A2; S100A6; PPARG; SGK1; SYNC; MVP; RASD1; LMNA; CCL2; DMD; RHPN2; GBP2; HMGCLL1; GBP3; ABCA1; GALNT6; GBP2B; GSN; NOS2; VDR; LAMB1; MEIS2; EHD1; FAT1; PMP22; FAS; NOX4; CALR; HSPA1B; CDK5R1; HSPA1A	756	816	21179	1.71658	0.132823	0.00749961	0.00707024
KEGG_PATHWAY	mmu04115:p53 signaling pathway	12	1.46341	0.000246702	CCND3; CDKN1A; GADD45B; CD82; CCND1; PERP; EI24; SERPINE1; PMAIP1; FAS; SFN; THBS1	391	72	8992	3.83291	0.0708884	0.00816859	0.00720919
GOTERM_CC_DIRECT	GO:0042612~MHC class I protein complex	7	0.853659	0.000313479	H2-T23; H2-K1; H2-Q4; H2-Q2; H2-Q1; H2-D1; H2-Q10	756	27	21179	7.26303	0.151503	0.00821314	0.00774292
UP_KW_LIGAND	KW-0106~Calcium	56	6.82927	0.00026158	DDR1; NRP1; FKBP14; CLTB; CLGN; COMP; TGM1; CDH5; CDH3; HMCN2; PLS3; ANXA8; CAPN1; TGM2; ANXA1; COL27A1; ANXA2; ENTPD7; TMEM37; VCAN; RASA4; S100A6; PADI2; FAM20C; DSG2; CDHR5; DSG3; CASQ1; DNASE1L3; FBP2; DSC2; TMEM63B; CAPSL; PCDH10; RASGRP2; THBS1; SCUBE3; SCIN; TNNI2; DMD; SLC25A23; S100A11; SLC25A24; CGREF1; AOC1; CADM3; GSN; JAG1; GCA; TRPV2; DLK2; COL1A1; EHD1; PROC; CALR; HPSE	274	836	6582	1.60912	0.00859611	0.00863214	0.00863214
UP_KW_MOLECULAR_FUNCTION	KW-0217~Developmental protein	63	7.68293	0.000311722	NRP1; ROBO3; CITED1; SERPINE2; HOXC13; FZD10; PRDM1; CLGN; HEY2; ZIC1; PITX2; WLS; NKX2-9; EPHA4; PDGFRA; UNC45B; RNF43; MEF2C; SEMA6A; MSX2; PAQR5; WNT9A; DKK1; POU3F3; MLF1; GREM2; SHTN1; RIPPLY3; ELF3; KCTD11; TRIM54; GCM1; NOTCH3; SEMA3C; EPAS1; SHOX2; PDGFB; TWIST2; EFNA5; ZFP36L1; EFNB1; ADGRG1; TBX20; SLIT1; PLAC1; ALX1; WNT3; WNT4; NGFR; JAG1; GADD45B; GSX1; CDX1; CAVIN4; PRRX2; WNT7A; TD…	466	1044	12158	1.5744	0.0267595	0.00903993	0.00872821
UP_KW_MOLECULAR_FUNCTION	KW-9996~Developmental protein	63	7.68293	0.000311722	NRP1; ROBO3; CITED1; SERPINE2; HOXC13; FZD10; PRDM1; CLGN; HEY2; ZIC1; PITX2; WLS; NKX2-9; EPHA4; PDGFRA; UNC45B; RNF43; MEF2C; SEMA6A; MSX2; PAQR5; WNT9A; DKK1; POU3F3; MLF1; GREM2; SHTN1; RIPPLY3; ELF3; KCTD11; TRIM54; GCM1; NOTCH3; SEMA3C; EPAS1; SHOX2; PDGFB; TWIST2; EFNA5; ZFP36L1; EFNB1; ADGRG1; TBX20; SLIT1; PLAC1; ALX1; WNT3; WNT4; NGFR; JAG1; GADD45B; GSX1; CDX1; CAVIN4; PRRX2; WNT7A; TD…	466	1044	12158	1.5744	0.0267595	0.00903993	0.00872821
UP_KW_DOMAIN	KW-0732~Signal	219	26.7073	0.000335258	SERPINE2; SCT; COL12A1; SERPINE1; TMEM95; FZD10; PRL2C5; ENDOU; LGALS3; PRL2C3; ALCAM; LIPH; HMCN2; CCN2; TNS4; PRL2C2; EPHA4; TIMD2; OXCT2B; DKK1; PRL3D3; SPINT1; CD109; VOPP1; PLBD1; PRL3D1; NBL1; PRL3D2; H2-D1; SDC4; PCDH10; PDGFB; ENDOD1; IL20RB; PLA2G7; LYPD6; KLK7; KLK6; ADAMTS15; PLAC1; CD14; NGFR; CADM3; JAG1; ACE; PINLYP; L1CAM; SMARCA2; COL1A1; OCLN; VNN1; FXYD3; KITL; FAT1; CALR; SERPI…	583	4739	15344	1.21626	0.00934486	0.00938722	0.00905197
GOTERM_BP_DIRECT	GO:0060048~cardiac muscle contraction	10	1.21951	5.63942e-05	MYL4; PPP1R13L; TNNI2; ATP1A3; CXCR4; DMD; ANK2; ATP1B1; SCN4B; MET	712	50	20094	5.64438	0.196802	0.00952817	0.00934182
GOTERM_BP_DIRECT	GO:0043534~blood vessel endothelial cell migration	7	0.853659	6.61259e-05	PRL7D1; CDH5; COL18A1; NRP1; CXCR4; PRL2C2; AMOT	712	21	20094	9.4073	0.226611	0.0107069	0.0104975
UP_KW_PTM	KW-0654~Proteoglycan	9	1.09756	0.00107672	TGFBR3; THBD; NRP1; VCAN; CSF1; SDC4; COL12A1; GPC3; CXCR4	566	48	12816	4.24558	0.0307588	0.0107672	0.0104083
GOTERM_BP_DIRECT	GO:0072089~stem cell proliferation	12	1.46341	7.10823e-05	RNF43; RARG; TGFB1; CD109; TLX1; PRRX2; SHOX2; SFN; ABCB1A; ABCB1B; TBX3; WNT3	712	76	20094	4.45609	0.241366	0.011049	0.0108329
GOTERM_BP_DIRECT	GO:0030879~mammary gland development	11	1.34146	7.77426e-05	PRL4A1; PRL2C5; PRL7D1; PRL3D3; PRL2A1; PRL2C3; TGFB1; PRL3D1; PRL3D2; PRL2C2; TBX3	712	64	20094	4.85064	0.26075	0.0116195	0.0113923
GOTERM_BP_DIRECT	GO:0003215~cardiac right ventricle morphogenesis	6	0.731707	8.3905e-05	TGFB2; JAG1; SEMA3C; PPP1R13L; HEY2; TBX20	712	14	20094	12.0951	0.278244	0.0117116	0.0114825
GOTERM_BP_DIRECT	GO:0061098~positive regulation of protein tyrosine kinase activity	8	0.97561	8.43859e-05	EFNA1; CSF1R; EPHA4; ACE; DLG3; PDGFB; NOX4; SRCIN1	712	31	20094	7.28307	0.279592	0.0117116	0.0114825
GOTERM_CC_DIRECT	GO:0033106~cis-Golgi network membrane	7	0.853659	0.000473423	H2-T23; H2-K1; H2-Q4; H2-Q2; H2-Q1; H2-D1; H2-Q10	756	29	21179	6.76213	0.219743	0.011813	0.0111367
GOTERM_BP_DIRECT	GO:0043627~response to estrogen	12	1.46341	9.0561e-05	SLC34A2; CD24A; TGFB2; LDHA; KRT19; CITED1; MME; CCND1; STAR; WNT7A; PPARG; HSPD1	712	78	20094	4.34183	0.296675	0.0121352	0.0118978
GOTERM_CC_DIRECT	GO:0030670~phagocytic vesicle membrane	9	1.09756	0.000538365	RAB32; H2-T23; H2-K1; IRGM1; TAP1; TCIRG1; H2-D1; H2-Q10; TAPBP	756	53	21179	4.75719	0.245861	0.0126521	0.0119278
GOTERM_CC_DIRECT	GO:0043235~receptor complex	20	2.43902	0.000555342	DDR1; ACVRL1; PDGFRA; EPHA4; CSF1R; NOTCH3; VDR; ITGB3; GM20489; ADRB2; OSMR; IL2RG; TSHR; TGFBR3; LEPR; OLR1; PPARG; MET; CRLF1; IL13RA1	756	228	21179	2.45742	0.252544	0.0126521	0.0119278
KEGG_PATHWAY	mmu05169:Epstein-Barr virus infection	23	2.80488	0.000429218	H2-T23; JUN; CDKN1A; GADD45B; H2-K1; H2-Q4; TAP1; PIK3R3; H2-Q2; ISG15; TNF; H2-Q1; GM8909; TAPBP; MAPK13; CCND3; CCND1; FAS; CALR; MAP3K14; IKBKE; H2-D1; H2-Q10	391	231	8992	2.28979	0.120089	0.0127907	0.0112884
GOTERM_BP_DIRECT	GO:0051726~regulation of cell cycle	26	3.17073	0.000102273	CDKN1C; CDKN1A; JADE2; THBS1; CCND3; CCND1; MAP3K20; SFN; DMD; CLIC1; CGREF1; JUN; TGFB2; JUND; TGFB1; GADD45B; ESX1; MLF1; RGCC; IRF1; SPIN2C; PMP22; ID3; CALR; SGK1; BIRC3	712	307	20094	2.39013	0.32797	0.0132477	0.0129886
GOTERM_CC_DIRECT	GO:0005883~neurofilament	5	0.609756	0.00063075	NRP1; DMD; LDLRAP1; NEFH; SHANK2	756	12	21179	11.6727	0.28152	0.0137714	0.0129829
GOTERM_MF_DIRECT	GO:0042608~T cell receptor binding	8	0.97561	0.000170662	H2-T23; H2-K1; H2-Q4; EPS8L1; H2-Q2; H2-Q1; H2-D1; H2-Q10	694	33	18713	6.53672	0.156186	0.0141507	0.0137667
GOTERM_CC_DIRECT	GO:0005887~integral component of plasma membrane	77	9.39024	0.000676129	DDR1; GLP1R; ACVRL1; NRP1; TFRC; CD82; TSPAN12; SLC2A5; TNF; AQP3; SLC6A2; THBD; ALCAM; UPK1A; STAB1; LEPR; MFSD2B; SLC16A3; EPHA4; UTS2R; PDGFRA; RNF43; SEMA6A; TMEM150A; GP1BB; GPR75; SLC6A12; ANK2; ATP11A; OSMR; ADRA2B; MFSD12; IL17RB; TAPBP; TGFBR3; CLDN4; LTB4R2; SLCO4A1; KCNQ2; SCNN1A; LTB4R1; SLCO2A1; CDHR5; DSG3; MET; PLPP1; NLGN3; CSF1R; NOTCH3; SEMA3C; CHRNA4; PCDH10; SLC1A1; GPR85; IL2…	756	1468	21179	1.46943	0.298414	0.0141717	0.0133603
GOTERM_BP_DIRECT	GO:0030195~negative regulation of blood coagulation	6	0.731707	0.0001222	THBD; PROC; SERPINE2; ADTRP; TFPI; CD34	712	15	20094	11.2888	0.37805	0.0143131	0.0140332
GOTERM_BP_DIRECT	GO:0042060~wound healing	14	1.70732	0.000125623	PDGFRA; TGFB2; CDKN1A; GSN; TGFB1; MSX2; SDC4; ADRB2; PPL; POU2F3; COL1A1; CDH3; PLAU; HPSE	712	109	20094	3.62483	0.386271	0.0143131	0.0140332
GOTERM_BP_DIRECT	GO:0002476~antigen processing and presentation of endogenous peptide antigen via MHC class Ib	8	0.97561	0.000128913	H2-T23; H2-K1; H2-Q4; H2-Q2; H2-Q1; H2-D1; H2-Q10; GM8909	712	33	20094	6.84168	0.39407	0.0143131	0.0140332
GOTERM_BP_DIRECT	GO:0002486~antigen processing and presentation of endogenous peptide antigen via MHC class I via ER pathway; TAP-independent	8	0.97561	0.000128913	H2-T23; H2-K1; H2-Q4; H2-Q2; H2-Q1; H2-D1; H2-Q10; GM8909	712	33	20094	6.84168	0.39407	0.0143131	0.0140332
GOTERM_BP_DIRECT	GO:0032967~positive regulation of collagen biosynthetic process	8	0.97561	0.000128913	RGCC; TGFB1; SERPINE1; PDGFB; CCL2; CCN2; MKX; WNT4	712	33	20094	6.84168	0.39407	0.0143131	0.0140332
GOTERM_BP_DIRECT	GO:0001666~response to hypoxia	20	2.43902	0.000138958	ACVRL1; EDN1; TGFB2; TGFB1; NOS2; CHRNA4; EPAS1; CXCR4; ATP1B1; PLD2; HSPD1; ALAD; PRL4A1; TGFBR3; CD24A; LDHA; PLAU; CCL2; NOX4; CRYAB	712	206	20094	2.73999	0.417269	0.0149998	0.0147064
GOTERM_MF_DIRECT	GO:0008201~heparin binding	18	2.19512	0.000244122	NRP1; AOC1; LXN; SERPINE2; LTBP2; LAMC2; THBS1; COMP; TGFBR3; GREM2; ADAMTS15; ADGRG1; COL5A1; LIPH; SLIT1; CCL2; CCN2; FGFBP3	694	173	18713	2.8055	0.215674	0.0167095	0.016256
GOTERM_MF_DIRECT	GO:0042610~CD8 receptor binding	7	0.853659	0.000244536	H2-T23; H2-K1; H2-Q4; H2-Q2; H2-Q1; H2-D1; H2-Q10	694	25	18713	7.54991	0.215997	0.0167095	0.016256
GOTERM_MF_DIRECT	GO:0043027~cysteine-type endopeptidase inhibitor activity involved in apoptotic process	8	0.97561	0.000251901	SERPINB9D; SERPINB9E; SERPINB9F; SERPINB9G; SERPINB9B; SERPINB9; SERPINB9C; BIRC3	694	35	18713	6.16319	0.221723	0.0167095	0.016256
GOTERM_MF_DIRECT	GO:0030881~beta-2-microglobulin binding	7	0.853659	0.000308017	H2-T23; H2-K1; H2-Q4; H2-Q2; H2-Q1; H2-D1; H2-Q10	694	26	18713	7.25953	0.263999	0.0191548	0.018635
GOTERM_BP_DIRECT	GO:0045766~positive regulation of angiogenesis	17	2.07317	0.00019594	ACVRL1; NRP1; UTS2R; ECM1; ITGB3; SERPINE1; HSPB1; PSG22; GATA2; THBS1; CDH5; LGALS3; CXCR2; CHIL1; HPSE; CD34; PRL2C2	712	161	20094	2.97995	0.533034	0.020579	0.0201765
KEGG_PATHWAY	mmu04940:Type I diabetes mellitus	11	1.34146	0.000810341	H2-T23; H2-K1; H2-Q4; FAS; H2-Q2; TNF; H2-Q1; H2-D1; H2-Q10; GM8909; HSPD1	391	70	8992	3.61388	0.214614	0.0219529	0.0193745
GOTERM_BP_DIRECT	GO:0007155~cell adhesion	40	4.87805	0.000224689	NLGN3; COL18A1; PCDH10; ITGB3; COL12A1; LAMC2; THBS1; COMP; CDH5; ADGRG1; ALCAM; CDH3; PERP; STAB1; OLR1; CCN2; CD34; EPHA4; CGREF1; CADM3; GP1BB; LAMB1; L1CAM; ATP1B1; IGSF11; CD24A; FERMT1; CLDN4; VCAN; COL5A1; KITL; ZYX; PMP22; DSG2; ESAM; CDHR5; DSG3; PKP3; HPSE; DSC2	712	602	20094	1.87521	0.582403	0.0228896	0.022442
GOTERM_BP_DIRECT	GO:0042476~odontogenesis	8	0.97561	0.000229721	CSF1; MSX2; ID3; LAMB1; BCOR; TCIRG1; PITX2; AQP3	712	36	20094	6.27154	0.590491	0.0228896	0.022442
GOTERM_BP_DIRECT	GO:0042493~response to drug	26	3.17073	0.000236893	CDKN1A; EI24; SLC1A1; ATP1A3; THBS1; SLC6A2; AACS; HSPD1; ALAD; LDHA; CDH3; LGALS1; CCND1; ABCB1B; JUN; CPT1A; TGFB2; TGFB1; ANXA1; ARG1; GGH; ASS1; COL1A1; STAR; PPARG; CALR	712	324	20094	2.26472	0.601751	0.0230142	0.0225641
GOTERM_CC_DIRECT	GO:0030424~axon	33	4.02439	0.00116741	ROBO3; NRP1; MAST1; SLC1A1; ATP1A3; HSPB1; ADRB2; NRGN; ALCAM; DMD; LDLRAP1; NEFH; EPHA4; PDGFRA; TGFB2; SEMA6A; TGFB1; MME; TRPV2; RTN4RL2; SEPTIN4; L1CAM; PRSS12; SRCIN1; SYT8; SYN1; SHTN1; FGF13; CRYAB; MGLL; ADGRL2; HCN2; CDK5R1	756	502	21179	1.84159	0.457779	0.0235279	0.0221809
GOTERM_BP_DIRECT	GO:0001974~blood vessel remodeling	9	1.09756	0.000254547	TGFBR3; ACVRL1; TGFB2; MEF2C; JAG1; SEMA3C; NOS2; EPAS1; TGM2	712	48	20094	5.29161	0.628161	0.0241261	0.0236542
GOTERM_BP_DIRECT	GO:0035115~embryonic forelimb morphogenesis	8	0.97561	0.00027476	TFAP2A; MSX2; ALDH1A2; SHOX2; WNT7A; WNT9A; TBX3; WNT3	712	37	20094	6.10203	0.656258	0.0254152	0.0249182
GOTERM_BP_DIRECT	GO:0002376~immune system process	36	4.39024	0.000281229	H2-T23; CSF1R; CD274; CSF1; H2-K1; ENDOD1; CGAS; VTCN1; PRDM1; IFIH1; LGALS3; ALCAM; OLR1; CD14; GBP2; OASL2; MAP4K2; GBP2B; ARG2; RBM14; ANXA1; ARG1; TFEB; IRGM1; TAP1; PSMB8; PSMB9; ISG20; CD24A; TEC; IRF1; IDO2; H2-Q10; TMEM106A; H2-D1; MSRB1	712	526	20094	1.93154	0.664793	0.0254152	0.0249182
KEGG_PATHWAY	mmu04218:Cellular senescence	19	2.31707	0.00103023	H2-T23; TGFB2; CDKN1A; TGFB1; GADD45B; SERPINE1; H2-K1; H2-Q4; PIK3R3; H2-Q2; H2-Q1; ZFP36L1; GM8909; MAPK13; CCND3; CCND1; CAPN1; H2-D1; H2-Q10	391	184	8992	2.37474	0.264471	0.0255839	0.0225791
KEGG_PATHWAY	mmu05200:Pathways in cancer	40	4.87805	0.00121438	NOTCH3; CSF1R; CDKN1A; EPAS1; PDGFB; PIK3R3; CXCR4; LAMC2; FZD10; RASGRP2; IL2RG; ADCY7; GNAI1; PLD2; CCND3; CCND1; HEY2; RAC3; PMAIP1; WNT3; WNT4; IL13RA1; PDGFRA; JUN; EDN1; TGFB2; JAG1; TGFB1; NOS2; GADD45B; WNT7A; LAMB1; WNT9A; GSTA4; KITL; IL2RB; FAS; PPARG; MET; BIRC3	391	543	8992	1.6941	0.303791	0.0257046	0.0226856
KEGG_PATHWAY	mmu05166:Human T-cell leukemia virus 1 infection	23	2.80488	0.00124083	H2-T23; NRP1; TGFB2; JUN; CDKN1A; TGFB1; MSX2; H2-K1; H2-Q4; PIK3R3; H2-Q2; IL2RG; TNF; ADCY7; H2-Q1; GM8909; CCND3; CCND1; IL2RB; CALR; MAP3K14; H2-D1; H2-Q10	391	250	8992	2.11576	0.309263	0.0257046	0.0226856
KEGG_PATHWAY	mmu04933:AGE-RAGE signaling pathway in diabetic complications	13	1.58537	0.0013565	EDN1; TGFB2; JUN; TGFB1; SERPINE1; PIK3R3; TNF; MAPK13; COL1A1; THBD; CCND1; CCL2; NOX4	391	101	8992	2.96007	0.332698	0.0257046	0.0226856
KEGG_PATHWAY	mmu05332:Graft-versus-host disease	10	1.21951	0.00146637	H2-T23; H2-K1; H2-Q4; FAS; H2-Q2; TNF; H2-Q1; H2-D1; H2-Q10; GM8909	391	63	8992	3.65039	0.354221	0.0257046	0.0226856
KEGG_PATHWAY	mmu05330:Allograft rejection	10	1.21951	0.00146637	H2-T23; H2-K1; H2-Q4; FAS; H2-Q2; TNF; H2-Q1; H2-D1; H2-Q10; GM8909	391	63	8992	3.65039	0.354221	0.0257046	0.0226856
SMART	SM00093:SERPIN	12	1.46341	9.53952e-05	SERPINB1A; SERPINE2; SERPINB9D; SERPINB6B; SERPINB9E; SERPINB9F; SERPINE1; SERPINB9G; SERPINB9B; SERPINB9; SERPINB9C; SERPINI1	446	67	10615	4.26277	0.0260796	0.0264245	0.0264245
KEGG_PATHWAY	mmu05142:Chagas disease	13	1.58537	0.00160993	TGFB2; JUN; TGFB1; ACE; NOS2; SERPINE1; PIK3R3; TNF; GNAI1; MAPK13; CCL2; FAS; CALR	391	103	8992	2.90259	0.381307	0.0266533	0.0235229
GOTERM_BP_DIRECT	GO:0007420~brain development	23	2.80488	0.000302563	CITED1; CTTNBP2; SCT; MAST1; SLC1A1; CXCR4; SEPTIN4; MEIS3; EFNA5; MEIS2; POU3F3; ADGRG1; RGS2; UGP2; ATXN1; STAR; ZIC1; S1PR1; PITX2; NEFH; MET; ADGRL2; CDK5R1	712	273	20094	2.37767	0.691471	0.0267218	0.0261992
UP_KW_DOMAIN	KW-1133~Transmembrane helix	248	30.2439	0.00194697	TFRC; PGAP4; GM20489; TMEM95; FZD10; CWH43; AQP3; NIPAL4; ENDOU; NSDHL; ALCAM; EVA1A; NIPAL2; FND3C2; MFSD2B; WLS; EPHA4; SLC34A2; UTS2R; CPT1A; TIMD2; PAQR5; MTUS1; ENTPD7; SLC6A12; MFSD12; SLC5A8; CLDN4; SPINT1; KCNQ2; TMEM79; VOPP1; CTXN1; A3GALT2; PLPP1; H2-D1; RNF122; TMEM63B; SDC4; PCDH10; ENDOD1; IL20RB; SLC5A5; LDHA; ST8SIA5; ATP6V0A4; RHBDL3; HMGCLL1; FDFT1; ABCA1; NGFR; CADM3; ST14; JAG…	583	5624	15344	1.16058	0.0531061	0.0272575	0.026284
KEGG_PATHWAY	mmu05418:Fluid shear stress and atherosclerosis	16	1.95122	0.0018656	MEF2C; EDN1; JUN; SDC4; ITGB3; PDGFB; PIK3R3; TNF; KLF2; ASS1; MAPK13; THBD; CDH5; GSTA4; RAC3; CCL2	391	148	8992	2.48621	0.42677	0.0292605	0.0258238
GOTERM_BP_DIRECT	GO:0001568~blood vessel development	11	1.34146	0.000372806	TGFBR3; COL1A1; TGFB2; MEF2C; COL5A1; ALDH1A2; ESX1; HEY2; PDGFB; TBX3; STRA6	712	77	20094	4.0317	0.765194	0.0321939	0.0315642
GOTERM_CC_DIRECT	GO:0005797~Golgi medial cisterna	6	0.731707	0.00166689	H2-K1; H2-Q4; H2-Q2; H2-Q1; H2-D1; H2-Q10	756	25	21179	6.72349	0.582796	0.0323501	0.0304979
GOTERM_BP_DIRECT	GO:0007411~axon guidance	18	2.19512	0.000386546	ROBO3; NGFR; NRP1; EPHA4; CSF1R; NOTCH3; TGFB2; SEMA6A; SEMA3C; EFNA5; L1CAM; EFNA1; EFNB1; ALCAM; NR4A3; SLIT1; WNT3; CDK5R1	712	188	20094	2.7021	0.777407	0.0326548	0.0320161
GOTERM_BP_DIRECT	GO:0009612~response to mechanical stimulus	10	1.21951	0.000399065	COL1A1; BTG2; JUN; JUND; CHIL1; CCL2; PPARG; MEIS2; PPL; THBS1	712	64	20094	4.40967	0.78798	0.032995	0.0323497
GOTERM_MF_DIRECT	GO:0005102~receptor binding	31	3.78049	0.000636315	H2-T23; SERPINE2; SCT; SERPINE1; H2-K1; PDGFB; H2-Q4; LAMC2; H2-Q2; VTCN1; H2-Q1; GM8909; NPPB; CDH5; SLIT1; LDLRAP1; WNT3; WNT4; ABCA1; MPP1; EDN1; TGFB2; KCNJ10; WNT7A; WNT9A; TNFSF9; AGRP; HSPA1B; H2-Q10; H2-D1; HSPA1A	694	427	18713	1.95757	0.469181	0.0353758	0.0344159
GOTERM_MF_DIRECT	GO:0001228~transcriptional activator activity; RNA polymerase II transcription regulatory region sequence-specific binding	36	4.39024	0.000639964	GCM1; EPAS1; HOXC13; NR3C1; GATA2; ZFP52; PRDM16; TBX20; ZIC1; ALX1; PITX2; TFAP2A; NKX2-9; JUN; MEF2C; EGR3; JUND; GSX1; DMRT2; CDX1; PRRX2; TFEB; MEIS3; MEIS2; POU2F3; TBX3; ETV6; ELF1; NR4A3; ELF3; ZFP40; TLX1; IRF1; PPARG; MKX; ZFP750	694	526	18713	1.84544	0.471107	0.0353758	0.0344159
GOTERM_BP_DIRECT	GO:0030182~neuron differentiation	21	2.56098	0.000474337	NOTCH3; BTG2; MEF2C; JAG1; GSX1; WNT7A; WNT9A; GATA2; EFNA1; CCND1; ALDH1A2; TLX1; S1PR1; ID3; KCTD11; PITX2; NBL1; MET; WNT3; WNT4; CDK5R1	712	245	20094	2.41902	0.841771	0.0378754	0.0371346
GOTERM_BP_DIRECT	GO:0071346~cellular response to interferon-gamma	13	1.58537	0.000477585	GBP2B; EDN1; GSN; NOS2; IRGM1; CAPG; ASS1; VAMP8; STAR; ZYX; CCL2; GBP2; GBP3	712	109	20094	3.36592	0.843756	0.0378754	0.0371346
GOTERM_CC_DIRECT	GO:0071944~cell periphery	11	1.34146	0.0020584	CDH5; FERMT1; KRT19; KRT18; KRT14; SLC1A1; KRT8; RAC3; NOX4; EFNA5; CD34	756	95	21179	3.24379	0.660307	0.0385215	0.0363161
KEGG_PATHWAY	mmu04061:Viral protein interaction with cytokine and cytokine receptor	12	1.46341	0.00261502	CSF1R; IL18RAP; CSF1; IL24; IL2RB; CXCR2; CCL2; IL20RB; CXCR4; IL2RG; CCR4; TNF	391	95	8992	2.90494	0.541729	0.0389637	0.0343875
GOTERM_MF_DIRECT	GO:0005179~hormone activity	14	1.70732	0.000747894	EDN1; SCT; PRL4A1; PRL2C5; NPPB; PRL7D1; INSL6; PRL3D3; PRL2A1; PRL2C3; GAST; PRL3D1; PRL3D2; PRL2C2	694	125	18713	3.01997	0.524996	0.039166	0.0381032
GOTERM_BP_DIRECT	GO:0060325~face morphogenesis	8	0.97561	0.000530769	COL1A1; TFAP2A; PDGFRA; TGFB2; TGFB1; TWIST2; DKK1; STRA6	712	41	20094	5.50671	0.872942	0.0404386	0.0396477
GOTERM_BP_DIRECT	GO:0030513~positive regulation of BMP signaling pathway	8	0.97561	0.000530769	TGFBR3; ACVRL1; CDH5; SCUBE3; MSX2; TBX20; GPC3; FBXL15	712	41	20094	5.50671	0.872942	0.0404386	0.0396477
GOTERM_BP_DIRECT	GO:0006915~apoptotic process	41	5	0.000545071	RARG; CITED1; EI24; IL24; SLC40A1; TCIRG1; TNF; ZFP36L1; COMP; INSL6; TMEM102; LGALS1; EVA1A; PPP1R13L; ADAMTSL4; ZFP385A; PERP; PMAIP1; TNS4; PHLDA3; NGFR; JUN; MEF2C; SEMA6A; GSN; GADD45B; TNFRSF9; DIO3; WNT7A; IRAK3; RNF144B; MARCKS; SLC5A8; BRMS1; KITL; IRF1; CHIL1; FAS; SGK1; CARD14; DNASE1L3	712	652	20094	1.77469	0.879815	0.0404386	0.0396477
GOTERM_BP_DIRECT	GO:0045332~phospholipid translocation	7	0.853659	0.00055153	ABCA1; SLC66A2; ATP8B1; ATP10A; ATP11A; ABCB1A; ABCB1B	712	30	20094	6.58511	0.882796	0.0404386	0.0396477
GOTERM_BP_DIRECT	GO:0016477~cell migration	24	2.92683	0.000570531	PDGFRA; NRP1; ST14; TGFB2; TGFB1; SDC4; ITGB3; PDGFB; CXCR4; LAMB1; RHOF; RND2; L1CAM; THBS1; EFNA1; TGFBR3; CD24A; ADGRG1; COL5A1; S1PR1; GPC3; FAT1; CCN2; MET	712	305	20094	2.22074	0.891142	0.0410571	0.0402541
GOTERM_BP_DIRECT	GO:1904707~positive regulation of vascular smooth muscle cell proliferation	8	0.97561	0.000617727	JUN; EDN1; NR4A3; HPGD; PDGFB; HTR1B; LDLRAP1; TNF	712	42	20094	5.3756	0.909394	0.0436452	0.0427917
GOTERM_MF_DIRECT	GO:0090554~phosphatidylcholine-translocating ATPase activity	4	0.487805	0.000930061	ABCA1; ABCB1A; ABCB1B; ABCG1	694	6	18713	17.976	0.603802	0.0442547	0.0430538
GOTERM_MF_DIRECT	GO:0042288~MHC class I protein binding	8	0.97561	0.000934019	H2-T23; H2-K1; H2-Q4; TAP1; H2-Q2; H2-Q1; H2-D1; H2-Q10	694	43	18713	5.01655	0.605361	0.0442547	0.0430538
GOTERM_BP_DIRECT	GO:0010629~negative regulation of gene expression	28	3.41463	0.000656239	ACVRL1; CDKN1A; SERPINE1; PDGFB; PRDM1; GATA2; TNF; HEY2; OLR1; CCN2; CD34; XDH; WNT4; MEF2C; EDN1; TGFB2; ACE; TGFB1; NOS2; VDR; TGFBR3; FERMT1; OCLN; PMP22; ID3; PPARG; MET; CRYAB	712	387	20094	2.0419	0.921995	0.0452442	0.0443594
GOTERM_BP_DIRECT	GO:0045662~negative regulation of myoblast differentiation	7	0.853659	0.000663644	TGFB1; CMTM5; ID3; MKX; TNF; PRL2C2; TBX3	712	31	20094	6.37269	0.924209	0.0452442	0.0443594
GOTERM_CC_DIRECT	GO:0042470~melanosome	11	1.34146	0.0025944	RAB32; GCHFR; GSN; ANXA2; TFRC; ITGB3; TRPV2; GGH; CAPG; CTSD; MFSD12	756	98	21179	3.14449	0.743655	0.0468781	0.0441943
GOTERM_BP_DIRECT	GO:0043536~positive regulation of blood vessel endothelial cell migration	8	0.97561	0.000715617	COL18A1; TGFB1; PDGFB; HSPB1; GATA2; THBS1; PRL2C2; AMOT	712	43	20094	5.25059	0.938078	0.0479464	0.0470086
KEGG_PATHWAY	mmu04144:Endocytosis	23	2.80488	0.00357434	H2-T23; PDGFRA; TFRC; H2-K1; H2-Q4; CLTB; CXCR4; H2-Q2; IL2RG; H2-Q1; GM8909; PLD2; EPN3; EHD1; PSD3; IL2RB; CXCR2; PIP5K1B; LDLRAP1; H2-D1; HSPA1B; H2-Q10; HSPA1A	391	272	8992	1.94464	0.655983	0.0488359	0.0431002
KEGG_PATHWAY	mmu04380:Osteoclast differentiation	14	1.70732	0.00360534	CSF1R; TGFB2; JUN; TGFB1; JUND; CSF1; ITGB3; PIK3R3; TNF; MAPK13; TEC; ACP5; PPARG; MAP3K14	391	128	8992	2.51535	0.659156	0.0488359	0.0431002
KEGG_PATHWAY	mmu05170:Human immunodeficiency virus 1 infection	21	2.56098	0.0038339	H2-T23; JUN; H2-K1; H2-Q4; CGAS; TAP1; PIK3R3; CXCR4; H2-Q2; TNF; H2-Q1; GNAI1; GM8909; TAPBP; MAPK13; TRIM5; RAC3; FAS; CALR; H2-D1; H2-Q10	391	240	8992	2.01228	0.68168	0.049674	0.0438398
KEGG_PATHWAY	mmu04060:Cytokine-cytokine receptor interaction	24	2.92683	0.00406092	ACVRL1; NGFR; CSF1R; TGFB2; TGFB1; CSF1; TNFRSF9; IL24; IL20RB; CXCR4; OSMR; IL2RG; TNF; IL17RB; IL18RAP; IL2RB; CXCR2; LEPR; CCL2; FAS; TNFSF9; IL17D; CCR4; IL13RA1	391	292	8992	1.8902	0.702582	0.050423	0.0445009
GOTERM_BP_DIRECT	GO:0006366~transcription from RNA polymerase II promoter	20	2.43902	0.000809868	TFAP2A; NKX2-9; GCM1; EDN1; JUN; JUND; MSX2; GSX1; EPAS1; SLC40A1; ADRB2; GATA2; SNAPC5; ATXN1; ELF3; IRF1; HMGN3; PRL2C2; BCL9L; POLR2L	712	237	20094	2.3816	0.95708	0.0529585	0.0519228
GOTERM_BP_DIRECT	GO:0016525~negative regulation of angiogenesis	12	1.46341	0.000817682	PRL7D1; NGFR; TGFB2; SEMA6A; RGCC; PLK2; STAB1; CCL2; PPARG; ADRB2; THBS1; AMOT	712	100	20094	3.38663	0.958365	0.0529585	0.0519228
GOTERM_CC_DIRECT	GO:0043025~neuronal cell body	38	4.63415	0.00303781	ACVRL1; NLGN3; NRP1; SERPINE2; CHRNA4; MAST1; SLC1A1; PDGFB; ATP1A3; TNF; NRGN; ALCAM; ZFP385A; RAC3; CCL2; DMD; DLGAP3; NEFH; CCR4; TGFB2; TGFB1; PMM1; MME; KCNJ12; ARG1; L1CAM; TUBB4A; SRCIN1; ASS1; STAR; DLG3; FAS; AGRP; SERPINI1; MET; SHANK2; HCN2; CDK5R1	756	643	21179	1.6556	0.796936	0.0530604	0.0500226
GOTERM_MF_DIRECT	GO:1990837~sequence-specific double-stranded DNA binding	36	4.39024	0.00125947	GCM1; RARG; SHOX2; RHOX12; PRDM1; HOXC13; NR3C1; GATA2; TBX20; HEY2; ZIC1; ALX1; MSC; PITX2; TFAP2A; NKX2-9; BATF3; JUN; MEF2C; EGR3; JUND; MSX2; GSX1; CDX1; ESX1; PRRX2; TFEB; ZIC4; MEIS3; MEIS2; POU2F3; TBX3; KLF2; ELF1; LIN28B; ELF3	694	547	18713	1.77459	0.714629	0.0548528	0.0533643
GOTERM_MF_DIRECT	GO:0004896~cytokine receptor activity	9	1.09756	0.00126795	GM20489; IL2RB; LEPR; IL20RB; IL2RG; OSMR; CRLF1; IL17RB; IL13RA1	694	58	18713	4.18407	0.71703	0.0548528	0.0533643
KEGG_PATHWAY	mmu05416:Viral myocarditis	11	1.34146	0.00462184	H2-T23; CCND1; H2-K1; H2-Q4; RAC3; H2-Q2; DMD; H2-Q1; H2-D1; H2-Q10; GM8909	391	88	8992	2.87468	0.748547	0.0550923	0.0486217
GOTERM_BP_DIRECT	GO:0090280~positive regulation of calcium ion import	6	0.731707	0.00087234	LGALS3; SERPINE1; TRPV2; PDGFB; CCL2; CXCR4	712	22	20094	7.69688	0.966338	0.0555724	0.0544855
UP_KW_MOLECULAR_FUNCTION	KW-0372~Hormone	12	1.46341	0.00258012	PRL4A1; PRL7D1; NPPB; INSL6; PRL3D3; PRL2A1; PRL2C3; SCT; GAST; PRL3D1; PRL3D2; PRL2C2	466	107	12158	2.926	0.201292	0.0561175	0.0541824
GOTERM_BP_DIRECT	GO:0071345~cellular response to cytokine stimulus	8	0.97561	0.000948026	ABCA1; CSF1R; PID1; MME; NOS2; CXCR4; TCIRG1; LDLRAP1	712	45	20094	5.01723	0.974922	0.0584131	0.0572707
GOTERM_BP_DIRECT	GO:0007517~muscle organ development	10	1.21951	0.000959926	UNC45B; CAVIN4; LMNA; ZBTB42; DPF3; ID3; DMD; MKX; CRYAB; MET	712	72	20094	3.91971	0.976057	0.0584131	0.0572707
GOTERM_BP_DIRECT	GO:0045944~positive regulation of transcription from RNA polymerase II promoter	65	7.92683	0.000962027	GLP1R; ACVRL1; RARG; PID1; CITED1; SLC40A1; HOXC13; NR3C1; TNF; SOX15; HEY2; ZIC1; DPF3; PITX2; HMGN3; PRL2C2; NKX2-9; EDN1; RBM14; MEF2C; ANXA2; TFEB; POU3F3; ETV6; ELF1; ELF3; IRF1; PPARG; MET; GCM1; NOTCH3; EPAS1; ADRB2; GATA2; ATXN1; TBX20; S1PR1; ALX1; BCL9L; TFAP2A; JUN; TGFB1; JAG1; EGR3; JUND; GSX1; DMRT2; CDX1; VDR; CAVIN4; PRRX2; WNT7A; NR2F2; MEIS3; MEIS2; POU2F3; SMARCA2; TBX3; KLF2; …	712	1216	20094	1.50857	0.976252	0.0584131	0.0572707
GOTERM_BP_DIRECT	GO:0048661~positive regulation of smooth muscle cell proliferation	11	1.34146	0.000991362	NOTCH3; JUN; EDN1; TGFB1; NR4A3; ITGB3; S1PR1; PDGFB; THBS1; TNF; TGM2	712	87	20094	3.56829	0.978813	0.0592682	0.0581091
KEGG_PATHWAY	mmu04360:Axon guidance	17	2.07317	0.00529917	ROBO3; NRP1; EPHA4; SEMA6A; SEMA3C; PIK3R3; CXCR4; EFNA5; L1CAM; GNAI1; EFNA1; EFNB1; SLIT1; RAC3; SRGAP3; MET; WNT4	391	181	8992	2.15998	0.794714	0.0607366	0.0536031
GOTERM_BP_DIRECT	GO:0007417~central nervous system development	13	1.58537	0.00105037	NGFR; MARCKSL1; GSN; GSX1; CAPG; ZIC4; TBX3; VCAN; MARCKS; SCIN; TLX1; ZIC1; ID3	712	119	20094	3.08307	0.983158	0.0618443	0.0606347
GOTERM_BP_DIRECT	GO:0030501~positive regulation of bone mineralization	8	0.97561	0.00108456	TFAP2A; MEF2C; TGFB1; VDR; FAM20C; ISG15; ADRB2; WNT4	712	46	20094	4.90816	0.985256	0.0629047	0.0616744
GOTERM_BP_DIRECT	GO:0010043~response to zinc ion	7	0.853659	0.00110783	ALAD; GSTA4; ARG1; KRT14; GGH; CRIP1; ASS1	712	34	20094	5.81039	0.986532	0.0633094	0.0620712
GOTERM_BP_DIRECT	GO:0001501~skeletal system development	13	1.58537	0.0011304	CDKN1C; EDN1; TGFB2; TGFB1; WFIKKN1; VDR; TBX3; COL1A1; COMP; LGALS3; VCAN; ZIC1; FAM20C	712	120	20094	3.05737	0.987664	0.0636629	0.0624178
GOTERM_BP_DIRECT	GO:0001764~neuron migration	15	1.82927	0.00116508	ROBO3; NRP1; MEF2C; SEMA6A; CXCR4; SEPTIN4; NR2F2; GATA2; TUBB2A; TBX20; PITX2; FGF13; CCR4; MET; CDK5R1	712	154	20094	2.74889	0.989221	0.0641209	0.0628668
GOTERM_BP_DIRECT	GO:0010936~negative regulation of macrophage cytokine production	5	0.609756	0.00117153	TGFB2; TGFB1; TWIST2; ACP5; IRAK3	712	14	20094	10.0793	0.989488	0.0641209	0.0628668
INTERPRO	IPR009079:Four-helical cytokine-like; core	12	1.46341	0.000375168	PRL4A1; PRL2C5; PRL7D1; PRL3D3; PRL2A1; PRL2C3; CSF1; KITL; IL24; PRL3D1; PRL3D2; PRL2C2	735	92	20908	3.71038	0.362794	0.0643682	0.0638858
GOTERM_CC_DIRECT	GO:0031901~early endosome membrane	15	1.82927	0.00389324	H2-T23; EPHA4; CD274; ANXA1; H2-K1; SLC1A1; H2-Q4; H2-Q2; H2-Q1; VAMP8; ZFYVE28; EHD1; H2-D1; H2-Q10; WLS	756	174	21179	2.41505	0.870496	0.0646158	0.0609165
GOTERM_CC_DIRECT	GO:0043034~costamere	5	0.609756	0.00404876	KRT19; SDC4; KRT8; DMD; ANK2	756	19	21179	7.37225	0.88067	0.0646158	0.0609165
GOTERM_CC_DIRECT	GO:0016323~basolateral plasma membrane	20	2.43902	0.00406932	ABCA1; DDR1; MAP4K2; ST14; KCNJ10; ANXA1; ANXA2; HPGD; TFRC; SLC40A1; SLC16A12; PDGFB; ANK2; ATP1B1; AQP3; TSHR; VAMP8; DLG3; LEPR; SLC16A3	756	271	21179	2.06749	0.881953	0.0646158	0.0609165
KEGG_PATHWAY	mmu04210:Apoptosis	14	1.70732	0.00603669	JUN; GADD45B; PIK3R3; SEPTIN4; TNF; TUBA1C; TUBA1A; LMNA; PMAIP1; FAS; CAPN1; MAP3K14; CTSD; BIRC3	391	136	8992	2.36738	0.835424	0.0666272	0.0588018
UP_KW_CELLULAR_COMPONENT	KW-0490~MHC I	4	0.487805	0.00650772	H2-T23; H2-K1; H2-D1; H2-Q10	660	11	17960	9.89532	0.234854	0.0667041	0.0601964
GOTERM_MF_DIRECT	GO:0042803~protein homodimerization activity	48	5.85366	0.00161069	H2-T23; CSF1R; TFRC; CITED1; CSF1; H2-K1; PDGFB; H2-Q4; HSPB1; CGAS; H2-Q2; ADRB2; H2-Q1; ADD2; STK10; SPR; TRIM5; ALX1; GBP2; PITX2; XDH; S100A11; LHPP; GBP3; PDGFRA; GBP2B; AOC1; TGFB2; CADM3; NOS2; MME; GCA; GSS; SEPTIN5; TAP1; IRAK3; NR2F2; MID2; POU3F3; NR4A3; S100A6; PADI2; IL17D; CRYAB; MGLL; H2-Q10; ABCG1; H2-D1	694	810	18713	1.59787	0.798895	0.0667766	0.0649645
GOTERM_BP_DIRECT	GO:0001525~angiogenesis	22	2.68293	0.00124405	ACVRL1; NRP1; COL18A1; ECM1; JUN; ANXA2; EPAS1; SERPINE1; WNT7A; PSG22; TSPAN12; GATA2; ADRA2B; AMOT; EFNA1; TGFBR3; ADGRG1; PLAU; S1PR1; LEPR; CCL2; CCN2	712	284	20094	2.1862	0.992072	0.0671439	0.0658308
GOTERM_BP_DIRECT	GO:0035116~embryonic hindlimb morphogenesis	7	0.853659	0.00129756	RARG; MSX2; GPC3; WNT7A; PITX2; TBX3; WNT3	712	35	20094	5.64438	0.993562	0.0690728	0.0677219
GOTERM_CC_DIRECT	GO:0032432~actin filament bundle	4	0.487805	0.0044877	MARCKS; RFLNB; PLS3; CRYAB	756	10	21179	11.2058	0.905282	0.0691633	0.0652036
GOTERM_BP_DIRECT	GO:0030154~cell differentiation	56	6.82927	0.00132111	NRP1; ROBO3; RARG; CITED1; SERPINE2; DMKN; CLGN; LGALS3; SOX15; ZIC1; CCN2; NKX2-9; UNC45B; BATF3; MEF2C; SEMA6A; PRKCH; PAQR5; TEX15; MLF1; ETV6; ELF1; ELF3; KCTD11; PPARG; CDHR5; TRIM54; NOTCH3; SEMA3C; EPAS1; TWIST2; ABHD5; EFNA5; GATA2; NKAPL; EFNB1; ADGRG1; PRDM16; NHS; SLIT1; WNT4; NGFR; PLK5; GADD45B; CDX1; VDR; CAVIN4; SEPTIN4; NR2F2; TDRD5; L1CAM; PSMB8; PMP22; CCDC63; ID3; ZFP750	712	1022	20094	1.54641	0.994126	0.0693761	0.0680193
KEGG_PATHWAY	mmu05320:Autoimmune thyroid disease	10	1.21951	0.00694589	H2-T23; H2-K1; H2-Q4; FAS; H2-Q2; H2-Q1; H2-D1; H2-Q10; TSHR; GM8909	391	79	8992	2.91107	0.874707	0.0739241	0.0652417
INTERPRO	IPR001881:EGF-like calcium-binding	14	1.70732	0.000493633	NOTCH3; JAG1; LTBP2; THBS1; DLK2; COMP; THBD; SCUBE3; VCAN; PROC; STAB1; HMCN2; SLIT1; FAT1	735	126	20908	3.1607	0.447333	0.0741067	0.0735513
KEGG_PATHWAY	mmu04640:Hematopoietic cell lineage	11	1.34146	0.00736324	CSF1R; CD24A; CSF1; MME; TFRC; GP1BB; KITL; ITGB3; CD14; TNF; CD34	391	94	8992	2.69119	0.889459	0.0756637	0.066777
INTERPRO	IPR018097:EGF-like calcium-binding; conserved site	12	1.46341	0.000592803	COMP; THBD; SCUBE3; NOTCH3; VCAN; JAG1; PROC; SLIT1; FAT1; HMCN2; LTBP2; DLK2	735	97	20908	3.51912	0.509421	0.0791063	0.0785135
GOTERM_BP_DIRECT	GO:0043117~positive regulation of vascular permeability	5	0.609756	0.00155311	PTP4A3; TGFB1; CXCR2; CAPN1; FGFBP3	712	15	20094	9.4073	0.997619	0.0791366	0.0775889
GOTERM_BP_DIRECT	GO:0048146~positive regulation of fibroblast proliferation	10	1.21951	0.00155634	PDGFRA; NGFR; UTS2R; JUN; CDKN1A; TGFB1; ANXA2; ITGB3; SERPINE1; PDGFB	712	77	20094	3.66518	0.997648	0.0791366	0.0775889
GOTERM_BP_DIRECT	GO:0006955~immune response	32	3.90244	0.0015727	H2-T23; CD274; H2-K1; H2-Q4; CXCR4; H2-Q2; THBS1; H2-Q1; TNF; GM8909; CTSQ; ENDOU; SERPINB9D; SERPINB9E; SERPINB9F; CTSJ; CXCR2; SERPINB9G; CCL2; SERPINB9B; SERPINB9C; CCR4; IKBKE; USP25; SERPINB9; TGFBR3; PMP22; FAS; TNFSF9; MAP3K14; H2-Q10; H2-D1	712	494	20094	1.82814	0.997793	0.0791366	0.0775889
GOTERM_BP_DIRECT	GO:0001916~positive regulation of T cell mediated cytotoxicity	8	0.97561	0.00158843	H2-T23; H2-K1; H2-Q4; H2-Q2; H2-Q1; H2-D1; H2-Q10; GM8909	712	49	20094	4.60766	0.997925	0.0791366	0.0775889
KEGG_PATHWAY	mmu05145:Toxoplasmosis	12	1.46341	0.00801819	TGFB2; TGFB1; NOS2; IRGM1; LAMB1; LAMC2; TNF; GNAI1; HSPA1B; BIRC3; HSPA1A; MAPK13	391	110	8992	2.50881	0.909196	0.0796473	0.0702928
GOTERM_BP_DIRECT	GO:0048514~blood vessel morphogenesis	7	0.853659	0.00175042	ACVRL1; EDN1; SLC1A1; PDGFB; NR2F2; THBS1; AMOT	712	37	20094	5.33928	0.998895	0.0861031	0.0844191
GOTERM_BP_DIRECT	GO:0031100~animal organ regeneration	8	0.97561	0.00179161	TGFBR3; CDKN1A; TGFB1; NR4A3; ACE; CCND1; CCL2; PPARG	712	50	20094	4.51551	0.999059	0.0870277	0.0853256
KEGG_PATHWAY	mmu04668:TNF signaling pathway	12	1.46341	0.00974627	JUN; EDN1; JAG1; CSF1; IRF1; PIK3R3; FAS; CCL2; MAP3K14; TNF; BIRC3; MAPK13	391	113	8992	2.44221	0.945993	0.0912157	0.0805025
KEGG_PATHWAY	mmu05231:Choline metabolism in cancer	11	1.34146	0.00979498	PDGFRA; PCYT1B; JUN; SLC44A4; PLA2G4C; PDGFB; RAC3; PIK3R3; PIP5K1B; PLPP1; PLD2	391	98	8992	2.58135	0.946779	0.0912157	0.0805025
KEGG_PATHWAY	mmu04923:Regulation of lipolysis in adipocytes	8	0.97561	0.0101409	PIK3R3; IRS3; ADRB2; ABHD5; ADCY7; GNAI1; MGLL; TSHR	391	56	8992	3.28535	0.952042	0.0915756	0.08082
GOTERM_BP_DIRECT	GO:0060135~maternal process involved in female pregnancy	6	0.731707	0.00193851	RGS2; ARG1; CCL2; AGRP; DSG2; ADCY7	712	26	20094	6.51275	0.999469	0.0930008	0.0911819
KEGG_PATHWAY	mmu05203:Viral carcinogenesis	19	2.31707	0.0106339	H2-T23; JUN; CDKN1A; GSN; EGR3; H2BC4; H2-K1; H2-Q4; PIK3R3; H2-Q2; H2-Q1; GM8909; CCND3; SCIN; CCND1; PMAIP1; CCR4; H2-D1; H2-Q10	391	229	8992	1.90808	0.958657	0.0932026	0.082256
GOTERM_MF_DIRECT	GO:0043565~sequence-specific DNA binding	32	3.90244	0.00236611	RARG; EPAS1; SHOX2; NR3C1; GATA2; PRDM16; HEY2; ALX1; PITX2; TFAP2A; NKX2-9; JUN; MEF2C; EGR3; JUND; MSX2; GSX1; VDR; DMRT2; ESX1; NR2F2; MEIS3; MEIS2; POU2F3; TBX3; POU3F3; ETV6; ELF1; NR4A3; ELF3; IRF1; PPARG	694	485	18713	1.77907	0.905303	0.0941712	0.0916158
KEGG_PATHWAY	mmu04068:FoxO signaling pathway	13	1.58537	0.0113075	TGFB2; CDKN1A; TGFB1; GADD45B; PLK2; PIK3R3; IRS3; KLF2; MAPK13; CCND1; S1PR1; SGK3; SGK1	391	131	8992	2.28219	0.966252	0.0962757	0.0849681
UP_KW_CELLULAR_COMPONENT	KW-0965~Cell junction	46	5.60976	0.0117817	NLGN3; GRB7; RGS17; CTTNBP2; CHRNA4; ITGB3; SLC1A1; CXCR4; RASGRP2; LYPD6; PPL; NRGN; AMOT; CDH5; SCIN; PERP; MARVELD3; PSD3; DMD; TNS4; DLGAP3; NGFR; EPHA4; CADM3; SVOP; KAZN; ANK2; SEPTIN4; SRCIN1; SYN1; CAMSAP3; FERMT1; CLDN4; OCLN; ZYX; NOX4; DSG2; ESAM; DSG3; PKP3; CNIH2; PDZRN3; DSC2; SHANK2; FBP2; CRB3	660	865	17960	1.44712	0.384867	0.0966097	0.0871844
GOTERM_CC_DIRECT	GO:0016328~lateral plasma membrane	9	1.09756	0.00654981	CLDN4; OCLN; ANXA1; TACSTD2; LEPR; DSG2; FGF13; ATP1B1; SLC16A3	756	78	21179	3.23245	0.968044	0.09806	0.0924459
GOTERM_CC_DIRECT	GO:0005901~caveola	10	1.21951	0.00679787	VDR; CAVIN4; S1PR1; ADRB2; ADTRP; EFNA5; ATP1B1; TFPI; PLPP1; PLD2	756	95	21179	2.9489	0.971963	0.0989467	0.0932818
GOTERM_BP_DIRECT	GO:0010466~negative regulation of peptidase activity	13	1.58537	0.0021052	ECM1; LXN; CSTA1; SERPINE2; WFIKKN1; SERPINE1; TFPI; SERPINB1A; SPINT1; CD109; GPC3; TIMP3; SERPINI1	712	129	20094	2.84407	0.999722	0.0997662	0.097815
GOTERM_BP_DIRECT	GO:0010757~negative regulation of plasminogen activation	4	0.487805	0.00216209	SERPINE2; PLAU; SERPINE1; THBS1	712	8	20094	14.111	0.999778	0.100023	0.0980664
GOTERM_BP_DIRECT	GO:0009635~response to herbicide	4	0.487805	0.00216209	ALAD; GSTA4; STAR; ARG1	712	8	20094	14.111	0.999778	0.100023	0.0980664
GOTERM_BP_DIRECT	GO:0060021~palate development	10	1.21951	0.00222178	TGFBR3; TFAP2A; PDGFRA; MEF2C; WFIKKN1; PRDM16; ALX1; BCOR; MSC; TBX3	712	81	20094	3.48419	0.999824	0.100926	0.0989525
GOTERM_BP_DIRECT	GO:0007507~heart development	22	2.68293	0.00223357	ACVRL1; NRP1; MEF2C; EDN1; TGFB2; CDKN1A; TGFB1; KCNJ8; SEMA3C; PDGFB; ZFP36L1; VCAN; RIPPLY3; ALDH1A2; HEY2; PKP2; ID3; PPARG; BCOR; PITX2; STRA6; CDKL1	712	298	20094	2.0835	0.999832	0.100926	0.0989525
KEGG_PATHWAY	mmu05323:Rheumatoid arthritis	10	1.21951	0.0128009	TGFB2; JUN; TGFB1; CSF1; CCL2; ACP5; ATP6V0A4; TCIRG1; TNF; ATP6V0E	391	87	8992	2.64338	0.978491	0.105963	0.093518
KEGG_PATHWAY	mmu05226:Gastric cancer	14	1.70732	0.0132793	TGFB2; CDKN1A; TGFB1; GADD45B; WNT7A; PIK3R3; FZD10; WNT9A; CCND1; ABCB1A; ABCB1B; MET; WNT3; WNT4	391	150	8992	2.14643	0.981384	0.106952	0.094391
KEGG_PATHWAY	mmu04510:Focal adhesion	17	2.07317	0.0138847	PDGFRA; JUN; ITGB3; PDGFB; PIK3R3; LAMB1; LAMC2; THBS1; COL1A1; COMP; CCND3; CCND1; ZYX; RAC3; PIP5K1B; MET; BIRC3	391	201	8992	1.94506	0.984495	0.108885	0.0960965
KEGG_PATHWAY	mmu04630:JAK-STAT signaling pathway	15	1.82927	0.0143358	PDGFRA; CDKN1A; CISH; IL24; PDGFB; PIK3R3; IL20RB; OSMR; IL2RG; CCND3; CCND1; IL2RB; LEPR; IL17D; IL13RA1	391	168	8992	2.05334	0.986472	0.10954	0.0966746
GOTERM_BP_DIRECT	GO:0033630~positive regulation of cell adhesion mediated by integrin	5	0.609756	0.00255971	CD24A; FERMT1; TGFB2; ITGB3; RAC3	712	17	20094	8.30056	0.999953	0.114334	0.112098
UP_KW_MOLECULAR_FUNCTION	KW-0646~Protease inhibitor	12	1.46341	0.00660924	SERPINB1A; LXN; CSTA1; SERPINE2; WFIKKN1; SPINT1; CD109; SERPINE1; GPC3; TIMP3; SERPINI1; TFPI	466	121	12158	2.58745	0.43837	0.115001	0.111035
GOTERM_MF_DIRECT	GO:0005518~collagen binding	10	1.21951	0.00300887	DDR1; CTSQ; COMP; CRTAP; ADGRG1; CTSJ; ADGRG6; PDGFB; RELL2; PODN	694	81	18713	3.32889	0.95013	0.115147	0.112022
GOTERM_CC_DIRECT	GO:0031526~brush border membrane	9	1.09756	0.00819114	SLC34A2; SLC5A8; ACE; ATP8B1; CDHR5; ATP6V0A4; ABCB1A; SHANK2; PLD2	756	81	21179	3.11273	0.986564	0.116004	0.109363
GOTERM_BP_DIRECT	GO:0045165~cell fate commitment	10	1.21951	0.00263023	MEF2C; TLX1; HEY2; WNT7A; PPARG; WNT9A; PRDM1; GATA2; WNT3; WNT4	712	83	20094	3.40023	0.999964	0.116148	0.113877
GOTERM_BP_DIRECT	GO:0030308~negative regulation of cell growth	13	1.58537	0.00271809	ACVRL1; CGREF1; TGFB2; CDKN1A; TGFB1; SERPINE2; RRAD; EI24; SMARCA2; NPPB; PPARG; CRYAB; HSPA1A	712	133	20094	2.75853	0.999975	0.117146	0.114855
GOTERM_BP_DIRECT	GO:0048844~artery morphogenesis	6	0.731707	0.00273222	COMP; NOTCH3; NRP1; PRRX2; PRDM1; STRA6	712	28	20094	6.04755	0.999976	0.117146	0.114855
GOTERM_BP_DIRECT	GO:0032496~response to lipopolysaccharide	16	1.95122	0.00274326	TFAP2A; EDN1; JUN; ACE; JUND; CITED1; KCNJ8; NOS2; HPGD; IRAK3; TNF; HSPD1; ALAD; THBD; MAPKAPK3; ACP5	712	187	20094	2.41471	0.999977	0.117146	0.114855
GOTERM_CC_DIRECT	GO:0070971~endoplasmic reticulum exit site	6	0.731707	0.00857087	H2-K1; H2-Q4; H2-Q2; H2-Q1; H2-D1; H2-Q10	756	36	21179	4.66909	0.989007	0.118188	0.111421
UP_SEQ_FEATURE	ACT_SITE:Proton acceptor	50	6.09756	0.000289323	DDR1; ACVRL1; NRK; MAST1; STK10; NSDHL; RPS6KA6; ME1; TK1; IKBKE; EPHA4; PDGFRA; MAP4K2; CPT1A; PRKCH; DCXR; PLA2G4C; RIPK4; ENTPD7; MAPKAPK3; BDH1; AOPEP; ALDH1A2; CHDH; SGK3; SGK1; MET; CDKL1; CSF1R; HPGD; ACAA1B; LTC4S; USP18; LDHA; MAP3K20; XDH; HSD3B6; USP25; CDK18; AOC1; PLK5; DMPK; PLK2; CDC42BPG; GSR; MAPK13; TEC; VNN1; DHRS9; MAP3K14	775	848	22511	1.71264	0.453959	0.120995	0.12059
GOTERM_CC_DIRECT	GO:0005604~basement membrane	11	1.34146	0.00907672	COL18A1; LAD1; TGFB2; ANXA2; COL5A1; HMCN2; TIMP3; LAMB1; LAMC2; RELL2; EFNA5	756	117	21179	2.63385	0.991586	0.121954	0.114972
GOTERM_CC_DIRECT	GO:0045335~phagocytic vesicle	9	1.09756	0.00944496	VAMP8; RAB32; ABCA1; GSN; ZYX; IRGM1; CAPG; TCIRG1; CALR	756	83	21179	3.03772	0.993075	0.123729	0.116645
GOTERM_BP_DIRECT	GO:0007519~skeletal muscle tissue development	9	1.09756	0.00294539	MEF2C; TGFB1; MYL6B; DMD; CASQ1; NR2F2; MSC; PITX2; MET	712	69	20094	3.68112	0.999989	0.124411	0.121977
INTERPRO	IPR001039:MHC class I; alpha chain; alpha1/alpha2	8	0.97561	0.00103676	H2-T23; H2-K1; H2-Q4; H2-Q2; H2-Q1; H2-D1; H2-Q10; GM8909	735	46	20908	4.94718	0.712289	0.124515	0.123582
KEGG_PATHWAY	mmu05212:Pancreatic cancer	9	1.09756	0.0167359	TGFB2; CDKN1A; TGFB1; GADD45B; CCND1; RAC3; PIK3R3; PLD2; ARHGEF6	391	76	8992	2.72338	0.993458	0.124682	0.110038
GOTERM_BP_DIRECT	GO:0043524~negative regulation of neuron apoptotic process	16	1.95122	0.00303603	TFAP2A; GLP1R; NGFR; NRP1; BTG2; MEF2C; JUN; CITED1; SCT; SLC1A1; HSPD1; NR4A3; STAR; CCND1; CCL2; CRLF1	712	189	20094	2.38916	0.999993	0.12686	0.124379
UP_KW_CELLULAR_COMPONENT	KW-0403~Intermediate filament	8	0.97561	0.0186783	KRT19; KRT18; KRT14; LMNA; KRT8; KRT7; SYNC; NEFH	660	74	17960	2.94185	0.538399	0.127635	0.115183
GOTERM_BP_DIRECT	GO:0032355~response to estradiol	12	1.46341	0.00312312	COL1A1; ANXA1; TGFB1; HPGD; CCND1; ALDH1A2; WNT7A; NR2F2; CCN2; CALR; CRYAB; ASS1	712	118	20094	2.87002	0.999995	0.129111	0.126586
GOTERM_BP_DIRECT	GO:0071636~positive regulation of transforming growth factor beta production	4	0.487805	0.00315819	FERMT1; PSG22; THBS1; CD34	712	9	20094	12.5431	0.999995	0.129187	0.12666
GOTERM_BP_DIRECT	GO:0048566~embryonic digestive tract development	5	0.609756	0.00319986	TGFB2; SCT; ALDH1A2; TNF; STRA6	712	18	20094	7.83942	0.999996	0.129528	0.126995
GOTERM_BP_DIRECT	GO:0006954~inflammatory response	26	3.17073	0.00325478	CSF1R; ECM1; LXN; CSF1; TCIRG1; THBS1; PLA2G7; TNF; SERPINB1A; IL18RAP; STAB1; CCL2; OLR1; CD14; CCR4; TGFB1; ANXA1; NOS2; VNN1; ELF3; LTB4R2; LTB4R1; CHIL1; PPARG; HPSE; IL17D	712	390	20094	1.88146	0.999997	0.129928	0.127387
GOTERM_BP_DIRECT	GO:0030855~epithelial cell differentiation	11	1.34146	0.00329343	LGALS3; GSTK1; KRT19; CPT1A; UPK1A; ELF3; UPK2; KRT14; ID3; PPARG; WNT9A	712	102	20094	3.04354	0.999997	0.129928	0.127387
GOTERM_BP_DIRECT	GO:0030336~negative regulation of cell migration	14	1.70732	0.00331006	ACVRL1; NGFR; EPHA4; KANK1; JAG1; SERPINE1; IL24; PDGFB; PODN; BRMS1; NAV3; PKP2; SRGAP3; WNT4	712	154	20094	2.56563	0.999997	0.129928	0.127387
INTERPRO	IPR000152:EGF-type aspartate/asparagine hydroxylation site	11	1.34146	0.00121736	THBD; SCUBE3; NOTCH3; VCAN; JAG1; PROC; SLIT1; FAT1; HMCN2; LTBP2; DLK2	735	90	20908	3.47676	0.768446	0.132914	0.131918
KEGG_PATHWAY	mmu04390:Hippo signaling pathway	14	1.70732	0.0187937	TGFB2; TGFB1; SERPINE1; WNT7A; FZD10; WNT9A; AMOT; CCND3; CCND1; DLG3; CCN2; WNT3; WNT4; BIRC3	391	157	8992	2.05073	0.996496	0.134379	0.118596
KEGG_PATHWAY	mmu05225:Hepatocellular carcinoma	15	1.82927	0.0189394	TGFB2; CDKN1A; TGFB1; GADD45B; WNT7A; PIK3R3; FZD10; WNT9A; SMARCA2; GSTA4; CCND1; DPF3; MET; WNT3; WNT4	391	174	8992	1.98254	0.996648	0.134379	0.118596
GOTERM_BP_DIRECT	GO:0001890~placenta development	8	0.97561	0.00346652	CDKN1C; PRL7D1; CITED1; MME; SERPINE1; PLAC1; PPARG; MET	712	56	20094	4.0317	0.999999	0.134709	0.132074
GOTERM_MF_DIRECT	GO:0046703~natural killer cell lectin-like receptor binding	7	0.853659	0.00375718	H2-T23; H2-K1; H2-Q4; H2-Q2; H2-Q1; H2-D1; H2-Q10	694	41	18713	4.60361	0.976375	0.138459	0.134702
GOTERM_CC_DIRECT	GO:0005667~transcription factor complex	20	2.43902	0.0108701	TFAP2A; GCM1; RBM14; RARG; JUN; JUND; MSX2; EPAS1; TWIST2; TFEB; GATA2; POU2F3; TBX3; NR4A3; SOX15; HEY2; PRDM16; ALX1; MKX; PITX2	756	298	21179	1.88017	0.996744	0.138926	0.130972
GOTERM_CC_DIRECT	GO:0016327~apicolateral plasma membrane	5	0.609756	0.0111605	THBD; CLDN4; OCLN; KRT19; KRT8	756	25	21179	5.60291	0.997208	0.13924	0.131268
GOTERM_BP_DIRECT	GO:0030279~negative regulation of ossification	6	0.731707	0.00373774	MEF2C; TGFB1; VDR; ADRB2; MKX; DKK1	712	30	20094	5.64438	1	0.141803	0.13903
GOTERM_BP_DIRECT	GO:0001822~kidney development	15	1.82927	0.00382935	CDKN1C; TFAP2A; TGFB2; ACE; MME; KCNJ8; HPGD; CXCR4; PRDM1; POU3F3; ASS1; ALDH1A2; GPC3; STRA6; WNT4	712	175	20094	2.41902	1	0.141803	0.13903
GOTERM_BP_DIRECT	GO:0045599~negative regulation of fat cell differentiation	8	0.97561	0.00383381	JAG1; TGFB1; MSX2; MKX; C1QL4; GATA2; TRIB2; TNF	712	57	20094	3.96097	1	0.141803	0.13903
GOTERM_BP_DIRECT	GO:0030534~adult behavior	7	0.853659	0.00383759	NLGN3; NR4A3; SLC1A1; SEPTIN5; FGFBP3; MET; SHANK2	712	43	20094	4.59426	1	0.141803	0.13903
GOTERM_BP_DIRECT	GO:0019882~antigen processing and presentation	7	0.853659	0.00383759	RAB32; H2-K1; H2-Q2; H2-Q1; PSMB8; H2-D1; PSMB9	712	43	20094	4.59426	1	0.141803	0.13903
GOTERM_BP_DIRECT	GO:0007166~cell surface receptor signaling pathway	17	2.07317	0.00387176	GLP1R; CD274; EDN1; SEMA6A; ANXA1; RTN4RL2; FZD10; TSPAN12; OSMR; L1CAM; TSHR; CD24A; ADGRG1; ADGRG6; ADGRF5; CXCR2; ADGRL2	712	213	20094	2.25245	1	0.141803	0.13903
GOTERM_BP_DIRECT	GO:0050680~negative regulation of epithelial cell proliferation	10	1.21951	0.00391381	CDKN1C; TGFBR3; NKX2-9; TGFB2; MEF2C; TGFB1; MARVELD3; GPC3; PPARG; MCC	712	88	20094	3.20704	1	0.141803	0.13903
GOTERM_BP_DIRECT	GO:0071285~cellular response to lithium ion	5	0.609756	0.003941	GSTA4; FAS; PPARG; CALR; ADCY7	712	19	20094	7.42682	1	0.141803	0.13903
GOTERM_MF_DIRECT	GO:0042605~peptide antigen binding	9	1.09756	0.00424003	H2-T23; H2-K1; H2-Q4; TAP1; H2-Q2; H2-Q1; H2-D1; H2-Q10; GM8909	694	70	18713	3.4668	0.985416	0.150673	0.146584
INTERPRO	IPR011161:MHC class I-like antigen recognition	8	0.97561	0.00151948	H2-T23; H2-K1; H2-Q4; H2-Q2; H2-Q1; H2-D1; H2-Q10; GM8909	735	49	20908	4.64429	0.838988	0.152074	0.150935
GOTERM_MF_DIRECT	GO:0071889~14-3-3 protein binding	8	0.97561	0.00444306	H2-T23; H2-K1; H2-Q4; H2-Q2; H2-Q1; H2-D1; H2-Q10; ZFP36L1	694	56	18713	3.852	0.988094	0.152443	0.148306
KEGG_PATHWAY	mmu04960:Aldosterone-regulated sodium reabsorption	6	0.731707	0.0231173	SCNN1A; PIK3R3; ATP1A3; SFN; SGK1; ATP1B1	391	38	8992	3.63118	0.99906	0.156882	0.138456
KEGG_PATHWAY	mmu04934:Cushing syndrome	14	1.70732	0.0236824	HSD3B6; CDKN1A; WNT7A; FZD10; WNT9A; ADCY7; GNAI1; RASD1; STAR; CCND1; CYP21A1; PDE8A; WNT3; WNT4	391	162	8992	1.98743	0.999209	0.156882	0.138456
KEGG_PATHWAY	mmu04015:Rap1 signaling pathway	17	2.07317	0.0236903	PDGFRA; NGFR; CSF1R; CSF1; ITGB3; PDGFB; PIK3R3; RASGRP2; EFNA5; THBS1; ADCY7; GNAI1; MAPK13; EFNA1; KITL; RAC3; MET	391	214	8992	1.8269	0.999211	0.156882	0.138456
GOTERM_MF_DIRECT	GO:0005201~extracellular matrix structural constituent	12	1.46341	0.0049845	COL1A1; COMP; COL18A1; ECM1; COL27A1; COL5A1; VWA5A; HMCN2; LTBP2; LAMB1; LAMC2; THBS1	694	120	18713	2.6964	0.993071	0.165319	0.160833
GOTERM_MF_DIRECT	GO:0003924~GTPase activity	23	2.80488	0.00519371	ARL9; GBP2B; RASL11B; RRAD; RAB3D; SEPTIN5; ENTPD7; IRGM1; SEPTIN4; RHOF; RND2; TUBB4A; GNAI1; RAB32; TUBA1C; GM49450; TUBB2A; RASD1; TUBA1A; RAC3; GM49601; GBP2; GBP3	694	326	18713	1.90237	0.994379	0.166701	0.162178
KEGG_PATHWAY	mmu05224:Breast cancer	13	1.58537	0.0258557	NOTCH3; JUN; CDKN1A; JAG1; GADD45B; WNT7A; PIK3R3; FZD10; WNT9A; CCND1; HEY2; WNT3; WNT4	391	147	8992	2.03379	0.999593	0.1675	0.147827
GOTERM_MF_DIRECT	GO:0005200~structural constituent of cytoskeleton	9	1.09756	0.00548262	TUBA1C; GM49450; TUBB2A; TUBA1A; LMNA; ANK2; TUBB4A; NEFH; ADD2	694	73	18713	3.32433	0.99579	0.170475	0.165849
GOTERM_BP_DIRECT	GO:0001913~T cell mediated cytotoxicity	5	0.609756	0.00479009	H2-T23; H2-K1; SERPINB9B; SERPINB9; H2-D1	712	20	20094	7.05548	1	0.170773	0.167434
KEGG_PATHWAY	mmu05211:Renal cell carcinoma	8	0.97561	0.0273096	TGFB2; JUN; CDKN1A; TGFB1; EPAS1; PDGFB; PIK3R3; MET	391	68	8992	2.70558	0.999739	0.173155	0.152818
GOTERM_CC_DIRECT	GO:0070062~extracellular exosome	10	1.21951	0.0142833	CD274; AOC1; ANXA1; ACE; ANXA2; TFRC; SERPINE1; SCNN1A; CLIC1; HSPD1	756	107	21179	2.61818	0.999468	0.174057	0.164092
GOTERM_BP_DIRECT	GO:0001892~embryonic placenta development	6	0.731707	0.00498378	SPINT1; EPAS1; TFEB; PDGFB; PRDM1; GATA2	712	32	20094	5.29161	1	0.176063	0.17262
GOTERM_CC_DIRECT	GO:0005938~cell cortex	14	1.70732	0.0155241	ANXA2; CTTNBP2; PLA2G4C; SEPTIN5; LAMC2; CRIP2; RHOF; RND2; GNAI1; EPN3; MARCKS; HMCN2; RAC3; CCN2	756	185	21179	2.12002	0.999725	0.181576	0.17118
GOTERM_CC_DIRECT	GO:0030018~Z disc	12	1.46341	0.0155933	KRT19; CSRP1; CAVIN4; KRT8; HSPB1; DMD; ANK2; CASQ1; SYNC; TRIM54; CRYAB; FBP2	756	146	21179	2.30257	0.999735	0.181576	0.17118
GOTERM_MF_DIRECT	GO:0005125~cytokine activity	18	2.19512	0.00613062	EDN1; TGFB2; TGFB1; CSF1; CMTM5; IL24; WNT7A; WNT9A; TNF; PRL7D1; GREM2; KITL; CCL2; TNFSF9; IL17D; CRLF1; WNT3; WNT4	694	233	18713	2.08305	0.997799	0.184848	0.179832
UP_KW_DOMAIN	KW-0371~Homeobox	16	1.95122	0.0200557	NKX2-9; MSX2; GSX1; CDX1; PRRX2; SHOX2; HOXC13; MEIS3; MEIS2; POU2F3; POU3F3; TLX1; ALX1; MKX; PITX2; RHOX9	583	219	15344	1.92285	0.432928	0.187187	0.180502
GOTERM_BP_DIRECT	GO:0001570~vasculogenesis	9	1.09756	0.0053571	TGFBR3; NRP1; TGFB1; CITED1; HEY2; TBX20; PITX2; ZFP36L1; AMOT	712	76	20094	3.34207	1	0.187547	0.183879
GOTERM_MF_DIRECT	GO:0048018~receptor agonist activity	8	0.97561	0.00651854	GREM2; JAG1; WNT7A; WNT9A; IL17D; NBL1; WNT3; WNT4	694	60	18713	3.5952	0.998507	0.190763	0.185587
GOTERM_BP_DIRECT	GO:0035556~intracellular signal transduction	28	3.41463	0.00557377	TFRC; NRK; MAST1; HSPB1; RASGRP2; ADCY7; NRGN; RPS6KA6; CHN2; MAP3K20; CCN2; MAP4K2; EDN1; PRKCH; NOS2; DMPK; CISH; CDC42BPG; PLCL2; IRAK3; MAPK13; TGFBR3; TEC; MAPKAPK3; RASA4; SGK3; SGK1; ARHGEF6	712	450	20094	1.75603	1	0.19339	0.189608
GOTERM_BP_DIRECT	GO:0010165~response to X-ray	5	0.609756	0.00575385	THBD; CDKN1A; ANXA1; CCND1; PMAIP1	712	21	20094	6.7195	1	0.195086	0.191271
GOTERM_BP_DIRECT	GO:0042026~protein refolding	5	0.609756	0.00575385	HSPB1; CRYAB; HSPA1B; HSPD1; HSPA1A	712	21	20094	6.7195	1	0.195086	0.191271
GOTERM_BP_DIRECT	GO:0071356~cellular response to tumor necrosis factor	13	1.58537	0.00577327	EDN1; PID1; THBS1; KLF2; ASS1; ZFP36L1; COL1A1; OCLN; IRF1; CHIL1; CCL2; BIRC3; GBP3	712	146	20094	2.51291	1	0.195086	0.191271
INTERPRO	IPR010579:MHC class I; alpha chain; C-terminal	4	0.487805	0.00211408	H2-K1; H2-Q2; H2-Q1; H2-D1	735	8	20908	14.2231	0.921268	0.195309	0.193845
GOTERM_BP_DIRECT	GO:0044321~response to leptin	4	0.487805	0.00588374	EDN1; CCND1; STAR; LEPR	712	11	20094	10.2625	1	0.197105	0.193251
GOTERM_BP_DIRECT	GO:0030316~osteoclast differentiation	7	0.853659	0.00600119	CSF1R; TGFB1; CSF1; TFRC; GPC3; TCIRG1; TNF	712	47	20094	4.20326	1	0.197632	0.193767
GOTERM_BP_DIRECT	GO:0010718~positive regulation of epithelial to mesenchymal transition	7	0.853659	0.00600119	COL1A1; TGFB2; RGCC; TGFB1; TBX20; ALX1; BCL9L	712	47	20094	4.20326	1	0.197632	0.193767
GOTERM_CC_DIRECT	GO:0071556~integral component of lumenal side of endoplasmic reticulum membrane	4	0.487805	0.017862	H2-T23; H2-K1; H2-D1; H2-Q10	756	16	21179	7.00364	0.999921	0.200468	0.18899
GOTERM_CC_DIRECT	GO:0005794~Golgi apparatus	67	8.17073	0.0179809	PGAP4; H2-K1; BICD1; CTSQ; FAM174B; CTSJ; WLS; EPHA4; PDGFRA; MAP4K2; MTUS1; ENTPD7; SERPINB9; ATP11A; SYN1; RAB32; B3GNT8; ELF3; TMEM79; MAL; FAM20C; CASQ1; TNFRSF23; CRYAB; A3GALT2; RNF122; ABCG1; H2-D1; EI24; H2-Q4; ATP1A3; H2-Q2; ADRB2; H2-Q1; HSPD1; PLD2; SERPINB9D; SERPINB9E; PERP; SERPINB9F; SERPINB9G; NHS; ST8SIA5; DMD; ALX1; SERPINB9B; CD14; SERPINB9C; GBP2; WNT4; GBP3; ABCA1; NGFR; GALN…	756	1427	21179	1.31533	0.999926	0.200468	0.18899
GOTERM_MF_DIRECT	GO:0030414~peptidase inhibitor activity	12	1.46341	0.00715961	SERPINB1A; LXN; CSTA1; SERPINE2; WFIKKN1; SPINT1; CD109; SERPINE1; GPC3; TIMP3; SERPINI1; TFPI	694	126	18713	2.568	0.999215	0.203538	0.198014
GOTERM_BP_DIRECT	GO:0006468~protein phosphorylation	37	4.5122	0.00634932	DDR1; ACVRL1; CSF1R; NRK; MAST1; PDGFB; PRR5L; STK10; RPS6KA6; CCND1; MAP3K20; IKBKE; EPHA4; PDGFRA; MAP4K2; CDK18; EDN1; TGFB2; PRKCH; PLK5; TGFB1; DMPK; PLK2; CDC42BPG; RIPK4; IRAK3; MAPK13; TEC; MAPKAPK3; CD109; FAM20C; SGK3; SGK1; TRIB2; MET; MAP3K14; CDKL1	712	655	20094	1.59421	1	0.205989	0.20196
GOTERM_BP_DIRECT	GO:0007179~transforming growth factor beta receptor signaling pathway	10	1.21951	0.00647872	TGFBR3; ACVRL1; CDH5; TGFB2; JUN; TGFB1; CITED1; HPGD; ZYX; CCL2	712	95	20094	2.97073	1	0.205989	0.20196
GOTERM_BP_DIRECT	GO:0045471~response to ethanol	12	1.46341	0.00649848	ALAD; RGS2; CPT1A; GSN; HPGD; CCND1; STAR; CCL2; GGH; HTR1B; CD14; AACS	712	130	20094	2.6051	1	0.205989	0.20196
GOTERM_BP_DIRECT	GO:0008045~motor neuron axon guidance	6	0.731707	0.00649863	NRP1; EPHA4; ALCAM; SLIT1; CXCR4; LAMC2	712	34	20094	4.98034	1	0.205989	0.20196
GOTERM_BP_DIRECT	GO:0008283~cell proliferation	23	2.80488	0.00651997	TFAP2A; DDR1; CSF1R; KANK1; MARCKSL1; RARG; JUN; TGFB1; CSF1; MVP; TWIST2; SMARCA2; ZFP36L1; TGFBR3; RIPPLY3; IL18RAP; CCND1; KITL; ALDH1A2; TLX1; TBX20; S1PR1; PPARG	712	348	20094	1.86524	1	0.205989	0.20196
GOTERM_BP_DIRECT	GO:0042542~response to hydrogen peroxide	8	0.97561	0.00669111	COL1A1; JUN; LDHA; NR4A3; STAR; CRYAB; PLD2; HSPD1	712	63	20094	3.58373	1	0.207068	0.203019
GOTERM_BP_DIRECT	GO:0030326~embryonic limb morphogenesis	8	0.97561	0.00669111	TGFB2; MSX2; ALDH1A2; PRRX2; SHOX2; WNT7A; ALX1; DKK1	712	63	20094	3.58373	1	0.207068	0.203019
GOTERM_BP_DIRECT	GO:0098609~cell-cell adhesion	16	1.95122	0.006714	CSTA1; CDH5; CDH3; LGALS1; VNN1; DLG3; DCHS2; PERP; PKP2; FAT1; DSG2; ESAM; DSG3; PKP3; CD34; DSC2	712	206	20094	2.19199	1	0.207068	0.203019
KEGG_PATHWAY	mmu05202:Transcriptional misregulation in cancer	17	2.07317	0.0341842	NGFR; CSF1R; MEF2C; CDKN1A; GADD45B; HPGD; MLF1; ETV6; NR4A3; SPINT1; PLAU; TLX1; IL2RB; PPARG; CD14; MET; BIRC3	391	224	8992	1.74534	0.999968	0.207896	0.183478
KEGG_PATHWAY	mmu05167:Kaposi sarcoma-associated herpesvirus infection	17	2.07317	0.0341842	H2-T23; JUN; CDKN1A; H2-K1; H2-Q4; PDGFB; PIK3R3; H2-Q2; H2-Q1; GM8909; MAPK13; CCND1; FAS; CCR4; IKBKE; H2-D1; H2-Q10	391	224	8992	1.74534	0.999968	0.207896	0.183478
GOTERM_BP_DIRECT	GO:0042310~vasoconstriction	5	0.609756	0.00683863	EDN1; ACE; HTR1D; PDGFB; HTR1B	712	22	20094	6.41407	1	0.209251	0.205159
UP_SEQ_FEATURE	DOMAIN:MHC_I-like_Ag-recog	6	0.731707	0.000610062	H2-T23; H2-K1; H2-Q4; H2-Q2; H2-D1; H2-Q10	775	21	22511	8.29899	0.720856	0.212607	0.211895
KEGG_PATHWAY	mmu05144:Malaria	7	0.853659	0.0360819	COMP; TGFB2; TGFB1; CCL2; THBS1; TNF; MET	391	57	8992	2.82425	0.999982	0.213868	0.188749
KEGG_PATHWAY	mmu05210:Colorectal cancer	9	1.09756	0.0366015	TGFB2; JUN; CDKN1A; TGFB1; GADD45B; CCND1; PMAIP1; RAC3; PIK3R3	391	88	8992	2.35201	0.999985	0.213868	0.188749
GOTERM_BP_DIRECT	GO:0045669~positive regulation of osteoblast differentiation	9	1.09756	0.00728612	SCUBE3; MEF2C; JAG1; JUND; MSX2; LMNA; FAM20C; CLIC1; WNT4	712	80	20094	3.17496	1	0.219981	0.215678
GOTERM_BP_DIRECT	GO:0043200~response to amino acid	6	0.731707	0.00736548	ALAD; EDN1; ARG1; GSS; CCL2; CCN2	712	35	20094	4.83804	1	0.219981	0.215678
GOTERM_BP_DIRECT	GO:0045892~negative regulation of transcription; DNA-templated	37	4.5122	0.00737343	CDKN1C; CITED1; PDGFB; TWIST2; HR; NR3C1; TNF; PRAMEL13; ATXN1; RASD1; PRDM16; TBX20; HEY2; DPF3; ALX1; WNT4; TFAP2A; JUN; TGFB1; MSX2; VDR; ATP8B1; ESX1; NR2F2; SMARCA2; TBX3; POU3F3; BRMS1; ELF3; IRF1; ID3; PPARG; CALR; BCOR; CRYAB; CDK5R1; MXD4	712	662	20094	1.57736	1	0.219981	0.215678
GOTERM_BP_DIRECT	GO:0007399~nervous system development	27	3.29268	0.00741572	ROBO3; NRP1; SERPINE2; SEMA3C; 2510009E07RIK; CXCR4; EFNA5; EFNB1; ADGRG1; ATXN1; ZIC1; SLIT1; DPF3; IGF2BP3; TFAP2A; NGFR; EPHA4; MEF2C; SEMA6A; L1CAM; SMARCA2; POU3F3; NAV3; KCTD11; FGF13; MET; NBL1	712	438	20094	1.73971	1	0.219981	0.215678
UP_KW_MOLECULAR_FUNCTION	KW-0418~Kinase	39	4.7561	0.0158347	DDR1; ACVRL1; CDKN1C; CSF1R; CDKN1A; NRK; MAST1; STK10; RPS6KA6; PLAU; MAP3K20; PIP5K1B; TK1; IKBKE; EPHA4; PDGFRA; MAP4K2; CDK18; PRKCH; PLK5; DMPK; PLK2; CDC42BPG; RIPK4; NME3; NME4; IRAK3; DUSP9; MAPK13; TEC; MAPKAPK3; CMPK2; FAM20C; SGK3; SGK1; MET; MAP3K14; CDK5R1; CDKL1	466	693	12158	1.46828	0.750586	0.223054	0.215362
UP_KW_MOLECULAR_FUNCTION	KW-0649~Protein kinase inhibitor	4	0.487805	0.0179469	CDKN1C; PKIB; CDKN1A; TRIB2	466	15	12158	6.95737	0.793108	0.223054	0.215362
KEGG_PATHWAY	mmu04151:PI3K-Akt signaling pathway	24	2.92683	0.0391002	PDGFRA; NGFR; CSF1R; CDKN1A; CSF1; ITGB3; PDGFB; PIK3R3; LAMB1; LAMC2; EFNA5; OSMR; IL2RG; THBS1; EFNA1; COL1A1; COMP; CCND3; CCND1; KITL; IL2RB; SGK3; SGK1; MET	391	359	8992	1.53743	0.999993	0.224074	0.197757
GOTERM_BP_DIRECT	GO:0002474~antigen processing and presentation of peptide antigen via MHC class I	4	0.487805	0.00764065	H2-T23; H2-K1; H2-D1; H2-Q10	712	12	20094	9.4073	1	0.224936	0.220537
GOTERM_BP_DIRECT	GO:0034097~response to cytokine	9	1.09756	0.00784112	CD274; TMEM102; JUN; CITED1; MAPKAPK3; ALDH1A2; TIMP3; ACP5; OSMR	712	81	20094	3.13577	1	0.227392	0.222945
GOTERM_BP_DIRECT	GO:0035690~cellular response to drug	9	1.09756	0.00784112	ABCA1; MEF2C; EDN1; TFRC; NOS2; SERPINE1; CCL2; CXCR4; HTR1B	712	81	20094	3.13577	1	0.227392	0.222945
GOTERM_MF_DIRECT	GO:0001968~fibronectin binding	7	0.853659	0.00824791	CTSQ; COMP; SDC4; ITGB3; CTSJ; CCN2; THBS1	694	48	18713	3.93225	0.999736	0.227963	0.221777
GOTERM_BP_DIRECT	GO:0009948~anterior/posterior axis specification	5	0.609756	0.00805045	CDX1; HEY2; GPC3; WNT3; WLS	712	23	20094	6.1352	1	0.23003	0.225531
GOTERM_BP_DIRECT	GO:0002063~chondrocyte development	5	0.609756	0.00805045	COMP; ECM1; RARG; MSX2; SHOX2	712	23	20094	6.1352	1	0.23003	0.225531
GOTERM_BP_DIRECT	GO:0060173~limb development	7	0.853659	0.00812542	COMP; RARG; MAP3K20; WNT7A; NR2F2; DKK1; WNT3	712	50	20094	3.95107	1	0.230477	0.22597
GOTERM_MF_DIRECT	GO:0048407~platelet-derived growth factor binding	4	0.487805	0.00866132	COL1A1; PDGFRA; COL5A1; PDGFB	694	12	18713	8.98799	0.999826	0.232919	0.226599
GOTERM_BP_DIRECT	GO:0043406~positive regulation of MAP kinase activity	9	1.09756	0.00842727	CD24A; MEF2C; EDN1; TGFB1; KITL; PDGFB; NOX4; THBS1; TNF	712	82	20094	3.09753	1	0.237307	0.232666
GOTERM_BP_DIRECT	GO:0009408~response to heat	8	0.97561	0.00860365	TRPV2; HSPB1; CCL2; CASQ1; CD14; CRYAB; HSPA1B; HSPA1A	712	66	20094	3.42084	1	0.240531	0.235827
UP_KW_DOMAIN	KW-0728~SH3 domain	14	1.70732	0.0589481	MPP1; ARHGEF37; PPL; SH3YL1; SH3RF2; ARHGAP42; TEC; DLG3; PPP1R13L; EPS8L1; SRGAP3; OSTF1; SHANK2; ARHGEF6	583	211	15344	1.74629	0.817535	0.246385	0.237585
UP_KW_DOMAIN	KW-0393~Immunoglobulin domain	24	2.92683	0.0657669	ROBO3; PDGFRA; CSF1R; CD274; CEACAM15; CADM3; TIMD2; WFIKKN1; SEMA3C; PSG22; VTCN1; L1CAM; TAPBP; IGSF11; VCAN; ALCAM; IL18RAP; ADGRF5; HMCN2; LEPR; ESAM; SPACA6; SCN4B; CRLF1	583	434	15344	1.45543	0.851151	0.246385	0.237585
UP_KW_DOMAIN	KW-0041~Annexin	3	0.365854	0.0737167	ANXA1; ANXA2; ANXA8	583	12	15344	6.57976	0.882827	0.246385	0.237585
UP_KW_DOMAIN	KW-0812~Transmembrane	249	30.3659	0.0759323	TFRC; PGAP4; GM20489; TMEM95; FZD10; CWH43; AQP3; NIPAL4; ENDOU; NSDHL; ALCAM; EVA1A; NIPAL2; FND3C2; MFSD2B; WLS; EPHA4; SLC34A2; UTS2R; CPT1A; TIMD2; PAQR5; MTUS1; ENTPD7; SLC6A12; MFSD12; SLC5A8; CLDN4; SPINT1; KCNQ2; TMEM79; VOPP1; CTXN1; A3GALT2; PLPP1; H2-D1; RNF122; TMEM63B; SDC4; PCDH10; ENDOD1; IL20RB; SLC5A5; LDHA; ST8SIA5; ATP6V0A4; RHBDL3; HMGCLL1; FDFT1; ABCA1; NGFR; CADM3; ST14; JAG…	583	6087	15344	1.07663	0.890426	0.246385	0.237585
UP_KW_DOMAIN	KW-0245~EGF-like domain	15	1.82927	0.0777684	NOTCH3; JAG1; LTBP2; THBS1; DLK2; COMP; THBD; SCUBE3; VCAN; PROC; PLAU; STAB1; HMCN2; SLIT1; ADAM1A	583	242	15344	1.63135	0.896362	0.246385	0.237585
UP_KW_DOMAIN	KW-0677~Repeat	187	22.8049	0.079195	COL12A1; JADE2; PRDM1; AQP3; CAPN15; CLGN; COMP; CDH5; ENDOU; LGALS3; RPS6KA6; CDH3; IL18RAP; ALCAM; HMCN2; LEPR; PLS3; DPF3; CAPN1; OSTF1; IL13RA1; EPHA4; PDGFRA; PRKCH; COL27A1; ZFP697; FBXW9; KAZN; ANK2; HCFC2; MID2; MYL4; SPINT1; ZFP40; S100A6; PKP3; GM49337; ZFP9; DSC2; CD274; CSF1R; NOTCH3; LXN; CAPSL; CTTNBP2; PCDH10; EPAS1; PIK3R3; LTBP2; KLHL13; VTCN1; GATA2; RASGRP2; PPL; ZFP36L3; PLD2;…	583	4487	15344	1.09687	0.900758	0.246385	0.237585
GOTERM_CC_DIRECT	GO:0014704~intercalated disc	7	0.853659	0.0228081	PKP2; DSG2; ANK2; FGF13; ATP1B1; SCN4B; DSC2	756	62	21179	3.16293	0.999994	0.248988	0.234733
UP_KW_BIOLOGICAL_PROCESS	KW-0221~Differentiation	40	4.87805	0.00474441	ROBO3; NRP1; NOTCH3; CITED1; SERPINE2; SEMA3C; EPAS1; TWIST2; ABHD5; EFNA5; DMKN; NKAPL; CLGN; EFNB1; LGALS3; ADGRG1; PRDM16; ZIC1; SLIT1; NGFR; UNC45B; BATF3; MEF2C; PRKCH; SEMA6A; PLK5; GADD45B; PAQR5; CAVIN4; SEPTIN4; TEX15; L1CAM; TDRD5; MLF1; PSMB8; ELF3; CCDC63; CDHR5; TRIM54; ZFP750	375	747	11003	1.57116	0.421262	0.249497	0.245158
UP_KW_BIOLOGICAL_PROCESS	KW-0524~Neurogenesis	19	2.31707	0.00650861	ROBO3; NGFR; NRP1; EPHA4; MEF2C; SEMA6A; SERPINE2; SEMA3C; 2510009E07RIK; EFNA5; L1CAM; SMARCA2; POU3F3; EFNB1; ADGRG1; ZIC1; SLIT1; DPF3; FGF13	375	277	11003	2.01258	0.528076	0.249497	0.245158
KEGG_PATHWAY	mmu04666:Fc gamma R-mediated phagocytosis	9	1.09756	0.0457558	MARCKSL1; MARCKS; SCIN; GSN; PLA2G4C; PIK3R3; PIP5K1B; PLPP1; PLD2	391	92	8992	2.24975	0.999999	0.257268	0.227052
GOTERM_BP_DIRECT	GO:0010763~positive regulation of fibroblast migration	5	0.609756	0.00939495	TFAP2A; TGFB1; ITGB3; PDGFB; THBS1	712	24	20094	5.87956	1	0.260777	0.255677
INTERPRO	IPR011992:EF-hand-like domain	20	2.43902	0.00318267	CGREF1; GCA; CAPSL; FKBP14; PLCL2; TBC1D8; MYL6B; RASGRP2; MCC; EFCAB8; MYL4; EHD1; S100A6; PLS3; DMD; CAPN1; RHBDL3; SLC25A23; S100A11; SLC25A24	735	269	20908	2.11496	0.978257	0.262783	0.260813
INTERPRO	IPR013320:Concanavalin A-like lectin/glucanase; subgroup	17	2.07317	0.00328205	NRP1; COL18A1; COL27A1; COL12A1; THBS1; MID2; CLGN; COMP; LGALS3; TRIM7; LGALS1; COL5A1; TRIM5; ADGRG6; SLIT1; FAT1; CALR	735	211	20908	2.29188	0.980711	0.262783	0.260813
GOTERM_BP_DIRECT	GO:0035313~wound healing; spreading of epidermal cells	4	0.487805	0.00967461	ACVRL1; MSX2; COL5A1; WNT7A	712	13	20094	8.68366	1	0.262906	0.257764
GOTERM_BP_DIRECT	GO:0051014~actin filament severing	4	0.487805	0.00967461	SCIN; GSN; DSTN; CAPG	712	13	20094	8.68366	1	0.262906	0.257764
GOTERM_BP_DIRECT	GO:0008347~glial cell migration	4	0.487805	0.00967461	EPHA4; TGFB2; VCAN; CCL2	712	13	20094	8.68366	1	0.262906	0.257764
KEGG_PATHWAY	mmu04657:IL-17 signaling pathway	9	1.09756	0.0482589	USP25; JUN; JUND; CCL2; IL17D; TNF; IKBKE; IL17RB; MAPK13	391	93	8992	2.22556	1	0.264683	0.233596
KEGG_PATHWAY	mmu05417:Lipid and atherosclerosis	16	1.95122	0.048851	ABCA1; JUN; PIK3R3; TNF; POU2F3; MAPK13; HSPD1; CCL2; OLR1; FAS; PPARG; CD14; IKBKE; ABCG1; HSPA1B; HSPA1A	391	216	8992	1.70351	1	0.264683	0.233596
GOTERM_BP_DIRECT	GO:0071300~cellular response to retinoic acid	8	0.97561	0.010084	ABCA1; COL1A1; RARG; MEF2C; ALDH1A2; CCL2; ATP1A3; PPARG	712	68	20094	3.32022	1	0.272127	0.266805
GOTERM_CC_DIRECT	GO:0005764~lysosome	26	3.17073	0.0260428	CXCR4; TCIRG1; CTSQ; SERPINB1A; EVA1A; CTSJ; GPC3; ACP5; CAPN1; CD34; CTSD; LRRC8E; ACE; TFEB; IRGM1; GGH; ANK2; MFSD12; ASS1; VAMP8; MARCKS; TMEM79; PLBD1; HPSE; CALR; CRYAB	756	462	21179	1.57658	0.999999	0.274186	0.258489
GOTERM_CC_DIRECT	GO:0005765~lysosomal membrane	17	2.07317	0.0261628	H2-T23; ANXA2; H2-K1; H2-Q4; TFEB; IRGM1; H2-Q2; H2-Q1; MFSD12; VAMP8; OCLN; EVA1A; TMEM79; HPSE; CTSD; H2-D1; H2-Q10	756	262	21179	1.81774	0.999999	0.274186	0.258489
UP_KW_CELLULAR_COMPONENT	KW-0963~Cytoplasm	207	25.2439	0.0469428	PID1; ZFYVE28; LGALS3; RPS6KA6; LGALS1; HENMT1; TNS4; MEF2C; PRKCH; KRT8; ANK2; HCFC2; SHTN1; GM49450; PADI2; TRIB2; BEX4; GRB7; LXN; CAPSL; TWIST2; PPL; LYPD6; LDHA; PRDM16; SFN; PIP5K1B; HMGCLL1; S100A11; LHPP; PLK5; ACE; DMPK; PMM1; PLK2; DDIT4L; RMDN2; MOV10; FERMT1; KITL; GIPC2; ECHDC1; ID3; CALR; DENND1C; NRP1; CDKN1A; RARG; CITED1; TDRP; ARHGAP6; AACS; IFIH1; TUBA1C; TUBA1A; ZFP385A; TMSB4…	660	5081	17960	1.10862	0.860724	0.274951	0.248126
GOTERM_BP_DIRECT	GO:0050807~regulation of synapse organization	6	0.731707	0.0104433	TUBA1A; CTTNBP2; SLITRK4; DKK1; TNF; SHANK2	712	38	20094	4.45609	1	0.27988	0.274406
GOTERM_CC_DIRECT	GO:0005912~adherens junction	12	1.46341	0.0273608	TGM1; CDH5; EPHA4; CDH3; JAG1; ZYX; PKP2; ESAM; PKP3; SHROOM1; EFNA5; DSC2	756	159	21179	2.11431	1	0.281119	0.265024
GOTERM_BP_DIRECT	GO:0019221~cytokine-mediated signaling pathway	13	1.58537	0.0105698	CSF1R; GM20489; SLC1A1; IL20RB; IRAK3; OSMR; IL2RG; GREM2; IL2RB; LEPR; CCL2; CRLF1; IL13RA1	712	158	20094	2.32206	1	0.281332	0.27583
UP_KW_BIOLOGICAL_PROCESS	KW-0391~Immunity	36	4.39024	0.0098194	H2-T23; CSF1R; CD274; CSF1; H2-K1; ENDOD1; CGAS; VTCN1; PRDM1; IFIH1; LGALS3; ALCAM; OLR1; CD14; GBP2; OASL2; MAP4K2; GBP2B; ARG2; RBM14; ANXA1; ARG1; TFEB; IRGM1; TAP1; PSMB8; PSMB9; ISG20; CD24A; TEC; IRF1; IDO2; H2-Q10; TMEM106A; H2-D1; MSRB1	375	684	11003	1.54428	0.678517	0.282308	0.277398
KEGG_PATHWAY	mmu00220:Arginine biosynthesis	4	0.487805	0.0533799	ARG2; NOS2; ARG1; ASS1	391	20	8992	4.59949	1	0.284057	0.250695
KEGG_PATHWAY	mmu05217:Basal cell carcinoma	7	0.853659	0.054583	CDKN1A; GADD45B; WNT7A; FZD10; WNT9A; WNT3; WNT4	391	63	8992	2.55527	1	0.285364	0.251848
GOTERM_CC_DIRECT	GO:0019897~extrinsic component of plasma membrane	5	0.609756	0.0288858	EPN3; ST14; ANXA2; OLR1; PPL	756	33	21179	4.24463	1	0.29108	0.274415
UP_KW_CELLULAR_COMPONENT	KW-0084~Basement membrane	5	0.609756	0.0579514	COL18A1; LAD1; ANXA2; LAMB1; LAMC2	660	40	17960	3.40152	0.913502	0.297001	0.268025
GOTERM_BP_DIRECT	GO:0086091~regulation of heart rate by cardiac conduction	6	0.731707	0.0116388	PKP2; DSG2; ANK2; SCN4B; DSC2; HCN2	712	39	20094	4.34183	1	0.297682	0.29186
GOTERM_BP_DIRECT	GO:0060349~bone morphogenesis	6	0.731707	0.0116388	TFAP2A; COMP; RARG; MSX2; CDX1; ACP5	712	39	20094	4.34183	1	0.297682	0.29186
GOTERM_BP_DIRECT	GO:0042482~positive regulation of odontogenesis	3	0.365854	0.0116438	EDN1; TGFB1; CD34	712	5	20094	16.9331	1	0.297682	0.29186
GOTERM_BP_DIRECT	GO:0003171~atrioventricular valve development	3	0.365854	0.0116438	HEY2; TBX20; PITX2	712	5	20094	16.9331	1	0.297682	0.29186
GOTERM_BP_DIRECT	GO:0032020~ISG15-protein conjugation	3	0.365854	0.0116438	UBA7; ISG15; UBE2L6	712	5	20094	16.9331	1	0.297682	0.29186
GOTERM_BP_DIRECT	GO:2001225~regulation of chloride transport	3	0.365854	0.0116438	ATP8B1; ABCB1A; ABCB1B	712	5	20094	16.9331	1	0.297682	0.29186
GOTERM_BP_DIRECT	GO:0030199~collagen fibril organization	7	0.853659	0.0117334	COL1A1; COMP; TGFB2; CRTAP; ANXA2; COL5A1; MKX	712	54	20094	3.6584	1	0.298013	0.292184
GOTERM_BP_DIRECT	GO:0090399~replicative senescence	4	0.487805	0.0119936	CDKN1A; MME; SERPINE1; ROMO1	712	14	20094	8.0634	1	0.298765	0.292921
GOTERM_BP_DIRECT	GO:0060444~branching involved in mammary gland duct morphogenesis	4	0.487805	0.0119936	DDR1; CSF1; MSX2; TBX3	712	14	20094	8.0634	1	0.298765	0.292921
GOTERM_BP_DIRECT	GO:0060317~cardiac epithelial to mesenchymal transition	4	0.487805	0.0119936	TGFBR3; TGFB2; HEY2; TBX3	712	14	20094	8.0634	1	0.298765	0.292921
GOTERM_MF_DIRECT	GO:0005525~GTP binding	25	3.04878	0.011492	ARL9; RASL11B; RRAD; RAB3D; CGAS; RND2; GNAI1; TUBA1C; RASD1; TUBA1A; RAC3; GM49601; GBP2; TGM2; GBP3; GBP2B; SEPTIN5; IRGM1; SEPTIN4; RHOF; TUBB4A; RAB32; EHD1; GM49450; TUBB2A	694	392	18713	1.71964	0.99999	0.299424	0.291299
GOTERM_MF_DIRECT	GO:0051015~actin filament binding	17	2.07317	0.0119963	MARCKSL1; GSN; DSTN; CAPG; SHROOM1; ADD2; CAMSAP3; MYL4; SHTN1; FERMT1; MARCKS; SCIN; EPS8L1; PLS3; ANXA8; DMD; CDK5R1	694	230	18713	1.99299	0.999994	0.299424	0.291299
GOTERM_MF_DIRECT	GO:0044877~macromolecular complex binding	38	4.63415	0.0120372	CDKN1C; CDKN1A; TFRC; CHRNA4; DERL3; H2-K1; H2-Q4; HR; H2-Q2; CAPG; ADRB2; NR3C1; LTC4S; H2-Q1; HSPD1; CCND1; DMD; NEFH; NGFR; PDGFRA; AOC1; JUN; TGFB2; TGFB1; PLK2; KRT8; TAP1; NME4; TSHR; GCHFR; KRT19; FAS; MET; CRYAB; H2-Q10; H2-D1; HCN2; BIRC3	694	677	18713	1.51349	0.999994	0.299424	0.291299
GOTERM_MF_DIRECT	GO:0050431~transforming growth factor beta binding	5	0.609756	0.0126945	TGFBR3; ACVRL1; WFIKKN1; CD109; THBS1	694	25	18713	5.3928	0.999997	0.301144	0.292972
GOTERM_MF_DIRECT	GO:0034186~apolipoprotein A-I binding	3	0.365854	0.0127116	ABCA1; LCAT; HSPD1	694	5	18713	16.1784	0.999997	0.301144	0.292972
GOTERM_CC_DIRECT	GO:0020005~symbiont-containing vacuole membrane	3	0.365854	0.030807	GBP2B; GBP2; GBP3	756	8	21179	10.5055	1	0.304583	0.287145
GOTERM_BP_DIRECT	GO:2000647~negative regulation of stem cell proliferation	5	0.609756	0.0125026	FERMT1; RARG; CD109; SFN; SEPTIN4	712	26	20094	5.42729	1	0.307502	0.301488
GOTERM_BP_DIRECT	GO:0030031~cell projection assembly	5	0.609756	0.0125026	SCIN; GSN; PDGFB; RAC3; CAPG	712	26	20094	5.42729	1	0.307502	0.301488
GOTERM_CC_DIRECT	GO:0005882~intermediate filament	10	1.21951	0.031994	KRT19; KRT18; KRT14; LMNA; KRT8; PKP2; KRT7; SYNC; PPL; NEFH	756	123	21179	2.27761	1	0.31046	0.292686
UP_SEQ_FEATURE	BINDING:ATP	42	5.12195	0.00104088	DDR1; ACVRL1; CSF1R; NRK; MAST1; CGAS; ADCY7; HSPD1; STK10; RPS6KA6; MAP3K20; IKBKE; OASL2; EPHA4; PDGFRA; MAP4K2; CDK18; PRKCH; PLK5; DMPK; GSS; PLK2; CDC42BPG; RIPK4; NME3; TAP1; NME4; IRAK3; MAPK13; EHD1; TEC; MAPKAPK3; FAM20C; SGK3; SLC27A3; SGK1; CARS2; MET; MAP3K14; HSPA1B; HSPA1A; CDKL1	775	715	22511	1.70623	0.886688	0.310925	0.309884
GOTERM_BP_DIRECT	GO:0009968~negative regulation of signal transduction	7	0.853659	0.0127873	RGS17; RGS5; RGS2; CISH; KIF26A; DDIT4L; PRR5L	712	55	20094	3.59188	1	0.312524	0.306412
GOTERM_BP_DIRECT	GO:0032609~interferon-gamma production	6	0.731707	0.012924	IL18RAP; IL20RB; TCIRG1; VTCN1; TNF; HSPD1	712	40	20094	4.23329	1	0.313892	0.307753
GOTERM_BP_DIRECT	GO:0001934~positive regulation of protein phosphorylation	18	2.19512	0.0131684	CSF1R; TGFB1; ANXA2; TFRC; IRGM1; PIK3R3; CXCR4; PRR5L; TNF; EFNA1; CCND3; CCND1; LEPR; FAS; ADTRP; CCN2; CARD14; PDE8A	712	264	20094	1.92422	1	0.317841	0.311625
GOTERM_MF_DIRECT	GO:0000166~nucleotide binding	82	10	0.0139853	DDR1; ACVRL1; RASL11B; RAB3D; NRK; MAST1; CGAS; UBE2L6; RND2; AACS; IFIH1; TUBA1C; STK10; RPS6KA6; TUBA1A; RAC3; TK1; IKBKE; OASL2; TGM2; EPHA4; PDGFRA; MAP4K2; PRKCH; RIPK4; NME3; TAP1; IRAK3; NME4; ATP11A; RHOF; RAB32; TUBB2A; MAPKAPK3; CMPK2; FAM20C; SGK3; SGK1; SLC27A3; CARS2; MET; ABCG1; CDKL1; CSF1R; RRAD; ATP1A3; FIGN; ATP10A; ADCY7; GNAI1; HSPD1; RASD1; CARNS1; MAP3K20; PIP5K1B; GBP2; ABC…	694	1717	18713	1.28774	0.999999	0.320338	0.311646
GOTERM_MF_DIRECT	GO:0016301~kinase activity	37	4.5122	0.0141657	DDR1; ACVRL1; CDKN1C; CSF1R; NRK; MAST1; STK10; RPS6KA6; CCND1; PLAU; MAP3K20; PIP5K1B; TK1; IKBKE; EPHA4; PDGFRA; MAP4K2; CDK18; PRKCH; DMPK; PLK2; CDC42BPG; RIPK4; NME3; NME4; DUSP9; MAPK13; TEC; MAPKAPK3; CMPK2; FAM20C; SGK3; SGK1; MET; MAP3K14; CDK5R1; CDKL1	694	662	18713	1.50705	0.999999	0.320338	0.311646
INTERPRO	IPR003531:Short hematopoietin receptor; family 1; conserved site	4	0.487805	0.00429795	GM20489; IL2RB; LEPR; IL2RG	735	10	20908	11.3785	0.994332	0.322615	0.320197
GOTERM_BP_DIRECT	GO:0045785~positive regulation of cell adhesion	8	0.97561	0.0135876	EPHA4; TMEM102; ADGRG1; CCL2; LAMB1; TNF; PLD2; TGM2	712	72	20094	3.13577	1	0.325936	0.319561
GOTERM_CC_DIRECT	GO:0031226~intrinsic component of plasma membrane	5	0.609756	0.0349715	PDGFRA; ALCAM; S1PR1; SCN4B; TGM2	756	35	21179	4.00208	1	0.327704	0.308942
GOTERM_CC_DIRECT	GO:0055037~recycling endosome	11	1.34146	0.0350218	VAMP8; UTS2R; TUBA1A; TFRC; SLC1A1; SGK3; ANK2; ATP11A; LDLRAP1; TNF; ABCG1	756	145	21179	2.12524	1	0.327704	0.308942
SMART	SM00179:EGF_CA	14	1.70732	0.00236917	NOTCH3; JAG1; LTBP2; THBS1; DLK2; COMP; THBD; SCUBE3; VCAN; PROC; STAB1; HMCN2; SLIT1; FAT1	446	126	10615	2.64449	0.481616	0.32813	0.32813
UP_SEQ_FEATURE	DOMAIN:EGF-like 4	8	0.97561	0.00135003	COMP; THBD; SCUBE3; JAG1; STAB1; SLIT1; LTBP2; DLK2	775	49	22511	4.74228	0.940681	0.328244	0.327146
UP_SEQ_FEATURE	DOMAIN:EF-hand 1	15	1.82927	0.00145422	CGREF1; GCA; CAPSL; FKBP14; MYL6B; RASGRP2; EFCAB8; MYL4; S100A6; PLS3; CAPN1; RHBDL3; SLC25A23; S100A11; SLC25A24	775	162	22511	2.68949	0.952308	0.328244	0.327146
UP_SEQ_FEATURE	PROPEP:Removed in mature form	21	2.56098	0.00169906	PDGFB; RTN4RL2; ISG15; RHOF; VTCN1; EFNA5; RND2; PSMB8; PSMB9; EFNA1; CD24A; PTP4A3; RASD1; VNN1; CD109; GPC3; RAC3; PLBD1; CD14; TNFRSF23; GBP2	775	279	22511	2.18629	0.97144	0.328244	0.327146
UP_SEQ_FEATURE	DOMAIN:EF-hand 2	15	1.82927	0.00183155	CGREF1; GCA; CAPSL; FKBP14; MYL6B; RASGRP2; EFCAB8; MYL4; S100A6; PLS3; CAPN1; RHBDL3; SLC25A23; S100A11; SLC25A24	775	166	22511	2.62468	0.978361	0.328244	0.327146
UP_SEQ_FEATURE	DOMAIN:OAR	4	0.487805	0.00199196	PRRX2; SHOX2; ALX1; PITX2	775	8	22511	14.5232	0.984538	0.328244	0.327146
UP_SEQ_FEATURE	DOMAIN:Laminin G-like	6	0.731707	0.00204074	COL18A1; COL27A1; COL5A1; COL12A1; SLIT1; THBS1	775	27	22511	6.45477	0.98604	0.328244	0.327146
GOTERM_BP_DIRECT	GO:0007189~adenylate cyclase-activating G-protein coupled receptor signaling pathway	11	1.34146	0.0140887	ABCA1; GLP1R; ADGRG1; TMEM116; ADGRG6; ADGRF5; S1PR1; ADRB2; ADCY7; ADGRL2; TSHR	712	126	20094	2.46382	1	0.329943	0.32349
GOTERM_BP_DIRECT	GO:0003148~outflow tract septum morphogenesis	5	0.609756	0.0142752	NRP1; TGFB2; MSX2; SEMA3C; TBX20	712	27	20094	5.22628	1	0.329943	0.32349
GOTERM_BP_DIRECT	GO:0048843~negative regulation of axon extension involved in axon guidance	5	0.609756	0.0142752	NRP1; SEMA6A; SEMA3C; SLIT1; WNT3	712	27	20094	5.22628	1	0.329943	0.32349
GOTERM_BP_DIRECT	GO:0030325~adrenal gland development	5	0.609756	0.0142752	CDKN1C; PDGFRA; NR3C1; STRA6; WNT4	712	27	20094	5.22628	1	0.329943	0.32349
GOTERM_BP_DIRECT	GO:0010977~negative regulation of neuron projection development	9	1.09756	0.014362	NGFR; KANK1; EPHA4; LGALS1; H2-K1; PMP22; RTN4RL2; DKK1; H2-D1	712	90	20094	2.82219	1	0.329943	0.32349
GOTERM_BP_DIRECT	GO:0071277~cellular response to calcium ion	9	1.09756	0.014362	JUN; MEF2C; EDN1; JUND; RASA4; RASGRP2; SLC25A23; SYT8; SLC25A24	712	90	20094	2.82219	1	0.329943	0.32349
GOTERM_BP_DIRECT	GO:0070166~enamel mineralization	4	0.487805	0.0146038	TGFB1; MSX2; FAM20C; TCIRG1	712	15	20094	7.52584	1	0.329943	0.32349
GOTERM_BP_DIRECT	GO:0003184~pulmonary valve morphogenesis	4	0.487805	0.0146038	TGFB2; JAG1; HEY2; STRA6	712	15	20094	7.52584	1	0.329943	0.32349
GOTERM_BP_DIRECT	GO:0031076~embryonic camera-type eye development	4	0.487805	0.0146038	RARG; PPP1R13L; ALDH1A2; PITX2	712	15	20094	7.52584	1	0.329943	0.32349
GOTERM_BP_DIRECT	GO:0060445~branching involved in salivary gland morphogenesis	4	0.487805	0.0146038	ESRP2; ESRP1; PDGFB; TGM2	712	15	20094	7.52584	1	0.329943	0.32349
GOTERM_CC_DIRECT	GO:0015629~actin cytoskeleton	16	1.95122	0.0371007	NOTCH3; CD274; LAD1; GSN; TMEM63B; CTTNBP2; RFLNB; DSTN; CAPG; SRCIN1; ARHGAP6; SCIN; CSRP1; ZYX; GBP2; MSRB1	756	252	21179	1.7787	1	0.341066	0.321539
GOTERM_CC_DIRECT	GO:0005923~bicellular tight junction	11	1.34146	0.0379189	CDH5; CLDN4; OCLN; AOC1; CCND1; DLG3; MARVELD3; PMP22; ESAM; CRB3; AMOT	756	147	21179	2.09633	1	0.342577	0.322964
GOTERM_BP_DIRECT	GO:0001889~liver development	10	1.21951	0.015265	TGFBR3; JUN; PROC; CCND1; ARG1; ALDH1A2; MET; ASS1; AACS; WNT4	712	109	20094	2.58917	1	0.342888	0.336182
GOTERM_CC_DIRECT	GO:0097180~serine protease inhibitor complex	3	0.365854	0.0386872	SERPINB6B; PLAU; SERPINE1	756	9	21179	9.33818	1	0.343595	0.323924
INTERPRO	IPR003008:Tubulin/FtsZ; GTPase domain	5	0.609756	0.00559758	TUBA1C; GM49450; TUBB2A; TUBA1A; TUBB4A	735	21	20908	6.77292	0.998819	0.349675	0.347055
INTERPRO	IPR017975:Tubulin; conserved site	5	0.609756	0.00559758	TUBA1C; GM49450; TUBB2A; TUBA1A; TUBB4A	735	21	20908	6.77292	0.998819	0.349675	0.347055
INTERPRO	IPR002048:EF-hand domain	17	2.07317	0.00583241	CGREF1; GCA; CAPSL; FKBP14; MYL6B; RASGRP2; MCC; EFCAB8; MYL4; EHD1; S100A6; PLS3; CAPN1; RHBDL3; SLC25A23; S100A11; SLC25A24	735	224	20908	2.15887	0.999111	0.349675	0.347055
INTERPRO	IPR000742:Epidermal growth factor-like domain	18	2.19512	0.0058454	NOTCH3; JAG1; LTBP2; LAMB1; LAMC2; THBS1; DLK2; COMP; THBD; SCUBE3; VCAN; PROC; PLAU; STAB1; HMCN2; SLIT1; ADAM1A; FAT1	735	244	20908	2.09849	0.999125	0.349675	0.347055
INTERPRO	IPR000217:Tubulin	5	0.609756	0.00665432	TUBA1C; GM49450; TUBB2A; TUBA1A; TUBB4A	735	22	20908	6.46506	0.999671	0.349675	0.347055
INTERPRO	IPR008280:Tubulin/FtsZ; C-terminal	5	0.609756	0.00665432	TUBA1C; GM49450; TUBB2A; TUBA1A; TUBB4A	735	22	20908	6.46506	0.999671	0.349675	0.347055
INTERPRO	IPR003961:Fibronectin; type III	16	1.95122	0.00683908	ROBO3; EPHA4; GM20489; COL12A1; IL20RB; PHYHIPL; OSMR; L1CAM; IL2RG; HCFC2; MID2; IL2RB; FND3C2; LEPR; CRLF1; IL13RA1	735	208	20908	2.18817	0.999737	0.349675	0.347055
INTERPRO	IPR001356:Homeodomain	19	2.31707	0.00698768	NKX2-9; MSX2; GSX1; CDX1; ESX1; PRRX2; SHOX2; RHOX12; HOXC13; MEIS3; MEIS2; POU2F3; POU3F3; RHOX6; TLX1; ALX1; MKX; PITX2; RHOX9	735	269	20908	2.00922	0.99978	0.349675	0.347055
KEGG_PATHWAY	mmu04916:Melanogenesis	9	1.09756	0.0682672	EDN1; KITL; WNT7A; FZD10; WNT9A; ADCY7; GNAI1; WNT3; WNT4	391	100	8992	2.06977	1	0.350752	0.309556
GOTERM_BP_DIRECT	GO:0045880~positive regulation of smoothened signaling pathway	6	0.731707	0.0157747	SCUBE3; TTC23; PRRX2; SHOX2; GPC3; WNT9A	712	42	20094	4.0317	1	0.352301	0.345411
GOTERM_BP_DIRECT	GO:0000165~MAPK cascade	10	1.21951	0.0161222	MEF2C; EDN1; TGFB1; NRK; CCL2; FGF13; ADRA2B; MAP3K14; TNF; ZFP36L1	712	110	20094	2.56563	1	0.358005	0.351004
GOTERM_MF_DIRECT	GO:0046872~metal ion binding	156	19.0244	0.0163516	ZFP608; HR; JADE2; PRDM1; NR3C1; CAPN15; TGM1; ZFYVE28; CDH5; ENDOU; RPS6KA6; CDH3; HENMT1; PLS3; DPF3; CAPN1; PDE8A; TGM2; RNF43; PRKCH; COL27A1; ZFP697; ENTPD7; TAP1; ATP11A; MID2; ZFP40; ADAM1A; S100A6; PADI2; IDO2; ZFP9; CARS2; A3GALT2; RNF122; DSC2; GCM1; CAPSL; SLC1A1; ENDOD1; GATA2; RASGRP2; ZFP36L3; ZFP36L1; ADAMTS15; SCIN; ZFP52; PRDM16; MAP3K20; LONRF3; HMGCLL1; S100A11; FDFT1; LHPP; EG…	694	3577	18713	1.17595	1	0.361551	0.351741
UP_SEQ_FEATURE	DOMAIN:Fibronectin type-III	16	1.95122	0.00245073	ROBO3; EPHA4; GM20489; COL12A1; IL20RB; PHYHIPL; OSMR; L1CAM; IL2RG; HCFC2; MID2; IL2RB; FND3C2; LEPR; CRLF1; IL13RA1	775	190	22511	2.44602	0.994088	0.366033	0.364808
GOTERM_BP_DIRECT	GO:0086073~bundle of His cell-Purkinje myocyte adhesion involved in cell communication	3	0.365854	0.0170585	PKP2; DSG2; DSC2	712	6	20094	14.111	1	0.37033	0.363088
GOTERM_BP_DIRECT	GO:0061156~pulmonary artery morphogenesis	3	0.365854	0.0170585	JAG1; HEY2; STRA6	712	6	20094	14.111	1	0.37033	0.363088
GOTERM_BP_DIRECT	GO:0060706~cell differentiation involved in embryonic placenta development	3	0.365854	0.0170585	GCM1; KRT19; KRT8	712	6	20094	14.111	1	0.37033	0.363088
GOTERM_BP_DIRECT	GO:0002934~desmosome organization	3	0.365854	0.0170585	PERP; PKP2; DSG2	712	6	20094	14.111	1	0.37033	0.363088
KEGG_PATHWAY	mmu04371:Apelin signaling pathway	11	1.34146	0.0739098	MYL4; NOTCH3; MEF2C; JAG1; CCND1; NOS2; SERPINE1; CCN2; ADCY7; GNAI1; KLF2	391	137	8992	1.84651	1	0.373307	0.329462
GOTERM_CC_DIRECT	GO:0043209~myelin sheath	13	1.58537	0.0428041	GSN; PGAM1; ATP1A3; SEPTIN4; ATP1B1; TUBB4A; SYN1; ASS1; HSPD1; EHD1; TUBA1A; NEFH; CRYAB	756	192	21179	1.89682	1	0.373822	0.35242
UP_SEQ_FEATURE	DOMAIN:Homeobox	16	1.95122	0.0027097	NKX2-9; MSX2; GSX1; ESX1; PRRX2; SHOX2; RHOX12; MEIS3; MEIS2; POU2F3; RHOX6; TLX1; ALX1; MKX; PITX2; RHOX9	775	192	22511	2.42054	0.996565	0.377733	0.376468
GOTERM_BP_DIRECT	GO:0001942~hair follicle development	7	0.853659	0.017667	NGFR; TGFB2; NSDHL; CD109; HOXC13; DKK1; MFSD12	712	59	20094	3.34836	1	0.381411	0.373952
GOTERM_MF_DIRECT	GO:0004672~protein kinase activity	30	3.65854	0.0178362	DDR1; ACVRL1; CSF1R; NRK; MAST1; STK10; RPS6KA6; CCND1; MAP3K20; IKBKE; EPHA4; PDGFRA; MAP4K2; CDK18; PRKCH; PLK5; DMPK; PLK2; CDC42BPG; RIPK4; IRAK3; MAPK13; TEC; MAPKAPK3; SGK3; SGK1; TRIB2; MET; MAP3K14; CDKL1	694	517	18713	1.56464	1	0.382433	0.372056
GOTERM_MF_DIRECT	GO:0070051~fibrinogen binding	3	0.365854	0.0186023	CDH5; ITGB3; THBS1	694	6	18713	13.482	1	0.382433	0.372056
GOTERM_MF_DIRECT	GO:0004859~phospholipase inhibitor activity	3	0.365854	0.0186023	PINLYP; ANXA1; ANXA2	694	6	18713	13.482	1	0.382433	0.372056
GOTERM_MF_DIRECT	GO:0043236~laminin binding	5	0.609756	0.0188334	LGALS3; ECM1; LGALS1; ADGRG6; THBS1	694	28	18713	4.815	1	0.382433	0.372056
GOTERM_BP_DIRECT	GO:0045666~positive regulation of neuron differentiation	10	1.21951	0.0179417	NGFR; MEF2C; HMG20B; KCTD11; DMD; GATA2; ADRA2B; NBL1; HSPA1B; HSPA1A	712	112	20094	2.51981	1	0.385202	0.377669
GOTERM_BP_DIRECT	GO:0035924~cellular response to vascular endothelial growth factor stimulus	5	0.609756	0.0182777	NRP1; SEMA6A; EGR3; ANXA1; HSPB1	712	29	20094	4.86585	1	0.386018	0.378469
GOTERM_BP_DIRECT	GO:0045216~cell-cell junction organization	5	0.609756	0.0182777	TGFB2; OCLN; TGFB1; MARVELD3; CRB3	712	29	20094	4.86585	1	0.386018	0.378469
GOTERM_BP_DIRECT	GO:0061484~hematopoietic stem cell homeostasis	5	0.609756	0.0182777	ADGRG1; TCIRG1; SEPTIN4; GATA2; SMARCA2	712	29	20094	4.86585	1	0.386018	0.378469
KEGG_PATHWAY	mmu04540:Gap junction	8	0.97561	0.0789709	TUBA1C; PDGFRA; TUBB2A; TUBA1A; PDGFB; ADCY7; TUBB4A; GNAI1	391	86	8992	2.1393	1	0.389616	0.343856
KEGG_PATHWAY	mmu05140:Leishmaniasis	7	0.853659	0.0822828	TGFB2; JUN; MARCKSL1; TGFB1; NOS2; TNF; MAPK13	391	70	8992	2.29974	1	0.389616	0.343856
KEGG_PATHWAY	mmu04550:Signaling pathways regulating pluripotency of stem cells	11	1.34146	0.0827144	ESX1; WNT7A; PIK3R3; ID3; FZD10; WNT9A; DUSP9; TBX3; WNT3; WNT4; MAPK13	391	140	8992	1.80694	1	0.389616	0.343856
KEGG_PATHWAY	mmu04978:Mineral absorption	6	0.731707	0.0836759	SLC34A2; VDR; SLC40A1; ATP1A3; SLC26A9; ATP1B1	391	54	8992	2.55527	1	0.389616	0.343856
KEGG_PATHWAY	mmu00330:Arginine and proline metabolism	6	0.731707	0.0836759	GAMT; ARG2; AOC1; NOS2; ARG1; CARNS1	391	54	8992	2.55527	1	0.389616	0.343856
GOTERM_CC_DIRECT	GO:0016235~aggresome	5	0.609756	0.0453881	KLF8; PRDM16; CARD14; HSPA1B; HSPA1A	756	38	21179	3.68613	1	0.389891	0.367569
GOTERM_MF_DIRECT	GO:0005160~transforming growth factor beta receptor binding	4	0.487805	0.0197522	TGFBR3; TGFB2; TGFB1; RASL11B	694	16	18713	6.74099	1	0.393069	0.382403
GOTERM_BP_DIRECT	GO:0014911~positive regulation of smooth muscle cell migration	6	0.731707	0.0190161	PLAU; ITGB3; TMSB4X; PDGFB; NOX4; S100A11	712	44	20094	3.84844	1	0.397294	0.389524
GOTERM_BP_DIRECT	GO:1990573~potassium ion import across plasma membrane	6	0.731707	0.0190161	KCNJ10; KCNJ8; KCNJ12; ATP1A3; ATP1B1; HCN2	712	44	20094	3.84844	1	0.397294	0.389524
KEGG_PATHWAY	mmu04512:ECM-receptor interaction	8	0.97561	0.0868578	COL1A1; COMP; SDC4; GP1BB; ITGB3; LAMB1; LAMC2; THBS1	391	88	8992	2.09068	1	0.39821	0.35144
GOTERM_CC_DIRECT	GO:0033179~proton-transporting V-type ATPase; V0 domain	3	0.365854	0.0472371	ATP6V0A4; TCIRG1; ATP6V0E	756	10	21179	8.40437	1	0.39923	0.376373
GOTERM_CC_DIRECT	GO:0005829~cytosol	169	20.6098	0.0480345	SERPINE2; RHOX12; IRS3; NR3C1; MAGEA9; ZFYVE28; RGS5; LGALS3; RGS2; RPS6KA6; LGALS1; HENMT1; CCND1; PLS3; CAPN1; CCN2; HMGN3; WLS; TGM2; GAMT; MEF2C; PRKCH; CSTA1; MSX2; KAZN; KRT7; HCFC2; CD109; SCNN1A; HSBP1L1; SPIN2C; S100A6; CARD14; DSC2; BEX4; GRB7; NOTCH3; ABHD5; RASGRP2; ZFP36L1; LDHA; ATXN1; PRDM16; MAP3K20; PMAIP1; PIP5K1B; SFN; HMGCLL1; LHPP; TFAP2A; JUN; DMPK; PMM1; VDR; ATP8B1; IRGM1;…	756	4193	21179	1.12913	1	0.399525	0.376652
UP_KW_BIOLOGICAL_PROCESS	KW-0445~Lipid transport	11	1.34146	0.0175229	STAR; ATP8B1; SLCO2A1; NME4; ATP10A; ATP11A; SLC25A20; MFSD2B; ABCB1B; PLTP; ABCG1	375	136	11003	2.3732	0.869058	0.403028	0.396018
KEGG_PATHWAY	mmu04611:Platelet activation	10	1.21951	0.0894595	VAMP8; COL1A1; GP1BB; ITGB3; PLA2G4C; PIK3R3; RASGRP2; ADCY7; GNAI1; MAPK13	391	124	8992	1.85463	1	0.403923	0.356483
GOTERM_BP_DIRECT	GO:0007156~homophilic cell adhesion via plasma membrane adhesion molecules	13	1.58537	0.0195313	CADM3; PCDH10; L1CAM; IGSF11; CDH5; CDH3; DCHS2; FAT1; DSG2; CDHR5; ESAM; DSG3; DSC2	712	172	20094	2.13305	1	0.405874	0.397936
KEGG_PATHWAY	mmu05218:Melanoma	7	0.853659	0.091405	PDGFRA; CDKN1A; GADD45B; CCND1; PDGFB; PIK3R3; MET	391	72	8992	2.23586	1	0.406548	0.358799
KEGG_PATHWAY	mmu04974:Protein digestion and absorption	9	1.09756	0.0965724	COL1A1; COL18A1; COL27A1; MME; COL5A1; COL12A1; SLC1A1; ATP1A3; ATP1B1	391	108	8992	1.91645	1	0.411453	0.363128
KEGG_PATHWAY	mmu04928:Parathyroid hormone synthesis; secretion and action	9	1.09756	0.0965724	SLC34A2; GCM1; MEF2C; CDKN1A; JUND; VDR; ADCY7; GNAI1; PLD2	391	108	8992	1.91645	1	0.411453	0.363128
KEGG_PATHWAY	mmu04024:cAMP signaling pathway	15	1.82927	0.0968556	GLP1R; EDN1; JUN; HTR1D; ATP1A3; PIK3R3; HTR1B; ADRB2; ATP1B1; ADCY7; TSHR; GNAI1; PLD2; RAC3; HCN2	391	220	8992	1.56801	1	0.411453	0.363128
KEGG_PATHWAY	mmu05410:Hypertrophic cardiomyopathy	8	0.97561	0.0994963	TGFB2; EDN1; TGFB1; ACE; ITGB3; LMNA; DMD; TNF	391	91	8992	2.02175	1	0.411453	0.363128
UP_KW_BIOLOGICAL_PROCESS	KW-0835~Urea cycle	3	0.365854	0.0216067	ARG2; ARG1; ASS1	375	7	11003	12.5749	0.918894	0.414128	0.406926
GOTERM_BP_DIRECT	GO:0009880~embryonic pattern specification	5	0.609756	0.0205147	TFAP2A; EFNB1; RIPPLY3; MEIS3; MEIS2	712	30	20094	4.70365	1	0.421799	0.41355
GOTERM_BP_DIRECT	GO:0045453~bone resorption	5	0.609756	0.0205147	RAB3D; ACP5; NOX4; ADRB2; TCIRG1	712	30	20094	4.70365	1	0.421799	0.41355
GOTERM_CC_DIRECT	GO:0005796~Golgi lumen	4	0.487805	0.0523726	SDC4; GPC3; AGRP; HS3ST1	756	24	21179	4.66909	1	0.422204	0.398032
GOTERM_CC_DIRECT	GO:0031362~anchored component of external side of plasma membrane	4	0.487805	0.0523726	CD24A; CD14; TNFRSF23; EFNA5	756	24	21179	4.66909	1	0.422204	0.398032
GOTERM_BP_DIRECT	GO:0010633~negative regulation of epithelial cell migration	4	0.487805	0.0207127	TGFBR3; MARVELD3; TACSTD2; MCC	712	17	20094	6.64045	1	0.42297	0.414697
GOTERM_BP_DIRECT	GO:0071549~cellular response to dexamethasone stimulus	6	0.731707	0.0207893	TGFB1; STAR; ARG1; CCL2; NR3C1; ASS1	712	45	20094	3.76292	1	0.42297	0.414697
UP_KW_MOLECULAR_FUNCTION	KW-1278~Translocase	9	1.09756	0.0414639	ABCA1; ATP8B1; TAP1; ATP1A3; ATP10A; ATP11A; ABCB1A; ABCB1B; ABCG1	466	102	12158	2.30207	0.974885	0.423486	0.408883
UP_KW_MOLECULAR_FUNCTION	KW-0722~Serine protease inhibitor	8	0.97561	0.0438089	SERPINB1A; SERPINE2; WFIKKN1; SPINT1; CD109; SERPINE1; SERPINI1; TFPI	466	85	12158	2.45554	0.979705	0.423486	0.408883
GOTERM_BP_DIRECT	GO:0007623~circadian rhythm	9	1.09756	0.0216525	NGFR; CLDN4; JUN; JUND; NOS2; FAS; ID3; AGRP; ASS1	712	97	20094	2.61853	1	0.438237	0.429666
UP_SEQ_FEATURE	REGION:Necessary for interaction with PNN	3	0.365854	0.00346119	KRT19; KRT18; KRT8	775	3	22511	29.0465	0.99929	0.440027	0.438554
UP_SEQ_FEATURE	DNA_BIND:Homeobox	19	2.31707	0.0036269	NKX2-9; MSX2; GSX1; CDX1; ESX1; PRRX2; SHOX2; RHOX12; HOXC13; MEIS3; MEIS2; POU2F3; POU3F3; RHOX6; TLX1; ALX1; MKX; PITX2; RHOX9	775	257	22511	2.1474	0.999498	0.440027	0.438554
UP_SEQ_FEATURE	MOTIF:WSXWS motif	6	0.731707	0.00383546	IL2RB; LEPR; IL2RG; OSMR; CRLF1; IL13RA1	775	31	22511	5.62189	0.999676	0.440027	0.438554
UP_SEQ_FEATURE	NP_BIND:GTP	21	2.56098	0.00417999	GBP2B; RASL11B; RRAD; RAB3D; SEPTIN5; IRGM1; CGAS; SEPTIN4; RHOF; RND2; TUBB4A; GNAI1; RAB32; TUBA1C; TUBB2A; RASD1; TUBA1A; RAC3; GBP2; TGM2; GBP3	775	302	22511	2.01979	0.999843	0.440027	0.438554
UP_SEQ_FEATURE	DISULFID:Interchain	14	1.70732	0.0042432	TGFB2; AOC1; TGFB1; CSF1; TFRC; KCNJ12; GSR; PDGFB; LAMB1; LAMC2; THBS1; LGALS3; KRT14; S100A11	775	163	22511	2.49479	0.999862	0.440027	0.438554
UP_SEQ_FEATURE	SITE:Stutter	6	0.731707	0.00441921	KRT19; KRT18; KRT14; LMNA; KRT8; KRT7	775	32	22511	5.44621	0.999905	0.440027	0.438554
GOTERM_BP_DIRECT	GO:0007599~hemostasis	6	0.731707	0.0226669	THBD; PROC; GP1BB; ZFP385A; ANXA8; TFPI	712	46	20094	3.68112	1	0.446541	0.437807
GOTERM_BP_DIRECT	GO:0030324~lung development	11	1.34146	0.0228077	NKX2-9; PDGFRA; MME; ARG1; EPAS1; ALDH1A2; CHIL1; GPC3; CCN2; PITX2; STRA6	712	136	20094	2.28265	1	0.446541	0.437807
GOTERM_BP_DIRECT	GO:0007611~learning or memory	8	0.97561	0.0230641	GLP1R; MEF2C; MME; ZFP385A; SLC1A1; LAMB1; FGF13; DKK1	712	80	20094	2.82219	1	0.446541	0.437807
GOTERM_BP_DIRECT	GO:0032956~regulation of actin cytoskeleton organization	8	0.97561	0.0230641	TGFB2; ITGB3; RAC3; RHOF; FZD10; RND2; EFNA5; CDK5R1	712	80	20094	2.82219	1	0.446541	0.437807
GOTERM_BP_DIRECT	GO:0001938~positive regulation of endothelial cell proliferation	8	0.97561	0.0230641	ACVRL1; ECM1; JUN; EGR3; ARG1; ITGB3; PDGFB; CCL2	712	80	20094	2.82219	1	0.446541	0.437807
GOTERM_BP_DIRECT	GO:0050731~positive regulation of peptidyl-tyrosine phosphorylation	10	1.21951	0.0231377	EFNA1; PDGFRA; CD24A; NRP1; TEC; TGFB1; KITL; ITGB3; PDGFB; EFNA5	712	117	20094	2.41213	1	0.446541	0.437807
GOTERM_BP_DIRECT	GO:0010544~negative regulation of platelet activation	3	0.365854	0.0233267	PDGFRA; SERPINE2; PDGFB	712	7	20094	12.0951	1	0.446541	0.437807
GOTERM_BP_DIRECT	GO:2001269~positive regulation of cysteine-type endopeptidase activity involved in apoptotic signaling pathway	3	0.365854	0.0233267	GSN; FAS; TNFRSF23	712	7	20094	12.0951	1	0.446541	0.437807
GOTERM_BP_DIRECT	GO:0045110~intermediate filament bundle assembly	3	0.365854	0.0233267	KRT14; PKP2; NEFH	712	7	20094	12.0951	1	0.446541	0.437807
GOTERM_BP_DIRECT	GO:0051597~response to methylmercury	3	0.365854	0.0233267	ALAD; ARG1; ANK2	712	7	20094	12.0951	1	0.446541	0.437807
GOTERM_BP_DIRECT	GO:0038001~paracrine signaling	3	0.365854	0.0233267	PDGFB; CGAS; CD34	712	7	20094	12.0951	1	0.446541	0.437807
UP_KW_PTM	KW-0165~Cleavage on pair of basic residues	18	2.19512	0.0597378	EDN1; TGFB2; TGFB1; UPK2; SCT; PDGFB; ADAMTS4; PRRG4; CDH5; ADAMTS15; INSL6; CDH3; PROC; ADGRG6; DSG2; GAST; DSG3; DSC2	566	256	12816	1.59209	0.832421	0.448033	0.433099
GOTERM_CC_DIRECT	GO:0030141~secretory granule	11	1.34146	0.0568214	VAMP8; COL1A1; TGFB2; TGFB1; FAS; DMD; THBS1; TNF; KLK7; HSPD1; KLK6	756	158	21179	1.95038	1	0.451127	0.425299
UP_KW_LIGAND	KW-0342~GTP-binding	23	2.80488	0.0275879	ARL9; GBP2B; RASL11B; RRAD; RAB3D; SEPTIN5; IRGM1; CGAS; SEPTIN4; RHOF; RND2; TUBB4A; GNAI1; RAB32; TUBA1C; GM49450; TUBB2A; RASD1; TUBA1A; RAC3; GBP2; TGM2; GBP3	274	344	6582	1.60612	0.602751	0.4552	0.4552
GOTERM_BP_DIRECT	GO:0015718~monocarboxylic acid transport	4	0.487805	0.0242153	SLC5A8; SLC16A12; SLC6A12; SLC16A3	712	18	20094	6.27154	1	0.459028	0.45005
GOTERM_BP_DIRECT	GO:0055091~phospholipid homeostasis	4	0.487805	0.0242153	ABCA1; TGFB1; TLCD2; ABCG1	712	18	20094	6.27154	1	0.459028	0.45005
GOTERM_CC_DIRECT	GO:0031225~anchored component of membrane	11	1.34146	0.0587986	EFNA1; CD24A; VNN1; CD109; GPC3; RTN4RL2; VTCN1; CD14; TNFRSF23; EFNA5; LYPD6	756	159	21179	1.93811	1	0.459858	0.43353
GOTERM_BP_DIRECT	GO:0050769~positive regulation of neurogenesis	6	0.731707	0.0246509	ACE; MME; STAR; CXCR4; JADE2; TGM2	712	47	20094	3.6028	1	0.465017	0.455922
UP_KW_MOLECULAR_FUNCTION	KW-0483~Metalloprotease inhibitor	3	0.365854	0.0535991	LXN; WFIKKN1; TIMP3	466	10	12158	7.82704	0.99171	0.466312	0.450232
GOTERM_BP_DIRECT	GO:0016310~phosphorylation	33	4.02439	0.0250673	DDR1; ACVRL1; CSF1R; NRK; MAST1; STK10; RPS6KA6; ATXN1; MAP3K20; PIP5K1B; TK1; IKBKE; EPHA4; PDGFRA; MAP4K2; CDK18; PRKCH; DMPK; PLK2; CDC42BPG; RIPK4; NME3; NME4; MAPK13; TEC; MAPKAPK3; CMPK2; FAM20C; SGK3; SGK1; MET; MAP3K14; CDKL1	712	627	20094	1.48536	1	0.469448	0.460267
GOTERM_BP_DIRECT	GO:0008585~female gonad development	5	0.609756	0.0254738	PDGFRA; SERPINE1; NR2F2; PITX2; WNT4	712	32	20094	4.40967	1	0.469448	0.460267
GOTERM_BP_DIRECT	GO:0048013~ephrin receptor signaling pathway	5	0.609756	0.0254738	EFNA1; EFNB1; EPHA4; EFNA5; CDK5R1	712	32	20094	4.40967	1	0.469448	0.460267
GOTERM_BP_DIRECT	GO:0045840~positive regulation of mitotic nuclear division	5	0.609756	0.0254738	EDN1; RGCC; PDGFB; TNF; MET	712	32	20094	4.40967	1	0.469448	0.460267
GOTERM_BP_DIRECT	GO:0009611~response to wounding	10	1.21951	0.0254899	NGFR; NRP1; TGFB2; TGFB1; SERPINE2; PDGFB; MIR22HG; CCL2; ID3; ZFP36L1	712	119	20094	2.37159	1	0.469448	0.460267
UP_SEQ_FEATURE	DOMAIN:EGF-like 1	11	1.34146	0.00495187	COMP; THBD; NOTCH3; VCAN; JAG1; PROC; STAB1; SLIT1; LTBP2; THBS1; DLK2	775	111	22511	2.87848	0.999969	0.470653	0.469077
GOTERM_BP_DIRECT	GO:0043434~response to peptide hormone	8	0.97561	0.0260046	COL1A1; BTG2; CCND3; ANXA1; NR4A3; JUND; CCN2; PLD2	712	82	20094	2.75336	1	0.47667	0.467347
UP_SEQ_FEATURE	METAL:Calcium 1	18	2.19512	0.00526222	DDR1; CGREF1; AOC1; GSN; ANXA1; GCA; CAPSL; FKBP14; RASGRP2; CDH5; SCIN; RASA4; S100A6; PADI2; PLS3; CAPN1; SLC25A23; SLC25A24	775	246	22511	2.12535	0.999984	0.478404	0.476803
UP_KW_BIOLOGICAL_PROCESS	KW-0399~Innate immunity	20	2.43902	0.0334497	MAP4K2; CSF1R; ARG2; RBM14; ANXA1; CSF1; ARG1; ENDOD1; IRGM1; CGAS; PRDM1; IFIH1; ISG20; CD24A; LGALS3; IRF1; CD14; TMEM106A; MSRB1; OASL2	375	354	11003	1.6577	0.98001	0.480334	0.47198
UP_KW_BIOLOGICAL_PROCESS	KW-0739~Sodium transport	9	1.09756	0.0385506	SLC34A2; SLC5A8; FXYD3; SCNN1A; ATP1A3; ATP1B1; SCN4B; HCN2; SLC5A5	375	113	11003	2.33692	0.989122	0.480334	0.47198
UP_KW_BIOLOGICAL_PROCESS	KW-0740~Sodium/potassium transport	3	0.365854	0.04329	FXYD3; ATP1A3; ATP1B1	375	10	11003	8.8024	0.993838	0.480334	0.47198
UP_KW_BIOLOGICAL_PROCESS	KW-0633~Potassium transport	9	1.09756	0.0477577	KCNJ10; KCNJ8; KCNJ12; FXYD3; KCNS3; KCNQ2; ATP1A3; ATP1B1; HCN2	375	118	11003	2.2379	0.996403	0.480334	0.47198
UP_KW_BIOLOGICAL_PROCESS	KW-0051~Antiviral defense	8	0.97561	0.0491393	VAMP8; IFIH1; ISG20; GBP2B; IRF1; CGAS; ISG15; OASL2	375	98	11003	2.39521	0.996956	0.480334	0.47198
UP_KW_BIOLOGICAL_PROCESS	KW-0755~Steroidogenesis	3	0.365854	0.0607298	HSD3B6; STAR; CYP21A1	375	12	11003	7.33533	0.999257	0.480334	0.47198
UP_KW_BIOLOGICAL_PROCESS	KW-0053~Apoptosis	25	3.04878	0.062081	CITED1; EI24; IL24; COMP; TMEM102; LGALS1; EVA1A; PPP1R13L; ADAMTSL4; PERP; PMAIP1; TNS4; PHLDA3; NGFR; MEF2C; GADD45B; RNF144B; SLC5A8; BRMS1; CHIL1; FAS; SGK1; CARD14; DNASE1L3; BIRC3	375	506	11003	1.44967	0.99937	0.480334	0.47198
UP_KW_BIOLOGICAL_PROCESS	KW-0094~Blood coagulation	5	0.609756	0.0657145	THBD; PROC; GP1BB; ANXA8; TFPI	375	45	11003	3.26015	0.999597	0.480334	0.47198
UP_KW_BIOLOGICAL_PROCESS	KW-0356~Hemostasis	5	0.609756	0.0657145	THBD; PROC; GP1BB; ANXA8; TFPI	375	45	11003	3.26015	0.999597	0.480334	0.47198
UP_KW_BIOLOGICAL_PROCESS	KW-0056~Arginine metabolism	2	0.243902	0.0668291	ARG2; ARG1	375	2	11003	29.3413	0.999649	0.480334	0.47198
GOTERM_BP_DIRECT	GO:0007165~signal transduction	63	7.68293	0.0263455	GLP1R; ACVRL1; ECM1; RASL11B; FZD10; TNF; ARHGAP6; RGS5; CCND3; TMEM102; ARHGAP42; IL18RAP; LEPR; GAST; CCN2; OSTF1; PDE8A; CD34; CCR4; UTS2R; ANXA1; GPR75; IRAK3; ANK2; ADRA2B; LTB4R2; RASA4; LTB4R1; PPARG; PLPP1; GRB7; CD274; CHRNA4; RRAD; GPR85; CXCR4; ADRB2; GNAI1; SCUBE3; ADGRG1; RASD1; CHN2; CXCR2; ADGRG6; S1PR1; SFN; RHPN2; SRGAP3; WNT3; WNT4; NGFR; TGFB2; NOS2; HTR1D; PLCL2; WNT7A; HTR1B;…	712	1368	20094	1.29969	1	0.48065	0.47125
UP_KW_PTM	KW-0449~Lipoprotein	48	5.85366	0.0803279	TFRC; CHRNA4; RAB3D; VTCN1; ADRB2; TSPAN12; EFNA5; RND2; LYPD6; TNF; GNAI1; PLD2; TGM1; RASD1; LMNA; GPC3; S1PR1; RAC3; OLR1; CD14; GBP2; HMGCLL1; WNT3; WNT4; ABCA1; MPP1; GBP2B; MARCKSL1; MME; WNT7A; HTR1B; RTN4RL2; WNT9A; RHOF; ADRA2B; EFNA1; RAB32; CD24A; MARCKS; PTP4A3; VNN1; CD109; MAL; FAS; DSG2; TNFRSF23; ABCG1; CDK5R1	566	867	12816	1.2536	0.911823	0.481968	0.465902
UP_KW_PTM	KW-0379~Hydroxylation	13	1.58537	0.0978633	COL18A1; CRTAP; EPAS1; COL12A1; H2BC4; LTBP2; ADRB2; COL1A1; PROC; H1F2; COL5A1; CALR; H2-D1	566	179	12816	1.64447	0.949546	0.489317	0.473006
GOTERM_BP_DIRECT	GO:0006869~lipid transport	12	1.46341	0.0271416	ABCA1; STAR; ATP8B1; SLCO2A1; NME4; ATP10A; ATP11A; SLC25A20; MFSD2B; ABCB1B; PLTP; ABCG1	712	160	20094	2.11664	1	0.492862	0.483222
INTERPRO	IPR000961:AGC-kinase; C-terminal	7	0.853659	0.0103637	RPS6KA6; PRKCH; DMPK; CDC42BPG; MAST1; SGK3; SGK1	735	53	20908	3.75705	0.999996	0.497874	0.494143
GOTERM_CC_DIRECT	GO:0042588~zymogen granule	3	0.365854	0.0661187	VAMP8; RAB3D; HSPD1	756	12	21179	7.00364	1	0.502119	0.473372
GOTERM_CC_DIRECT	GO:1990531~Lem3p-Dnf1p complex	3	0.365854	0.0661187	ATP8B1; ATP10A; ATP11A	756	12	21179	7.00364	1	0.502119	0.473372
GOTERM_CC_DIRECT	GO:0030425~dendrite	30	3.65854	0.0672534	ACVRL1; NLGN3; CHRNA4; MAST1; SLC1A1; PDGFB; HSPB1; ADRB2; NRGN; ALCAM; ZFP385A; CCL2; EPHA4; MME; KCNJ12; PLK2; HTR1D; HTR1B; RTN4RL2; SEPTIN4; L1CAM; PRSS12; SRCIN1; SYN1; GCHFR; FGF13; CNIH2; MET; HCN2; CDK5R1	756	607	21179	1.38457	1	0.502666	0.473887
GOTERM_CC_DIRECT	GO:0009925~basal plasma membrane	6	0.731707	0.0697624	CLDN4; ACE; TACSTD2; LDLRAP1; CD34; MET	756	62	21179	2.71109	1	0.502666	0.473887
GOTERM_CC_DIRECT	GO:1990682~CSF1-CSF1R complex	2	0.243902	0.0700278	CSF1R; CSF1	756	2	21179	28.0146	1	0.502666	0.473887
GOTERM_CC_DIRECT	GO:0005607~laminin-2 complex	2	0.243902	0.0700278	LAMB1; LAMC2	756	2	21179	28.0146	1	0.502666	0.473887
UP_KW_MOLECULAR_FUNCTION	KW-0481~Metalloenzyme inhibitor	3	0.365854	0.0638899	LXN; WFIKKN1; TIMP3	466	11	12158	7.11549	0.996798	0.505311	0.487886
GOTERM_BP_DIRECT	GO:0035994~response to muscle stretch	4	0.487805	0.0280167	JUN; EDN1; GSN; DMD	712	19	20094	5.94145	1	0.506386	0.496483
GOTERM_BP_DIRECT	GO:0001954~positive regulation of cell-matrix adhesion	5	0.609756	0.0282004	FERMT1; CSF1; ITGB3; DMD; HPSE	712	33	20094	4.27605	1	0.507347	0.497424
GOTERM_CC_DIRECT	GO:0031594~neuromuscular junction	8	0.97561	0.0721832	EPHA4; TUBA1A; SERPINE2; PLS3; DLGAP3; SYNC; PDZRN3; CDK5R1	756	102	21179	2.19722	1	0.511135	0.481871
UP_KW_LIGAND	KW-0915~Sodium	11	1.34146	0.04695	SLC34A2; SLC5A8; FXYD3; SCNN1A; SLC1A1; ATP1A3; ATP1B1; SLC6A2; SCN4B; HCN2; SLC5A5	274	132	6582	2.00182	0.795442	0.51645	0.51645
GOTERM_MF_DIRECT	GO:0050840~extracellular matrix binding	5	0.609756	0.0265387	ADAMTS15; ADGRG1; ITGB3; ADGRG6; THBS1	694	31	18713	4.34903	1	0.517765	0.503715
GOTERM_BP_DIRECT	GO:0046718~viral entry into host cell	6	0.731707	0.0289451	VAMP8; CTSQ; NRP1; SPINT1; ITGB3; CTSJ	712	49	20094	3.45574	1	0.518345	0.508207
INTERPRO	IPR017441:Protein kinase; ATP binding site	24	2.92683	0.0112531	ACVRL1; PDGFRA; MAP4K2; EPHA4; CSF1R; CDK18; PRKCH; PLK5; DMPK; NRK; PLK2; CDC42BPG; RIPK4; MAPK13; STK10; RPS6KA6; TEC; MAPKAPK3; SGK3; SGK1; MAP3K14; IKBKE; MET; CDKL1	735	391	20908	1.74606	0.999999	0.519807	0.515911
GOTERM_BP_DIRECT	GO:0043525~positive regulation of neuron apoptotic process	8	0.97561	0.0291911	TFAP2A; TGFB2; JUN; PMAIP1; FAS; NR3C1; TNF; CDK5R1	712	84	20094	2.6878	1	0.520352	0.510175
GOTERM_BP_DIRECT	GO:0018105~peptidyl-serine phosphorylation	13	1.58537	0.0298323	PRKCH; DMPK; PLK2; MAST1; SLC1A1; PDGFB; MAPK13; RPS6KA6; MAPKAPK3; SGK3; SGK1; IKBKE; CDK5R1	712	183	20094	2.00484	1	0.527067	0.516759
GOTERM_BP_DIRECT	GO:0060056~mammary gland involution	3	0.365854	0.0303816	ELF3; ARG1; CAPN1	712	8	20094	10.5832	1	0.527067	0.516759
GOTERM_BP_DIRECT	GO:0014031~mesenchymal cell development	3	0.365854	0.0303816	HEY2; TBX20; ALX1	712	8	20094	10.5832	1	0.527067	0.516759
GOTERM_BP_DIRECT	GO:0045602~negative regulation of endothelial cell differentiation	3	0.365854	0.0303816	ACVRL1; JAG1; XDH	712	8	20094	10.5832	1	0.527067	0.516759
GOTERM_BP_DIRECT	GO:0061042~vascular wound healing	3	0.365854	0.0303816	HPSE; GATA2; CD34	712	8	20094	10.5832	1	0.527067	0.516759
GOTERM_BP_DIRECT	GO:1905563~negative regulation of vascular endothelial cell proliferation	3	0.365854	0.0303816	MEF2C; CCL2; PPARG	712	8	20094	10.5832	1	0.527067	0.516759
UP_SEQ_FEATURE	DOMAIN:EGF-like 6; calcium-binding	5	0.609756	0.00618875	THBD; NOTCH3; JAG1; LTBP2; DLK2	775	22	22511	6.60147	0.999998	0.528665	0.526895
UP_SEQ_FEATURE	METAL:Calcium 2	18	2.19512	0.00664207	DDR1; CGREF1; AOC1; GSN; ANXA1; GCA; CAPSL; FKBP14; RASGRP2; CDH5; SCIN; RASA4; S100A6; PADI2; PLS3; CAPN1; SLC25A23; SLC25A24	775	252	22511	2.07475	0.999999	0.528665	0.526895
UP_SEQ_FEATURE	REGION:Coil 1A	8	0.97561	0.00682638	KRT19; KRT18; KRT14; LMNA; KRT8; KRT7; SYNC; NEFH	775	65	22511	3.57495	0.999999	0.528665	0.526895
UP_SEQ_FEATURE	REGION:Linker 1	8	0.97561	0.00682638	KRT19; KRT18; KRT14; LMNA; KRT8; KRT7; SYNC; NEFH	775	65	22511	3.57495	0.999999	0.528665	0.526895
GOTERM_BP_DIRECT	GO:0008217~regulation of blood pressure	8	0.97561	0.030879	ACVRL1; UTS2R; EDN1; ACE; NOS2; SCNN1A; PPARG; CD34	712	85	20094	2.65618	1	0.529962	0.519597
GOTERM_BP_DIRECT	GO:0030198~extracellular matrix organization	13	1.58537	0.0309321	PDGFRA; COL18A1; TGFB2; COL27A1; TNF; COL1A1; ADAMTS4; LGALS3; ADAMTS15; ELF3; SPINT1; COL5A1; ADAMTSL4	712	184	20094	1.99394	1	0.529962	0.519597
GOTERM_BP_DIRECT	GO:0018149~peptide cross-linking	5	0.609756	0.031094	TGM1; ANXA1; CSTA1; THBS1; TGM2	712	34	20094	4.15028	1	0.529962	0.519597
GOTERM_BP_DIRECT	GO:0051497~negative regulation of stress fiber assembly	5	0.609756	0.031094	TACSTD2; S1PR1; RHPN2; ARHGAP6; MET	712	34	20094	4.15028	1	0.529962	0.519597
GOTERM_BP_DIRECT	GO:0031290~retinal ganglion cell axon guidance	4	0.487805	0.0321156	NRP1; ALCAM; SLIT1; EFNA5	712	20	20094	5.64438	1	0.537936	0.527415
GOTERM_BP_DIRECT	GO:0030224~monocyte differentiation	4	0.487805	0.0321156	JUN; MEF2C; CSF1; PPARG	712	20	20094	5.64438	1	0.537936	0.527415
GOTERM_BP_DIRECT	GO:1902004~positive regulation of beta-amyloid formation	4	0.487805	0.0321156	EFNA1; EPHA4; TNF; ABCG1	712	20	20094	5.64438	1	0.537936	0.527415
GOTERM_BP_DIRECT	GO:0097284~hepatocyte apoptotic process	4	0.487805	0.0321156	GSN; KRT18; KRT8; FAS	712	20	20094	5.64438	1	0.537936	0.527415
GOTERM_MF_DIRECT	GO:0042826~histone deacetylase binding	11	1.34146	0.0286179	BEX4; GCM1; MEF2C; BRMS1; CCND1; HEY2; HR; BCOR; PRDM1; HSPA1B; HSPA1A	694	135	18713	2.19706	1	0.542985	0.528251
GOTERM_MF_DIRECT	GO:0003700~transcription factor activity; sequence-specific DNA binding	34	4.14634	0.0293563	GCM1; RARG; EPAS1; TWIST2; PRDM1; HOXC13; NR3C1; GATA2; TBX20; HEY2; ZIC1; ALX1; PITX2; TFAP2A; NKX2-9; BATF3; JUN; MEF2C; JUND; ZFP697; VDR; CDX1; TFEB; NR2F2; POU2F3; TBX3; KLF2; POU3F3; ETV6; ELF1; NR4A3; ELF3; IRF1; PPARG	694	631	18713	1.45289	1	0.542985	0.528251
GOTERM_MF_DIRECT	GO:0046875~ephrin receptor binding	5	0.609756	0.0294685	EFNA1; EFNB1; EPHA4; EFNA5; CDK5R1	694	32	18713	4.21312	1	0.542985	0.528251
GOTERM_BP_DIRECT	GO:0034613~cellular protein localization	8	0.97561	0.0326312	LMNA; SEPTIN5; ESAM; DMD; ANK2; SEPTIN4; GM49601; AMOT	712	86	20094	2.62529	1	0.544227	0.533584
UP_KW_MOLECULAR_FUNCTION	KW-0734~Signal transduction inhibitor	5	0.609756	0.075554	RGS17; RGS5; RGS2; CISH; PRR5L	466	42	12158	3.10597	0.998924	0.547766	0.528878
GOTERM_MF_DIRECT	GO:0019901~protein kinase binding	31	3.78049	0.0306296	ACVRL1; GRB7; NRP1; CDKN1A; TFRC; MVP; HSPB1; RND2; NR3C1; BICD1; ADD2; CCND3; CCND1; TRIM5; RAC3; SFN; NEFH; NOS2; PGAM1; IRGM1; ANK2; IRAK3; RHOF; ATP1B1; SRCIN1; SYN1; CD24A; NR4A3; RGCC; INKA2; CDK5R1	694	564	18713	1.48206	1	0.554118	0.539081
GOTERM_MF_DIRECT	GO:0015293~symporter activity	10	1.21951	0.0312557	SLC34A2; SLC5A8; SLC1A1; SLC16A12; SLC6A12; MFSD2B; SLC6A2; SLC16A3; MFSD12; SLC5A5	694	118	18713	2.28508	1	0.555347	0.540277
GOTERM_BP_DIRECT	GO:0007157~heterophilic cell-cell adhesion via plasma membrane cell adhesion molecules	6	0.731707	0.0336843	CD24A; CADM3; LGALS1; ALCAM; CEACAM9; L1CAM	712	51	20094	3.32022	1	0.55939	0.54845
GOTERM_BP_DIRECT	GO:1900182~positive regulation of protein localization to nucleus	5	0.609756	0.0341557	CARD10; NGFR; TGFB2; TGFB1; TFRC	712	35	20094	4.0317	1	0.564805	0.553759
GOTERM_MF_DIRECT	GO:0090555~phosphatidylethanolamine-translocating ATPase activity	3	0.365854	0.0330592	ATP11A; ABCB1A; ABCB1B	694	8	18713	10.1115	1	0.569774	0.554313
GOTERM_MF_DIRECT	GO:0003779~actin binding	23	2.80488	0.033213	MARCKSL1; GSN; ACE; NOS2; DSTN; CXCR4; CAPG; SHROOM1; SLC6A2; SYN1; ADD2; MARCKS; SCIN; TMSB4X; SCNN1A; EPS8L1; TNNI2; PLS3; DMD; GBP2; TNS4; MSRB1; CDK5R1	694	389	18713	1.59427	1	0.569774	0.554313
GOTERM_CC_DIRECT	GO:0005768~endosome	34	4.14634	0.0828552	CD274; TFRC; SLC66A2; RAB3D; SLC1A1; CXCR4; ADRB2; ZFYVE28; SERPINB1A; STAMBPL1; S1PR1; ATP6V0A4; WLS; ABCA1; EPHA4; TGFB2; ACE; ANXA1; ANXA2; PPP1R21; DIO3; IRGM1; ANK2; ATP11A; L1CAM; EPN3; EHD1; VAMP8; PTP4A3; VOPP1; SGK3; HPSE; OCIAD2; ABCG1	756	717	21179	1.32844	1	0.578882	0.54574
INTERPRO	IPR017970:Homeobox; conserved site	14	1.70732	0.0132716	NKX2-9; MSX2; GSX1; CDX1; ESX1; PRRX2; SHOX2; HOXC13; POU2F3; POU3F3; TLX1; ALX1; MKX; PITX2	735	184	20908	2.16439	1	0.581037	0.576683
INTERPRO	IPR011162:MHC classes I/II-like antigen recognition protein	8	0.97561	0.0140272	H2-T23; H2-K1; H2-Q4; H2-Q2; H2-Q1; H2-D1; H2-Q10; GM8909	735	73	20908	3.1174	1	0.581037	0.576683
INTERPRO	IPR003654:OAR domain	4	0.487805	0.0142998	PRRX2; SHOX2; ALX1; PITX2	735	15	20908	7.58567	1	0.581037	0.576683
INTERPRO	IPR013088:Zinc finger; NHR/GATA-type	7	0.853659	0.0145718	RARG; NR4A3; VDR; PPARG; NR2F2; GATA2; NR3C1	735	57	20908	3.4934	1	0.581037	0.576683
INTERPRO	IPR000719:Protein kinase; catalytic domain	29	3.53659	0.0149976	DDR1; ACVRL1; CSF1R; NRK; MAST1; STK10; RPS6KA6; MAP3K20; IKBKE; EPHA4; PDGFRA; MAP4K2; CDK18; PRKCH; PLK5; DMPK; PLK2; CDC42BPG; RIPK4; IRAK3; MAPK13; TEC; MAPKAPK3; SGK3; SGK1; TRIB2; MET; MAP3K14; CDKL1	735	514	20908	1.60494	1	0.581037	0.576683
GOTERM_CC_DIRECT	GO:0031105~septin complex	3	0.365854	0.0870288	SEPTIN5; SEPTIN4; GM49601	756	14	21179	6.00312	1	0.584655	0.551183
GOTERM_CC_DIRECT	GO:0005940~septin ring	3	0.365854	0.0870288	SEPTIN5; SEPTIN4; GM49601	756	14	21179	6.00312	1	0.584655	0.551183
GOTERM_CC_DIRECT	GO:0032153~cell division site	3	0.365854	0.0870288	SEPTIN5; SEPTIN4; GM49601	756	14	21179	6.00312	1	0.584655	0.551183
GOTERM_BP_DIRECT	GO:0001755~neural crest cell migration	6	0.731707	0.036224	EFNB1; NRP1; SEMA6A; SEMA3C; KITL; ALX1	712	52	20094	3.25637	1	0.590834	0.579279
GOTERM_BP_DIRECT	GO:0002042~cell migration involved in sprouting angiogenesis	4	0.487805	0.0365092	NRP1; EGR3; PIK3R3; ADTRP	712	21	20094	5.3756	1	0.590834	0.579279
GOTERM_BP_DIRECT	GO:0090050~positive regulation of cell migration involved in sprouting angiogenesis	4	0.487805	0.0365092	NRP1; ANXA1; PLK2; GATA2	712	21	20094	5.3756	1	0.590834	0.579279
GOTERM_BP_DIRECT	GO:0042326~negative regulation of phosphorylation	4	0.487805	0.0365092	CDKN1C; CDKN1A; ATXN1; BIRC3	712	21	20094	5.3756	1	0.590834	0.579279
GOTERM_BP_DIRECT	GO:0009952~anterior/posterior pattern specification	10	1.21951	0.0365939	RARG; BTG2; MSX2; CDX1; ALDH1A2; HEY2; ALX1; NR2F2; HOXC13; WNT3	712	127	20094	2.2222	1	0.590834	0.579279
GOTERM_BP_DIRECT	GO:0060070~canonical Wnt signaling pathway	9	1.09756	0.0378463	EDN1; GPC3; WNT7A; FZD10; WNT9A; DKK1; WNT3; BCL9L; WNT4	712	108	20094	2.35183	1	0.590834	0.579279
GOTERM_BP_DIRECT	GO:0055119~relaxation of cardiac muscle	3	0.365854	0.0381598	RGS2; GSN; ATP1B1	712	9	20094	9.4073	1	0.590834	0.579279
GOTERM_BP_DIRECT	GO:0044406~adhesion of symbiont to host	3	0.365854	0.0381598	GBP2B; GBP2; GBP3	712	9	20094	9.4073	1	0.590834	0.579279
GOTERM_BP_DIRECT	GO:0060323~head morphogenesis	3	0.365854	0.0381598	DKK1; WNT3; STRA6	712	9	20094	9.4073	1	0.590834	0.579279
GOTERM_BP_DIRECT	GO:0060539~diaphragm development	3	0.365854	0.0381598	MSC; ASS1; STRA6	712	9	20094	9.4073	1	0.590834	0.579279
GOTERM_BP_DIRECT	GO:0032964~collagen biosynthetic process	3	0.365854	0.0381598	COL1A1; COL5A1; ARG1	712	9	20094	9.4073	1	0.590834	0.579279
GOTERM_BP_DIRECT	GO:0019941~modification-dependent protein catabolic process	3	0.365854	0.0381598	UBA7; ISG15; UBE2L6	712	9	20094	9.4073	1	0.590834	0.579279
GOTERM_BP_DIRECT	GO:0097527~necroptotic signaling pathway	3	0.365854	0.0381598	FAS; TNFRSF23; TNF	712	9	20094	9.4073	1	0.590834	0.579279
GOTERM_BP_DIRECT	GO:0071493~cellular response to UV-B	3	0.365854	0.0381598	CDKN1A; MME; CRIP1	712	9	20094	9.4073	1	0.590834	0.579279
GOTERM_BP_DIRECT	GO:0006924~activation-induced cell death of T cells	3	0.365854	0.0381598	TGFB2; FAS; TNFRSF23	712	9	20094	9.4073	1	0.590834	0.579279
GOTERM_BP_DIRECT	GO:0042981~regulation of apoptotic process	15	1.82927	0.0381625	CARD10; TGFB2; PLK5; CITED1; MSX2; ANK2; IRAK3; TMEM102; BRMS1; TNFAIP8L1; PMAIP1; FAS; CARD14; BIRC3; TGM2	712	233	20094	1.81686	1	0.590834	0.579279
UP_KW_LIGAND	KW-0547~Nucleotide-binding	87	10.6098	0.0732875	DDR1; ACVRL1; RASL11B; RAB3D; NRK; MAST1; CGAS; UBE2L6; RND2; AACS; IFIH1; TUBA1C; STK10; RPS6KA6; TUBA1A; RAC3; TK1; IKBKE; OASL2; TGM2; EPHA4; PDGFRA; MAP4K2; PRKCH; RIPK4; NME3; TAP1; IRAK3; NME4; ATP11A; RHOF; RAB32; TUBB2A; MAPKAPK3; CMPK2; FAM20C; SGK3; SGK1; SLC27A3; CARS2; MET; ABCG1; CDKL1; ARL9; CSF1R; UBA7; RRAD; ATP1A3; FIGN; ATP10A; ADCY7; GNAI1; HSPD1; RASD1; CARNS1; MAP3K20; PIP5K1…	274	1807	6582	1.15656	0.918869	0.591299	0.591299
UP_KW_LIGAND	KW-0111~Calcium/phospholipid-binding	3	0.365854	0.0989734	ANXA1; ANXA2; ANXA8	274	13	6582	5.54351	0.967912	0.591299	0.591299
GOTERM_CC_DIRECT	GO:0005905~clathrin-coated pit	6	0.731707	0.090439	EPN3; TFAP2A; TFRC; CLTB; CDHR5; HSPD1	756	67	21179	2.50877	1	0.592376	0.558461
GOTERM_CC_DIRECT	GO:0005881~cytoplasmic microtubule	6	0.731707	0.090439	REEP1; TUBA1C; TUBA1A; DCXR; RAB3D; BICD1	756	67	21179	2.50877	1	0.592376	0.558461
INTERPRO	IPR001791:Laminin G domain	7	0.853659	0.0157853	COL18A1; COL27A1; COL5A1; COL12A1; SLIT1; FAT1; THBS1	735	58	20908	3.43317	1	0.592444	0.588004
GOTERM_BP_DIRECT	GO:0042130~negative regulation of T cell proliferation	6	0.731707	0.0388783	CD274; TGFB1; SDC4; ARG1; IL20RB; VTCN1	712	53	20094	3.19493	1	0.599528	0.587803
GOTERM_CC_DIRECT	GO:0043204~perikaryon	13	1.58537	0.0934365	NGFR; EPHA4; SLC1A1; HSPB1; RTN4RL2; SEPTIN4; ASS1; SHTN1; CCL2; SERPINI1; NEFH; CRYAB; CDK5R1	756	219	21179	1.66296	1	0.604454	0.569848
GOTERM_CC_DIRECT	GO:0031528~microvillus membrane	4	0.487805	0.0971363	SLC34A2; CD24A; ITGB3; CDHR5	756	31	21179	3.61478	1	0.611828	0.5768
GOTERM_CC_DIRECT	GO:0030175~filopodium	7	0.853659	0.098142	SHTN1; EPHA4; KITL; FAT1; DMD; FGF13; SRCIN1	756	89	21179	2.20339	1	0.611828	0.5768
GOTERM_CC_DIRECT	GO:0015630~microtubule cytoskeleton	13	1.58537	0.0982554	SEPTIN5; MTUS1; SEPTIN4; TUBB4A; CAMSAP3; TUBA1C; SHTN1; TUBB2A; TUBA1A; MAP7D2; CXCR2; GM49601; CRYAB	756	221	21179	1.64791	1	0.611828	0.5768
GOTERM_MF_DIRECT	GO:0051879~Hsp90 protein binding	6	0.731707	0.036944	CD24A; UNC45B; NOS2; GBP2; NR3C1; CDK5R1	694	50	18713	3.23568	1	0.620201	0.603372
GOTERM_MF_DIRECT	GO:0001540~beta-amyloid binding	7	0.853659	0.0373991	NGFR; TGFB2; ATP1A3; ADRB2; LDLRAP1; DLGAP3; CRYAB	694	67	18713	2.81713	1	0.620201	0.603372
UP_SEQ_FEATURE	SITE:Reactive bond	7	0.853659	0.00859684	SERPINB1A; SERPINE2; WFIKKN1; SPINT1; SERPINE1; SERPINI1; TFPI	775	52	22511	3.9101	1	0.623562	0.621475
UP_SEQ_FEATURE	REGION:Head	8	0.97561	0.00870564	KRT19; KRT18; KRT14; LMNA; KRT8; KRT7; SYNC; NEFH	775	68	22511	3.41723	1	0.623562	0.621475
UP_SEQ_FEATURE	REGION:Alpha-3	4	0.487805	0.00894637	H2-T23; H2-K1; H2-D1; H2-Q10	775	13	22511	8.93737	1	0.623562	0.621475
GOTERM_BP_DIRECT	GO:0043029~T cell homeostasis	5	0.609756	0.0407867	TGFB1; PMAIP1; FAS; IL20RB; TCIRG1	712	37	20094	3.81377	1	0.624005	0.611801
GOTERM_BP_DIRECT	GO:0032570~response to progesterone	5	0.609756	0.0407867	TGFB2; CLDN4; TGFB1; CCL2; DSG2	712	37	20094	3.81377	1	0.624005	0.611801
UP_SEQ_FEATURE	DOMAIN:AGC-kinase C-terminal	7	0.853659	0.00941957	RPS6KA6; PRKCH; DMPK; CDC42BPG; MAST1; SGK3; SGK1	775	53	22511	3.83632	1	0.625173	0.62308
UP_SEQ_FEATURE	MOTIF:Box 1 motif	5	0.609756	0.00986643	IL2RB; LEPR; IL2RG; OSMR; IL13RA1	775	25	22511	5.80929	1	0.625173	0.62308
UP_SEQ_FEATURE	REGION:Heparin-binding	5	0.609756	0.00986643	AOC1; ADGRG1; LTBP2; CCN2; THBS1	775	25	22511	5.80929	1	0.625173	0.62308
GOTERM_BP_DIRECT	GO:0051016~barbed-end actin filament capping	4	0.487805	0.041194	SCIN; GSN; CAPG; ADD2	712	22	20094	5.13126	1	0.625312	0.613083
GOTERM_BP_DIRECT	GO:0003180~aortic valve morphogenesis	4	0.487805	0.041194	EFNA1; TGFB1; HEY2; TBX20	712	22	20094	5.13126	1	0.625312	0.613083
INTERPRO	IPR009030:Insulin-like growth factor binding protein; N-terminal	11	1.34146	0.017212	COMP; THBD; SCUBE3; NOTCH3; JAG1; PROC; STAB1; FAT1; HMCN2; LTBP2; CCN2	735	131	20908	2.38862	1	0.626411	0.621717
GOTERM_BP_DIRECT	GO:0006814~sodium ion transport	10	1.21951	0.0414988	SLC34A2; SLC5A8; FXYD3; SCNN1A; ATP1A3; FGF13; ATP1B1; SCN4B; HCN2; SLC5A5	712	130	20094	2.17092	1	0.627487	0.615215
UP_KW_MOLECULAR_FUNCTION	KW-0723~Serine/threonine-protein kinase	22	2.68293	0.0942454	ACVRL1; MAP4K2; CDK18; PRKCH; PLK5; DMPK; NRK; PLK2; CDC42BPG; RIPK4; MAST1; MAPK13; STK10; RPS6KA6; MAPKAPK3; MAP3K20; FAM20C; SGK3; SGK1; MAP3K14; IKBKE; CDKL1	466	403	12158	1.42428	0.999818	0.630719	0.60897
GOTERM_BP_DIRECT	GO:0009410~response to xenobiotic stimulus	11	1.34146	0.0423588	ALAD; TGFB2; JUN; GSS; EI24; SLC1A1; ATP1A3; GGH; ABCB1B; SHANK2; AACS	712	151	20094	2.0559	1	0.635931	0.623494
GOTERM_BP_DIRECT	GO:0018108~peptidyl-tyrosine phosphorylation	8	0.97561	0.0423845	DDR1; CSF1R; PDGFRA; CD24A; EPHA4; TEC; KITL; PDGFB	712	91	20094	2.48105	1	0.635931	0.623494
GOTERM_BP_DIRECT	GO:0030216~keratinocyte differentiation	7	0.853659	0.0443493	TGM1; ST14; ANXA1; CSTA1; KRT14; SFN; POU2F3	712	73	20094	2.70621	1	0.646759	0.63411
GOTERM_BP_DIRECT	GO:0010033~response to organic substance	7	0.853659	0.0443493	ALAD; TGFB1; SPR; TIMP3; HPSE; CASQ1; TNF	712	73	20094	2.70621	1	0.646759	0.63411
GOTERM_BP_DIRECT	GO:0031334~positive regulation of protein complex assembly	6	0.731707	0.0445343	CDH5; LGALS3; TGFB1; TFRC; FAS; TNF	712	55	20094	3.07875	1	0.646759	0.63411
GOTERM_BP_DIRECT	GO:0030512~negative regulation of transforming growth factor beta receptor signaling pathway	8	0.97561	0.0445385	TGFBR3; BRMS1; RASL11B; WFIKKN1; CD109; PRDM16; PPARG; BCL9L	712	92	20094	2.45408	1	0.646759	0.63411
GOTERM_BP_DIRECT	GO:0009395~phospholipid catabolic process	4	0.487805	0.0461656	PLA2G4C; PLBD1; PLA2G7; PLD2	712	23	20094	4.90816	1	0.646759	0.63411
GOTERM_BP_DIRECT	GO:0033189~response to vitamin A	4	0.487805	0.0461656	ARG1; ALDH1A2; PPARG; PITX2	712	23	20094	4.90816	1	0.646759	0.63411
GOTERM_BP_DIRECT	GO:2000353~positive regulation of endothelial cell apoptotic process	4	0.487805	0.0461656	COL18A1; RGCC; CCL2; THBS1	712	23	20094	4.90816	1	0.646759	0.63411
GOTERM_BP_DIRECT	GO:0061564~axon development	4	0.487805	0.0461656	DDR1; PMP22; L1CAM; NEFH	712	23	20094	4.90816	1	0.646759	0.63411
GOTERM_BP_DIRECT	GO:0050921~positive regulation of chemotaxis	4	0.487805	0.0461656	TGFB1; PDGFB; CXCR4; THBS1	712	23	20094	4.90816	1	0.646759	0.63411
GOTERM_BP_DIRECT	GO:0051918~negative regulation of fibrinolysis	3	0.365854	0.0466013	PLAU; SERPINE1; THBS1	712	10	20094	8.46657	1	0.646759	0.63411
GOTERM_BP_DIRECT	GO:0045657~positive regulation of monocyte differentiation	3	0.365854	0.0466013	JUN; CSF1; ZFP36L1	712	10	20094	8.46657	1	0.646759	0.63411
GOTERM_BP_DIRECT	GO:0010941~regulation of cell death	3	0.365854	0.0466013	NGFR; CRYAB; SLC25A24	712	10	20094	8.46657	1	0.646759	0.63411
GOTERM_BP_DIRECT	GO:0045823~positive regulation of heart contraction	3	0.365854	0.0466013	GLP1R; TGFB2; ADRB2	712	10	20094	8.46657	1	0.646759	0.63411
GOTERM_BP_DIRECT	GO:0002544~chronic inflammatory response	3	0.365854	0.0466013	VNN1; CCL2; THBS1	712	10	20094	8.46657	1	0.646759	0.63411
GOTERM_BP_DIRECT	GO:0010745~negative regulation of macrophage derived foam cell differentiation	3	0.365854	0.0466013	ITGB3; PPARG; ABCG1	712	10	20094	8.46657	1	0.646759	0.63411
GOTERM_BP_DIRECT	GO:0042063~gliogenesis	3	0.365854	0.0466013	GCM1; ANXA1; PMP22	712	10	20094	8.46657	1	0.646759	0.63411
GOTERM_BP_DIRECT	GO:0061037~negative regulation of cartilage development	3	0.365854	0.0466013	TGFB2; RARG; WNT9A	712	10	20094	8.46657	1	0.646759	0.63411
GOTERM_BP_DIRECT	GO:0043068~positive regulation of programmed cell death	3	0.365854	0.0466013	RARG; CDKN1A; TNF	712	10	20094	8.46657	1	0.646759	0.63411
GOTERM_BP_DIRECT	GO:0000050~urea cycle	3	0.365854	0.0466013	ARG2; ARG1; ASS1	712	10	20094	8.46657	1	0.646759	0.63411
GOTERM_BP_DIRECT	GO:0003416~endochondral bone growth	3	0.365854	0.0466013	COMP; ECM1; MSX2	712	10	20094	8.46657	1	0.646759	0.63411
GOTERM_BP_DIRECT	GO:0055015~ventricular cardiac muscle cell development	3	0.365854	0.0466013	LMNA; HEY2; PITX2	712	10	20094	8.46657	1	0.646759	0.63411
GOTERM_MF_DIRECT	GO:0036122~BMP binding	4	0.487805	0.040942	COMP; SCUBE3; GREM2; NBL1	694	21	18713	5.136	1	0.655089	0.637313
GOTERM_MF_DIRECT	GO:0008307~structural constituent of muscle	4	0.487805	0.040942	KRT19; CSRP1; MYL6B; DMD	694	21	18713	5.136	1	0.655089	0.637313
GOTERM_MF_DIRECT	GO:0005127~ciliary neurotrophic factor receptor binding	3	0.365854	0.041478	OSMR; CRLF1; IL13RA1	694	9	18713	8.98799	1	0.655089	0.637313
GOTERM_BP_DIRECT	GO:0055007~cardiac muscle cell differentiation	5	0.609756	0.0480957	MEF2C; NOX4; CALR; PITX2; TBX3	712	39	20094	3.61819	1	0.662766	0.649804
GOTERM_BP_DIRECT	GO:0051924~regulation of calcium ion transport	5	0.609756	0.0480957	GLP1R; VDR; CXCR4; ANK2; ADRB2	712	39	20094	3.61819	1	0.662766	0.649804
SMART	SM00181:EGF	16	1.95122	0.00909905	NOTCH3; JAG1; LTBP2; LAMB1; LAMC2; THBS1; DLK2; COMP; THBD; SCUBE3; VCAN; PROC; STAB1; HMCN2; SLIT1; FAT1	446	181	10615	2.10391	0.920498	0.677264	0.677264
SMART	SM00864:SM00864	5	0.609756	0.0103375	TUBA1C; GM49450; TUBB2A; TUBA1A; TUBB4A	446	21	10615	5.66677	0.943775	0.677264	0.677264
SMART	SM00210:TSPN	5	0.609756	0.012225	COL18A1; COL27A1; COL5A1; COL12A1; THBS1	446	22	10615	5.40919	0.966866	0.677264	0.677264
UP_SEQ_FEATURE	DOMAIN:MHC_I_C	3	0.365854	0.011018	H2-K1; H2-Q2; H2-D1	775	5	22511	17.4279	1	0.677606	0.675338
INTERPRO	IPR018039:Intermediate filament protein; conserved site	7	0.853659	0.0198412	KRT19; KRT18; KRT14; LMNA; KRT8; KRT7; NEFH	735	61	20908	3.26432	1	0.686128	0.680986
INTERPRO	IPR017892:Protein kinase; C-terminal	5	0.609756	0.0199954	RPS6KA6; PRKCH; CDC42BPG; SGK3; SGK1	735	30	20908	4.74104	1	0.686128	0.680986
GOTERM_BP_DIRECT	GO:0043507~positive regulation of JUN kinase activity	6	0.731707	0.050657	MAP4K2; EPHA4; EDN1; FZD10; DKK1; TNF	712	57	20094	2.97073	1	0.693144	0.679588
GOTERM_BP_DIRECT	GO:0071320~cellular response to cAMP	6	0.731707	0.050657	STAR; NOX4; ASS1; HCN2; ZFP36L1; SLC5A5	712	57	20094	2.97073	1	0.693144	0.679588
GOTERM_BP_DIRECT	GO:0050872~white fat cell differentiation	4	0.487805	0.0514185	PDGFRA; PRDM16; PPARG; AACS	712	24	20094	4.70365	1	0.694455	0.680873
GOTERM_BP_DIRECT	GO:0061001~regulation of dendritic spine morphogenesis	4	0.487805	0.0514185	NLGN3; EPHA4; SRCIN1; CDK5R1	712	24	20094	4.70365	1	0.694455	0.680873
GOTERM_BP_DIRECT	GO:2000573~positive regulation of DNA biosynthetic process	4	0.487805	0.0514185	RGCC; PDGFB; NOX4; TNF	712	24	20094	4.70365	1	0.694455	0.680873
GOTERM_BP_DIRECT	GO:0006874~cellular calcium ion homeostasis	9	1.09756	0.05155	CDH5; EDN1; TGFB1; DMPK; VDR; CCL2; ANK2; TCIRG1; ATP1B1	712	115	20094	2.20867	1	0.694455	0.680873
GOTERM_BP_DIRECT	GO:0048008~platelet-derived growth factor receptor signaling pathway	5	0.609756	0.0520037	PDGFRA; NRP1; NR4A3; ITGB3; PDGFB	712	40	20094	3.52774	1	0.694455	0.680873
GOTERM_BP_DIRECT	GO:0060079~excitatory postsynaptic potential	5	0.609756	0.0520037	NLGN3; MEF2C; ATXN1; ADRB2; MET	712	40	20094	3.52774	1	0.694455	0.680873
GOTERM_BP_DIRECT	GO:0048873~homeostasis of number of cells within a tissue	5	0.609756	0.0520037	CSF1; RAC3; IL20RB; TEX15; GATA2	712	40	20094	3.52774	1	0.694455	0.680873
GOTERM_BP_DIRECT	GO:0008203~cholesterol metabolic process	9	1.09756	0.0537372	ABCA1; NSDHL; STAR; PMP22; LEPR; LCAT; LDLRAP1; ABCG1; FDFT1	712	116	20094	2.18963	1	0.708494	0.694638
GOTERM_BP_DIRECT	GO:0097191~extrinsic apoptotic signaling pathway	6	0.731707	0.053894	TGFB2; TGFB1; KRT18; KRT8; FAS; TNF	712	58	20094	2.91951	1	0.708494	0.694638
GOTERM_BP_DIRECT	GO:0051496~positive regulation of stress fiber assembly	6	0.731707	0.053894	NRP1; RGCC; SDC4; NOX4; CCN2; WNT4	712	58	20094	2.91951	1	0.708494	0.694638
GOTERM_BP_DIRECT	GO:0071407~cellular response to organic cyclic compound	7	0.853659	0.0550136	LGALS1; TGFB1; NOS2; SLC1A1; CCL2; PPARG; TNF	712	77	20094	2.56563	1	0.708494	0.694638
GOTERM_BP_DIRECT	GO:0061180~mammary gland epithelium development	3	0.365854	0.0556496	MSX2; WNT3; WNT4	712	11	20094	7.69688	1	0.708494	0.694638
GOTERM_BP_DIRECT	GO:0006750~glutathione biosynthetic process	3	0.365854	0.0556496	GGT6; GSS; SLC1A1	712	11	20094	7.69688	1	0.708494	0.694638
GOTERM_BP_DIRECT	GO:0003417~growth plate cartilage development	3	0.365854	0.0556496	COMP; RARG; THBS1	712	11	20094	7.69688	1	0.708494	0.694638
GOTERM_BP_DIRECT	GO:0098911~regulation of ventricular cardiac muscle cell action potential	3	0.365854	0.0556496	PKP2; DSG2; DSC2	712	11	20094	7.69688	1	0.708494	0.694638
GOTERM_BP_DIRECT	GO:0001503~ossification	9	1.09756	0.0559831	COL1A1; COMP; ECM1; CSF1; MSX2; ACP5; ATP6V0A4; TCIRG1; CCN2	712	117	20094	2.17092	1	0.708494	0.694638
GOTERM_BP_DIRECT	GO:0015914~phospholipid transport	5	0.609756	0.0560796	ABCA1; ATP8B1; ATP10A; ATP11A; PLTP	712	41	20094	3.4417	1	0.708494	0.694638
GOTERM_BP_DIRECT	GO:0001569~branching involved in blood vessel morphogenesis	5	0.609756	0.0560796	NRP1; EDN1; TBX20; CXCR4; PITX2	712	41	20094	3.4417	1	0.708494	0.694638
GOTERM_BP_DIRECT	GO:0002027~regulation of heart rate	5	0.609756	0.0560796	EPAS1; SHOX2; SLC1A1; DMD; ANK2	712	41	20094	3.4417	1	0.708494	0.694638
GOTERM_BP_DIRECT	GO:0050873~brown fat cell differentiation	5	0.609756	0.0560796	RGS2; PRDM16; PPARG; ADRB2; GATA2	712	41	20094	3.4417	1	0.708494	0.694638
GOTERM_BP_DIRECT	GO:0051092~positive regulation of NF-kappaB transcription factor activity	11	1.34146	0.0564505	TGFBR3; PRKCH; TGFB1; IL18RAP; TFRC; TRIM5; RIPK4; IRAK3; CARD14; TNF; MID2	712	159	20094	1.95246	1	0.708494	0.694638
GOTERM_BP_DIRECT	GO:0010759~positive regulation of macrophage chemotaxis	4	0.487805	0.0569468	CSF1R; CSF1; CCL2; THBS1	712	25	20094	4.51551	1	0.708494	0.694638
GOTERM_BP_DIRECT	GO:0031295~T cell costimulation	4	0.487805	0.0569468	CD24A; CD274; EFNB1; LGALS1	712	25	20094	4.51551	1	0.708494	0.694638
GOTERM_BP_DIRECT	GO:0045737~positive regulation of cyclin-dependent protein serine/threonine kinase activity	4	0.487805	0.0569468	CCND3; RGCC; CCND1; PDGFB	712	25	20094	4.51551	1	0.708494	0.694638
GOTERM_BP_DIRECT	GO:0051247~positive regulation of protein metabolic process	4	0.487805	0.0569468	TGFB1; CSF1; WNT7A; KLF2	712	25	20094	4.51551	1	0.708494	0.694638
GOTERM_BP_DIRECT	GO:0002687~positive regulation of leukocyte migration	4	0.487805	0.0569468	CSF1; KITL; ITGB3; CCL2	712	25	20094	4.51551	1	0.708494	0.694638
GOTERM_BP_DIRECT	GO:0048260~positive regulation of receptor-mediated endocytosis	4	0.487805	0.0569468	SERPINE1; LDLRAP1; BICD1; PLD2	712	25	20094	4.51551	1	0.708494	0.694638
GOTERM_BP_DIRECT	GO:0043280~positive regulation of cysteine-type endopeptidase activity involved in apoptotic process	6	0.731707	0.0572484	IL24; PMAIP1; FAS; CCN2; TNF; CTSD	712	59	20094	2.87002	1	0.708494	0.694638
GOTERM_BP_DIRECT	GO:0014823~response to activity	6	0.731707	0.0572484	ALAD; EDN1; STAR; CCL2; CXCR4; HSPD1	712	59	20094	2.87002	1	0.708494	0.694638
GOTERM_BP_DIRECT	GO:0006986~response to unfolded protein	6	0.731707	0.0572484	COMP; HSPB1; THBS1; HSPA1B; HSPD1; HSPA1A	712	59	20094	2.87002	1	0.708494	0.694638
GOTERM_MF_DIRECT	GO:0004879~RNA polymerase II transcription factor activity; ligand-activated sequence-specific DNA binding	6	0.731707	0.0457758	RARG; NR4A3; VDR; PPARG; NR2F2; NR3C1	694	53	18713	3.05253	1	0.711671	0.69236
INTERPRO	IPR003006:Immunoglobulin/major histocompatibility complex; conserved site	9	1.09756	0.0219579	H2-T23; H2-K1; H2-Q4; H2-Q2; H2-Q1; H2-D1; H2-Q10; GM8909; TAPBP	735	98	20908	2.61241	1	0.71424	0.708888
INTERPRO	IPR027397:Catenin binding domain	5	0.609756	0.0223372	CDH5; CDH3; DSG2; DSG3; DSC2	735	31	20908	4.58811	1	0.71424	0.708888
INTERPRO	IPR018247:EF-Hand 1; calcium-binding site	13	1.58537	0.0225988	CGREF1; GCA; CAPSL; FKBP14; RASGRP2; MCC; EHD1; S100A6; PLS3; CAPN1; SLC25A23; S100A11; SLC25A24	735	177	20908	2.08927	1	0.71424	0.708888
GOTERM_BP_DIRECT	GO:0070301~cellular response to hydrogen peroxide	7	0.853659	0.0579013	EDN1; ANXA1; IL18RAP; ARG1; CAPN1; KLF2; MAPK13	712	78	20094	2.53274	1	0.7143	0.70033
INTERPRO	IPR001628:Zinc finger; nuclear hormone receptor-type	6	0.731707	0.0239314	RARG; NR4A3; VDR; PPARG; NR2F2; NR3C1	735	47	20908	3.63144	1	0.72656	0.721116
INTERPRO	IPR001849:Pleckstrin homology domain	17	2.07317	0.0241985	GRB7; PLEKHG1; CDC42BPG; PLEKHG6; PLCL2; DAPP1; PLEKHA6; IRS3; PLD2; FGD3; FERMT1; ARHGAP42; TEC; RASA4; PSD3; PHLDA3; ARHGEF6	735	263	20908	1.83873	1	0.72656	0.721116
INTERPRO	IPR013032:EGF-like; conserved site	5	0.609756	0.0248393	NOTCH3; JAG1; SLIT1; LTBP2; DLK2	735	32	20908	4.44473	1	0.72761	0.722158
INTERPRO	IPR001723:Steroid hormone receptor	6	0.731707	0.025968	RARG; NR4A3; VDR; PPARG; NR2F2; NR3C1	735	48	20908	3.55578	1	0.733866	0.728367
INTERPRO	IPR018161:Wnt protein; conserved site	4	0.487805	0.0274555	WNT7A; WNT9A; WNT3; WNT4	735	19	20908	5.98869	1	0.733866	0.728367
INTERPRO	IPR005817:Wnt	4	0.487805	0.0274555	WNT7A; WNT9A; WNT3; WNT4	735	19	20908	5.98869	1	0.733866	0.728367
INTERPRO	IPR000536:Nuclear hormone receptor; ligand-binding; core	6	0.731707	0.0281122	RARG; NR4A3; VDR; PPARG; NR2F2; NR3C1	735	49	20908	3.48322	1	0.733866	0.728367
INTERPRO	IPR001799:Ephrin	3	0.365854	0.0299412	EFNA1; EFNB1; EFNA5	735	8	20908	10.6673	1	0.733866	0.728367
INTERPRO	IPR007122:Villin/Gelsolin	3	0.365854	0.0299412	SCIN; GSN; CAPG	735	8	20908	10.6673	1	0.733866	0.728367
INTERPRO	IPR019765:Ephrin; conserved site	3	0.365854	0.0299412	EFNA1; EFNB1; EFNA5	735	8	20908	10.6673	1	0.733866	0.728367
INTERPRO	IPR009122:Desmosomal cadherin	3	0.365854	0.0299412	DSG2; DSG3; DSC2	735	8	20908	10.6673	1	0.733866	0.728367
GOTERM_BP_DIRECT	GO:0008630~intrinsic apoptotic signaling pathway in response to DNA damage	6	0.731707	0.0607199	EI24; PMAIP1; SFN; TNF; IKBKE; CRIP1	712	60	20094	2.82219	1	0.739288	0.72483
GOTERM_BP_DIRECT	GO:0043588~skin development	6	0.731707	0.0607199	COL1A1; TFAP2A; COMP; NGFR; COL5A1; SFN	712	60	20094	2.82219	1	0.739288	0.72483
GOTERM_BP_DIRECT	GO:0007596~blood coagulation	7	0.853659	0.0608781	COMP; THBD; PROC; SERPINE2; GP1BB; ANXA8; TFPI	712	79	20094	2.50068	1	0.739288	0.72483
GOTERM_BP_DIRECT	GO:0007265~Ras protein signal transduction	7	0.853659	0.0608781	SHTN1; JUN; CDKN1A; CSF1; KITL; PLK2; RASGRP2	712	79	20094	2.50068	1	0.739288	0.72483
GOTERM_BP_DIRECT	GO:0071363~cellular response to growth factor stimulus	7	0.853659	0.0608781	ACVRL1; MEF2C; PLK5; TGFB1; MSX2; PDGFB; THBS1	712	79	20094	2.50068	1	0.739288	0.72483
INTERPRO	IPR018316:Tubulin/FtsZ; 2-layer sandwich domain	4	0.487805	0.0314784	TUBA1C; TUBB2A; TUBA1A; TUBB4A	735	20	20908	5.68925	1	0.741287	0.735732
INTERPRO	IPR008972:Cupredoxin	4	0.487805	0.0314784	EFNA1; EFNB1; PADI2; EFNA5	735	20	20908	5.68925	1	0.741287	0.735732
GOTERM_BP_DIRECT	GO:0009615~response to virus	8	0.97561	0.0615775	IFIH1; ISG20; BATF3; HSPB1; ISG15; IRAK3; TNF; OASL2	712	99	20094	2.28056	1	0.745452	0.730873
GOTERM_MF_DIRECT	GO:0005546~phosphatidylinositol-4;5-bisphosphate binding	8	0.97561	0.0493464	SCIN; GSN; ANXA2; CGAS; ANXA8; CAPG; LDLRAP1; PHLDA3	694	90	18713	2.3968	1	0.755379	0.734881
GOTERM_MF_DIRECT	GO:0005114~type II transforming growth factor beta receptor binding	3	0.365854	0.0505993	TGFBR3; TGFB2; TGFB1	694	10	18713	8.08919	1	0.755759	0.735251
GOTERM_MF_DIRECT	GO:0030020~extracellular matrix structural constituent conferring tensile strength	5	0.609756	0.0509346	COL1A1; COL18A1; COL27A1; COL5A1; COL12A1	694	38	18713	3.54789	1	0.755759	0.735251
GOTERM_MF_DIRECT	GO:0071837~HMG box domain binding	4	0.487805	0.0516499	JUN; MEF2C; PRRX2; POU3F3	694	23	18713	4.68939	1	0.755759	0.735251
GOTERM_BP_DIRECT	GO:0055085~transmembrane transport	23	2.80488	0.0635798	ABCA1; SLC44A4; SVOP; TRPV2; ANO8; SLC16A12; TAP1; SLC2A5; AQP3; SLC5A5; SLC5A8; SLCO4A1; KCNS3; KCNQ2; SLC26A9; ABCB1A; SLC25A23; ABCB1B; SLC16A3; ABCG1; HCN2; SLC25A24; ATP6V0E	712	437	20094	1.48536	1	0.759182	0.744335
GOTERM_BP_DIRECT	GO:0006919~activation of cysteine-type endopeptidase activity involved in apoptotic process	7	0.853659	0.0639441	NGFR; SLC1A1; PMAIP1; PPARG; XDH; TNF; HSPD1	712	80	20094	2.46942	1	0.759182	0.744335
GOTERM_BP_DIRECT	GO:0043010~camera-type eye development	7	0.853659	0.0639441	CDKN1C; JAG1; ALDH1A2; FAT1; PITX2; CRYAB; STRA6	712	80	20094	2.46942	1	0.759182	0.744335
GOTERM_BP_DIRECT	GO:0032757~positive regulation of interleukin-8 production	6	0.731707	0.0643083	NOS2; SERPINE1; CHIL1; CD14; IL17D; TNF	712	61	20094	2.77593	1	0.759182	0.744335
GOTERM_BP_DIRECT	GO:0010468~regulation of gene expression	24	2.92683	0.0644024	NGFR; RARG; TGFB1; CAVIN4; TFEB; PRDM1; TCIRG1; IL2RG; ATP1B1; CRIP1; NKAPL; ZFP36L1; TAPBP; COMP; TRIM5; IRF1; HEY2; PMP22; FAS; HMG20B; PPARG; IGF2BP3; DMD; MKX	712	462	20094	1.46607	1	0.759182	0.744335
GOTERM_BP_DIRECT	GO:0032733~positive regulation of interleukin-10 production	5	0.609756	0.0647301	CD274; IL20RB; ISG15; CD34; HSPD1	712	43	20094	3.28162	1	0.759182	0.744335
GOTERM_BP_DIRECT	GO:1900026~positive regulation of substrate adhesion-dependent cell spreading	5	0.609756	0.0647301	NRP1; ITGB3; RAC3; HPSE; CALR	712	43	20094	3.28162	1	0.759182	0.744335
GOTERM_BP_DIRECT	GO:0061626~pharyngeal arch artery morphogenesis	3	0.365854	0.0652514	TGFB2; EDN1; ADGRF5	712	12	20094	7.05548	1	0.759182	0.744335
GOTERM_BP_DIRECT	GO:0072006~nephron development	3	0.365854	0.0652514	JAG1; DCHS2; WNT4	712	12	20094	7.05548	1	0.759182	0.744335
GOTERM_BP_DIRECT	GO:0048846~axon extension involved in axon guidance	3	0.365854	0.0652514	NRP1; ALCAM; SLIT1	712	12	20094	7.05548	1	0.759182	0.744335
GOTERM_BP_DIRECT	GO:0033197~response to vitamin E	3	0.365854	0.0652514	ALAD; CCND1; ARG1	712	12	20094	7.05548	1	0.759182	0.744335
GOTERM_BP_DIRECT	GO:0042989~sequestering of actin monomers	3	0.365854	0.0652514	SCIN; GSN; TMSB4X	712	12	20094	7.05548	1	0.759182	0.744335
GOTERM_BP_DIRECT	GO:0014909~smooth muscle cell migration	3	0.365854	0.0652514	DDR1; PLAU; ITGB3	712	12	20094	7.05548	1	0.759182	0.744335
GOTERM_BP_DIRECT	GO:0030334~regulation of cell migration	9	1.09756	0.0680998	CAMSAP3; BEX4; ITGB3; TMSB4X; LMNA; CXCR4; PITX2; SRCIN1; AMOT	712	122	20094	2.08194	1	0.767453	0.752443
GOTERM_BP_DIRECT	GO:0030500~regulation of bone mineralization	4	0.487805	0.0688025	COMP; ECM1; S1PR1; NOTUM	712	27	20094	4.18102	1	0.767453	0.752443
GOTERM_BP_DIRECT	GO:0006883~cellular sodium ion homeostasis	4	0.487805	0.0688025	SCNN1A; ATP1A3; SGK1; ATP1B1	712	27	20094	4.18102	1	0.767453	0.752443
GOTERM_BP_DIRECT	GO:0051412~response to corticosterone	4	0.487805	0.0688025	HSD3B6; CDKN1A; CCND1; STAR	712	27	20094	4.18102	1	0.767453	0.752443
GOTERM_BP_DIRECT	GO:0001837~epithelial to mesenchymal transition	5	0.609756	0.0693014	TGFBR3; TGFB2; TGFB1; RFLNB; WNT4	712	44	20094	3.20704	1	0.767453	0.752443
GOTERM_BP_DIRECT	GO:0002479~antigen processing and presentation of exogenous peptide antigen via MHC class I; TAP-dependent	2	0.243902	0.0695171	TAP1; TAPBP	712	2	20094	28.2219	1	0.767453	0.752443
GOTERM_BP_DIRECT	GO:2000225~negative regulation of testosterone biosynthetic process	2	0.243902	0.0695171	DKKL1; WNT4	712	2	20094	28.2219	1	0.767453	0.752443
GOTERM_BP_DIRECT	GO:1903712~cysteine transmembrane transport	2	0.243902	0.0695171	SLC1A1; MFSD12	712	2	20094	28.2219	1	0.767453	0.752443
GOTERM_BP_DIRECT	GO:0071306~cellular response to vitamin E	2	0.243902	0.0695171	COL1A1; PPARG	712	2	20094	28.2219	1	0.767453	0.752443
GOTERM_BP_DIRECT	GO:1905541~regulation of L-arginine import across plasma membrane	2	0.243902	0.0695171	ARG2; ARG1	712	2	20094	28.2219	1	0.767453	0.752443
GOTERM_BP_DIRECT	GO:0014809~regulation of skeletal muscle contraction by regulation of release of sequestered calcium ion	2	0.243902	0.0695171	DMD; CASQ1	712	2	20094	28.2219	1	0.767453	0.752443
GOTERM_BP_DIRECT	GO:0060577~pulmonary vein morphogenesis	2	0.243902	0.0695171	TBX20; PITX2	712	2	20094	28.2219	1	0.767453	0.752443
GOTERM_BP_DIRECT	GO:0042488~positive regulation of odontogenesis of dentin-containing tooth	2	0.243902	0.0695171	NGFR; CSF1	712	2	20094	28.2219	1	0.767453	0.752443
GOTERM_BP_DIRECT	GO:1905602~positive regulation of receptor-mediated endocytosis involved in cholesterol transport	2	0.243902	0.0695171	ANXA2; LDLRAP1	712	2	20094	28.2219	1	0.767453	0.752443
GOTERM_BP_DIRECT	GO:0043402~glucocorticoid mediated signaling pathway	2	0.243902	0.0695171	SGK1; NR3C1	712	2	20094	28.2219	1	0.767453	0.752443
GOTERM_BP_DIRECT	GO:0010963~regulation of L-arginine import	2	0.243902	0.0695171	ARG2; ARG1	712	2	20094	28.2219	1	0.767453	0.752443
GOTERM_BP_DIRECT	GO:0019547~arginine catabolic process to ornithine	2	0.243902	0.0695171	ARG2; ARG1	712	2	20094	28.2219	1	0.767453	0.752443
GOTERM_BP_DIRECT	GO:0051282~regulation of sequestering of calcium ion	2	0.243902	0.0695171	CASQ1; SLC25A23	712	2	20094	28.2219	1	0.767453	0.752443
GOTERM_BP_DIRECT	GO:0001843~neural tube closure	8	0.97561	0.0699479	TFAP2A; TGFB2; RARG; ST14; TGFB1; SDC4; SPINT1; ALX1	712	102	20094	2.21348	1	0.770021	0.754961
GOTERM_BP_DIRECT	GO:0072659~protein localization to plasma membrane	11	1.34146	0.0710516	EHD1; TMEM150A; ANXA2; RAB3D; PKP2; ANK2; PKP3; FGF13; ATP1B1; TNF; CRB3	712	166	20094	1.87013	1	0.779962	0.764708
UP_SEQ_FEATURE	DOMAIN:Protein kinase	29	3.53659	0.0134069	DDR1; ACVRL1; CSF1R; NRK; MAST1; STK10; RPS6KA6; MAP3K20; IKBKE; EPHA4; PDGFRA; MAP4K2; CDK18; PRKCH; PLK5; DMPK; PLK2; CDC42BPG; RIPK4; IRAK3; MAPK13; TEC; MAPKAPK3; SGK3; SGK1; TRIB2; MET; MAP3K14; CDKL1	775	519	22511	1.62302	1	0.785531	0.782902
UP_SEQ_FEATURE	MOTIF:OAR	4	0.487805	0.0135242	PRRX2; SHOX2; ALX1; PITX2	775	15	22511	7.74572	1	0.785531	0.782902
GOTERM_BP_DIRECT	GO:0043491~protein kinase B signaling	6	0.731707	0.071834	TGFB1; PIK3R3; CCL2; ADTRP; TNF; ZFP36L1	712	63	20094	2.6878	1	0.786329	0.770951
GOTERM_MF_DIRECT	GO:0035255~ionotropic glutamate receptor binding	5	0.609756	0.0551612	IGSF11; DLG3; ADRB2; SHANK2; CDK5R1	694	39	18713	3.45692	1	0.79544	0.773855
GOTERM_BP_DIRECT	GO:0022008~neurogenesis	7	0.853659	0.0736769	MARCKS; NAV3; PRDM16; SLC1A1; CXCR4; FGF13; ETV6	712	83	20094	2.38016	1	0.800094	0.784446
GOTERM_BP_DIRECT	GO:0071398~cellular response to fatty acid	4	0.487805	0.0751149	CPT1A; EDN1; PID1; CCL2	712	28	20094	4.0317	1	0.800094	0.784446
GOTERM_BP_DIRECT	GO:0071385~cellular response to glucocorticoid stimulus	4	0.487805	0.0751149	EDN1; ANXA1; NR3C1; ZFP36L1	712	28	20094	4.0317	1	0.800094	0.784446
GOTERM_BP_DIRECT	GO:0090303~positive regulation of wound healing	4	0.487805	0.0751149	KANK1; CLDN4; ANXA1; CCL2	712	28	20094	4.0317	1	0.800094	0.784446
GOTERM_BP_DIRECT	GO:0070374~positive regulation of ERK1 and ERK2 cascade	14	1.70732	0.0752854	PDGFRA; NRP1; CSF1R; JUN; TGFB1; ITGB3; PDGFB; CXCR4; CHIL1; CCL2; NOX4; CCN2; FGFBP3; PDE8A	712	235	20094	1.68131	1	0.800094	0.784446
GOTERM_BP_DIRECT	GO:0033089~positive regulation of T cell differentiation in thymus	3	0.365854	0.0753562	EGR3; VNN1; IL2RG	712	13	20094	6.51275	1	0.800094	0.784446
GOTERM_BP_DIRECT	GO:1902043~positive regulation of extrinsic apoptotic signaling pathway via death domain receptors	3	0.365854	0.0753562	MAL; PMAIP1; THBS1	712	13	20094	6.51275	1	0.800094	0.784446
GOTERM_BP_DIRECT	GO:0045577~regulation of B cell differentiation	3	0.365854	0.0753562	CD24A; FAS; ZFP36L1	712	13	20094	6.51275	1	0.800094	0.784446
GOTERM_BP_DIRECT	GO:0034375~high-density lipoprotein particle remodeling	3	0.365854	0.0753562	LCAT; PLTP; ABCG1	712	13	20094	6.51275	1	0.800094	0.784446
GOTERM_BP_DIRECT	GO:0007406~negative regulation of neuroblast proliferation	3	0.365854	0.0753562	CD24A; TGFB1; KCTD11	712	13	20094	6.51275	1	0.800094	0.784446
GOTERM_BP_DIRECT	GO:0061635~regulation of protein complex stability	3	0.365854	0.0753562	IRGM1; TBX3; TAPBP	712	13	20094	6.51275	1	0.800094	0.784446
GOTERM_BP_DIRECT	GO:0000902~cell morphogenesis	8	0.97561	0.0758869	CDH5; TGFB2; TGFB1; VDR; NOX4; SHROOM1; KLF2; WNT3	712	104	20094	2.17092	1	0.803533	0.787818
GOTERM_BP_DIRECT	GO:0007568~aging	12	1.46341	0.0775681	CDKN1C; JUN; GSN; TGFB1; JUND; ARG1; GSS; KRT14; CCL2; DMD; CCN2; ASS1	712	191	20094	1.7731	1	0.819102	0.803082
UP_SEQ_FEATURE	DOMAIN:Nuclear receptor	6	0.731707	0.0155143	RARG; NR4A3; VDR; PPARG; NR2F2; NR3C1	775	43	22511	4.05299	1	0.823772	0.821014
UP_SEQ_FEATURE	DOMAIN:IF rod	8	0.97561	0.0155424	KRT19; KRT18; KRT14; LMNA; KRT8; KRT7; SYNC; NEFH	775	76	22511	3.05752	1	0.823772	0.821014
UP_SEQ_FEATURE	REGION:Coil 2	7	0.853659	0.0155659	KRT19; KRT18; KRT14; LMNA; KRT8; KRT7; SYNC	775	59	22511	3.44619	1	0.823772	0.821014
UP_SEQ_FEATURE	REGION:GTPase domain (Globular)	3	0.365854	0.0161524	GBP2B; GBP2; GBP3	775	6	22511	14.5232	1	0.823772	0.821014
UP_SEQ_FEATURE	SITE:Important for dimerization	3	0.365854	0.0161524	SEPTIN5; SEPTIN4; GM49601	775	6	22511	14.5232	1	0.823772	0.821014
INTERPRO	IPR023123:Tubulin; C-terminal	4	0.487805	0.0357919	TUBA1C; TUBB2A; TUBA1A; TUBB4A	735	21	20908	5.41833	1	0.826656	0.820461
GOTERM_BP_DIRECT	GO:0007595~lactation	5	0.609756	0.0789265	DDR1; CCND1; VDR; XDH; APRT	712	46	20094	3.0676	1	0.826707	0.810539
GOTERM_BP_DIRECT	GO:0072593~reactive oxygen species metabolic process	5	0.609756	0.0789265	PDGFB; PMAIP1; NOX4; CCN2; MET	712	46	20094	3.0676	1	0.826707	0.810539
GOTERM_BP_DIRECT	GO:0060412~ventricular septum morphogenesis	5	0.609756	0.0789265	TGFBR3; TGFB2; HEY2; PITX2; TBX3	712	46	20094	3.0676	1	0.826707	0.810539
UP_SEQ_FEATURE	MOTIF:Cell attachment site	8	0.97561	0.0166062	COL1A1; COL18A1; TGFB1; TFRC; COL12A1; LAMC2; L1CAM; THBS1	775	77	22511	3.01781	1	0.826749	0.823982
INTERPRO	IPR011009:Protein kinase-like domain	29	3.53659	0.0367656	DDR1; ACVRL1; CSF1R; NRK; MAST1; STK10; RPS6KA6; MAP3K20; IKBKE; EPHA4; PDGFRA; MAP4K2; CDK18; PRKCH; PLK5; DMPK; PLK2; CDC42BPG; RIPK4; IRAK3; MAPK13; TEC; MAPKAPK3; SGK3; SGK1; TRIB2; MET; MAP3K14; CDKL1	735	557	20908	1.48104	1	0.833122	0.826878
GOTERM_BP_DIRECT	GO:0070373~negative regulation of ERK1 and ERK2 cascade	7	0.853659	0.0806092	EPHA4; RPS6KA6; SEMA6A; TIMP3; DMD; C1QL4; DUSP9	712	85	20094	2.32416	1	0.842063	0.825595
GOTERM_MF_DIRECT	GO:0048019~receptor antagonist activity	3	0.365854	0.0603596	WFIKKN1; DKKL1; DKK1	694	11	18713	7.35381	1	0.845885	0.822931
GOTERM_MF_DIRECT	GO:0008035~high-density lipoprotein particle binding	3	0.365854	0.0603596	ABCA1; PLTP; HSPD1	694	11	18713	7.35381	1	0.845885	0.822931
GOTERM_BP_DIRECT	GO:0060045~positive regulation of cardiac muscle cell proliferation	4	0.487805	0.081673	TGFBR3; MEF2C; HEY2; TBX20	712	29	20094	3.89268	1	0.848613	0.832017
GOTERM_BP_DIRECT	GO:0036120~cellular response to platelet-derived growth factor stimulus	4	0.487805	0.081673	ITGB3; PDGFB; CCL2; PPARG	712	29	20094	3.89268	1	0.848613	0.832017
GOTERM_BP_DIRECT	GO:0006811~ion transport	29	3.53659	0.0831476	TMEM63B; CHRNA4; SLC40A1; ATP1A3; SLC5A5; ADD2; NIPAL4; ATP6V0A4; CLIC1; LRRC8E; SLC34A2; KCNJ10; KCNJ8; KCNJ12; TRPV2; ATP1B1; TMEM37; CLDN4; SLC5A8; SLCO4A1; FXYD3; KCNS3; KCNQ2; SCNN1A; SLCO2A1; SLC26A9; SCN4B; HCN2; ATP6V0E	712	599	20094	1.36634	1	0.861631	0.84478
GOTERM_MF_DIRECT	GO:0016493~C-C chemokine receptor activity	4	0.487805	0.0635645	CXCR2; GPR75; CXCR4; CCR4	694	25	18713	4.31424	1	0.862726	0.839315
GOTERM_MF_DIRECT	GO:0005109~frizzled binding	5	0.609756	0.0641625	RNF43; WNT7A; WNT9A; WNT3; WNT4	694	41	18713	3.28829	1	0.862726	0.839315
GOTERM_MF_DIRECT	GO:0008528~G-protein coupled peptide receptor activity	5	0.609756	0.0641625	GLP1R; UTS2R; LTB4R2; LTB4R1; TSHR	694	41	18713	3.28829	1	0.862726	0.839315
UP_SEQ_FEATURE	REGION:Alpha-1	4	0.487805	0.0192094	H2-T23; H2-K1; H2-D1; H2-Q10	775	17	22511	6.83446	1	0.86718	0.864277
UP_SEQ_FEATURE	LIPID:O-palmitoleoyl serine; by PORCN	4	0.487805	0.0192094	WNT7A; WNT9A; WNT3; WNT4	775	17	22511	6.83446	1	0.86718	0.864277
UP_SEQ_FEATURE	REGION:Alpha-2	4	0.487805	0.0192094	H2-T23; H2-K1; H2-D1; H2-Q10	775	17	22511	6.83446	1	0.86718	0.864277
UP_SEQ_FEATURE	NP_BIND:ATP	51	6.21951	0.019384	DDR1; ACVRL1; NRK; MAST1; CGAS; STK10; RPS6KA6; TK1; IKBKE; EPHA4; PDGFRA; MAP4K2; PRKCH; RIPK4; TAP1; IRAK3; MAPKAPK3; CMPK2; FAM20C; SGK3; SGK1; SLC27A3; MET; ABCG1; CDKL1; CSF1R; FIGN; ADCY7; HSPD1; CARNS1; MAP3K20; ABCB1A; ABCB1B; ABCA1; CDK18; KCNJ10; PLK5; DMPK; GSS; PLK2; CDC42BPG; SMARCA2; ASS1; MAPK13; EHD1; MOV10; TEC; KIF26A; MAP3K14; HSPA1B; HSPA1A	775	1077	22511	1.37546	1	0.86718	0.864277
UP_SEQ_FEATURE	REGION:Disordered	479	58.4146	0.0195606	PID1; GM20489; COL12A1; FZD10; CAPN15; ZFYVE28; ALCAM; EVA1A; SOX15; NKX2-9; MEF2C; GM10575; ESX1; OXCT2B; HCFC2; MYL4; SPINT1; TMEM79; SPIN2C; VOPP1; H2-D1; SHOX2; PDGFB; ENDOD1; FIGNL2; GATA2; SLC5A5; ADAMTS15; LDHA; PRDM16; PIP5K1B; PRR22; FDFT1; ABCA1; CDK18; NGFR; JUN; CADM3; JAG1; JUND; PLK5; ACE; DMPK; PLK2; RMDN2; NR2F2; L1CAM; EHD1; COL1A1; MOV10; PKIB; FERMT1; RNF225; DCHS2; FXYD3; KITL…	775	13081	22511	1.06362	1	0.86718	0.864277
UP_SEQ_FEATURE	DNA_BIND:Nuclear receptor	6	0.731707	0.0203213	RARG; NR4A3; VDR; PPARG; NR2F2; NR3C1	775	46	22511	3.78867	1	0.86718	0.864277
UP_SEQ_FEATURE	ZN_FING:NR C4-type	6	0.731707	0.0203213	RARG; NR4A3; VDR; PPARG; NR2F2; NR3C1	775	46	22511	3.78867	1	0.86718	0.864277
GOTERM_BP_DIRECT	GO:0042098~T cell proliferation	6	0.731707	0.0839845	EFNB1; CCND3; TGFB1; KITL; IL20RB; CXCR4	712	66	20094	2.56563	1	0.867988	0.851013
GOTERM_BP_DIRECT	GO:0046685~response to arsenic-containing substance	3	0.365854	0.0859167	ALAD; CDKN1A; NR3C1	712	14	20094	6.04755	1	0.869459	0.852455
GOTERM_BP_DIRECT	GO:0060674~placenta blood vessel development	3	0.365854	0.0859167	PRL7D1; SPINT1; NR2F2	712	14	20094	6.04755	1	0.869459	0.852455
GOTERM_BP_DIRECT	GO:0060413~atrial septum morphogenesis	3	0.365854	0.0859167	TGFB2; HEY2; TBX20	712	14	20094	6.04755	1	0.869459	0.852455
GOTERM_BP_DIRECT	GO:1903671~negative regulation of sprouting angiogenesis	3	0.365854	0.0859167	SEMA6A; THBS1; KLF2	712	14	20094	6.04755	1	0.869459	0.852455
GOTERM_BP_DIRECT	GO:0035136~forelimb morphogenesis	3	0.365854	0.0859167	TFAP2A; WNT7A; TBX3	712	14	20094	6.04755	1	0.869459	0.852455
GOTERM_BP_DIRECT	GO:1900025~negative regulation of substrate adhesion-dependent cell spreading	3	0.365854	0.0859167	KANK1; TACSTD2; EFNA5	712	14	20094	6.04755	1	0.869459	0.852455
GOTERM_BP_DIRECT	GO:0031115~negative regulation of microtubule polymerization	3	0.365854	0.0859167	CDH5; SGK1; TUBB4A	712	14	20094	6.04755	1	0.869459	0.852455
GOTERM_BP_DIRECT	GO:0033993~response to lipid	3	0.365854	0.0859167	PPARG; GATA2; ABCG1	712	14	20094	6.04755	1	0.869459	0.852455
GOTERM_MF_DIRECT	GO:0005524~ATP binding	69	8.41463	0.0661143	DDR1; ACVRL1; NRK; MAST1; CGAS; UBE2L6; AACS; IFIH1; STK10; RPS6KA6; TK1; IKBKE; OASL2; EPHA4; PDGFRA; MAP4K2; PRKCH; RIPK4; NME3; TAP1; IRAK3; NME4; ATP11A; SYN1; NAV3; MAPKAPK3; CMPK2; FAM20C; SGK3; SGK1; SLC27A3; CARS2; MET; TRIB2; ABCG1; CDKL1; CSF1R; UBA7; ATP1A3; FIGNL2; FIGN; ATP10A; ADCY7; HSPD1; CARNS1; MAP3K20; PIP5K1B; ABCB1A; ABCB1B; ABCA1; CDK18; KCNJ10; PLK5; KCNJ8; DMPK; ATP8B1; GS…	694	1529	18713	1.21682	1	0.877116	0.853315
GOTERM_BP_DIRECT	GO:0002062~chondrocyte differentiation	6	0.731707	0.0882608	MEF2C; TGFB1; SHOX2; WNT7A; WNT9A; CCN2	712	67	20094	2.52734	1	0.883774	0.86649
GOTERM_BP_DIRECT	GO:0022604~regulation of cell morphogenesis	4	0.487805	0.0884684	CLDN4; RAC3; EFNA5; BCL9L	712	30	20094	3.76292	1	0.883774	0.86649
GOTERM_BP_DIRECT	GO:0044344~cellular response to fibroblast growth factor stimulus	4	0.487805	0.0884684	COL1A1; EGR3; STAR; ZFP36L1	712	30	20094	3.76292	1	0.883774	0.86649
GOTERM_BP_DIRECT	GO:0006826~iron ion transport	4	0.487805	0.0884684	TIMD2; TFRC; SLC40A1; FTHL17A	712	30	20094	3.76292	1	0.883774	0.86649
GOTERM_BP_DIRECT	GO:0051899~membrane depolarization	4	0.487805	0.0884684	SHTN1; JUN; EDN1; CHRNA4	712	30	20094	3.76292	1	0.883774	0.86649
UP_SEQ_FEATURE	DOMAIN:PH	17	2.07317	0.0218592	GRB7; PLEKHG1; CDC42BPG; PLEKHG6; PLCL2; DAPP1; PLEKHA6; IRS3; PLD2; FGD3; FERMT1; ARHGAP42; TEC; RASA4; PSD3; PHLDA3; ARHGEF6	775	265	22511	1.86336	1	0.88601	0.883044
UP_SEQ_FEATURE	DOMAIN:BPTI/Kunitz inhibitor 1	3	0.365854	0.0221023	WFIKKN1; SPINT1; TFPI	775	7	22511	12.4485	1	0.88601	0.883044
UP_SEQ_FEATURE	DOMAIN:BPTI/Kunitz inhibitor 2	3	0.365854	0.0221023	WFIKKN1; SPINT1; TFPI	775	7	22511	12.4485	1	0.88601	0.883044
UP_SEQ_FEATURE	REGION:Coil 1B	7	0.853659	0.0224574	KRT19; KRT18; KRT14; LMNA; KRT8; KRT7; NEFH	775	64	22511	3.17696	1	0.88601	0.883044
GOTERM_BP_DIRECT	GO:0001657~ureteric bud development	5	0.609756	0.0891783	ARG2; VCAN; TGFB1; SDC4; CRLF1	712	48	20094	2.93978	1	0.888582	0.871203
GOTERM_MF_DIRECT	GO:0008134~transcription factor binding	12	1.46341	0.0695416	GCM1; JUN; JUND; MSX2; PPP1R13L; EPAS1; HEY2; TWIST2; ID3; PITX2; MEIS2; TRIB2	694	179	18713	1.80764	1	0.892371	0.868156
GOTERM_MF_DIRECT	GO:0017134~fibroblast growth factor binding	4	0.487805	0.0699547	TGFBR3; ITGB3; FGFBP3; THBS1	694	26	18713	4.1483	1	0.892371	0.868156
GOTERM_MF_DIRECT	GO:0043394~proteoglycan binding	4	0.487805	0.0699547	CTSQ; COMP; COL5A1; CTSJ	694	26	18713	4.1483	1	0.892371	0.868156
GOTERM_MF_DIRECT	GO:0001632~leukotriene B4 receptor activity	2	0.243902	0.0726966	LTB4R2; LTB4R1	694	2	18713	26.964	1	0.893002	0.868769
GOTERM_MF_DIRECT	GO:0004053~arginase activity	2	0.243902	0.0726966	ARG2; ARG1	694	2	18713	26.964	1	0.893002	0.868769
GOTERM_MF_DIRECT	GO:0016813~hydrolase activity; acting on carbon-nitrogen (but not peptide) bonds; in linear amidines	2	0.243902	0.0726966	ARG2; ARG1	694	2	18713	26.964	1	0.893002	0.868769
GOTERM_BP_DIRECT	GO:0051897~positive regulation of protein kinase B signaling	9	1.09756	0.090595	NGFR; TGFB1; CHIL1; NOX4; HPSE; MEIS3; THBS1; TNF; MET	712	130	20094	1.95382	1	0.900389	0.88278
UP_SEQ_FEATURE	DOMAIN:EGF-like 2	8	0.97561	0.0240867	THBD; NOTCH3; PROC; STAB1; SLIT1; LTBP2; THBS1; DLK2	775	83	22511	2.79966	1	0.906818	0.903782
UP_SEQ_FEATURE	DOMAIN:EGF-like	14	1.70732	0.0245259	JAG1; LTBP2; THBS1; DLK2; COMP; THBD; SCUBE3; VCAN; PROC; PLAU; STAB1; SLIT1; ADAM1A; FAT1	775	204	22511	1.99338	1	0.906818	0.903782
UP_SEQ_FEATURE	TRANSMEM:Helical; Name=8	8	0.97561	0.0255263	SLCO4A1; SLCO2A1; SLC1A1; TAP1; SLC6A12; SLC2A5; SLC6A2; WLS	775	84	22511	2.76633	1	0.906818	0.903782
UP_SEQ_FEATURE	DOMAIN:NR LBD	6	0.731707	0.0260098	RARG; NR4A3; VDR; PPARG; NR2F2; NR3C1	775	49	22511	3.55671	1	0.906818	0.903782
UP_SEQ_FEATURE	REPEAT:TNFR-Cys 3	4	0.487805	0.0260206	NGFR; TNFRSF9; FAS; TNFRSF23	775	19	22511	6.11504	1	0.906818	0.903782
UP_SEQ_FEATURE	TRANSMEM:Helical; Name=M2	4	0.487805	0.0260206	SLC34A2; KCNJ10; KCNJ8; KCNJ12	775	19	22511	6.11504	1	0.906818	0.903782
UP_SEQ_FEATURE	TRANSMEM:Helical; Name=M1	4	0.487805	0.0260206	SLC34A2; KCNJ10; KCNJ8; KCNJ12	775	19	22511	6.11504	1	0.906818	0.903782
GOTERM_MF_DIRECT	GO:0008233~peptidase activity	27	3.29268	0.0749803	ABHD5; PRSS22; PRSS23; USP18; CAPN15; KLK7; KLK6; ADAMTS4; ADAMTS15; STAMBPL1; PLAU; CTSJ; CAPN1; RHBDL3; CTSD; TGM2; USP25; ST14; ACE; MME; GGH; PRSS12; PSMB8; PSMB9; PROC; AOPEP; ADAM1A	694	520	18713	1.40005	1	0.909801	0.885113
GOTERM_MF_DIRECT	GO:0004602~glutathione peroxidase activity	4	0.487805	0.0766218	GSTK1; GSTA4; GPX8; LTC4S	694	27	18713	3.99466	1	0.909801	0.885113
GOTERM_MF_DIRECT	GO:0001227~transcriptional repressor activity; RNA polymerase II transcription regulatory region sequence-specific binding	20	2.43902	0.0768073	TFAP2A; BATF3; JUN; MSX2; ESX1; SHOX2; PRDM1; NR3C1; TBX3; ETV6; KLF8; HEY2; PRDM16; PPARG; MKX; MSC; PITX2; ZFP9; ZFP750; MXD4	694	359	18713	1.50217	1	0.909801	0.885113
GOTERM_MF_DIRECT	GO:0051117~ATPase binding	8	0.97561	0.0777264	ABCA1; USP25; FXYD3; ATP6V0A4; ANK2; TCIRG1; SLC26A9; ATP1B1	694	100	18713	2.15712	1	0.909856	0.885166
UP_SEQ_FEATURE	DOMAIN:Ig-like C1-type	5	0.609756	0.0283964	H2-T23; H2-K1; H2-D1; H2-Q10; TAPBP	775	34	22511	4.27154	1	0.917846	0.914774
UP_SEQ_FEATURE	REPEAT:Gelsolin-like 2	3	0.365854	0.0288058	SCIN; GSN; CAPG	775	8	22511	10.8924	1	0.917846	0.914774
UP_SEQ_FEATURE	DOMAIN:Ephrin RBD	3	0.365854	0.0288058	EFNA1; EFNB1; EFNA5	775	8	22511	10.8924	1	0.917846	0.914774
UP_SEQ_FEATURE	REPEAT:Gelsolin-like 3	3	0.365854	0.0288058	SCIN; GSN; CAPG	775	8	22511	10.8924	1	0.917846	0.914774
UP_SEQ_FEATURE	REPEAT:Gelsolin-like 1	3	0.365854	0.0288058	SCIN; GSN; CAPG	775	8	22511	10.8924	1	0.917846	0.914774
UP_SEQ_FEATURE	TRANSMEM:Helical; Name=6	34	4.14634	0.0294344	GLP1R; SLC1A1; GPR85; CXCR4; FZD10; ADRB2; SLC2A5; SLC6A2; ADGRG1; CXCR2; ADGRG6; S1PR1; SLC25A21; SLC25A20; SLC25A23; CCR4; SLC25A24; WLS; UTS2R; PAQR5; HTR1D; SLC6A12; GPR75; TAP1; HTR1B; GPR50; ADRA2B; TSHR; LTB4R2; SLCO4A1; LTB4R1; SLCO2A1; SLC25A10; ADGRL2	775	678	22511	1.45661	1	0.917846	0.914774
UP_SEQ_FEATURE	TRANSMEM:Helical; Name=4	35	4.26829	0.0296092	GLP1R; DERL3; SLC1A1; GPR85; CXCR4; FZD10; ADRB2; SLC2A5; SLC6A2; ADGRG1; CXCR2; ADGRG6; S1PR1; SLC25A21; SLC25A20; SLC25A23; CCR4; SLC25A24; WLS; UTS2R; PAQR5; HTR1D; SLC6A12; GPR75; TAP1; HTR1B; GPR50; ADRA2B; TSHR; LTB4R2; SLCO4A1; LTB4R1; SLCO2A1; SLC25A10; ADGRL2	775	703	22511	1.44612	1	0.917846	0.914774
UP_SEQ_FEATURE	CARBOHYD:N-linked (GlcNAc,,,) (high mannose) asparagine	4	0.487805	0.0298487	ECM1; PLBD1; GGH; CTSD	775	20	22511	5.80929	1	0.917846	0.914774
GOTERM_BP_DIRECT	GO:0008306~associative learning	5	0.609756	0.0945324	GLP1R; BTG2; ADRB2; SHANK2; NRGN	712	49	20094	2.87979	1	0.924144	0.90607
GOTERM_BP_DIRECT	GO:0045787~positive regulation of cell cycle	5	0.609756	0.0945324	TGM1; TGFB2; NR4A3; CALR; TBX3	712	49	20094	2.87979	1	0.924144	0.90607
GOTERM_BP_DIRECT	GO:1900745~positive regulation of p38MAPK cascade	4	0.487805	0.0954923	GADD45B; RELL2; XDH; MET	712	31	20094	3.64154	1	0.924144	0.90607
GOTERM_BP_DIRECT	GO:0043616~keratinocyte proliferation	4	0.487805	0.0954923	FERMT1; CD109; TWIST2; SFN	712	31	20094	3.64154	1	0.924144	0.90607
GOTERM_BP_DIRECT	GO:0051966~regulation of synaptic transmission; glutamatergic	4	0.487805	0.0954923	NLGN3; MEF2C; SERPINE2; DKK1	712	31	20094	3.64154	1	0.924144	0.90607
GOTERM_BP_DIRECT	GO:0010800~positive regulation of peptidyl-threonine phosphorylation	4	0.487805	0.0954923	TGFB1; CHIL1; IRGM1; MET	712	31	20094	3.64154	1	0.924144	0.90607
GOTERM_BP_DIRECT	GO:0035050~embryonic heart tube development	4	0.487805	0.0954923	MEF2C; EDN1; TBX20; TBX3	712	31	20094	3.64154	1	0.924144	0.90607
GOTERM_BP_DIRECT	GO:0032367~intracellular cholesterol transport	3	0.365854	0.0968879	ABCA1; STAR; ABCG1	712	15	20094	5.64438	1	0.924144	0.90607
GOTERM_BP_DIRECT	GO:0010838~positive regulation of keratinocyte proliferation	3	0.365854	0.0968879	TGM1; CDH3; TWIST2	712	15	20094	5.64438	1	0.924144	0.90607
GOTERM_BP_DIRECT	GO:0060389~pathway-restricted SMAD protein phosphorylation	3	0.365854	0.0968879	TGFBR3; TGFB2; TGFB1	712	15	20094	5.64438	1	0.924144	0.90607
GOTERM_BP_DIRECT	GO:2000178~negative regulation of neural precursor cell proliferation	3	0.365854	0.0968879	BTG2; SPINT1; GATA2	712	15	20094	5.64438	1	0.924144	0.90607
GOTERM_BP_DIRECT	GO:0060347~heart trabecula formation	3	0.365854	0.0968879	TGFBR3; ADGRG6; HEY2	712	15	20094	5.64438	1	0.924144	0.90607
GOTERM_BP_DIRECT	GO:0061029~eyelid development in camera-type eye	3	0.365854	0.0968879	TFAP2A; JUN; STRA6	712	15	20094	5.64438	1	0.924144	0.90607
GOTERM_BP_DIRECT	GO:0001775~cell activation	3	0.365854	0.0968879	CD24A; TGFB1; TNF	712	15	20094	5.64438	1	0.924144	0.90607
GOTERM_BP_DIRECT	GO:0042119~neutrophil activation	3	0.365854	0.0968879	ANXA1; IL18RAP; CXCR2	712	15	20094	5.64438	1	0.924144	0.90607
GOTERM_BP_DIRECT	GO:0032755~positive regulation of interleukin-6 production	8	0.97561	0.0989209	IFIH1; NOS2; TNFSF9; IL17D; TNF; TMEM106A; HSPD1; MAPK13	712	111	20094	2.03401	1	0.924144	0.90607
GOTERM_BP_DIRECT	GO:0031424~keratinization	7	0.853659	0.0994701	TGM1; CDH3; KRT8; KRT7; KAZN; SFN; PPL	712	90	20094	2.19504	1	0.924144	0.90607
GOTERM_BP_DIRECT	GO:0019722~calcium-mediated signaling	7	0.853659	0.0994701	CD24A; EDN1; CXCR2; CXCR4; L1CAM; CCR4; TNF	712	90	20094	2.19504	1	0.924144	0.90607
UP_SEQ_FEATURE	REGION:Tail	7	0.853659	0.0311526	KRT18; KRT14; LMNA; KRT8; KRT7; SYNC; NEFH	775	69	22511	2.94674	1	0.935054	0.931924
UP_SEQ_FEATURE	DOMAIN:Ig-like C2-type	9	1.09756	0.0313026	IGSF11; CD274; CEACAM15; WFIKKN1; SEMA3C; PSG22; ESAM; SCN4B; CRLF1	775	107	22511	2.44316	1	0.935054	0.931924
GOTERM_MF_DIRECT	GO:1901612~cardiolipin binding	3	0.365854	0.0815621	MME; ATP8B1; NME4	694	13	18713	6.22246	1	0.943655	0.918048
UP_SEQ_FEATURE	TRANSMEM:Helical; Name=5	34	4.14634	0.0323007	GLP1R; SLC1A1; GPR85; CXCR4; FZD10; ADRB2; SLC2A5; SLC6A2; ADGRG1; CXCR2; ADGRG6; S1PR1; SLC25A21; SLC25A20; SLC25A23; CCR4; SLC25A24; WLS; UTS2R; PAQR5; HTR1D; SLC6A12; GPR75; TAP1; HTR1B; GPR50; ADRA2B; TSHR; LTB4R2; SLCO4A1; LTB4R1; SLCO2A1; SLC25A10; ADGRL2	775	683	22511	1.44594	1	0.951277	0.948092
UP_SEQ_FEATURE	DOMAIN:EGF-like 8; calcium-binding	4	0.487805	0.0339563	SCUBE3; NOTCH3; JAG1; LTBP2	775	21	22511	5.53266	1	0.959355	0.956143
UP_SEQ_FEATURE	DOMAIN:TNFR-Cys	4	0.487805	0.0339563	NGFR; TNFRSF9; FAS; TNFRSF23	775	21	22511	5.53266	1	0.959355	0.956143
UP_SEQ_FEATURE	REGION:Connecting peptide	5	0.609756	0.0341937	H2-T23; PLAU; H2-K1; H2-D1; H2-Q10	775	36	22511	4.03423	1	0.959355	0.956143
UP_SEQ_FEATURE	DOMAIN:Cadherin	9	1.09756	0.0344101	CDH5; CDH3; DCHS2; PCDH10; FAT1; DSG2; CDHR5; DSG3; DSC2	775	109	22511	2.39833	1	0.959355	0.956143
BIOCARTA	m_freePathway:Free Radical Induced Apoptosis	4	0.487805	0.0157105	GSS; GSR; XDH; TNF	94	8	1286	6.84043	0.90402	1	1
BIOCARTA	m_nuclearRsPathway:Nuclear Receptors in Lipid Metabolism and Toxicity	7	0.853659	0.0237266	ABCA1; RARG; VDR; PPARG; ABCB1A; ABCB1B; ABCG1	94	32	1286	2.99269	0.971386	1	1
SMART	SM00389:HOX	19	2.31707	0.0281134	NKX2-9; MSX2; GSX1; CDX1; ESX1; PRRX2; SHOX2; RHOX12; HOXC13; MEIS3; MEIS2; POU2F3; POU3F3; RHOX6; TLX1; ALX1; MKX; PITX2; RHOX9	446	263	10615	1.71942	0.999629	1	1
SMART	SM01391:SM01391	8	0.97561	0.0327983	KRT19; KRT18; KRT14; LMNA; KRT8; KRT7; SYNC; NEFH	446	73	10615	2.60827	0.999903	1	1
BIOCARTA	m_mspPathway:Msp/Ron Receptor Signaling Pathway	3	0.365854	0.0641019	CSF1; CCL2; TNF	94	6	1286	6.84043	0.999945	1	1
SMART	SM00133:S_TK_X	6	0.731707	0.0390397	RPS6KA6; PRKCH; DMPK; CDC42BPG; SGK3; SGK1	446	45	10615	3.17339	0.999984	1	1
SMART	SM00262:GEL	3	0.365854	0.0415165	SCIN; GSN; CAPG	446	8	10615	8.92517	0.999992	1	1
SMART	SM00097:WNT1	4	0.487805	0.0430443	WNT7A; WNT9A; WNT3; WNT4	446	19	10615	5.01062	0.999995	1	1
BIOCARTA	M_il1rPathway:Signal transduction through IL1R	6	0.731707	0.0838997	TGFB2; JUN; TGFB1; IRAK3; MAP3K14; TNF	94	33	1286	2.48743	0.999998	1	1
SMART	SM00399:ZnF_C4	6	0.731707	0.0458323	RARG; NR4A3; VDR; PPARG; NR2F2; NR3C1	446	47	10615	3.03836	0.999998	1	1
SMART	SM00865:SM00865	4	0.487805	0.049114	TUBA1C; TUBB2A; TUBA1A; TUBB4A	446	20	10615	4.76009	0.999999	1	1
SMART	SM00430:HOLI	6	0.731707	0.0532858	RARG; NR4A3; VDR; PPARG; NR2F2; NR3C1	446	49	10615	2.91434	1	1	1
SMART	SM00041:CT	4	0.487805	0.0555768	GREM2; SLIT1; CCN2; NBL1	446	21	10615	4.53342	1	1	1
SMART	SM00060:FN3	12	1.46341	0.0567446	ROBO3; EPHA4; COL12A1; GM20489; FND3C2; LEPR; L1CAM; IL2RG; HCFC2; OSMR; CRLF1; MID2	446	153	10615	1.8667	1	1	1
SMART	SM00233:PH	17	2.07317	0.0682448	GRB7; PLEKHG1; CDC42BPG; PLEKHG6; PLCL2; DAPP1; PLEKHA6; IRS3; PLD2; FGD3; FERMT1; ARHGAP42; TEC; RASA4; PSD3; PHLDA3; ARHGEF6	446	254	10615	1.59294	1	1	1
SMART	SM00208:TNFR	4	0.487805	0.0696371	NGFR; TNFRSF9; FAS; TNFRSF23	446	23	10615	4.13921	1	1	1
SMART	SM00038:COLFI	3	0.365854	0.075091	COL1A1; COL27A1; COL5A1	446	11	10615	6.49103	1	1	1
SMART	SM00220:S_TKc	23	2.80488	0.0778027	ACVRL1; MAP4K2; EPHA4; CDK18; PRKCH; PLK5; DMPK; NRK; PLK2; CDC42BPG; RIPK4; MAST1; MAPK13; STK10; RPS6KA6; MAPKAPK3; MAP3K20; SGK3; SGK1; TRIB2; MAP3K14; IKBKE; CDKL1	446	380	10615	1.44055	1	1	1
SMART	SM01265:SM01265	3	0.365854	0.0876827	MAB21L3; TMEM102; CGAS	446	12	10615	5.95011	1	1	1
SMART	SM00335:ANX	3	0.365854	0.0876827	ANXA1; ANXA2; ANXA8	446	12	10615	5.95011	1	1	1
UP_SEQ_FEATURE	TRANSMEM:Helical; Name=2	35	4.26829	0.0372108	GLP1R; DERL3; GPR85; CXCR4; FZD10; ADRB2; SLC2A5; SLC6A2; ADGRG1; CXCR2; ADGRG6; S1PR1; SLC25A21; SLC25A20; SLC25A23; CCR4; SLC25A24; WLS; UTS2R; PAQR5; HTR1D; SLC6A12; GPR75; TAP1; HTR1B; GPR50; ADRA2B; TSHR; LTB4R2; SLCO4A1; LTB4R1; SCNN1A; SLCO2A1; SLC25A10; ADGRL2	775	717	22511	1.41789	1	1	0.997129
UP_SEQ_FEATURE	DOMAIN:EGF-like 3; calcium-binding	5	0.609756	0.0373311	COMP; THBD; SCUBE3; HMCN2; LTBP2	775	37	22511	3.9252	1	1	0.997129
UP_SEQ_FEATURE	TRANSMEM:Helical; Name=1	35	4.26829	0.0383168	GLP1R; DERL3; GPR85; CXCR4; FZD10; ADRB2; SLC2A5; SLC6A2; ADGRG1; CXCR2; ADGRG6; S1PR1; SLC25A21; SLC25A20; SLC25A23; CCR4; SLC25A24; WLS; UTS2R; PAQR5; HTR1D; SLC6A12; GPR75; TAP1; HTR1B; GPR50; ADRA2B; TSHR; LTB4R2; SLCO4A1; LTB4R1; SCNN1A; SLCO2A1; SLC25A10; ADGRL2	775	718	22511	1.41591	1	1	0.997129
UP_SEQ_FEATURE	DOMAIN:EGF-like 9	4	0.487805	0.0383406	NOTCH3; JAG1; STAB1; SLIT1	775	22	22511	5.28117	1	1	0.997129
UP_SEQ_FEATURE	DOMAIN:Cadherin 4	6	0.731707	0.0402011	CDH5; CDH3; DSG2; CDHR5; DSG3; DSC2	775	55	22511	3.1687	1	1	0.997129
UP_SEQ_FEATURE	TRANSMEM:Helical; Name=3	34	4.14634	0.0427507	GLP1R; DERL3; GPR85; CXCR4; FZD10; ADRB2; SLC2A5; SLC6A2; ADGRG1; CXCR2; ADGRG6; S1PR1; SLC25A21; SLC25A20; SLC25A23; CCR4; SLC25A24; WLS; UTS2R; PAQR5; HTR1D; SLC6A12; GPR75; TAP1; HTR1B; GPR50; ADRA2B; TSHR; LTB4R2; SLCO4A1; LTB4R1; SLCO2A1; SLC25A10; ADGRL2	775	698	22511	1.41487	1	1	0.997129
UP_SEQ_FEATURE	DOMAIN:Cadherin 3	6	0.731707	0.0429441	CDH5; CDH3; DSG2; CDHR5; DSG3; DSC2	775	56	22511	3.11212	1	1	0.997129
UP_SEQ_FEATURE	REPEAT:TNFR-Cys 2	4	0.487805	0.0429981	NGFR; TNFRSF9; FAS; TNFRSF23	775	23	22511	5.05156	1	1	0.997129
UP_SEQ_FEATURE	REPEAT:TNFR-Cys 1	4	0.487805	0.0429981	NGFR; TNFRSF9; FAS; TNFRSF23	775	23	22511	5.05156	1	1	0.997129
UP_SEQ_FEATURE	DOMAIN:EGF-like 5	5	0.609756	0.0440856	THBD; SCUBE3; NOTCH3; STAB1; SLIT1	775	39	22511	3.7239	1	1	0.997129
UP_SEQ_FEATURE	ACT_SITE:4-aspartylphosphate intermediate	5	0.609756	0.0440856	ATP8B1; CTDSPL; ATP1A3; ATP10A; ATP11A	775	39	22511	3.7239	1	1	0.997129
UP_SEQ_FEATURE	DOMAIN:EGF-like 15; calcium-binding	3	0.365854	0.0442415	NOTCH3; JAG1; LTBP2	775	10	22511	8.71394	1	1	0.997129
UP_SEQ_FEATURE	DOMAIN:EGF-like 16; calcium-binding	3	0.365854	0.0442415	NOTCH3; JAG1; LTBP2	775	10	22511	8.71394	1	1	0.997129
UP_SEQ_FEATURE	MOTIF:PDZ-binding	8	0.97561	0.0453506	EFNB1; EPHA4; KCNJ12; ADRB2; FZD10; TSHR; CRB3; AMOT	775	95	22511	2.44602	1	1	0.997129
INTERPRO	IPR003598:Immunoglobulin subtype 2	15	1.82927	0.045856	ROBO3; PDGFRA; CSF1R; CEACAM15; CADM3; WFIKKN1; SEMA3C; PSG22; VTCN1; L1CAM; IGSF11; ADGRF5; HMCN2; CEACAM9; ESAM	735	241	20908	1.77051	1	1	0.993333
INTERPRO	IPR002452:Alpha tubulin	3	0.365854	0.0459423	TUBA1C; GM49450; TUBA1A	735	10	20908	8.53388	1	1	0.993333
INTERPRO	IPR009057:Homeodomain-like	19	2.31707	0.0496402	NKX2-9; MSX2; GSX1; CDX1; ESX1; PRRX2; SHOX2; RHOX12; HOXC13; MEIS3; MEIS2; POU2F3; POU3F3; RHOX6; TLX1; ALX1; MKX; PITX2; RHOX9	735	335	20908	1.61337	1	1	0.993333
INTERPRO	IPR020894:Cadherin conserved site	9	1.09756	0.0496686	CDH5; CDH3; DCHS2; PCDH10; FAT1; DSG2; CDHR5; DSG3; DSC2	735	115	20908	2.22623	1	1	0.993333
INTERPRO	IPR001452:Src homology-3 domain	14	1.70732	0.0502145	MPP1; ARHGEF37; PPL; SH3YL1; SH3RF2; ARHGAP42; TEC; DLG3; PPP1R13L; EPS8L1; SRGAP3; OSTF1; SHANK2; ARHGEF6	735	222	20908	1.79391	1	1	0.993333
INTERPRO	IPR001368:TNFR/NGFR cysteine-rich region	4	0.487805	0.0504377	NGFR; TNFRSF9; FAS; TNFRSF23	735	24	20908	4.74104	1	1	0.993333
UP_SEQ_FEATURE	REGION:Linker 12	6	0.731707	0.0518334	KRT19; KRT18; KRT14; KRT8; KRT7; NEFH	775	59	22511	2.95388	1	1	0.997129
UP_SEQ_FEATURE	DOMAIN:Cadherin 1	6	0.731707	0.0518334	CDH5; CDH3; DSG2; CDHR5; DSG3; DSC2	775	59	22511	2.95388	1	1	0.997129
UP_SEQ_FEATURE	DOMAIN:Cadherin 2	6	0.731707	0.0518334	CDH5; CDH3; DSG2; CDHR5; DSG3; DSC2	775	59	22511	2.95388	1	1	0.997129
INTERPRO	IPR017981:GPCR; family 2-like	6	0.731707	0.0524415	GLP1R; ADGRG1; ADGRG6; ADGRF5; FZD10; ADGRL2	735	58	20908	2.94272	1	1	0.993333
UP_SEQ_FEATURE	DISULFID:Alternate	3	0.365854	0.0528657	ENDOU; SUSD2; TGM2	775	11	22511	7.92176	1	1	0.997129
UP_SEQ_FEATURE	DOMAIN:Fibrillar collagen NC1	3	0.365854	0.0528657	COL1A1; COL27A1; COL5A1	775	11	22511	7.92176	1	1	0.997129
UP_SEQ_FEATURE	ACT_SITE:Nucleophile	19	2.31707	0.0530044	USP25; PMM1; PLA2G4C; LCAT; GGH; USP18; PLA2G7; PSMB8; PSMB9; VNN1; LIPH; ALDH1A2; PADI2; HPSE; RHBDL3; A3GALT2; PLPP1; MGLL; MSRB1	775	344	22511	1.60431	1	1	0.997129
INTERPRO	IPR003597:Immunoglobulin C1-set	9	1.09756	0.053963	H2-T23; H2-K1; H2-Q4; H2-Q2; H2-Q1; H2-D1; H2-Q10; GM8909; TAPBP	735	117	20908	2.18817	1	1	0.993333
INTERPRO	IPR000885:Fibrillar collagen; C-terminal	3	0.365854	0.0548724	COL1A1; COL27A1; COL5A1	735	11	20908	7.75807	1	1	0.993333
INTERPRO	IPR006207:Cystine knot; C-terminal	4	0.487805	0.0558714	GREM2; SLIT1; CCN2; NBL1	735	25	20908	4.5514	1	1	0.993333
UP_SEQ_FEATURE	DOMAIN:CTCK	4	0.487805	0.0585614	GREM2; SLIT1; CCN2; NBL1	775	26	22511	4.46868	1	1	0.997129
UP_SEQ_FEATURE	REPEAT:Annexin 4	3	0.365854	0.0620267	ANXA1; ANXA2; ANXA8	775	12	22511	7.26161	1	1	0.997129
UP_SEQ_FEATURE	REPEAT:Annexin 1	3	0.365854	0.0620267	ANXA1; ANXA2; ANXA8	775	12	22511	7.26161	1	1	0.997129
UP_SEQ_FEATURE	REGION:Linker 2	3	0.365854	0.0620267	LMNA; SYNC; NEFH	775	12	22511	7.26161	1	1	0.997129
UP_SEQ_FEATURE	REPEAT:Annexin 2	3	0.365854	0.0620267	ANXA1; ANXA2; ANXA8	775	12	22511	7.26161	1	1	0.997129
UP_SEQ_FEATURE	REPEAT:Annexin 3	3	0.365854	0.0620267	ANXA1; ANXA2; ANXA8	775	12	22511	7.26161	1	1	0.997129
INTERPRO	IPR011029:Death-like domain	8	0.97561	0.0622003	IFIH1; CARD10; NGFR; FAS; IRAK3; ANK2; CARD14; BIRC3	735	100	20908	2.2757	1	1	0.993333
UP_SEQ_FEATURE	DOMAIN:SH3	13	1.58537	0.0642561	MPP1; ARHGEF37; PPL; SH3YL1; ARHGAP42; TEC; DLG3; PPP1R13L; EPS8L1; SRGAP3; OSTF1; SHANK2; ARHGEF6	775	212	22511	1.78115	1	1	0.997129
INTERPRO	IPR001464:Annexin	3	0.365854	0.0643515	ANXA1; ANXA2; ANXA8	735	12	20908	7.11156	1	1	0.993333
INTERPRO	IPR024810:Mab-21 domain	3	0.365854	0.0643515	MAB21L3; TMEM102; CGAS	735	12	20908	7.11156	1	1	0.993333
INTERPRO	IPR018252:Annexin repeat; conserved site	3	0.365854	0.0643515	ANXA1; ANXA2; ANXA8	735	12	20908	7.11156	1	1	0.993333
INTERPRO	IPR018502:Annexin repeat	3	0.365854	0.0643515	ANXA1; ANXA2; ANXA8	735	12	20908	7.11156	1	1	0.993333
UP_SEQ_FEATURE	MOTIF:Stop-transfer sequence	2	0.243902	0.0675857	MME; TFRC	775	2	22511	29.0465	1	1	0.997129
UP_SEQ_FEATURE	REGION:Actin-severing	2	0.243902	0.0675857	SCIN; GSN	775	2	22511	29.0465	1	1	0.997129
UP_SEQ_FEATURE	REPEAT:Solcar 3	5	0.609756	0.0681573	SLC25A10; SLC25A21; SLC25A20; SLC25A23; SLC25A24	775	45	22511	3.22738	1	1	0.997129
INTERPRO	IPR002126:Cadherin	9	1.09756	0.0682379	CDH5; CDH3; DCHS2; PCDH10; FAT1; DSG2; CDHR5; DSG3; DSC2	735	123	20908	2.08143	1	1	0.993333
INTERPRO	IPR014033:Arginase	2	0.243902	0.0689815	ARG2; ARG1	735	2	20908	28.4463	1	1	0.993333
INTERPRO	IPR020855:Ureohydrolase; manganese-binding site	2	0.243902	0.0689815	ARG2; ARG1	735	2	20908	28.4463	1	1	0.993333
INTERPRO	IPR002101:Myristoylated alanine-rich C-kinase substrate MARCKS	2	0.243902	0.0689815	MARCKSL1; MARCKS	735	2	20908	28.4463	1	1	0.993333
INTERPRO	IPR003981:Leukotriene B4 receptor	2	0.243902	0.0689815	LTB4R2; LTB4R1	735	2	20908	28.4463	1	1	0.993333
UP_SEQ_FEATURE	DOMAIN:BHLH	7	0.853659	0.0692508	EPAS1; HEY2; TFEB; TWIST2; ID3; MSC; MXD4	775	84	22511	2.42054	1	1	0.997129
INTERPRO	IPR011993:Pleckstrin homology-like domain	22	2.68293	0.0718193	GRB7; PLEKHG1; PID1; CDC42BPG; PLEKHG6; PLCL2; TBC1D8; DAPP1; PLEKHA6; IRS3; PLD2; FGD3; FERMT1; ARHGAP42; TEC; RASA4; PSD3; EPS8L1; LDLRAP1; TNS4; PHLDA3; ARHGEF6	735	424	20908	1.47599	1	1	0.993333
UP_SEQ_FEATURE	DOMAIN:SH2	8	0.97561	0.0730353	GRB7; TEC; CISH; CHN2; PIK3R3; DAPP1; GM49337; TNS4	775	106	22511	2.19219	1	1	0.997129
INTERPRO	IPR015919:Cadherin-like	9	1.09756	0.0734654	CDH5; CDH3; DCHS2; PCDH10; FAT1; DSG2; CDHR5; DSG3; DSC2	735	125	20908	2.04813	1	1	0.993333
INTERPRO	IPR022684:Peptidase C2; calpain family	3	0.365854	0.07433	CAPN6; CAPN1; CAPN15	735	13	20908	6.56452	1	1	0.993333
UP_SEQ_FEATURE	DOMAIN:MARVEL	4	0.487805	0.0763863	OCLN; CMTM5; MARVELD3; MAL	775	29	22511	4.00641	1	1	0.997129
INTERPRO	IPR000832:GPCR; family 2; secretin-like	5	0.609756	0.0771785	GLP1R; ADGRG1; ADGRG6; ADGRF5; ADGRL2	735	46	20908	3.09198	1	1	0.993333
UP_SEQ_FEATURE	DOMAIN:ABC transporter	5	0.609756	0.0774197	ABCA1; TAP1; ABCB1A; ABCB1B; ABCG1	775	47	22511	3.09005	1	1	0.997129
INTERPRO	IPR008271:Serine/threonine-protein kinase; active site	18	2.19512	0.0783595	ACVRL1; CDK18; PRKCH; PLK5; DMPK; NRK; PLK2; CDC42BPG; RIPK4; MAST1; STK10; RPS6KA6; MAPKAPK3; MAP3K20; SGK3; SGK1; MAP3K14; CDKL1	735	332	20908	1.54227	1	1	0.993333
UP_SEQ_FEATURE	TRANSMEM:Helical; Name=7	29	3.53659	0.0788833	GLP1R; SLC1A1; GPR85; CXCR4; FZD10; ADRB2; SLC2A5; SLC6A2; ADGRG1; CXCR2; ADGRG6; S1PR1; CCR4; WLS; UTS2R; PAQR5; HTR1D; SLC6A12; GPR75; TAP1; HTR1B; GPR50; ADRA2B; TSHR; LTB4R2; SLCO4A1; LTB4R1; SLCO2A1; ADGRL2	775	612	22511	1.37638	1	1	0.997129
UP_SEQ_FEATURE	SITE:Cleavage	7	0.853659	0.0791231	IFIH1; MEF2C; RIPK4; ADGRG6; ADGRF5; MET; ADGRL2	775	87	22511	2.33707	1	1	0.997129
UP_SEQ_FEATURE	METAL:Magnesium	12	1.46341	0.0808992	UGP2; HENMT1; ATP8B1; GSS; CTDSPL; TAP1; ATP1A3; ATP10A; ATP11A; GNAI1; FDFT1; LHPP	775	198	22511	1.76039	1	1	0.997129
UP_SEQ_FEATURE	DOMAIN:EGF-like 11; calcium-binding	3	0.365854	0.0817742	NOTCH3; JAG1; LTBP2	775	14	22511	6.22424	1	1	0.997129
UP_SEQ_FEATURE	DOMAIN:Septin-type G	3	0.365854	0.0817742	SEPTIN5; SEPTIN4; GM49601	775	14	22511	6.22424	1	1	0.997129
UP_SEQ_FEATURE	DOMAIN:Gelsolin-like	3	0.365854	0.0817742	SCIN; GSN; CAPG	775	14	22511	6.22424	1	1	0.997129
UP_SEQ_FEATURE	DOMAIN:Calpain catalytic	3	0.365854	0.0817742	CAPN6; CAPN1; CAPN15	775	14	22511	6.22424	1	1	0.997129
UP_SEQ_FEATURE	SITE:Role in the control of polyamine-mediated channel gating and in the blocking by intracellular magnesium	3	0.365854	0.0817742	KCNJ10; KCNJ8; KCNJ12	775	14	22511	6.22424	1	1	0.997129
UP_SEQ_FEATURE	DOMAIN:IRK_C	3	0.365854	0.0817742	KCNJ10; KCNJ8; KCNJ12	775	14	22511	6.22424	1	1	0.997129
UP_SEQ_FEATURE	REPEAT:Solcar 2	5	0.609756	0.0822749	SLC25A10; SLC25A21; SLC25A20; SLC25A23; SLC25A24	775	48	22511	3.02567	1	1	0.997129
UP_SEQ_FEATURE	REPEAT:Solcar 1	5	0.609756	0.0822749	SLC25A10; SLC25A21; SLC25A20; SLC25A23; SLC25A24	775	48	22511	3.02567	1	1	0.997129
INTERPRO	IPR000980:SH2 domain	8	0.97561	0.0826721	GRB7; TEC; CISH; CHN2; PIK3R3; DAPP1; GM49337; TNS4	735	107	20908	2.12682	1	1	0.993333
UP_SEQ_FEATURE	DOMAIN:Fibronectin type-III 2	9	1.09756	0.0827228	ROBO3; EPHA4; COL12A1; LEPR; L1CAM; HCFC2; OSMR; CRLF1; IL13RA1	775	131	22511	1.99556	1	1	0.997129
UP_SEQ_FEATURE	DOMAIN:Fibronectin type-III 1	9	1.09756	0.0827228	ROBO3; EPHA4; COL12A1; LEPR; L1CAM; HCFC2; OSMR; CRLF1; IL13RA1	775	131	22511	1.99556	1	1	0.997129
UP_SEQ_FEATURE	TRANSMEM:Helical; Name=10	6	0.731707	0.0844426	SLCO4A1; SLCO2A1; TAP1; SLC6A12; SLC2A5; SLC6A2	775	68	22511	2.56292	1	1	0.997129
INTERPRO	IPR001300:Peptidase C2; calpain; catalytic domain	3	0.365854	0.0847614	CAPN6; CAPN1; CAPN15	735	14	20908	6.09563	1	1	0.993333
INTERPRO	IPR003191:Guanylate-binding protein; C-terminal	3	0.365854	0.0847614	GBP2B; GBP2; GBP3	735	14	20908	6.09563	1	1	0.993333
INTERPRO	IPR016491:Septin	3	0.365854	0.0847614	SEPTIN5; SEPTIN4; GM49601	735	14	20908	6.09563	1	1	0.993333
INTERPRO	IPR007123:Gelsolin domain	3	0.365854	0.0847614	SCIN; GSN; CAPG	735	14	20908	6.09563	1	1	0.993333
INTERPRO	IPR008253:Marvel	4	0.487805	0.0868802	OCLN; CMTM5; MARVELD3; MAL	735	30	20908	3.79283	1	1	0.993333
INTERPRO	IPR017871:ABC transporter; conserved site	5	0.609756	0.0872375	ABCA1; TAP1; ABCB1A; ABCB1B; ABCG1	735	48	20908	2.96315	1	1	0.993333
UP_SEQ_FEATURE	DOMAIN:G_PROTEIN_RECEP_F2_4	5	0.609756	0.0872763	GLP1R; ADGRG6; ADGRF5; FZD10; ADGRL2	775	49	22511	2.96392	1	1	0.997129
UP_SEQ_FEATURE	DOMAIN:MAGE	4	0.487805	0.0894326	MAGEA9; MAGEH1; MAGED2; MAGEC2	775	31	22511	3.74793	1	1	0.997129
UP_SEQ_FEATURE	DOMAIN:EGF-like 12; calcium-binding	3	0.365854	0.0922742	NOTCH3; JAG1; LTBP2	775	15	22511	5.80929	1	1	0.997129
UP_SEQ_FEATURE	DOMAIN:IRK	3	0.365854	0.0922742	KCNJ10; KCNJ8; KCNJ12	775	15	22511	5.80929	1	1	0.997129
UP_SEQ_FEATURE	DOMAIN:CNH	3	0.365854	0.0922742	MAP4K2; NRK; CDC42BPG	775	15	22511	5.80929	1	1	0.997129
UP_SEQ_FEATURE	BINDING:ATP; via amide nitrogen and carbonyl oxygen	3	0.365854	0.0922742	FIGN; ASS1; HSPD1	775	15	22511	5.80929	1	1	0.997129
UP_SEQ_FEATURE	DOMAIN:Collagen-like 4	3	0.365854	0.0922742	COL18A1; COL27A1; COL12A1	775	15	22511	5.80929	1	1	0.997129
UP_SEQ_FEATURE	INTRAMEM:Helical; Pore-forming; Name=H5	3	0.365854	0.0922742	KCNJ10; KCNJ8; KCNJ12	775	15	22511	5.80929	1	1	0.997129
GOTERM_MF_DIRECT	GO:0005080~protein kinase C binding	6	0.731707	0.0925979	MARCKS; SDC4; ITGB3; PKP2; HSPB1; PLD2	694	65	18713	2.48898	1	1	0.973843
GOTERM_MF_DIRECT	GO:0044548~S100 protein binding	3	0.365854	0.0928953	ANXA2; S100A6; S100A11	694	14	18713	5.778	1	1	0.973843
GOTERM_MF_DIRECT	GO:0008191~metalloendopeptidase inhibitor activity	3	0.365854	0.0928953	LXN; WFIKKN1; TIMP3	694	14	18713	5.778	1	1	0.973843
GOTERM_MF_DIRECT	GO:0050700~CARD domain binding	3	0.365854	0.0928953	CARD10; IRGM1; CARD14	694	14	18713	5.778	1	1	0.973843
INTERPRO	IPR017983:GPCR; family 2; secretin-like; conserved site	4	0.487805	0.0937955	GLP1R; ADGRG6; ADGRF5; ADGRL2	735	31	20908	3.67048	1	1	0.993333
INTERPRO	IPR015894:Guanylate-binding protein; N-terminal	3	0.365854	0.0956017	GBP2B; GBP2; GBP3	735	15	20908	5.68925	1	1	0.993333
INTERPRO	IPR006539:Phospholipid-transporting P-type ATPase; subfamily IV	3	0.365854	0.0956017	ATP8B1; ATP10A; ATP11A	735	15	20908	5.68925	1	1	0.993333
INTERPRO	IPR013518:Potassium channel; inwardly rectifying; Kir; cytoplasmic	3	0.365854	0.0956017	KCNJ10; KCNJ8; KCNJ12	735	15	20908	5.68925	1	1	0.993333
INTERPRO	IPR016449:Potassium channel; inwardly rectifying; Kir	3	0.365854	0.0956017	KCNJ10; KCNJ8; KCNJ12	735	15	20908	5.68925	1	1	0.993333
INTERPRO	IPR001180:Citron-like	3	0.365854	0.0956017	MAP4K2; NRK; CDC42BPG	735	15	20908	5.68925	1	1	0.993333
UP_SEQ_FEATURE	DOMAIN:CDI	2	0.243902	0.0996479	CDKN1C; CDKN1A	775	3	22511	19.3643	1	1	0.997129
UP_SEQ_FEATURE	CROSSLNK:Isoglutamyl lysine isopeptide (Gln-Lys) (interchain with K-?)	2	0.243902	0.0996479	ANXA1; TGM2	775	3	22511	19.3643	1	1	0.997129
UP_SEQ_FEATURE	REGION:Interaction with PPIB	2	0.243902	0.0996479	CALR; CLGN	775	3	22511	19.3643	1	1	0.997129
UP_SEQ_FEATURE	REGION:Polyphosphoinositide binding	2	0.243902	0.0996479	SCIN; GSN	775	3	22511	19.3643	1	1	0.997129
