# Supplementary material for: The GPI-anchor biosynthesis pathway is critical for syncytiotrophoblast differentiation and placental development
Source: Cell Mol Life Sci. 2024 May 31;81(1):246. doi: 10.1007/s00018-024-05284-2 (PMC11143174; doi:10.1007/s00018-024-05284-2)
Supplement: Supplementary file 9 — Supplementary file9 (XLSX 80 KB) [file 18_2024_5284_MOESM9_ESM.xlsx]

## Sheet: Upreg_downreg_GPI gene signatur
314 genes commonly deregulated in Pigl KO and Pigf KO mTSCs
Soat2
Slc7a11
Fut1
Gm13073
Gm37691
Gm9936
Ddr2
Odf3b
Gm15850
C78283
Aim2
Chac1
Trib3
Angptl6
P2rx3
Gm11714
Dleu7
Avil
Cd177
Dagla
Ddit3
Nupr1
Mettl7b
1500002C15Rik
Platr16
Nos3
Aldh1l2
Slc1a4
Iho1
Gm47863
Atf5
Slc6a9
Sema3g
Vldlr
Zfp268
Pck2
Crhbp
Cdh22
Jdp2
Gm43890
Lrrc8d
Adgra2
Cacna1i
Gm9917
Rnf125
Niban1
Gpt2
Mei4
Rps6ka2
Plcl1
Spry4
Ptgis
Mef2b
Prex2
Slc7a1
Nars
Mmp28
Pax6
Cd38
Asns
Cep83os
Mthfd2
Psph
Arhgef40
Cyp26a1
Hrk
Fam167a
Fn1
Cdr2l
Stc2
1700016H13Rik
Aldh18a1
Gdf15
Ttc39b
Prrg1
2410006H16Rik
Plxnd1
Gm4419
Slc7a7
Rhbdd1
Otub2
Armcx4
Ppp3cc
Scara3
Vegfa
Rin2
Pycr1
Psat1
Egr1
Nmnat2
Herpud1
Arhgap31
Aff1
Cth
Bcat1
Sars
Itga1
Gm13261
Tspyl4
Coa8
Iah1
Gch1
Phf10
Nim1k
Maml1
Cryzl1
2810002D19Rik
Tsc22d3
D430041D05Rik
Ctsa
Cplx2
Map1b
Gadd45a
Cdh15
Sft2d2
Lars
Chn1
Gars
Atf6
Glipr2
Hhipl1
Dennd4a
Arl14ep
Wars
Adam23
Atf4
Dus4l
Lck
Slc3a2
Plcb4
Lpar1
Slc25a33
Rbp4
Smim19
Rnf144a
Tubb3
Chchd10
Ahi1
Slc7a5
Tlcd5
Hax1
Phgdh
Sos2
Slc1a5
Ppp1r13l
Srcin1
4833438C02Rik
Gm16136
Gss
Mast1
Pwwp3b
Kazn
Mapkapk3
Birc3
Ano8
Tmem102
Fzd10
Btg2
Sgk1
Atp11a
Map3k14
Dusp9
H2-Q2
Gm11110
Rab3d
Psmb9
Dlk2
Parp12
Esrp2
Ppl
Cpt1a
St14
Tnfsf9
Lrrc8e
Tap1
Cdc42bpg
Rac3
Mxd4
Cited1
Tmem150a
Batf3
Elf3
Rasgrp2
Galnt6
Plekhg1
Slc25a20
Pkp3
Mab21l3
Rflnb
Syt8
Pid1
Efna1
Hspa1b
Tdrp
Tbc1d8
Dpf3
Atp6v0a4
Bcl9l
Henmt1
Shox2
Pdgfb
Efnb1
Tmem53
Zfp36l1
Gm37795
Hspa1a
Crip1
Trp53i11
Tmem116
Septin4
Gadd45b
Camsap3
Abcg1
Mfsd12
Ociad2
Fam20c
Chrna4
Sowahb
Cadm3
Klf2
Plk2
1110002J07Rik
Serpine2
Uba7
Shtn1
Dcxr
Slc52a3
Crb3
1810019D21Rik
Pmp22
Csf1
Serpini1
2510009E07Rik
Tnni2
Crybg1
Adrb2
Ltc4s
Lypd6
Tec
Ddit4l
Fam81a
Sec14l5
Mme
Marveld3
Mtus1
Psmb8
Podn
Epn3
Tubb4a
Notch3
Bex4
Wnt4
Tbx20
Wnt3
Dlgap3
Ltb4r2
Rnf43
Prr5l
Col18a1
Ocln
1700007K13Rik
Vgll3
Fbp2
Padi2
Spin2c
Scube3
Acp7
Zfyve28
Hmgcll1
Eps8l1
Slc5a5
Col1a1
Bc1
Ccn2
Rnf144b
Tbx3
Tacstd2
Gm14137
Rhpn2
Nipal2
Mcc
Il17d
Upk2
Shisal1
Sync
Nipal4
AA986860
Gsta4
Capsl
Klk7
Zfp750
Svop
Prdm1
Gast
Rab32
Upk1a
Scn4b
Gm13648
Cryab
Slc34a2
Ceacam9
Elmod1
Gm29695
Notum
Thbs1
Gm32585
Fas
Vnn1
Ccl2
Card14
Prdm16
Dkk1
Gcm1
Sh3rf2

## Sheet: Upreg._Pigl and Pigf KO
144 common genes between "upregulated in Pigl KO" and "upregulated in Pigf KO"
Soat2
Slc7a11
Fut1
Gm13073
Gm37691
Gm9936
Ddr2
Odf3b
Gm15850
C78283
Aim2
Chac1
Trib3
Angptl6
P2rx3
Gm11714
Dleu7
Avil
Cd177
Dagla
Ddit3
Nupr1
Mettl7b
1500002C15Rik
Platr16
Nos3
Aldh1l2
Slc1a4
Iho1
Gm47863
Atf5
Slc6a9
Sema3g
Vldlr
Zfp268
Pck2
Crhbp
Cdh22
Jdp2
Gm43890
Lrrc8d
Adgra2
Cacna1i
Gm9917
Rnf125
Niban1
Gpt2
Mei4
Rps6ka2
Plcl1
Spry4
Ptgis
Mef2b
Prex2
Slc7a1
Nars
Mmp28
Pax6
Cd38
Asns
Cep83os
Mthfd2
Psph
Arhgef40
Cyp26a1
Hrk
Fam167a
Fn1
Cdr2l
Stc2
1700016H13Rik
Aldh18a1
Gdf15
Ttc39b
Prrg1
2410006H16Rik
Plxnd1
Gm4419
Slc7a7
Rhbdd1
Otub2
Armcx4
Ppp3cc
Scara3
Vegfa
Rin2
Pycr1
Psat1
Egr1
Nmnat2
Herpud1
Arhgap31
Aff1
Cth
Bcat1
Sars
Itga1
Gm13261
Tspyl4
Coa8
Iah1
Gch1
Phf10
Nim1k
Maml1
Cryzl1
2810002D19Rik
Tsc22d3
D430041D05Rik
Ctsa
Cplx2
Map1b
Gadd45a
Cdh15
Sft2d2
Lars
Chn1
Gars
Atf6
Glipr2
Hhipl1
Dennd4a
Arl14ep
Wars
Adam23
Atf4
Dus4l
Lck
Slc3a2
Plcb4
Lpar1
Slc25a33
Rbp4
Smim19
Rnf144a
Tubb3
Chchd10
Ahi1
Slc7a5
Tlcd5
Hax1
Phgdh
Sos2
Slc1a5

## Sheet: DAVID_Upreg._Pigl and Pigf KO
Category	Term	Count	%	PValue	Genes	List Total	Pop Hits	Pop Total	Fold Enrichment	Bonferroni	Benjamini	FDR
UP_KW_BIOLOGICAL_PROCESS	KW-0028~Amino-acid biosynthesis	8	5.6338	6.43015e-10	PSAT1; CTH; PYCR1; ASNS; PHGDH; ALDH18A1; BCAT1; PSPH	83	26	10832	40.1557	3.92239e-08	3.92239e-08	3.79379e-08
GOTERM_BP_DIRECT	GO:0008652~cellular amino acid biosynthetic process	8	5.6338	6.87675e-11	PSAT1; CTH; PYCR1; ASNS; PHGDH; ALDH18A1; BCAT1; PSPH	115	25	20119	55.9833	7.98391e-08	7.98391e-08	7.91514e-08
KEGG_PATHWAY	mmu01230:Biosynthesis of amino acids	9	6.33803	1.65775e-07	PSAT1; GPT2; CTH; PYCR1; ASNS; PHGDH; ALDH18A1; BCAT1; PSPH	72	79	9011	14.2579	3.29887e-05	3.29892e-05	3.1663e-05
UP_KW_BIOLOGICAL_PROCESS	KW-0029~Amino-acid transport	7	4.92958	2.70282e-06	SLC7A5; SLC7A7; SLC6A9; SLC3A2; SLC1A5; SLC7A11; SLC7A1	83	53	10832	17.2366	0.000164859	8.24361e-05	7.97333e-05
GOTERM_BP_DIRECT	GO:0006865~amino acid transport	7	4.92958	1.13116e-06	SLC7A5; SLC7A7; SLC6A9; SLC3A2; SLC1A5; SLC7A11; SLC7A1	115	60	20119	20.4106	0.00131241	0.000656636	0.00065098
UP_KW_BIOLOGICAL_PROCESS	KW-0718~Serine biosynthesis	3	2.11268	0.000169005	PSAT1; PHGDH; PSPH	83	3	10832	130.506	0.0102572	0.00343643	0.00332376
UP_KW_LIGAND	KW-0521~NADP	8	5.6338	0.000213841	NOS3; MTHFD2; CRYZL1; PYCR1; CD38; ALDH18A1; ALDH1L2	47	180	6618	6.25816	0.00405518	0.00406299	0.00406299
SMART	SM00338:BRLZ	5	3.52113	0.000156345	DDIT3; ATF5; ATF6; JDP2; ATF4	56	53	10617	17.8858	0.0110399	0.0111005	0.0111005
GOTERM_MF_DIRECT	GO:0015179~L-amino acid transmembrane transporter activity	5	3.52113	3.70622e-05	SLC7A5; SLC7A7; SLC1A4; SLC1A5; SLC7A11	115	31	18600	26.087	0.0119	0.0119711	0.011897
GOTERM_MF_DIRECT	GO:0003824~catalytic activity	11	7.74648	0.000118726	GCH1; MTHFD2; PSAT1; GPT2; CTH; HHIPL1; SLC3A2; NMNAT2; ALDH18A1; BCAT1; ALDH1L2	115	381	18600	4.66963	0.0376248	0.0191743	0.0190556
GOTERM_MF_DIRECT	GO:0015175~neutral amino acid transmembrane transporter activity	4	2.8169	0.000275162	SLC7A5; SLC3A2; SLC1A4; SLC1A5	115	21	18600	30.8075	0.0850534	0.0296258	0.0294423
INTERPRO	IPR002293:Amino acid/polyamine transporter I	4	2.8169	0.00010746	SLC7A5; SLC7A7; SLC7A11; SLC7A1	124	16	20758	41.8508	0.0360861	0.0367513	0.0367513
UP_SEQ_FEATURE	DOMAIN:BZIP	5	3.52113	9.55327e-05	DDIT3; ATF5; ATF6; JDP2; ATF4	125	43	22269	20.7153	0.0418061	0.0400649	0.0400649
UP_SEQ_FEATURE	DOMAIN:bZIP	5	3.52113	0.000233521	DDIT3; ATF5; ATF6; JDP2; ATF4	125	54	22269	16.4956	0.0991314	0.0400649	0.0400649
UP_SEQ_FEATURE	REGION:Basic motif	5	3.52113	0.000268892	DDIT3; ATF5; ATF6; JDP2; ATF4	125	56	22269	15.9064	0.113266	0.0400649	0.0400649
GOTERM_BP_DIRECT	GO:0043525~positive regulation of neuron apoptotic process	6	4.22535	0.000122266	HRK; EGR1; DDIT3; ITGA1; NUPR1; ATF4	115	85	20119	12.3493	0.132344	0.0415289	0.0411712
GOTERM_BP_DIRECT	GO:0034976~response to endoplasmic reticulum stress	6	4.22535	0.000160181	NIBAN1; STC2; DDIT3; TRIB3; HERPUD1; ATF4	115	90	20119	11.6632	0.169714	0.0415289	0.0411712
GOTERM_BP_DIRECT	GO:0006564~L-serine biosynthetic process	3	2.11268	0.000189546	PSAT1; PHGDH; PSPH	115	4	20119	131.211	0.197548	0.0415289	0.0411712
GOTERM_BP_DIRECT	GO:0030968~endoplasmic reticulum unfolded protein response	5	3.52113	0.00021462	STC2; DDIT3; ATF6; HERPUD1; ATF4	115	52	20119	16.8219	0.220576	0.0415289	0.0411712
UP_SEQ_FEATURE	REGION:Leucine-zipper	6	4.22535	0.000446518	TSC22D3; DDIT3; ATF5; ATF6; JDP2; ATF4	125	114	22269	9.37642	0.180973	0.0498984	0.0498984
UP_KW_BIOLOGICAL_PROCESS	KW-0834~Unfolded protein response	4	2.8169	0.00362327	DDIT3; CHAC1; ATF6; HERPUD1	83	41	10832	12.7323	0.198621	0.0552548	0.0534432
GOTERM_BP_DIRECT	GO:0009612~response to mechanical stimulus	5	3.52113	0.000349981	P2RX3; LCK; MAP1B; ASNS; PSPH	115	59	20119	14.8261	0.333956	0.0580468	0.0575469
INTERPRO	IPR004827:Basic-leucine zipper domain	5	3.52113	0.000339788	DDIT3; ATF5; ATF6; JDP2; ATF4	124	56	20758	14.9467	0.109727	0.0581037	0.0581037
UP_KW_LIGAND	KW-0663~Pyridoxal phosphate	4	2.8169	0.00742544	PSAT1; GPT2; CTH; BCAT1	47	58	6618	9.71093	0.13204	0.0632988	0.0632988
UP_KW_LIGAND	KW-0288~FMN	3	2.11268	0.00999454	NOS3; DUS4L	47	22	6618	19.2012	0.173745	0.0632988	0.0632988
GOTERM_BP_DIRECT	GO:0003333~amino acid transmembrane transport	4	2.8169	0.000523473	SLC7A5; SLC7A7; SLC1A5; SLC7A11	115	28	20119	24.9925	0.455513	0.075969	0.0753147
UP_KW_MOLECULAR_FUNCTION	KW-0030~Aminoacyl-tRNA synthetase	4	2.8169	0.00217469	NARS; LARS; SARS; GARS	81	39	12037	15.2415	0.103138	0.108735	0.108735
GOTERM_BP_DIRECT	GO:0006418~tRNA aminoacylation for protein translation	4	2.8169	0.000932841	NARS; LARS; SARS; GARS	115	34	20119	20.5821	0.661602	0.120336	0.1193
GOTERM_BP_DIRECT	GO:0015820~leucine transport	3	2.11268	0.00139029	SLC7A5; SLC7A7; SLC3A2	115	10	20119	52.4843	0.801158	0.147306	0.146037
GOTERM_BP_DIRECT	GO:0043542~endothelial cell migration	4	2.8169	0.00139567	PLXND1; ADGRA2; NOS3; VEGFA	115	39	20119	17.9434	0.802398	0.147306	0.146037
GOTERM_BP_DIRECT	GO:1990440~positive regulation of transcription from RNA polymerase II promoter in response to endoplasmic reticulum stress	3	2.11268	0.00169295	DDIT3; ATF6; ATF4	115	11	20119	47.713	0.86015	0.154653	0.153321
GOTERM_BP_DIRECT	GO:0070059~intrinsic apoptotic signaling pathway in response to endoplasmic reticulum stress	4	2.8169	0.00173169	DDIT3; TRIB3; CHAC1; ATF4	115	42	20119	16.6617	0.86631	0.154653	0.153321
GOTERM_MF_DIRECT	GO:0004812~aminoacyl-tRNA ligase activity	4	2.8169	0.00201746	NARS; LARS; SARS; GARS	115	41	18600	15.7794	0.479153	0.16291	0.161901
GOTERM_BP_DIRECT	GO:0015824~proline transport	3	2.11268	0.00202403	SLC7A5; SLC3A2; SLC1A4	115	12	20119	43.737	0.904849	0.16785	0.166405
UP_KW_MOLECULAR_FUNCTION	KW-0032~Aminotransferase	3	2.11268	0.00693214	PSAT1; GPT2; BCAT1	81	19	12037	23.4639	0.29377	0.173304	0.173304
GOTERM_MF_DIRECT	GO:0043522~leucine zipper domain binding	3	2.11268	0.00277909	DDIT3; JDP2; ATF4	115	13	18600	37.3244	0.592981	0.179529	0.178417
GOTERM_MF_DIRECT	GO:0005515~protein binding	48	33.8028	0.00340222	DAGLA; IHO1; PLXND1; AVIL; MEI4; LPAR1; SLC3A2; VLDLR; SLC7A1; HERPUD1; PPP3CC; TUBB3; RPS6KA2; STC2; CHN1; ADAM23; CTSA; PHF10; NOS3; GADD45A; RHBDD1; TSC22D3; SPRY4; ITGA1; FN1; CHCHD10; PAX6; VEGFA; AHI1; ARHGAP31; RBP4; AIM2; HAX1; PLCB4; LCK; DDIT3; MAP1B; CTH; GARS; TRIB3; CDH15; NUPR1; ATF5; ATF6; SOS2; JDP2; ATF4	115	5394	18600	1.43928	0.667392	0.183153	0.182019
GOTERM_BP_DIRECT	GO:0043267~negative regulation of potassium ion transport	3	2.11268	0.0023832	PLCB4; NOS3; ATF4	115	13	20119	40.3726	0.93735	0.18446	0.182871
GOTERM_CC_DIRECT	GO:0009925~basal plasma membrane	5	3.52113	0.000995394	SLC7A5; SLC6A9; SLC3A2; SLC1A5; SLC7A1	120	78	21095	11.2687	0.184666	0.204056	0.202065
UP_KW_MOLECULAR_FUNCTION	KW-0436~Ligase	5	3.52113	0.0133652	NARS; LARS; SARS; ASNS; GARS	81	138	12037	5.38424	0.489706	0.222754	0.222754
UP_KW_BIOLOGICAL_PROCESS	KW-0037~Angiogenesis	5	3.52113	0.0200493	PLXND1; ADGRA2; ANGPTL6; FN1; VEGFA	83	137	10832	4.76299	0.709292	0.244602	0.236582
GOTERM_BP_DIRECT	GO:0043066~negative regulation of apoptotic process	11	7.74648	0.00430492	AHI1; HAX1; RHBDD1; CTH; FN1; ASNS; CD38; NUPR1; ATF5; VEGFA; DDR2	115	660	20119	2.9158	0.993321	0.28115	0.278729
GOTERM_BP_DIRECT	GO:0045599~negative regulation of fat cell differentiation	4	2.8169	0.00435892	DDIT3; TRIB3; JDP2; VEGFA	115	58	20119	12.0654	0.993729	0.28115	0.278729
GOTERM_BP_DIRECT	GO:0006986~response to unfolded protein	4	2.8169	0.00435892	DDIT3; CHAC1; ATF6; HERPUD1	115	58	20119	12.0654	0.993729	0.28115	0.278729
KEGG_PATHWAY	mmu00260:Glycine; serine and threonine metabolism	4	2.8169	0.00375876	PSAT1; CTH; PHGDH; PSPH	72	40	9011	12.5153	0.527351	0.28747	0.275913
KEGG_PATHWAY	mmu05417:Lipid and atherosclerosis	7	4.92958	0.0069373	PPP3CC; PLCB4; NOS3; DDIT3; VLDLR; ATF6; ATF4	72	216	9011	4.05588	0.74976	0.28747	0.275913
KEGG_PATHWAY	mmu04933:AGE-RAGE signaling pathway in diabetic complications	5	3.52113	0.00813784	EGR1; PLCB4; NOS3; FN1; VEGFA	72	101	9011	6.19568	0.803296	0.28747	0.275913
KEGG_PATHWAY	mmu04010:MAPK signaling pathway	8	5.6338	0.00817951	CACNA1I; PPP3CC; GADD45A; RPS6KA2; DDIT3; SOS2; VEGFA; ATF4	72	294	9011	3.40552	0.804934	0.28747	0.275913
KEGG_PATHWAY	mmu00270:Cysteine and methionine metabolism	4	2.8169	0.00872463	PSAT1; CTH; PHGDH; BCAT1	72	54	9011	9.27058	0.825149	0.28747	0.275913
KEGG_PATHWAY	mmu04020:Calcium signaling pathway	7	4.92958	0.0113484	CACNA1I; PPP3CC; PLCB4; P2RX3; NOS3; CD38; VEGFA	72	240	9011	3.65029	0.896817	0.28747	0.275913
KEGG_PATHWAY	mmu04022:cGMP-PKG signaling pathway	6	4.22535	0.0115566	PPP3CC; MEF2B; PLCB4; NOS3; ATF4	72	173	9011	4.34056	0.901051	0.28747	0.275913
UP_KW_BIOLOGICAL_PROCESS	KW-0641~Proline biosynthesis	2	1.40845	0.0299426	PYCR1; ALDH18A1	83	4	10832	65.253	0.843454	0.304417	0.294436
KEGG_PATHWAY	mmu00970:Aminoacyl-tRNA biosynthesis	4	2.8169	0.0150536	NARS; LARS; SARS; GARS	72	66	9011	7.58502	0.951122	0.311867	0.29933
KEGG_PATHWAY	mmu04720:Long-term potentiation	4	2.8169	0.0156717	PPP3CC; PLCB4; RPS6KA2; ATF4	72	67	9011	7.47181	0.956863	0.311867	0.29933
KEGG_PATHWAY	mmu04926:Relaxin signaling pathway	5	3.52113	0.0186285	PLCB4; NOS3; SOS2; VEGFA; ATF4	72	129	9011	4.85088	0.976294	0.322447	0.309484
KEGG_PATHWAY	mmu04151:PI3K-Akt signaling pathway	8	5.6338	0.0224435	NOS3; ITGA1; LPAR1; FN1; SOS2; VEGFA; PCK2; ATF4	72	359	9011	2.78892	0.98908	0.322447	0.309484
KEGG_PATHWAY	mmu04371:Apelin signaling pathway	5	3.52113	0.0226809	EGR1; MEF2B; PLCB4; NOS3	72	137	9011	4.56762	0.989595	0.322447	0.309484
KEGG_PATHWAY	mmu01100:Metabolic pathways	21	14.7887	0.0226847	PTGIS; GCH1; NOS3; GPT2; PYCR1; ASNS; NMNAT2; FUT1; ALDH1L2; CYP26A1; PLCB4; MTHFD2; PSAT1; CTH; CD38; PHGDH; ALDH18A1; CHAC1; BCAT1; PSPH; PCK2	72	1621	9011	1.62135	0.989603	0.322447	0.309484
GOTERM_CC_DIRECT	GO:0043196~varicosity	3	2.11268	0.00315804	CRHBP; DAGLA; MAP1B	120	15	21095	35.1583	0.47713	0.323699	0.320541
GOTERM_BP_DIRECT	GO:0010595~positive regulation of endothelial cell migration	4	2.8169	0.00549631	ADGRA2; FUT1; RIN2; VEGFA	115	63	20119	11.1078	0.998336	0.328387	0.325558
GOTERM_BP_DIRECT	GO:0015804~neutral amino acid transport	3	2.11268	0.00565697	SLC7A5; SLC3A2; SLC1A5	115	20	20119	26.2422	0.998621	0.328387	0.325558
UP_KW_BIOLOGICAL_PROCESS	KW-0443~Lipid metabolism	11	7.74648	0.0391874	CYP26A1; DAGLA; IAH1; PTGIS; PLCB4; SOAT2; CTH; VLDLR; BCAT1; FUT1; TTC39B	83	704	10832	2.03916	0.912711	0.34149	0.330294
GOTERM_BP_DIRECT	GO:0042462~eye photoreceptor cell development	3	2.11268	0.00622941	AHI1; PAX6; VEGFA	115	21	20119	24.9925	0.999293	0.344397	0.341431
GOTERM_BP_DIRECT	GO:0043065~positive regulation of apoptotic process	8	5.6338	0.0068133	HRK; GADD45A; NOS3; RPS6KA2; DDIT3; LPAR1; NUPR1; ATF6	115	390	20119	3.58867	0.999643	0.359557	0.35646
GOTERM_CC_DIRECT	GO:0090575~RNA polymerase II transcription factor complex	5	3.52113	0.00704177	DDIT3; ATF5; ATF6; JDP2; ATF4	120	134	21095	6.55939	0.765117	0.3844	0.38065
GOTERM_CC_DIRECT	GO:0005739~mitochondrion	20	14.0845	0.010339	CTSA; HRK; NOS3; RHBDD1; GPT2; PYCR1; SARS; CHCHD10; ALDH1L2; NARS; AIM2; PPP3CC; HAX1; MTHFD2; GARS; ALDH18A1; BCAT1; COA8; SLC25A33; PCK2	120	1907	21095	1.84365	0.881224	0.3844	0.38065
GOTERM_CC_DIRECT	GO:1990184~amino acid transport complex	2	1.40845	0.0112507	SLC7A5; SLC3A2	120	2	21095	175.792	0.901675	0.3844	0.38065
GOTERM_CC_DIRECT	GO:1990617~CHOP-ATF4 complex	2	1.40845	0.0112507	DDIT3; ATF4	120	2	21095	175.792	0.901675	0.3844	0.38065
KEGG_PATHWAY	mmu04540:Gap junction	4	2.8169	0.0301306	PLCB4; TUBB3; LPAR1; SOS2	72	86	9011	5.82106	0.99773	0.393493	0.377674
KEGG_PATHWAY	mmu01240:Biosynthesis of cofactors	5	3.52113	0.0316376	GCH1; MTHFD2; PSAT1; NMNAT2; BCAT1	72	152	9011	4.11687	0.998335	0.393493	0.377674
KEGG_PATHWAY	mmu04912:GnRH signaling pathway	4	2.8169	0.0338321	EGR1; PLCB4; SOS2; ATF4	72	90	9011	5.56235	0.99894	0.396035	0.380114
GOTERM_BP_DIRECT	GO:0006629~lipid metabolic process	11	7.74648	0.00824589	CYP26A1; DAGLA; IAH1; PTGIS; SOAT2; PLCL1; CTH; VLDLR; BCAT1; FUT1; TTC39B	115	726	20119	2.65072	0.999933	0.416238	0.412653
GOTERM_MF_DIRECT	GO:0008483~transaminase activity	3	2.11268	0.00941114	PSAT1; GPT2; BCAT1	115	24	18600	20.2174	0.952839	0.427201	0.424556
GOTERM_MF_DIRECT	GO:0016874~ligase activity	5	3.52113	0.0105808	NARS; LARS; SARS; ASNS; GARS	115	139	18600	5.81795	0.967801	0.427201	0.424556
UP_KW_DOMAIN	KW-1133~Transmembrane helix	41	28.8732	0.0237203	HRK; OTUB2; DAGLA; PLXND1; LPAR1; SLC1A4; SLC3A2; SLC7A11; VLDLR; SLC1A5; FUT1; SLC7A1; AFF1; HERPUD1; PREX2; ADGRA2; CDH22; PRRG1; ADAM23; CD38; LRRC8D; CD177; SCARA3; PTGIS; RHBDD1; ITGA1; SMIM19; D430041D05RIK; PAX6; RNF144A; SLC7A5; SLC7A7; SLC6A9; P2RX3; SOAT2; CDH15; SFT2D2; ATF6; SLC25A33; DDR2; TLCD5	82	5644	14855	1.316	0.366261	0.450686	0.450686
UP_KW_DOMAIN	KW-0812~Transmembrane	42	29.5775	0.0506468	HRK; OTUB2; DAGLA; PLXND1; LPAR1; SLC1A4; SLC3A2; SLC7A11; VLDLR; SLC1A5; FUT1; SLC7A1; AFF1; HERPUD1; PREX2; CACNA1I; ADGRA2; CDH22; PRRG1; ADAM23; CD38; LRRC8D; CD177; SCARA3; PTGIS; RHBDD1; ITGA1; SMIM19; D430041D05RIK; PAX6; RNF144A; SLC7A5; SLC7A7; SLC6A9; P2RX3; SOAT2; CDH15; SFT2D2; ATF6; SLC25A33; DDR2; TLCD5	82	6094	14855	1.24855	0.627498	0.481145	0.481145
GOTERM_CC_DIRECT	GO:1990037~Lewy body core	2	1.40845	0.0168289	HERPUD1; ATF4	120	3	21095	117.194	0.969171	0.492848	0.488039
GOTERM_BP_DIRECT	GO:0015828~tyrosine transport	2	1.40845	0.0113007	SLC7A5; SLC3A2	115	2	20119	174.948	0.999998	0.506552	0.502189
GOTERM_BP_DIRECT	GO:0031930~mitochondria-nucleus signaling pathway	2	1.40845	0.0113007	CHCHD10; SLC25A33	115	2	20119	174.948	0.999998	0.506552	0.502189
GOTERM_BP_DIRECT	GO:0014068~positive regulation of phosphatidylinositol 3-kinase signaling	4	2.8169	0.011344	HAX1; FN1; VEGFA; DDR2	115	82	20119	8.53404	0.999998	0.506552	0.502189
KEGG_PATHWAY	mmu04925:Aldosterone synthesis and secretion	4	2.8169	0.0462834	CACNA1I; DAGLA; PLCB4; ATF4	72	102	9011	4.90795	0.99992	0.508512	0.488069
KEGG_PATHWAY	mmu04922:Glucagon signaling pathway	4	2.8169	0.0485514	PPP3CC; PLCB4; PCK2; ATF4	72	104	9011	4.81357	0.99995	0.508512	0.488069
INTERPRO	IPR006195:Aminoacyl-tRNA synthetase; class II	3	2.11268	0.00446856	NARS; SARS; GARS	124	17	20758	29.5417	0.783826	0.509416	0.509416
GOTERM_BP_DIRECT	GO:0009636~response to toxic substance	4	2.8169	0.0124985	ASNS; NUPR1; SLC7A11; ATF4	115	85	20119	8.23284	1	0.537435	0.532806
KEGG_PATHWAY	mmu04931:Insulin resistance	4	2.8169	0.0556771	NOS3; RPS6KA2; TRIB3; PCK2	72	110	9011	4.55101	0.999989	0.553987	0.531716
GOTERM_MF_DIRECT	GO:0001228~transcriptional activator activity; RNA polymerase II transcription regulatory region sequence-specific binding	9	6.33803	0.0171797	EGR1; MEF2B; ZFP268; DDIT3; PAX6; ATF5; ATF6; ATF4	115	535	18600	2.72085	0.996292	0.562488	0.559006
GOTERM_MF_DIRECT	GO:0003700~transcription factor activity; sequence-specific DNA binding	10	7.04225	0.0188347	EGR1; MEF2B; DDIT3; PAX6; ATF5; ATF6; JDP2; AFF1; ATF4	115	652	18600	2.48066	0.997849	0.562488	0.559006
GOTERM_MF_DIRECT	GO:0042802~identical protein binding	21	14.7887	0.019156	IAH1; GCH1; FN1; PYCR1; ASNS; VEGFA; AHI1; AIM2; P2RX3; PSAT1; LCK; DDIT3; CTH; CD38; GARS; ALDH18A1; CDR2L; BCAT1; ATF6; PSPH; ATF4	115	2004	18600	1.69487	0.998065	0.562488	0.559006
GOTERM_CC_DIRECT	GO:0016323~basolateral plasma membrane	6	4.22535	0.0225371	SLC7A5; SLC7A7; SLC6A9; CD38; SLC3A2; SLC7A1	120	284	21095	3.71391	0.990655	0.575663	0.570046
GOTERM_CC_DIRECT	GO:0005667~transcription factor complex	6	4.22535	0.0280376	HAX1; MEF2B; PAX6; ATF5; ATF4	120	301	21095	3.50415	0.997061	0.575663	0.570046
GOTERM_CC_DIRECT	GO:0030027~lamellipodium	5	3.52113	0.0280811	ARHGAP31; HAX1; PLXND1; TUBB3; AVIL	120	203	21095	4.32984	0.997088	0.575663	0.570046
GOTERM_BP_DIRECT	GO:0007399~nervous system development	8	5.6338	0.0138894	PHF10; MAP1B; AVIL; CHN1; FN1; CHAC1; CPLX2; VEGFA	115	448	20119	3.12407	1	0.575914	0.570953
GOTERM_BP_DIRECT	GO:1903801~L-leucine import into cell	2	1.40845	0.0169036	SLC7A5; SLC3A2	115	3	20119	116.632	1	0.577207	0.572235
GOTERM_BP_DIRECT	GO:1902024~L-histidine transport	2	1.40845	0.0169036	SLC7A5; SLC3A2	115	3	20119	116.632	1	0.577207	0.572235
GOTERM_BP_DIRECT	GO:0098713~leucine import across plasma membrane	2	1.40845	0.0169036	SLC7A5; SLC3A2	115	3	20119	116.632	1	0.577207	0.572235
GOTERM_BP_DIRECT	GO:0015821~methionine transport	2	1.40845	0.0169036	SLC7A5; SLC3A2	115	3	20119	116.632	1	0.577207	0.572235
GOTERM_BP_DIRECT	GO:0015829~valine transport	2	1.40845	0.0169036	SLC7A5; SLC3A2	115	3	20119	116.632	1	0.577207	0.572235
GOTERM_BP_DIRECT	GO:0015823~phenylalanine transport	2	1.40845	0.0169036	SLC7A5; SLC3A2	115	3	20119	116.632	1	0.577207	0.572235
GOTERM_MF_DIRECT	GO:0015173~aromatic amino acid transmembrane transporter activity	2	1.40845	0.0242936	SLC7A5; SLC3A2	115	4	18600	80.8696	0.999645	0.602255	0.598526
GOTERM_MF_DIRECT	GO:0004517~nitric-oxide synthase activity	2	1.40845	0.0242936	NOS3	115	4	18600	80.8696	0.999645	0.602255	0.598526
GOTERM_MF_DIRECT	GO:0000976~transcription regulatory region sequence-specific DNA binding	6	4.22535	0.0261039	EGR1; DDIT3; PAX6; ATF5; ATF6; ATF4	115	272	18600	3.56777	0.999805	0.602255	0.598526
GOTERM_MF_DIRECT	GO:0020037~heme binding	5	3.52113	0.0285693	CYP26A1; PTGIS; NOS3; STC2	115	188	18600	4.30157	0.999914	0.615193	0.611384
GOTERM_BP_DIRECT	GO:2001244~positive regulation of intrinsic apoptotic signaling pathway	3	2.11268	0.0195908	LCK; DDIT3; NUPR1	115	38	20119	13.8117	1	0.629197	0.623778
GOTERM_BP_DIRECT	GO:0009058~biosynthetic process	3	2.11268	0.0195908	GPT2; NMNAT2; ALDH1L2	115	38	20119	13.8117	1	0.629197	0.623778
GOTERM_BP_DIRECT	GO:0098742~cell-cell adhesion via plasma-membrane adhesion molecules	3	2.11268	0.0205743	CDH22; CDH15; CD177	115	39	20119	13.4575	1	0.629197	0.623778
GOTERM_BP_DIRECT	GO:0022008~neurogenesis	4	2.8169	0.0213361	DAGLA; LPAR1; PHGDH; CHAC1	115	104	20119	6.72876	1	0.629197	0.623778
GOTERM_BP_DIRECT	GO:1904273~L-alanine import across plasma membrane	2	1.40845	0.0224749	SLC3A2; SLC1A4	115	4	20119	87.4739	1	0.629197	0.623778
GOTERM_BP_DIRECT	GO:0070887~cellular response to chemical stimulus	2	1.40845	0.0224749	NOS3	115	4	20119	87.4739	1	0.629197	0.623778
GOTERM_BP_DIRECT	GO:0015818~isoleucine transport	2	1.40845	0.0224749	SLC7A5; SLC3A2	115	4	20119	87.4739	1	0.629197	0.623778
GOTERM_BP_DIRECT	GO:0010628~positive regulation of gene expression	9	6.33803	0.0227617	EGR1; AHI1; LCK; NOS3; RPS6KA2; FN1; PAX6; VEGFA; ATF4	115	610	20119	2.5812	1	0.629197	0.623778
KEGG_PATHWAY	mmu00330:Arginine and proline metabolism	3	2.11268	0.0673886	NOS3; PYCR1; ALDH18A1	72	54	9011	6.95293	0.999999	0.632775	0.607337
KEGG_PATHWAY	mmu01200:Carbon metabolism	4	2.8169	0.069955	PSAT1; GPT2; PHGDH; PSPH	72	121	9011	4.13728	0.999999	0.632775	0.607337
UP_KW_BIOLOGICAL_PROCESS	KW-0648~Protein biosynthesis	4	2.8169	0.0839427	NARS; LARS; SARS; GARS	83	136	10832	3.83841	0.995244	0.640063	0.619078
GOTERM_BP_DIRECT	GO:0001525~angiogenesis	6	4.22535	0.0244386	PLXND1; ADGRA2; ANGPTL6; NOS3; FN1; VEGFA	115	289	20119	3.63213	1	0.659842	0.654158
KEGG_PATHWAY	mmu04370:VEGF signaling pathway	3	2.11268	0.076314	PPP3CC; NOS3; VEGFA	72	58	9011	6.47342	1	0.660282	0.633738
GOTERM_MF_DIRECT	GO:0015174~basic amino acid transmembrane transporter activity	2	1.40845	0.0362201	SLC7A7; SLC7A1	115	6	18600	53.913	0.999993	0.68355	0.679317
GOTERM_MF_DIRECT	GO:0015194~L-serine transmembrane transporter activity	2	1.40845	0.0362201	SLC1A4; SLC1A5	115	6	18600	53.913	0.999993	0.68355	0.679317
GOTERM_MF_DIRECT	GO:0016491~oxidoreductase activity	9	6.33803	0.0380925	CYP26A1; MTHFD2; NOS3; CRYZL1; PYCR1; PHGDH; ALDH18A1; DUS4L; ALDH1L2	115	624	18600	2.33278	0.999996	0.68355	0.679317
UP_KW_MOLECULAR_FUNCTION	KW-0560~Oxidoreductase	9	6.33803	0.0564645	CYP26A1; MTHFD2; NOS3; CRYZL1; PYCR1; PHGDH; ALDH18A1; DUS4L; ALDH1L2	81	628	12037	2.12969	0.94531	0.705807	0.705807
GOTERM_BP_DIRECT	GO:0006561~proline biosynthetic process	2	1.40845	0.0280149	PYCR1; ALDH18A1	115	5	20119	69.9791	1	0.707072	0.700982
GOTERM_BP_DIRECT	GO:0015827~tryptophan transport	2	1.40845	0.0280149	SLC7A5; SLC3A2	115	5	20119	69.9791	1	0.707072	0.700982
GOTERM_BP_DIRECT	GO:0015825~L-serine transport	2	1.40845	0.0280149	SLC1A4; SLC1A5	115	5	20119	69.9791	1	0.707072	0.700982
GOTERM_MF_DIRECT	GO:0015190~L-leucine transmembrane transporter activity	2	1.40845	0.042129	SLC7A5; SLC3A2	115	7	18600	46.2112	0.999999	0.716194	0.711759
GOTERM_MF_DIRECT	GO:0030170~pyridoxal phosphate binding	3	2.11268	0.044797	PSAT1; GPT2; CTH	115	55	18600	8.82213	1	0.723472	0.718993
GOTERM_BP_DIRECT	GO:0001666~response to hypoxia	5	3.52113	0.0293427	EGR1; PTGIS; P2RX3; CD38; VEGFA	115	205	20119	4.26702	1	0.724827	0.718584
KEGG_PATHWAY	mmu04915:Estrogen signaling pathway	4	2.8169	0.0887357	PLCB4; NOS3; SOS2; ATF4	72	134	9011	3.7359	1	0.730707	0.701332
KEGG_PATHWAY	mmu04210:Apoptosis	4	2.8169	0.0917974	HRK; GADD45A; DDIT3; ATF4	72	136	9011	3.68096	1	0.730707	0.701332
GOTERM_BP_DIRECT	GO:0006094~gluconeogenesis	3	2.11268	0.0303069	RBP4; PCK2; ATF4	115	48	20119	10.9342	1	0.733049	0.726735
UP_KW_MOLECULAR_FUNCTION	KW-0010~Activator	9	6.33803	0.0767443	EGR1; MEF2B; MAML1; DDIT3; NUPR1; ATF5; ATF6; ATF4	81	671	12037	1.99321	0.981546	0.741248	0.741248
UP_KW_MOLECULAR_FUNCTION	KW-0344~Guanine-nucleotide releasing factor	4	2.8169	0.0997057	PREX2; DENND4A; ARHGEF40; SOS2	81	167	12037	3.5594	0.994761	0.741248	0.741248
GOTERM_BP_DIRECT	GO:1904906~positive regulation of endothelial cell-matrix adhesion via fibronectin	2	1.40845	0.0335238	FUT1; RIN2	115	6	20119	58.3159	1	0.76316	0.756587
GOTERM_BP_DIRECT	GO:0042138~meiotic DNA double-strand break formation	2	1.40845	0.0335238	IHO1; MEI4	115	6	20119	58.3159	1	0.76316	0.756587
GOTERM_BP_DIRECT	GO:0055129~L-proline biosynthetic process	2	1.40845	0.0335238	PYCR1; ALDH18A1	115	6	20119	58.3159	1	0.76316	0.756587
GOTERM_BP_DIRECT	GO:0071456~cellular response to hypoxia	4	2.8169	0.0342082	PTGIS; STC2; VLDLR; VEGFA	115	125	20119	5.59833	1	0.763764	0.757185
GOTERM_BP_DIRECT	GO:0048477~oogenesis	3	2.11268	0.0351117	IHO1; NOS3; MEI4	115	52	20119	10.0931	1	0.769144	0.762519
UP_KW_PTM	KW-0519~Myristate	5	3.52113	0.0411315	NIBAN1; RNF125; LCK; GLIPR2; NOS3	93	183	12967	3.80957	0.530471	0.781499	0.781499
GOTERM_BP_DIRECT	GO:0008285~negative regulation of cell proliferation	7	4.92958	0.0364316	NOS3; RPS6KA2; CTH; ITGA1; PAX6; NUPR1; ATF5	115	432	20119	2.8348	1	0.783278	0.776532
GOTERM_MF_DIRECT	GO:0005085~guanyl-nucleotide exchange factor activity	5	3.52113	0.0510941	PREX2; DENND4A; ARHGEF40; SOS2; RIN2	115	227	18600	3.56254	1	0.785876	0.78101
UP_SEQ_FEATURE	COMPBIAS:Basic and acidic residues	43	30.2817	0.00881556	IHO1; PLXND1; MAML1; SLC3A2; CPLX2; AFF1; HERPUD1; NARS; CACNA1I; STC2; LRRC8D; 1500002C15RIK; ARHGEF40; COA8; NIBAN1; ARL14EP; PHF10; NOS3; DENND4A; PLCL1; SARS; D430041D05RIK; PAX6; VEGFA; AHI1; SLC7A5; ARMCX4; ARHGAP31; AIM2; HAX1; PLCB4; SOAT2; DDIT3; MAP1B; TRIB3; CDR2L; ATF5; ATF6; RIN2; SOS2; TSPYL4; JDP2; ATF4	125	5366	22269	1.42761	0.980899	0.788111	0.788111
GOTERM_MF_DIRECT	GO:0015180~L-alanine transmembrane transporter activity	2	1.40845	0.0596413	SLC3A2; SLC1A4	115	10	18600	32.3478	1	0.793388	0.788475
GOTERM_MF_DIRECT	GO:0015172~acidic amino acid transmembrane transporter activity	2	1.40845	0.0596413	SLC1A4; SLC1A5	115	10	18600	32.3478	1	0.793388	0.788475
GOTERM_MF_DIRECT	GO:0008140~cAMP response element binding protein binding	2	1.40845	0.0596413	DDIT3; ATF4	115	10	18600	32.3478	1	0.793388	0.788475
GOTERM_MF_DIRECT	GO:0045296~cadherin binding	3	2.11268	0.0653139	NOS3; CDH22; CDH15	115	68	18600	7.13555	1	0.793388	0.788475
GOTERM_MF_DIRECT	GO:0015183~L-aspartate transmembrane transporter activity	2	1.40845	0.0654079	SLC1A4; SLC1A5	115	11	18600	29.4071	1	0.793388	0.788475
GOTERM_MF_DIRECT	GO:0005096~GTPase activator activity	5	3.52113	0.0663203	PREX2; ARHGAP31; LARS; CHN1; RIN2	115	248	18600	3.26087	1	0.793388	0.788475
GOTERM_BP_DIRECT	GO:1901216~positive regulation of neuron death	3	2.11268	0.0388954	EGR1; DDIT3; DDR2	115	55	20119	9.54261	1	0.794405	0.787563
GOTERM_BP_DIRECT	GO:0051209~release of sequestered calcium ion into cytosol	3	2.11268	0.0388954	PLCB4; LCK; DDIT3	115	55	20119	9.54261	1	0.794405	0.787563
GOTERM_BP_DIRECT	GO:0006563~L-serine metabolic process	2	1.40845	0.0390018	PHGDH; PSPH	115	7	20119	49.9851	1	0.794405	0.787563
UP_SEQ_FEATURE	ACT_SITE:Proton donor	6	4.22535	0.0107706	PPP3CC; IAH1; PHGDH; DUS4L; ALDH1L2; PSPH	125	238	22269	4.49123	0.992097	0.80241	0.80241
GOTERM_BP_DIRECT	GO:0007405~neuroblast proliferation	3	2.11268	0.0401897	DAGLA; PAX6; VEGFA	115	56	20119	9.3722	1	0.804488	0.797558
GOTERM_CC_DIRECT	GO:0016324~apical plasma membrane	7	4.92958	0.0434824	SLC7A5; HAX1; SLC6A9; FN1; SLC3A2; SLC7A1; DDR2	120	453	21095	2.71643	0.99989	0.810353	0.802448
GOTERM_BP_DIRECT	GO:0042311~vasodilation	3	2.11268	0.0415003	GCH1; ITGA1; VEGFA	115	57	20119	9.20778	1	0.816641	0.809607
GOTERM_BP_DIRECT	GO:0006835~dicarboxylic acid transport	2	1.40845	0.044449	SLC1A4; SLC1A5	115	8	20119	43.737	1	0.845988	0.838701
GOTERM_BP_DIRECT	GO:0009266~response to temperature stimulus	2	1.40845	0.044449	P2RX3; ALDH18A1	115	8	20119	43.737	1	0.845988	0.838701
GOTERM_MF_DIRECT	GO:0016829~lyase activity	4	2.8169	0.0754106	PTGIS; CTH; CHAC1; PCK2	115	160	18600	4.04348	1	0.869915	0.864529
INTERPRO	IPR004760:L-type amino acid transporter	2	1.40845	0.017672	SLC7A5; SLC7A11	124	3	20758	111.602	0.997752	0.882351	0.882351
INTERPRO	IPR015422:Pyridoxal phosphate-dependent transferase; major region; subdomain 2	3	2.11268	0.0213048	PSAT1; GPT2; CTH	124	38	20758	13.216	0.999367	0.882351	0.882351
INTERPRO	IPR012144:Nitric-oxide synthase; metazoa	2	1.40845	0.0234936	NOS3	124	4	20758	83.7016	0.999706	0.882351	0.882351
INTERPRO	IPR004030:Nitric oxide synthase; oxygenase domain	2	1.40845	0.0234936	NOS3	124	4	20758	83.7016	0.999706	0.882351	0.882351
INTERPRO	IPR015421:Pyridoxal phosphate-dependent transferase; major region; subdomain 1	3	2.11268	0.0256967	PSAT1; GPT2; CTH	124	42	20758	11.9574	0.999864	0.882351	0.882351
INTERPRO	IPR015424:Pyridoxal phosphate-dependent transferase	3	2.11268	0.0280186	PSAT1; GPT2; CTH	124	44	20758	11.4139	0.99994	0.882351	0.882351
INTERPRO	IPR014729:Rossmann-like alpha/beta/alpha sandwich fold	3	2.11268	0.0280186	LARS; ASNS; NMNAT2	124	44	20758	11.4139	0.99994	0.882351	0.882351
INTERPRO	IPR002100:Transcription factor; MADS-box	2	1.40845	0.0350342	MEF2B	124	6	20758	55.8011	0.999995	0.882351	0.882351
INTERPRO	IPR003097:FAD-binding; type 1	2	1.40845	0.0407537	NOS3	124	7	20758	47.8295	0.999999	0.882351	0.882351
INTERPRO	IPR018107:Sodium:dicarboxylate symporter; conserved site	2	1.40845	0.0407537	SLC1A4; SLC1A5	124	7	20758	47.8295	0.999999	0.882351	0.882351
INTERPRO	IPR023173:NADPH-cytochrome p450 reductase; FAD-binding; alpha-helical domain-3	2	1.40845	0.0407537	NOS3	124	7	20758	47.8295	0.999999	0.882351	0.882351
INTERPRO	IPR001991:Sodium:dicarboxylate symporter	2	1.40845	0.0407537	SLC1A4; SLC1A5	124	7	20758	47.8295	0.999999	0.882351	0.882351
INTERPRO	IPR002314:Aminoacyl-tRNA synthetase; class II (G/ H/ P/ S); conserved domain	2	1.40845	0.0464395	SARS; GARS	124	8	20758	41.8508	1	0.882351	0.882351
INTERPRO	IPR008254:Flavodoxin/nitric oxide synthase	2	1.40845	0.0464395	NOS3	124	8	20758	41.8508	1	0.882351	0.882351
INTERPRO	IPR001094:Flavodoxin	2	1.40845	0.0464395	NOS3	124	8	20758	41.8508	1	0.882351	0.882351
GOTERM_BP_DIRECT	GO:0045944~positive regulation of transcription from RNA polymerase II promoter	13	9.15493	0.0483319	AHI1; EGR1; MEF2B; HAX1; PHF10; MAML1; DDIT3; PAX6; ATF5; ATF6; VEGFA; ATF4	115	1240	20119	1.83413	1	0.890676	0.883004
GOTERM_BP_DIRECT	GO:0010942~positive regulation of cell death	3	2.11268	0.0496908	EGR1; LPAR1; PAX6	115	63	20119	8.33085	1	0.890676	0.883004
GOTERM_BP_DIRECT	GO:0009743~response to carbohydrate	2	1.40845	0.0498656	P2RX3; MAP1B	115	9	20119	38.8773	1	0.890676	0.883004
GOTERM_BP_DIRECT	GO:0015807~L-amino acid transport	2	1.40845	0.0498656	SLC7A5; SLC7A1	115	9	20119	38.8773	1	0.890676	0.883004
UP_KW_CELLULAR_COMPONENT	KW-0966~Cell projection	13	9.15493	0.0429397	DAGLA; PLXND1; AVIL; SPRY4; SLC7A11; NMNAT2; CPLX2; AHI1; ARHGAP31; ADGRA2; TUBB3; MAP1B; GARS	107	1165	17881	1.86477	0.694254	0.898822	0.898822
UP_KW_CELLULAR_COMPONENT	KW-0496~Mitochondrion	13	9.15493	0.0665794	HRK; RHBDD1; PYCR1; ALDH1L2; ARMCX4; PPP3CC; HAX1; MTHFD2; GARS; ALDH18A1; COA8; SLC25A33; PCK2	107	1251	17881	1.73658	0.844371	0.898822	0.898822
GOTERM_MF_DIRECT	GO:0050660~flavin adenine dinucleotide binding	3	2.11268	0.0810088	NOS3; DUS4L	115	77	18600	6.30152	1	0.902271	0.896684
GOTERM_MF_DIRECT	GO:1990841~promoter-specific chromatin binding	3	2.11268	0.0846414	EGR1; GADD45A; ATF4	115	79	18600	6.14199	1	0.911306	0.905663
GOTERM_MF_DIRECT	GO:0003690~double-stranded DNA binding	4	2.8169	0.0902991	EGR1; AIM2; PAX6; JDP2	115	173	18600	3.73963	1	0.917312	0.911632
GOTERM_MF_DIRECT	GO:0046982~protein heterodimerization activity	6	4.22535	0.0919045	GADD45A; DDIT3; ATF6; SOS2; JDP2; ATF4	115	390	18600	2.48829	1	0.917312	0.911632
GOTERM_MF_DIRECT	GO:0010181~FMN binding	2	1.40845	0.0937192	NOS3	115	16	18600	20.2174	1	0.917312	0.911632
GOTERM_BP_DIRECT	GO:0032526~response to retinoic acid	3	2.11268	0.0525406	CYP26A1; RBP4; CD38	115	65	20119	8.07452	1	0.924238	0.916277
GOTERM_MF_DIRECT	GO:0046983~protein dimerization activity	4	2.8169	0.0975551	NARS; MEF2B; GARS	115	179	18600	3.61428	1	0.926774	0.921035
GOTERM_CC_DIRECT	GO:0030139~endocytic vesicle	3	2.11268	0.0594573	LCK; LPAR1; RIN2	120	70	21095	7.53393	0.999997	0.936163	0.92703
GOTERM_CC_DIRECT	GO:0030424~axon	7	4.92958	0.0685582	P2RX3; PLXND1; TUBB3; MAP1B; AVIL; GARS; NMNAT2	120	509	21095	2.41757	1	0.936163	0.92703
GOTERM_CC_DIRECT	GO:0005912~adherens junction	4	2.8169	0.0696845	AHI1; CDH22; CDH15; VEGFA	120	168	21095	4.18552	1	0.936163	0.92703
GOTERM_CC_DIRECT	GO:0044322~endoplasmic reticulum quality control compartment	2	1.40845	0.0813821	RHBDD1; HERPUD1	120	15	21095	23.4389	1	0.936163	0.92703
GOTERM_CC_DIRECT	GO:0042734~presynaptic membrane	4	2.8169	0.0850167	P2RX3; SLC6A9; ADAM23; LPAR1	120	183	21095	3.84244	1	0.936163	0.92703
GOTERM_CC_DIRECT	GO:0042995~cell projection	12	8.4507	0.0853802	AHI1; ARHGAP31; DAGLA; PLXND1; ADGRA2; TUBB3; MAP1B; AVIL; SPRY4; GARS; NMNAT2; CPLX2	120	1225	21095	1.72204	1	0.936163	0.92703
GOTERM_CC_DIRECT	GO:0005737~cytoplasm	51	35.9155	0.0854003	AVIL; ALDH1L2; NARS; PPP3CC; TUBB3; RPS6KA2; MMP28; CHAC1; ARHGEF40; PSPH; PTGIS; TSC22D3; SARS; PAX6; RNF144A; SLC7A5; AIM2; HAX1; PLCB4; LCK; DDIT3; MAP1B; GARS; NUPR1; BCAT1; ATF5; RIN2; ATF6; ATF4; ZFP268; LPAR1; SLC3A2; CPLX2; LARS; LRRC8D; NIBAN1; ARL14EP; EGR1; GCH1; GADD45A; NOS3; GDF15; PLCL1; SPRY4; NMNAT2; VEGFA; AHI1; PSAT1; CTH; ALDH18A1	120	7504	21095	1.19475	1	0.936163	0.92703
GOTERM_CC_DIRECT	GO:0030141~secretory granule	4	2.8169	0.0970942	CRHBP; ANGPTL6; GARS; VEGFA	120	194	21095	3.62457	1	0.936163	0.92703
GOTERM_BP_DIRECT	GO:0021517~ventral spinal cord development	2	1.40845	0.0552517	PAX6; VLDLR	115	10	20119	34.9896	1	0.957421	0.949175
UP_SEQ_FEATURE	LIPID:N-myristoyl glycine	5	3.52113	0.0169912	NIBAN1; RNF125; LCK; GLIPR2; NOS3	125	176	22269	5.06114	0.999529	1	1
UP_SEQ_FEATURE	TOPO_DOM:Extracellular	22	15.493	0.0255764	SCARA3; DAGLA; PLXND1; ITGA1; LPAR1; SLC3A2; SLC1A4; SLC1A5; SLC7A11; VLDLR; SLC7A1; SLC7A5; P2RX3; SLC6A9; ADGRA2; CDH22; ADAM23; CD38; LRRC8D; CDH15; DDR2; CD177	125	2414	22269	1.62359	0.999991	1	1
UP_SEQ_FEATURE	BINDING:axial binding residue	4	2.8169	0.0270966	CYP26A1; PTGIS; NOS3	125	116	22269	6.14317	0.999995	1	1
UP_SEQ_FEATURE	DNA_BIND:Mef2-type	2	1.40845	0.0275355	MEF2B	125	5	22269	71.2608	0.999996	1	1
SMART	SM00432:MADS	2	1.40845	0.0306896	MEF2B	56	6	10617	63.1964	0.890639	1	1
UP_SEQ_FEATURE	DOMAIN:MADS-box	2	1.40845	0.0329517	MEF2B	125	6	22269	59.384	1	1	1
UP_SEQ_FEATURE	TOPO_DOM:Cytoplasmic	27	19.0141	0.036995	DAGLA; PLXND1; LPAR1; SLC1A4; SLC3A2; SLC7A11; VLDLR; SLC1A5; FUT1; SLC7A1; HERPUD1; ADGRA2; CDH22; ADAM23; CD38; LRRC8D; SCARA3; RHBDD1; ITGA1; SLC7A5; SLC6A9; P2RX3; SOAT2; CDH15; SFT2D2; ATF6; DDR2	125	3276	22269	1.46829	1	1	1
UP_SEQ_FEATURE	DOMAIN:Flavodoxin-like	2	1.40845	0.0436944	NOS3	125	8	22269	44.538	1	1	1
PIR_SUPERFAMILY	PIRSF000333:nitric-oxide synthase; inducible	2	1.40845	0.0511756	NOS3	25	4	1841	36.82	0.757887	1	1
UP_SEQ_FEATURE	CARBOHYD:N-linked (GlcNAc,,,) asparagine	29	20.4225	0.0528639	DAGLA; PLXND1; LPAR1; SEMA3G; SLC1A4; SLC3A2; VLDLR; SLC1A5; FUT1; SLC7A1; CRHBP; ADGRA2; STC2; CDH22; ADAM23; CD38; CD177; SCARA3; GDF15; ITGA1; FN1; VEGFA; SLC7A7; P2RX3; ANGPTL6; HHIPL1; CDH15; ATF6; DDR2	125	3708	22269	1.39331	1	1	1
UP_SEQ_FEATURE	DOMAIN:DH	3	2.11268	0.0552191	PREX2; ARHGEF40; SOS2	125	68	22269	7.85965	1	1	1
GOTERM_BP_DIRECT	GO:0008360~regulation of cell shape	4	2.8169	0.0590227	PLXND1; LPAR1; FN1; VEGFA	115	156	20119	4.48584	1	1	0.992241
UP_SEQ_FEATURE	REGION:Disordered	83	58.4507	0.0591533	DAGLA; IHO1; PLXND1; MAML1; AFF1; HERPUD1; NARS; PREX2; PPP3CC; TUBB3; ADGRA2; MMP28; CHAC1; COA8; ARHGEF40; DLEU7; SCARA3; IAH1; MEF2B; TSC22D3; SMIM19; SARS; PAX6; SLC7A5; ARMCX4; AIM2; SLC7A7; RNF125; HAX1; PLCB4; SOAT2; ANGPTL6; DDIT3; MAP1B; HHIPL1; ODF3B; TRIB3; CDH15; NUPR1; ATF5; RIN2; SOS2; ATF6; TSPYL4; JDP2; ATF4; DDR2; SLC1A4; SLC3A2; SLC1A5; CPLX2; FUT1; CACNA1I; GM9917; LARS; STC2; …	125	13113	22269	1.12763	1	1	1
GOTERM_BP_DIRECT	GO:0070327~thyroid hormone transport	2	1.40845	0.0606076	SLC7A5; SLC3A2	115	11	20119	31.8087	1	1	0.992241
GOTERM_BP_DIRECT	GO:0010506~regulation of autophagy	3	2.11268	0.0614256	DDIT3; TRIB3; NUPR1	115	71	20119	7.39216	1	1	0.992241
INTERPRO	IPR000219:Dbl homology (DH) domain	3	2.11268	0.0615928	PREX2; ARHGEF40; SOS2	124	68	20758	7.38544	1	1	1
GOTERM_BP_DIRECT	GO:0032024~positive regulation of insulin secretion	3	2.11268	0.0660471	RBP4; CD38; PCK2	115	74	20119	7.09248	1	1	0.992241
INTERPRO	IPR002403:Cytochrome P450; E-class; group IV	2	1.40845	0.0688506	CYP26A1; PTGIS	124	12	20758	27.9005	1	1	1
INTERPRO	IPR001709:Flavoprotein pyridine nucleotide cytochrome reductase	2	1.40845	0.0688506	NOS3	124	12	20758	27.9005	1	1	1
INTERPRO	IPR015359:Phospholipase C; phosphoinositol-specific; EF-hand-like	2	1.40845	0.0688506	PLCB4; PLCL1	124	12	20758	27.9005	1	1	1
UP_SEQ_FEATURE	DOMAIN:Aminoacyl-transfer RNA synthetases class-II family profile	2	1.40845	0.0700361	NARS; SARS	125	13	22269	27.408	1	1	1
GOTERM_BP_DIRECT	GO:1903826~arginine transmembrane transport	2	1.40845	0.0712292	SLC7A7; SLC7A1	115	13	20119	26.9151	1	1	0.992241
GOTERM_BP_DIRECT	GO:1990253~cellular response to leucine starvation	2	1.40845	0.0712292	LARS; ATF4	115	13	20119	26.9151	1	1	0.992241
SMART	SM00149:PLCYc	2	1.40845	0.0749977	PLCB4; PLCL1	56	15	10617	25.2786	0.996054	1	1
GOTERM_BP_DIRECT	GO:0032088~negative regulation of NF-kappaB transcription factor activity	3	2.11268	0.0756219	AIM2; PTGIS; DDIT3	115	80	20119	6.56054	1	1	0.992241
GOTERM_BP_DIRECT	GO:0042149~cellular response to glucose starvation	3	2.11268	0.0772585	NIM1K; ASNS; ATF4	115	81	20119	6.47955	1	1	0.992241
INTERPRO	IPR001433:Oxidoreductase FAD/NAD(P)-binding	2	1.40845	0.0798595	NOS3	124	14	20758	23.9147	1	1	1
UP_SEQ_FEATURE	DOMAIN:PI-PLC Y-box	2	1.40845	0.0803701	PLCB4; PLCL1	125	15	22269	23.7536	1	1	1
GOTERM_BP_DIRECT	GO:0006915~apoptotic process	8	5.6338	0.0808636	HRK; AIM2; RHBDD1; DDIT3; TRIB3; CHAC1; COA8; VEGFA	115	659	20119	2.1238	1	1	0.992241
INTERPRO	IPR001711:Phospholipase C; phosphatidylinositol-specific; Y domain	2	1.40845	0.0853154	PLCB4; PLCL1	124	15	20758	22.3204	1	1	1
INTERPRO	IPR001192:Phosphoinositide phospholipase C	2	1.40845	0.0853154	PLCB4; PLCL1	124	15	20758	22.3204	1	1	1
GOTERM_BP_DIRECT	GO:0070207~protein homotrimerization	2	1.40845	0.0869388	P2RX3; SLC1A5	115	16	20119	21.8685	1	1	0.992241
GOTERM_BP_DIRECT	GO:0089718~amino acid import across plasma membrane	2	1.40845	0.0869388	SLC7A5; SLC7A1	115	16	20119	21.8685	1	1	0.992241
GOTERM_BP_DIRECT	GO:0034599~cellular response to oxidative stress	3	2.11268	0.0873075	PYCR1; SLC7A11; ATF4	115	87	20119	6.03268	1	1	0.992241
SMART	SM00148:PLCXc	2	1.40845	0.0893204	PLCB4; PLCL1	56	18	10617	21.0655	0.998697	1	1
UP_SEQ_FEATURE	TRANSMEM:Helical; Name=8	3	2.11268	0.0915117	SLC6A9; SOAT2; SLC1A5	125	91	22269	5.87314	1	1	1
GOTERM_BP_DIRECT	GO:0040015~negative regulation of multicellular organism growth	2	1.40845	0.0921166	GDF15; STC2	115	17	20119	20.5821	1	1	0.992241
GOTERM_BP_DIRECT	GO:0018108~peptidyl-tyrosine phosphorylation	3	2.11268	0.0924715	LCK; VEGFA; DDR2	115	90	20119	5.83159	1	1	0.992241
GOTERM_BP_DIRECT	GO:0015813~L-glutamate transport	2	1.40845	0.0972653	SLC1A4; SLC7A11	115	18	20119	19.4386	1	1	0.992241
GOTERM_BP_DIRECT	GO:1903204~negative regulation of oxidative stress-induced neuron death	2	1.40845	0.0972653	SLC7A11; ATF4	115	18	20119	19.4386	1	1	0.992241
GOTERM_BP_DIRECT	GO:0060326~cell chemotaxis	3	2.11268	0.0977224	ITGA1; LPAR1; VEGFA	115	93	20119	5.64348	1	1	0.992241
GOTERM_BP_DIRECT	GO:0060041~retina development in camera-type eye	3	2.11268	0.0977224	AHI1; RBP4; PAX6	115	93	20119	5.64348	1	1	0.992241
GOTERM_BP_DIRECT	GO:0030154~cell differentiation	11	7.74648	0.0986073	AHI1; IHO1; MEF2B; LCK; NOS3; ANGPTL6; RHBDD1; PAX6; CPLX2; VEGFA	115	1110	20119	1.73372	1	1	0.992241
SMART	SM00252:SH2	3	2.11268	0.0994467	LCK; CHN1; RIN2	56	103	10617	5.52202	0.999411	1	1
INTERPRO	IPR008936:Rho GTPase activation protein	3	2.11268	0.0997033	ARHGAP31; PLXND1; CHN1	124	90	20758	5.58011	1	1	1

## Sheet: Downreg._Pigl and Pigf KO
170 common genes between "upregulated in Pigl KO" and "upregulated in Pigf KO"
Ppp1r13l
Srcin1
4833438C02Rik
Gm16136
Gss
Mast1
Pwwp3b
Kazn
Mapkapk3
Birc3
Ano8
Tmem102
Fzd10
Btg2
Sgk1
Atp11a
Map3k14
Dusp9
H2-Q2
Gm11110
Rab3d
Psmb9
Dlk2
Parp12
Esrp2
Ppl
Cpt1a
St14
Tnfsf9
Lrrc8e
Tap1
Cdc42bpg
Rac3
Mxd4
Cited1
Tmem150a
Batf3
Elf3
Rasgrp2
Galnt6
Plekhg1
Slc25a20
Pkp3
Mab21l3
Rflnb
Syt8
Pid1
Efna1
Hspa1b
Tdrp
Tbc1d8
Dpf3
Atp6v0a4
Bcl9l
Henmt1
Shox2
Pdgfb
Efnb1
Tmem53
Zfp36l1
Gm37795
Hspa1a
Crip1
Trp53i11
Tmem116
Septin4
Gadd45b
Camsap3
Abcg1
Mfsd12
Ociad2
Fam20c
Chrna4
Sowahb
Cadm3
Klf2
Plk2
1110002J07Rik
Serpine2
Uba7
Shtn1
Dcxr
Slc52a3
Crb3
1810019D21Rik
Pmp22
Csf1
Serpini1
2510009E07Rik
Tnni2
Crybg1
Adrb2
Ltc4s
Lypd6
Tec
Ddit4l
Fam81a
Sec14l5
Mme
Marveld3
Mtus1
Psmb8
Podn
Epn3
Tubb4a
Notch3
Bex4
Wnt4
Tbx20
Wnt3
Dlgap3
Ltb4r2
Rnf43
Prr5l
Col18a1
Ocln
1700007K13Rik
Vgll3
Fbp2
Padi2
Spin2c
Scube3
Acp7
Zfyve28
Hmgcll1
Eps8l1
Slc5a5
Col1a1
Bc1
Ccn2
Rnf144b
Tbx3
Tacstd2
Gm14137
Rhpn2
Nipal2
Mcc
Il17d
Upk2
Shisal1
Sync
Nipal4
AA986860
Gsta4
Capsl
Klk7
Zfp750
Svop
Prdm1
Gast
Rab32
Upk1a
Scn4b
Gm13648
Cryab
Slc34a2
Ceacam9
Elmod1
Gm29695
Notum
Thbs1
Gm32585
Fas
Vnn1
Ccl2
Card14
Prdm16
Dkk1
Gcm1
Sh3rf2

## Sheet: DAVID_Downreg._Pigl and Pigf KO
Category	Term	Count	%	PValue	Genes	List Total	Pop Hits	Pop Total	Fold Enrichment	Bonferroni	Benjamini	FDR
UP_KW_MOLECULAR_FUNCTION	KW-0217~Developmental protein	20	11.9048	0.000179632	GCM1; NOTCH3; RNF43; CITED1; SERPINE2; GADD45B; SHOX2; PDGFB; TMEM53; FZD10; PRDM1; DKK1; TBX3; ZFP36L1; SHTN1; EFNB1; ELF3; TBX20; WNT3; WNT4	89	1055	12037	2.56393	0.00912021	0.00458061	0.00458061
UP_KW_MOLECULAR_FUNCTION	KW-9996~Developmental protein	20	11.9048	0.000179632	GCM1; NOTCH3; RNF43; CITED1; SERPINE2; GADD45B; SHOX2; PDGFB; TMEM53; FZD10; PRDM1; DKK1; TBX3; ZFP36L1; SHTN1; EFNB1; ELF3; TBX20; WNT3; WNT4	89	1055	12037	2.56393	0.00912021	0.00458061	0.00458061
KEGG_PATHWAY	mmu04010:MAPK signaling pathway	12	7.14286	4.104e-05	EFNA1; CSF1; GADD45B; MAPKAPK3; PDGFB; RAC3; FAS; RASGRP2; MAP3K14; DUSP9; HSPA1B; HSPA1A	79	294	9011	4.65564	0.00760454	0.00763345	0.00763345
UP_SEQ_FEATURE	CARBOHYD:N-linked (GlcNAc,,,) asparagine	48	28.5714	2.93286e-05	NOTCH3; COL18A1; SERPINE2; CSF1; CHRNA4; UPK2; PDGFB; TACSTD2; FZD10; ADRB2; THBS1; LYPD6; SLC5A5; NIPAL4; SCUBE3; EFNB1; UPK1A; NIPAL2; ACP7; CCL2; LRRC8E; WNT3; WNT4; GALNT6; SLC34A2; RNF43; ST14; CADM3; TMEM150A; MME; SLC52A3; ANO8; SHISAL1; PODN; DKK1; DLK2; EFNA1; COL1A1; VNN1; LTB4R2; PMP22; FAS; FAM20C; TNFSF9; NOTUM; SERPINI1; SCN4B; CRB3	159	3708	22269	1.81303	0.0158284	0.0159548	0.0159548
UP_SEQ_FEATURE	TOPO_DOM:Cytoplasmic	43	25.5952	7.07438e-05	NOTCH3; CSF1; CHRNA4; UPK2; TACSTD2; FZD10; ADRB2; LTC4S; SLC5A5; NIPAL4; EFNB1; TRP53I11; TMEM102; UPK1A; MARVELD3; ATP6V0A4; SLC25A20; LRRC8E; GALNT6; SLC34A2; RNF43; ST14; CPT1A; CADM3; TMEM150A; SVOP; MME; SLC52A3; ANO8; TAP1; SHISAL1; ATP11A; SYT8; DLK2; OCLN; LTB4R2; PMP22; FAS; FAM20C; TNFSF9; SCN4B; ABCG1; CRB3	159	3276	22269	1.83835	0.0377548	0.0192423	0.0192423
GOTERM_CC_DIRECT	GO:0005737~cytoplasm	78	46.4286	0.000122768	BTG2; PID1; CITED1; MAST1; TDRP; FZD10; PRDM1; ZFYVE28; BC1; HENMT1; PPP1R13L; RAC3; MME; GM14137; MTUS1; KAZN; DUSP9; SRCIN1; AA986860; EPN3; RNF144B; SHTN1; ELF3; MAPKAPK3; PADI2; FAM20C; PKP3; SGK1; SYNC; CRYAB; CARD14; FBP2; BIRC3; BEX4; UBA7; CAPSL; PDGFB; ADRB2; RASGRP2; THBS1; LYPD6; PPL; CRIP1; ZFP36L1; SLC5A5; EFNB1; MARVELD3; PRDM16; SEC14L5; TBX20; CCL2; EPS8L1; RHPN2; HMGCLL1; WNT3; L…	154	7504	21095	1.42384	0.0278434	0.0282366	0.0276228
UP_SEQ_FEATURE	TOPO_DOM:Extracellular	34	20.2381	0.000160239	NOTCH3; CSF1; CHRNA4; TACSTD2; FZD10; ADRB2; SLC5A5; NIPAL4; EFNB1; TRP53I11; TMEM102; UPK1A; MARVELD3; LRRC8E; SLC34A2; RNF43; ST14; CADM3; TMEM150A; MME; SLC52A3; ANO8; SHISAL1; ATP11A; SYT8; DLK2; OCLN; LTB4R2; PMP22; FAS; TNFSF9; SCN4B; ABCG1; CRB3	159	2414	22269	1.97263	0.0834852	0.0290567	0.0290567
GOTERM_CC_DIRECT	GO:0016324~apical plasma membrane	12	7.14286	0.000481658	SLC34A2; OCLN; UPK1A; UPK2; DCXR; FAS; CEACAM9; ATP6V0A4; ADRB2; HSPA1B; CRB3; HSPA1A	154	453	21095	3.62862	0.104889	0.0553907	0.0541865
UP_KW_CELLULAR_COMPONENT	KW-0964~Secreted	24	14.2857	0.00690372	COL18A1; SERPINE2; CSF1; PDGFB; THBS1; LYPD6; KLK7; SCUBE3; ACP7; CCL2; GAST; CCN2; WNT3; WNT4; PODN; DKK1; EFNA1; COL1A1; FAM20C; SERPINI1; NOTUM; IL17D; CRYAB; HSPA1B; HSPA1A	140	1720	17881	1.78216	0.176321	0.125068	0.116135
UP_KW_CELLULAR_COMPONENT	KW-0965~Cell junction	9	5.35714	0.0133769	CAMSAP3; OCLN; CADM3; MARVELD3; KAZN; PKP3; PPL; FBP2; CRB3	140	402	17881	2.85943	0.314139	0.125068	0.116135
UP_KW_CELLULAR_COMPONENT	KW-0272~Extracellular matrix	7	4.16667	0.0150403	COL1A1; COL18A1; CCN2; PODN; THBS1; WNT3; WNT4	140	256	17881	3.49238	0.345791	0.125068	0.116135
UP_KW_CELLULAR_COMPONENT	KW-1003~Cell membrane	40	23.8095	0.0178669	NOTCH3; CSF1; CHRNA4; UPK2; RAB3D; MAST1; FZD10; ADRB2; RASGRP2; LYPD6; PPL; SLC5A5; EFNB1; TMEM102; RAC3; ATP6V0A4; DLGAP3; LRRC8E; SLC34A2; RNF43; CADM3; TMEM150A; MME; DCXR; SLC52A3; MTUS1; ANO8; ATP11A; SYT8; EFNA1; OCLN; VNN1; TEC; LTB4R2; PMP22; FAS; SGK1; SCN4B; ABCG1; CRB3	140	3637	17881	1.40469	0.396371	0.125068	0.116135
GOTERM_CC_DIRECT	GO:0016235~aggresome	4	2.38095	0.00262017	PRDM16; CARD14; HSPA1B; HSPA1A	154	38	21095	14.419	0.453068	0.155735	0.152349
GOTERM_CC_DIRECT	GO:0048471~perinuclear region of cytoplasm	15	8.92857	0.00270843	GALNT6; CSF1; EPN3; SHTN1; PMP22; RAC3; CCL2; FAS; CCN2; RHPN2; SGK1; SYNC; HMGCLL1; HSPA1B; HSPA1A	154	823	21095	2.49661	0.464087	0.155735	0.152349
GOTERM_CC_DIRECT	GO:0005576~extracellular region	25	14.881	0.00389844	COL18A1; SERPINE2; CSF1; PDGFB; THBS1; LYPD6; KLK7; SCUBE3; ACP7; CCL2; GAST; CCN2; WNT3; WNT4; ST14; PODN; DKK1; EFNA1; COL1A1; FAS; FAM20C; NOTUM; SERPINI1; CRYAB; HSPA1B; HSPA1A	154	1857	21095	1.84411	0.592777	0.179328	0.17543
KEGG_PATHWAY	mmu04310:Wnt signaling pathway	7	4.16667	0.00355551	RNF43; RAC3; FZD10; NOTUM; DKK1; WNT3; WNT4	79	171	9011	4.66926	0.484441	0.241169	0.241169
KEGG_PATHWAY	mmu05165:Human papillomavirus infection	10	5.95238	0.00388982	COL1A1; NOTCH3; FAS; H2-Q2; ATP6V0A4; FZD10; THBS1; WNT3; WNT4; CRB3	79	362	9011	3.15092	0.515636	0.241169	0.241169
GOTERM_CC_DIRECT	GO:0043025~neuronal cell body	12	7.14286	0.00826116	SERPINE2; MME; CHRNA4; MAST1; PDGFB; RAC3; FAS; CCL2; SERPINI1; DLGAP3; TUBB4A; SRCIN1	154	654	21095	2.5134	0.851617	0.297672	0.291201
GOTERM_CC_DIRECT	GO:0005886~plasma membrane	60	35.7143	0.00905957	CSF1; UPK2; RAB3D; MAST1; FZD10; TMEM102; UPK1A; RAC3; DLGAP3; SLC34A2; RNF43; TMEM150A; MME; DCXR; GM14137; ANO8; MTUS1; ATP11A; DKK1; MFSD12; AA986860; EPN3; LTB4R2; PKP3; SGK1; CRYAB; SCN4B; FBP2; ABCG1; NOTCH3; CHRNA4; TACSTD2; H2-Q2; ADRB2; RASGRP2; LYPD6; PPL; SLC5A5; SCUBE3; EFNB1; EPS8L1; ATP6V0A4; RHPN2; LRRC8E; ST14; CADM3; SLC52A3; MCC; SYT8; EFNA1; OCLN; TEC; VNN1; TMEM116; PMP22; FAS…	154	6199	21095	1.32583	0.876708	0.297672	0.291201
GOTERM_CC_DIRECT	GO:0030054~cell junction	10	5.95238	0.0118299	CAMSAP3; OCLN; CADM3; PPP1R13L; MARVELD3; KAZN; PKP3; PPL; FBP2; CRB3	154	507	21095	2.70179	0.935242	0.30101	0.294466
GOTERM_CC_DIRECT	GO:0001533~cornified envelope	4	2.38095	0.0122658	KAZN; PKP3; PPL; KLK7	154	66	21095	8.30185	0.941491	0.30101	0.294466
GOTERM_CC_DIRECT	GO:0009986~cell surface	13	7.7381	0.0130874	NOTCH3; PDGFB; H2-Q2; FZD10; THBS1; SCUBE3; TMEM102; OCLN; UPK1A; PMP22; FAS; CRYAB; WNT4	154	794	21095	2.24275	0.951683	0.30101	0.294466
GOTERM_BP_DIRECT	GO:0007275~multicellular organism development	20	11.9048	0.000419611	GCM1; NOTCH3; RNF43; CITED1; SERPINE2; GADD45B; SHOX2; PDGFB; TMEM53; FZD10; PRDM1; DKK1; TBX3; ZFP36L1; SHTN1; EFNB1; ELF3; TBX20; WNT3; WNT4	148	1099	20119	2.47387	0.441758	0.313384	0.312482
GOTERM_BP_DIRECT	GO:0010628~positive regulation of gene expression	14	8.33333	0.000547507	PID1; CITED1; CSF1; PDGFB; PRDM1; DKK1; OCLN; PMP22; CCL2; CCN2; PKP3; HSPA1B; WNT3; HSPA1A	148	610	20119	3.11992	0.532659	0.313384	0.312482
GOTERM_BP_DIRECT	GO:0071356~cellular response to tumor necrosis factor	7	4.16667	0.000745874	COL1A1; PID1; CCL2; THBS1; KLF2; ZFP36L1; BIRC3	148	147	20119	6.47329	0.645273	0.313384	0.312482
GOTERM_BP_DIRECT	GO:0009612~response to mechanical stimulus	5	2.97619	0.000911485	COL1A1; BTG2; CCL2; THBS1; PPL	148	59	20119	11.5203	0.71822	0.313384	0.312482
GOTERM_BP_DIRECT	GO:0043066~negative regulation of apoptotic process	14	8.33333	0.00112809	BTG2; PLK2; THBS1; DKK1; TBX3; RNF144B; SH3RF2; FAS; SGK1; CARD14; CRYAB; HSPA1B; HSPA1A; BIRC3	148	660	20119	2.88356	0.791498	0.313384	0.312482
UP_KW_BIOLOGICAL_PROCESS	KW-0053~Apoptosis	10	5.95238	0.0121446	RNF144B; TMEM102; CITED1; GADD45B; PPP1R13L; FAS; SGK1; THBS1; CARD14; BIRC3	81	507	10832	2.63764	0.45049	0.314663	0.314663
UP_KW_BIOLOGICAL_PROCESS	KW-0879~Wnt signaling pathway	6	3.57143	0.0128434	RNF43; FZD10; NOTUM; DKK1; WNT3; WNT4	81	189	10832	4.24535	0.469217	0.314663	0.314663
UP_KW_CELLULAR_COMPONENT	KW-0963~Cytoplasm	50	29.7619	0.0650947	PID1; CITED1; MAST1; TDRP; PRDM1; ZFYVE28; HENMT1; PPP1R13L; RAC3; KAZN; SRCIN1; AA986860; EPN3; RNF144B; SHTN1; ELF3; MAPKAPK3; PADI2; SGK1; SYNC; CRYAB; CARD14; FBP2; BIRC3; BEX4; CAPSL; RASGRP2; LYPD6; PPL; ZFP36L1; SLC5A5; PRDM16; EPS8L1; RHPN2; HMGCLL1; PLK2; CDC42BPG; RFLNB; DDIT4L; SEPTIN4; TUBB4A; SYT8; PSMB8; PSMB9; CAMSAP3; TEC; GSTA4; MAP3K14; HSPA1B; HSPA1A	140	5191	17881	1.23022	0.848122	0.36453	0.338492
GOTERM_CC_DIRECT	GO:0030057~desmosome	3	1.78571	0.0174604	KAZN; PKP3; PPL	154	28	21095	14.6765	0.982602	0.365082	0.357145
GOTERM_CC_DIRECT	GO:0019897~extrinsic component of plasma membrane	3	1.78571	0.0238219	EPN3; ST14; PPL	154	33	21095	12.4528	0.996094	0.393893	0.38533
GOTERM_CC_DIRECT	GO:0015630~microtubule cytoskeleton	6	3.57143	0.0238571	CAMSAP3; SHTN1; MTUS1; SEPTIN4; TUBB4A; CRYAB	154	224	21095	3.66912	0.996127	0.393893	0.38533
GOTERM_CC_DIRECT	GO:0005903~brush border	4	2.38095	0.0239761	SLC34A2; MME; DCXR; ATP6V0A4	154	85	21095	6.44614	0.996234	0.393893	0.38533
GOTERM_BP_DIRECT	GO:2000379~positive regulation of reactive oxygen species metabolic process	4	2.38095	0.00177562	PID1; DCXR; PDGFB; THBS1	148	33	20119	16.4775	0.915291	0.411057	0.409873
GOTERM_MF_DIRECT	GO:0005515~protein binding	58	34.5238	0.00128643	COL18A1; BTG2; PID1; CITED1; CSF1; RAB3D; MAST1; PRDM1; UPK1A; PPP1R13L; RAC3; DPF3; GAST; RNF43; CPT1A; DCXR; DKK1; SRCIN1; RAB32; SHTN1; PKP3; SGK1; SYNC; CRYAB; BIRC3; VGLL3; GCM1; NOTCH3; CHRNA4; ADRB2; THBS1; PPL; ZFP36L1; EFNB1; PRDM16; TBX20; CCL2; WNT3; WNT4; BCL9L; CADM3; GADD45B; SEPTIN4; TBX3; PSMB8; KLF2; DLK2; COL1A1; CAMSAP3; EFNA1; OCLN; TEC; PMP22; FAS; MAP3K14; HSPA1B; HSPA1A; MX…	139	5394	18600	1.43885	0.339327	0.41423	0.41423
GOTERM_CC_DIRECT	GO:0120001~apical plasma membrane urothelial plaque	2	1.19048	0.0286995	UPK1A; UPK2	154	4	21095	68.4903	0.998766	0.430859	0.421493
GOTERM_CC_DIRECT	GO:0005615~extracellular space	23	13.6905	0.0309906	COL18A1; ST14; SERPINE2; CSF1; TACSTD2; PDGFB; H2-Q2; PODN; THBS1; DKK1; KLK7; COL1A1; SCUBE3; CCL2; FAM20C; FAS; TNFSF9; GAST; SERPINI1; CCN2; IL17D; WNT3; WNT4	154	1995	21095	1.57922	0.999283	0.430859	0.421493
GOTERM_CC_DIRECT	GO:0045121~membrane raft	7	4.16667	0.0318461	EFNB1; MME; FAS; LYPD6; HSPA1B; BIRC3; HSPA1A	154	326	21095	2.9413	0.999415	0.430859	0.421493
GOTERM_BP_DIRECT	GO:0032967~positive regulation of collagen biosynthetic process	4	2.38095	0.00228682	PDGFB; CCL2; CCN2; WNT4	148	36	20119	15.1044	0.958416	0.43104	0.429798
GOTERM_BP_DIRECT	GO:0032436~positive regulation of proteasomal ubiquitin-dependent protein catabolic process	5	2.97619	0.00256703	RNF144B; SH3RF2; PLK2; HSPA1B; HSPA1A	148	78	20119	8.71405	0.97185	0.43104	0.429798
GOTERM_BP_DIRECT	GO:0002544~chronic inflammatory response	3	1.78571	0.00279291	VNN1; CCL2; THBS1	148	11	20119	37.0743	0.979448	0.43104	0.429798
GOTERM_CC_DIRECT	GO:1990111~spermatoproteasome complex	2	1.19048	0.0357456	PSMB8; PSMB9	154	5	21095	54.7922	0.999769	0.45675	0.44682
KEGG_PATHWAY	mmu04668:TNF signaling pathway	5	2.97619	0.0164327	CSF1; FAS; CCL2; MAP3K14; BIRC3	79	113	9011	5.04705	0.954127	0.481972	0.481972
KEGG_PATHWAY	mmu05217:Basal cell carcinoma	4	2.38095	0.0170835	GADD45B; FZD10; WNT3; WNT4	79	63	9011	7.24211	0.95944	0.481972	0.481972
KEGG_PATHWAY	mmu05225:Hepatocellular carcinoma	6	3.57143	0.0172291	GADD45B; GSTA4; DPF3; FZD10; WNT3; WNT4	79	174	9011	3.93322	0.960543	0.481972	0.481972
KEGG_PATHWAY	mmu05200:Pathways in cancer	11	6.54762	0.0181387	NOTCH3; GADD45B; GSTA4; PDGFB; RAC3; FAS; FZD10; RASGRP2; WNT3; WNT4; BIRC3	79	543	9011	2.31067	0.966786	0.481972	0.481972
GOTERM_BP_DIRECT	GO:0019882~antigen processing and presentation	4	2.38095	0.00356133	RAB32; H2-Q2; PSMB8; PSMB9	148	42	20119	12.9466	0.992956	0.494669	0.493245
KEGG_PATHWAY	mmu04210:Apoptosis	5	2.97619	0.0300166	GADD45B; FAS; SEPTIN4; MAP3K14; BIRC3	79	136	9011	4.1935	0.996547	0.517967	0.517967
KEGG_PATHWAY	mmu05205:Proteoglycans in cancer	6	3.57143	0.0321461	COL1A1; FAS; FZD10; THBS1; WNT3; WNT4	79	205	9011	3.33844	0.997706	0.517967	0.517967
KEGG_PATHWAY	mmu04550:Signaling pathways regulating pluripotency of stem cells	5	2.97619	0.0328968	FZD10; DUSP9; TBX3; WNT3; WNT4	79	140	9011	4.07369	0.998014	0.517967	0.517967
KEGG_PATHWAY	mmu04015:Rap1 signaling pathway	6	3.57143	0.0376347	EFNA1; CSF1; PDGFB; RAC3; RASGRP2; THBS1	79	214	9011	3.19804	0.999203	0.517967	0.517967
KEGG_PATHWAY	mmu05224:Breast cancer	5	2.97619	0.038316	NOTCH3; GADD45B; FZD10; WNT3; WNT4	79	147	9011	3.8797	0.999302	0.517967	0.517967
KEGG_PATHWAY	mmu05418:Fluid shear stress and atherosclerosis	5	2.97619	0.038316	GSTA4; PDGFB; RAC3; CCL2; KLF2	79	147	9011	3.8797	0.999302	0.517967	0.517967
KEGG_PATHWAY	mmu04612:Antigen processing and presentation	4	2.38095	0.042865	TAP1; H2-Q2; HSPA1B; HSPA1A	79	90	9011	5.06948	0.999711	0.517967	0.517967
KEGG_PATHWAY	mmu04390:Hippo signaling pathway	5	2.97619	0.0468987	FZD10; CCN2; WNT3; WNT4; BIRC3	79	157	9011	3.63259	0.999868	0.517967	0.517967
KEGG_PATHWAY	mmu04150:mTOR signaling pathway	5	2.97619	0.0468987	PRR5L; FZD10; SGK1; WNT3; WNT4	79	157	9011	3.63259	0.999868	0.517967	0.517967
KEGG_PATHWAY	mmu05010:Alzheimer disease	8	4.7619	0.047341	CSF1; MME; FAS; FZD10; DKK1; TUBB4A; WNT3; WNT4	79	383	9011	2.38252	0.999879	0.517967	0.517967
GOTERM_CC_DIRECT	GO:0005829~cytosol	41	24.4048	0.0488772	BEX4; NOTCH3; CITED1; SERPINE2; TDRP; RASGRP2; ZFP36L1; ZFYVE28; HENMT1; PPP1R13L; PRDM16; RAC3; EPS8L1; CCN2; SLC25A20; HMGCLL1; BATF3; GSS; DCXR; CDC42BPG; KAZN; SEPTIN4; MCC; DUSP9; PSMB8; PSMB9; AA986860; TEC; GSTA4; ELF3; SPIN2C; FAS; SYNC; SGK1; CRYAB; CARD14; MAP3K14; HSPA1B; FBP2; HSPA1A; BIRC3	154	4292	21095	1.30853	0.99999	0.591671	0.578809
UP_KW_DOMAIN	KW-1133~Transmembrane helix	52	30.9524	0.0612954	CSF1; UPK2; TMEM53; FZD10; NIPAL4; TMEM102; UPK1A; NIPAL2; SLC34A2; RNF43; CPT1A; TMEM150A; SVOP; MME; ELMOD1; ANO8; MTUS1; TAP1; ATP11A; MFSD12; RNF144B; LTB4R2; FAM20C; SCN4B; ABCG1; NOTCH3; CHRNA4; TACSTD2; H2-Q2; ADRB2; LTC4S; SLC5A5; TRP53I11; EFNB1; MARVELD3; ATP6V0A4; SLC25A20; HMGCLL1; LRRC8E; GALNT6; ST14; CADM3; SLC52A3; SHISAL1; SYT8; DLK2; OCLN; TMEM116; PMP22; FAS; TNFSF9; CRB3	113	5644	14855	1.21119	0.658813	0.641262	0.641262
UP_KW_DOMAIN	KW-0728~SH3 domain	5	2.97619	0.0754426	SH3RF2; TEC; PPP1R13L; EPS8L1; PPL	113	211	14855	3.11517	0.736442	0.641262	0.641262
KEGG_PATHWAY	mmu04064:NF-kappa B signaling pathway	4	2.38095	0.0624669	GADD45B; CARD14; MAP3K14; BIRC3	79	105	9011	4.34527	0.999994	0.645491	0.645491
GOTERM_CC_DIRECT	GO:0031012~extracellular matrix	6	3.57143	0.0611802	COL1A1; COL18A1; CCN2; THBS1; WNT3; WNT4	154	291	21095	2.82434	1	0.702215	0.68695
GOTERM_CC_DIRECT	GO:0030670~phagocytic vesicle membrane	3	1.78571	0.0663695	RAB32; TAP1; H2-Q2	154	58	21095	7.0852	1	0.702215	0.68695
GOTERM_CC_DIRECT	GO:0045202~synapse	13	7.7381	0.0681328	SVOP; MME; CHRNA4; PLK2; SEPTIN4; RASGRP2; SRCIN1; LYPD6; EFNB1; RAC3; CCL2; DLGAP3; CRYAB	154	1021	21095	1.74412	1	0.702215	0.68695
GOTERM_CC_DIRECT	GO:0032432~actin filament bundle	2	1.19048	0.0702215	RFLNB; CRYAB	154	10	21095	27.3961	1	0.702215	0.68695
GOTERM_CC_DIRECT	GO:0019774~proteasome core complex; beta-subunit complex	2	1.19048	0.0769683	PSMB8; PSMB9	154	11	21095	24.9055	1	0.703127	0.687841
GOTERM_CC_DIRECT	GO:0030424~axon	8	4.7619	0.077874	SHTN1; MME; MAST1; ADRB2; SEPTIN4; SYT8; CRYAB; SRCIN1	154	509	21095	2.15294	1	0.703127	0.687841
GOTERM_CC_DIRECT	GO:0043204~perikaryon	5	2.97619	0.0794839	SHTN1; CCL2; SEPTIN4; SERPINI1; CRYAB	154	223	21095	3.07131	1	0.703127	0.687841
KEGG_PATHWAY	mmu04145:Phagosome	5	2.97619	0.0726542	TAP1; H2-Q2; ATP6V0A4; THBS1; TUBB4A	79	182	9011	3.13361	0.999999	0.711246	0.711246
GOTERM_CC_DIRECT	GO:0030425~dendrite	9	5.35714	0.0836803	MME; CHRNA4; PLK2; MAST1; PDGFB; CCL2; ADRB2; SEPTIN4; SRCIN1	154	622	21095	1.98203	1	0.712832	0.697336
GOTERM_CC_DIRECT	GO:0005923~bicellular tight junction	4	2.38095	0.0915351	OCLN; MARVELD3; PMP22; CRB3	154	147	21095	3.72736	1	0.751896	0.73555
UP_KW_MOLECULAR_FUNCTION	KW-0888~Threonine protease	2	1.19048	0.0639261	PSMB8; PSMB9	89	9	12037	30.0549	0.96558	0.755896	0.755896
UP_KW_MOLECULAR_FUNCTION	KW-0808~Transferase	21	12.5	0.065734	GALNT6; RNF43; CPT1A; PLK2; CDC42BPG; MAST1; PRDM1; LTC4S; DUSP9; PARP12; RNF144B; SH3RF2; TEC; MAPKAPK3; GSTA4; HENMT1; PRDM16; FAM20C; SGK1; MAP3K14; BIRC3	89	1941	12037	1.46326	0.968811	0.755896	0.755896
UP_KW_MOLECULAR_FUNCTION	KW-0723~Serine/threonine-protein kinase	7	4.16667	0.0744585	MAPKAPK3; CDC42BPG; PLK2; MAST1; FAM20C; SGK1; MAP3K14	89	403	12037	2.34921	0.980672	0.755896	0.755896
GOTERM_BP_DIRECT	GO:0010633~negative regulation of epithelial cell migration	3	1.78571	0.00671065	MARVELD3; TACSTD2; MCC	148	17	20119	23.9893	0.999913	0.835743	0.833336
GOTERM_BP_DIRECT	GO:0034605~cellular response to heat	4	2.38095	0.00722024	SLC52A3; PMP22; HSPA1B; HSPA1A	148	54	20119	10.0696	0.999957	0.835743	0.833336
UP_KW_BIOLOGICAL_PROCESS	KW-0221~Differentiation	11	6.54762	0.051642	NOTCH3; EFNB1; BATF3; SERPINE2; CITED1; GADD45B; ELF3; PRDM16; SEPTIN4; ZFP750; PSMB8	81	758	10832	1.94065	0.925588	0.843486	0.843486
GOTERM_BP_DIRECT	GO:0016055~Wnt signaling pathway	7	4.16667	0.00816134	RNF43; RAC3; FZD10; NOTUM; DKK1; WNT3; WNT4	148	238	20119	3.99821	0.999989	0.872008	0.869497
KEGG_PATHWAY	mmu04510:Focal adhesion	5	2.97619	0.0961842	COL1A1; PDGFB; RAC3; THBS1; BIRC3	79	201	9011	2.8374	1	0.882657	0.882657
GOTERM_BP_DIRECT	GO:0060070~canonical Wnt signaling pathway	5	2.97619	0.00924143	FZD10; DKK1; WNT3; WNT4; BCL9L	148	112	20119	6.06871	0.999997	0.916882	0.914241
GOTERM_BP_DIRECT	GO:2000353~positive regulation of endothelial cell apoptotic process	3	1.78571	0.0101661	COL18A1; CCL2; THBS1	148	21	20119	19.4199	0.999999	0.941385	0.938674
GOTERM_BP_DIRECT	GO:0034620~cellular response to unfolded protein	3	1.78571	0.0111296	PMP22; HSPA1B; HSPA1A	148	22	20119	18.5372	1	0.966189	0.963407
INTERPRO	IPR008972:Cupredoxin	3	1.78571	0.00847838	EFNA1; EFNB1; PADI2	146	20	20758	21.3267	0.951328	1	1
GOTERM_MF_DIRECT	GO:0042803~protein homodimerization activity	14	8.33333	0.00908598	CADM3; CITED1; MME; CSF1; GSS; PDGFB; TAP1; H2-Q2; ADRB2; SLC5A5; PADI2; IL17D; CRYAB; ABCG1	139	833	18600	2.24896	0.947084	1	1
GOTERM_BP_DIRECT	GO:0072089~stem cell proliferation	4	2.38095	0.0125023	RNF43; SHOX2; TBX3; WNT3	148	66	20119	8.23874	1	1	0.997839
GOTERM_BP_DIRECT	GO:0010765~positive regulation of sodium ion transport	3	1.78571	0.0131717	ADRB2; SGK1; SCN4B	148	24	20119	16.9924	1	1	0.997839
GOTERM_BP_DIRECT	GO:0010759~positive regulation of macrophage chemotaxis	3	1.78571	0.0142492	CSF1; CCL2; THBS1	148	25	20119	16.3127	1	1	0.997839
UP_SEQ_FEATURE	PROPEP:Removed in mature form	7	4.16667	0.0152459	EFNA1; VNN1; PDGFB; RAC3; LYPD6; PSMB8; PSMB9	159	281	22269	3.48895	0.999765	1	1
GOTERM_BP_DIRECT	GO:0071398~cellular response to fatty acid	3	1.78571	0.0153634	CPT1A; PID1; CCL2	148	26	20119	15.6853	1	1	0.997839
GOTERM_BP_DIRECT	GO:0042127~regulation of cell proliferation	6	3.57143	0.0194974	BEX4; PID1; FAS; TNFSF9; PRDM1; TBX3	148	211	20119	3.86557	1	1	0.997839
GOTERM_BP_DIRECT	GO:0045216~cell-cell junction organization	3	1.78571	0.0201766	OCLN; MARVELD3; CRB3	148	30	20119	13.5939	1	1	0.997839
GOTERM_BP_DIRECT	GO:0035264~multicellular organism growth	5	2.97619	0.0214003	PPP1R13L; PMP22; H2-Q2; KLF2; ZFP36L1	148	144	20119	4.72011	1	1	0.997839
GOTERM_BP_DIRECT	GO:0030279~negative regulation of ossification	3	1.78571	0.0214661	ADRB2; TMEM53; DKK1	148	31	20119	13.1554	1	1	0.997839
GOTERM_BP_DIRECT	GO:0050730~regulation of peptidyl-tyrosine phosphorylation	3	1.78571	0.0214661	EFNA1; TMEM102; PDGFB	148	31	20119	13.1554	1	1	0.997839
UP_SEQ_FEATURE	DOMAIN:VWFC	3	1.78571	0.0215852	COL1A1; CCN2; THBS1	159	32	22269	13.1303	0.999993	1	1
GOTERM_BP_DIRECT	GO:0007265~Ras protein signal transduction	4	2.38095	0.0222448	SHTN1; CSF1; PLK2; RASGRP2	148	82	20119	6.63118	1	1	0.997839
GOTERM_MF_DIRECT	GO:0042826~histone deacetylase binding	5	2.97619	0.023998	BEX4; GCM1; PRDM1; HSPA1B; HSPA1A	139	147	18600	4.55146	0.999599	1	1
GOTERM_BP_DIRECT	GO:0061098~positive regulation of protein tyrosine kinase activity	3	1.78571	0.0241447	EFNA1; PDGFB; SRCIN1	148	33	20119	12.3581	1	1	0.997839
GOTERM_BP_DIRECT	GO:0010629~negative regulation of gene expression	8	4.7619	0.0262216	OCLN; PMP22; PDGFB; CCN2; PRDM1; CRYAB; ZFP36L1; WNT4	148	395	20119	2.7532	1	1	0.997839
GOTERM_BP_DIRECT	GO:0071403~cellular response to high density lipoprotein particle stimulus	2	1.19048	0.0289095	CCL2; ABCG1	148	4	20119	67.9696	1	1	0.997839
GOTERM_BP_DIRECT	GO:0035115~embryonic forelimb morphogenesis	3	1.78571	0.0298849	SHOX2; TBX3; WNT3	148	37	20119	11.0221	1	1	0.997839
SMART	SM00214:VWC	3	1.78571	0.0306331	COL1A1; CCN2; THBS1	82	36	10617	10.7896	0.942863	1	1
GOTERM_MF_DIRECT	GO:0005125~cytokine activity	6	3.57143	0.0309454	CSF1; CCL2; TNFSF9; IL17D; WNT3; WNT4	139	235	18600	3.4165	0.99996	1	1
UP_SEQ_FEATURE	MOTIF:PDZ-binding	4	2.38095	0.0310017	EFNB1; ADRB2; FZD10; CRB3	159	96	22269	5.83569	1	1	1
GOTERM_BP_DIRECT	GO:0010498~proteasomal protein catabolic process	3	1.78571	0.0313967	PMP22; PSMB8; PSMB9	148	38	20119	10.732	1	1	0.997839
BIOCARTA	m_cptPathway:Mitochondrial Carnitine Palmitoyltransferase (CPT) System	2	1.19048	0.0346123	CPT1A; SLC25A20	16	3	1286	53.5833	0.764076	1	1
INTERPRO	IPR001007:von Willebrand factor; type C	3	1.78571	0.034775	COL1A1; CCN2; THBS1	146	42	20758	10.1556	0.999997	1	1
UP_SEQ_FEATURE	REGION:Substrate-binding domain (SBD)	2	1.19048	0.0349786	HSPA1B; HSPA1A	159	5	22269	56.0226	1	1	1
GOTERM_MF_DIRECT	GO:0002020~protease binding	5	2.97619	0.0352605	COL1A1; FAM20C; FAS; HSPA1B; HSPA1A	139	166	18600	4.03051	0.99999	1	1
GOTERM_BP_DIRECT	GO:0035702~monocyte homeostasis	2	1.19048	0.0360062	CSF1; CCL2	148	5	20119	54.3757	1	1	0.997839
GOTERM_BP_DIRECT	GO:0070370~cellular heat acclimation	2	1.19048	0.0360062	HSPA1B; HSPA1A	148	5	20119	54.3757	1	1	0.997839
GOTERM_BP_DIRECT	GO:0016525~negative regulation of angiogenesis	4	2.38095	0.0360506	PLK2; CCL2; ADRB2; THBS1	148	99	20119	5.49249	1	1	0.997839
GOTERM_BP_DIRECT	GO:0006402~mRNA catabolic process	3	1.78571	0.0361078	HSPA1B; ZFP36L1; HSPA1A	148	41	20119	9.94677	1	1	0.997839
GOTERM_MF_DIRECT	GO:0005109~frizzled binding	3	1.78571	0.0387854	RNF43; WNT3; WNT4	139	42	18600	9.55807	0.999997	1	1
GOTERM_BP_DIRECT	GO:0000122~negative regulation of transcription from RNA polymerase II promoter	14	8.33333	0.0392517	NOTCH3; BATF3; BTG2; SHOX2; PRDM1; DKK1; TBX3; KLF2; EFNA1; PPP1R13L; PRDM16; TBX20; ZFP750; MXD4	148	1032	20119	1.84414	1	1	0.997839
GOTERM_BP_DIRECT	GO:0043536~positive regulation of blood vessel endothelial cell migration	3	1.78571	0.0393901	COL18A1; PDGFB; THBS1	148	43	20119	9.48413	1	1	0.997839
INTERPRO	IPR008521:Magnesium transporter NIPA	2	1.19048	0.0411913	NIPAL4; NIPAL2	146	6	20758	47.3927	1	1	1
UP_SEQ_FEATURE	REGION:Nucleotide-binding domain (NBD)	2	1.19048	0.041827	HSPA1B; HSPA1A	159	6	22269	46.6855	1	1	1
GOTERM_BP_DIRECT	GO:0001701~in utero embryonic development	7	4.16667	0.0423303	CAMSAP3; SLC34A2; ATP11A; PRDM1; SLC25A20; KLF2; TBX3	148	347	20119	2.74229	1	1	0.997839
GOTERM_BP_DIRECT	GO:0070434~positive regulation of nucleotide-binding oligomerization domain containing 2 signaling pathway	2	1.19048	0.0430514	HSPA1B; HSPA1A	148	6	20119	45.3131	1	1	0.997839
GOTERM_BP_DIRECT	GO:0060931~sinoatrial node cell development	2	1.19048	0.0430514	SHOX2; TBX3	148	6	20119	45.3131	1	1	0.997839
GOTERM_MF_DIRECT	GO:0055131~C3HC4-type RING finger domain binding	2	1.19048	0.0437043	HSPA1B; HSPA1A	139	6	18600	44.6043	0.999999	1	1
GOTERM_MF_DIRECT	GO:0005102~receptor binding	8	4.7619	0.0440905	SERPINE2; PDGFB; TNFSF9; H2-Q2; HSPA1B; WNT3; WNT4; HSPA1A	139	436	18600	2.45528	1	1	1
GOTERM_BP_DIRECT	GO:0018105~peptidyl-serine phosphorylation	5	2.97619	0.0445145	MAPKAPK3; PLK2; MAST1; PDGFB; SGK1	148	182	20119	3.73459	1	1	0.997839
GOTERM_BP_DIRECT	GO:0014065~phosphatidylinositol 3-kinase signaling	3	1.78571	0.0445161	PDGFB; PRR5L; ZFP36L1	148	46	20119	8.8656	1	1	0.997839
GOTERM_BP_DIRECT	GO:0030855~epithelial cell differentiation	4	2.38095	0.0447796	CPT1A; UPK1A; ELF3; UPK2	148	108	20119	5.03478	1	1	0.997839
GOTERM_MF_DIRECT	GO:0005509~calcium ion binding	11	6.54762	0.0461143	SCUBE3; NOTCH3; CAPSL; FAM20C; PADI2; MCC; RASGRP2; THBS1; SYT8; TUBB4A; DLK2	139	732	18600	2.01085	1	1	1
GOTERM_BP_DIRECT	GO:0030501~positive regulation of bone mineralization	3	1.78571	0.0462769	FAM20C; ADRB2; WNT4	148	47	20119	8.67697	1	1	0.997839
GOTERM_BP_DIRECT	GO:0030335~positive regulation of cell migration	6	3.57143	0.0471314	COL1A1; COL18A1; SH3RF2; CSF1; PDGFB; THBS1	148	268	20119	3.04341	1	1	0.997839
INTERPRO	IPR000243:Peptidase T1A; proteasome beta-subunit	2	1.19048	0.0478908	PSMB8; PSMB9	146	7	20758	40.6223	1	1	1
GOTERM_BP_DIRECT	GO:0010718~positive regulation of epithelial to mesenchymal transition	3	1.78571	0.048063	COL1A1; TBX20; BCL9L	148	48	20119	8.4962	1	1	0.997839
GOTERM_MF_DIRECT	GO:0004712~protein serine/threonine/tyrosine kinase activity	8	4.7619	0.0492206	TEC; MAPKAPK3; CDC42BPG; PLK2; MAST1; FAM20C; SGK1; MAP3K14	139	447	18600	2.39486	1	1	1
GOTERM_BP_DIRECT	GO:0006468~protein phosphorylation	10	5.95238	0.0497421	TEC; MAPKAPK3; CDC42BPG; PLK2; MAST1; PDGFB; FAM20C; PRR5L; SGK1; MAP3K14	148	651	20119	2.08816	1	1	0.997839
GOTERM_BP_DIRECT	GO:0010544~negative regulation of platelet activation	2	1.19048	0.0500454	SERPINE2; PDGFB	148	7	20119	38.8398	1	1	0.997839
GOTERM_BP_DIRECT	GO:0001503~ossification	4	2.38095	0.0511287	COL1A1; CSF1; ATP6V0A4; CCN2	148	114	20119	4.7698	1	1	0.997839
GOTERM_BP_DIRECT	GO:0043547~positive regulation of GTPase activity	5	2.97619	0.0515721	ELMOD1; CCL2; FZD10; RASGRP2; WNT4	148	191	20119	3.55862	1	1	0.997839
GOTERM_BP_DIRECT	GO:0060048~cardiac muscle contraction	3	1.78571	0.0517091	PPP1R13L; TNNI2; SCN4B	148	50	20119	8.15635	1	1	0.997839
GOTERM_BP_DIRECT	GO:0006915~apoptotic process	10	5.95238	0.0529537	RNF144B; TMEM102; CITED1; GADD45B; PPP1R13L; FAS; SGK1; CARD14; ZFP36L1; BIRC3	148	659	20119	2.06281	1	1	0.997839
INTERPRO	IPR000961:AGC-kinase; C-terminal	3	1.78571	0.052975	CDC42BPG; MAST1; SGK1	146	53	20758	8.04782	1	1	1
GOTERM_BP_DIRECT	GO:0046034~ATP metabolic process	3	1.78571	0.0535683	FAM20C; HSPA1B; HSPA1A	148	51	20119	7.99642	1	1	0.997839
UP_SEQ_FEATURE	DOMAIN:AGC-kinase C-terminal	3	1.78571	0.0544749	CDC42BPG; MAST1; SGK1	159	53	22269	7.92773	1	1	1
INTERPRO	IPR019765:Ephrin; conserved site	2	1.19048	0.0545437	EFNA1; EFNB1	146	8	20758	35.5445	1	1	1
INTERPRO	IPR001799:Ephrin	2	1.19048	0.0545437	EFNA1; EFNB1	146	8	20758	35.5445	1	1	1
UP_SEQ_FEATURE	DOMAIN:Ephrin RBD	2	1.19048	0.0553793	EFNA1; EFNB1	159	8	22269	35.0142	1	1	1
GOTERM_MF_DIRECT	GO:0001227~transcriptional repressor activity; RNA polymerase II transcription regulatory region sequence-specific binding	7	4.16667	0.0560442	BATF3; PRDM16; SHOX2; PRDM1; ZFP750; TBX3; MXD4	139	367	18600	2.55229	1	1	1
GOTERM_BP_DIRECT	GO:0010757~negative regulation of plasminogen activation	2	1.19048	0.0569887	SERPINE2; THBS1	148	8	20119	33.9848	1	1	0.997839
GOTERM_BP_DIRECT	GO:0090063~positive regulation of microtubule nucleation	2	1.19048	0.0569887	HSPA1B; HSPA1A	148	8	20119	33.9848	1	1	0.997839
GOTERM_BP_DIRECT	GO:0060712~spongiotrophoblast layer development	2	1.19048	0.0569887	CITED1; ZFP36L1	148	8	20119	33.9848	1	1	0.997839
INTERPRO	IPR001881:EGF-like calcium-binding	4	2.38095	0.0584463	SCUBE3; NOTCH3; THBS1; DLK2	146	126	20758	4.51359	1	1	1
GOTERM_BP_DIRECT	GO:0009611~response to wounding	4	2.38095	0.0614212	SERPINE2; PDGFB; CCL2; ZFP36L1	148	123	20119	4.42079	1	1	0.997839
GOTERM_BP_DIRECT	GO:0030154~cell differentiation	14	8.33333	0.062978	NOTCH3; BATF3; CITED1; SERPINE2; GADD45B; SEPTIN4; PSMB8; EFNB1; ELF3; PRDM16; PMP22; CCN2; ZFP750; WNT4	148	1110	20119	1.71455	1	1	0.997839
GOTERM_BP_DIRECT	GO:0030178~negative regulation of Wnt signaling pathway	3	1.78571	0.0632078	RNF43; NOTUM; DKK1	148	56	20119	7.28246	1	1	0.997839
GOTERM_BP_DIRECT	GO:0060323~head morphogenesis	2	1.19048	0.0638816	DKK1; WNT3	148	9	20119	30.2087	1	1	0.997839
GOTERM_BP_DIRECT	GO:0045892~negative regulation of transcription; DNA-templated	10	5.95238	0.0643214	CITED1; ELF3; PRDM16; TBX20; PDGFB; DPF3; CRYAB; TBX3; WNT4; MXD4	148	685	20119	1.98451	1	1	0.997839
GOTERM_MF_DIRECT	GO:0016740~transferase activity	20	11.9048	0.065645	GALNT6; RNF43; CPT1A; PLK2; CDC42BPG; MAST1; PRDM1; LTC4S; PARP12; RNF144B; SH3RF2; TEC; MAPKAPK3; GSTA4; HENMT1; PRDM16; FAM20C; SGK1; MAP3K14; BIRC3	139	1774	18600	1.5086	1	1	1
GOTERM_BP_DIRECT	GO:0006986~response to unfolded protein	3	1.78571	0.067216	THBS1; HSPA1B; HSPA1A	148	58	20119	7.03134	1	1	0.997839
BIOCARTA	m_mspPathway:Msp/Ron Receptor Signaling Pathway	2	1.19048	0.0681038	CSF1; CCL2	16	6	1286	26.7917	0.944529	1	1
GOTERM_BP_DIRECT	GO:0008543~fibroblast growth factor receptor signaling pathway	3	1.78571	0.0692511	PDGFB; CCN2; WNT4	148	59	20119	6.91216	1	1	0.997839
GOTERM_BP_DIRECT	GO:0009408~response to heat	3	1.78571	0.0692511	CCL2; HSPA1B; HSPA1A	148	59	20119	6.91216	1	1	0.997839
GOTERM_BP_DIRECT	GO:0003151~outflow tract morphogenesis	3	1.78571	0.0692511	TBX20; THBS1; TBX3	148	59	20119	6.91216	1	1	0.997839
UP_SEQ_FEATURE	COMPBIAS:Pro residues	18	10.7143	0.0696494	NOTCH3; COL18A1; ANO8; SHISAL1; SRCIN1; KLF2; CAMSAP3; COL1A1; EPN3; SHTN1; ESRP2; PPP1R13L; MARVELD3; EPS8L1; NOTUM; DLGAP3; MAP3K14; BCL9L	159	1626	22269	1.55044	1	1	1
INTERPRO	IPR001452:Src homology-3 domain	5	2.97619	0.0704697	SH3RF2; TEC; PPP1R13L; EPS8L1; PPL	146	222	20758	3.20221	1	1	1
GOTERM_BP_DIRECT	GO:0003272~endocardial cushion formation	2	1.19048	0.0707244	TBX20; TBX3	148	10	20119	27.1878	1	1	0.997839
GOTERM_BP_DIRECT	GO:0045657~positive regulation of monocyte differentiation	2	1.19048	0.0707244	CSF1; ZFP36L1	148	10	20119	27.1878	1	1	0.997839
GOTERM_BP_DIRECT	GO:0090084~negative regulation of inclusion body assembly	2	1.19048	0.0707244	HSPA1B; HSPA1A	148	10	20119	27.1878	1	1	0.997839
GOTERM_BP_DIRECT	GO:0036302~atrioventricular canal development	2	1.19048	0.0707244	TBX20; TBX3	148	10	20119	27.1878	1	1	0.997839
GOTERM_BP_DIRECT	GO:0031397~negative regulation of protein ubiquitination	3	1.78571	0.0713063	SH3RF2; HSPA1B; HSPA1A	148	60	20119	6.79696	1	1	0.997839
SMART	SM00179:EGF_CA	4	2.38095	0.0715122	SCUBE3; NOTCH3; THBS1; DLK2	82	126	10617	4.11034	0.998915	1	1
GOTERM_BP_DIRECT	GO:0001501~skeletal system development	4	2.38095	0.0739385	COL1A1; COL18A1; FAM20C; TBX3	148	133	20119	4.0884	1	1	0.997839
INTERPRO	IPR023333:Proteasome B-type subunit	2	1.19048	0.0742269	PSMB8; PSMB9	146	11	20758	25.8506	1	1	1
GOTERM_BP_DIRECT	GO:0006954~inflammatory response	7	4.16667	0.0742849	VNN1; CSF1; LTB4R2; ELF3; CCL2; IL17D; THBS1	148	401	20119	2.373	1	1	0.997839
GOTERM_BP_DIRECT	GO:0030308~negative regulation of cell growth	4	2.38095	0.0765049	SERPINE2; CRYAB; HSPA1B; HSPA1A	148	135	20119	4.02783	1	1	0.997839
GOTERM_BP_DIRECT	GO:1903265~positive regulation of tumor necrosis factor-mediated signaling pathway	2	1.19048	0.0775176	HSPA1B; HSPA1A	148	11	20119	24.7162	1	1	0.997839
GOTERM_BP_DIRECT	GO:0061180~mammary gland epithelium development	2	1.19048	0.0775176	WNT3; WNT4	148	11	20119	24.7162	1	1	0.997839
GOTERM_BP_DIRECT	GO:0042063~gliogenesis	2	1.19048	0.0775176	GCM1; PMP22	148	11	20119	24.7162	1	1	0.997839
GOTERM_BP_DIRECT	GO:0060351~cartilage development involved in endochondral bone morphogenesis	2	1.19048	0.0775176	COL1A1; SHOX2	148	11	20119	24.7162	1	1	0.997839
GOTERM_BP_DIRECT	GO:0032757~positive regulation of interleukin-8 production	3	1.78571	0.0775887	IL17D; HSPA1B; HSPA1A	148	63	20119	6.47329	1	1	0.997839
INTERPRO	IPR024810:Mab-21 domain	2	1.19048	0.0806971	MAB21L3; TMEM102	146	12	20758	23.6963	1	1	1
INTERPRO	IPR016050:Proteasome; beta-type subunit; conserved site	2	1.19048	0.0806971	PSMB8; PSMB9	146	12	20758	23.6963	1	1	1
GOTERM_MF_DIRECT	GO:0046872~metal ion binding	35	20.8333	0.0818958	GCM1; COL18A1; CAPSL; MAST1; PRDM1; RASGRP2; CRIP1; ZFP36L1; ZFYVE28; HENMT1; PRDM16; ACP7; TNNI2; DPF3; HMGCLL1; GALNT6; RNF43; MME; GSS; CDC42BPG; TAP1; ATP11A; TUBB4A; KLF2; PARP12; COL1A1; SH3RF2; RNF144B; TEC; PADI2; FAM20C; CRYAB; ZFP750; FBP2; BIRC3	139	3633	18600	1.28914	1	1	1
UP_SEQ_FEATURE	REGION:Disordered	103	61.3095	0.084088	PID1; CSF1; RAB3D; PRDM1; FZD10; ZFYVE28; NIPAL2; DPF3; FAM81A; SLC34A2; RNF43; GM14137; MTUS1; KAZN; ATP11A; SRCIN1; SHTN1; LTB4R2; MAPKAPK3; SPIN2C; PKP3; CARD14; BEX4; NOTCH3; CHRNA4; SHOX2; PDGFB; ADRB2; RASGRP2; PPL; SLC5A5; ZFP36L1; EFNB1; PRDM16; ATP6V0A4; BCL9L; CADM3; PLK2; SHISAL1; MCC; SYT8; PARP12; COL1A1; CAMSAP3; OCLN; TNFSF9; ZFP750; MAP3K14; MXD4; COL18A1; CRYBG1; SOWAHB; CITED1; …	159	13113	22269	1.10012	1	1	1
GOTERM_BP_DIRECT	GO:0003170~heart valve development	2	1.19048	0.0842614	SHOX2; PRDM1	148	12	20119	22.6565	1	1	0.997839
INTERPRO	IPR008271:Serine/threonine-protein kinase; active site	6	3.57143	0.0845117	MAPKAPK3; CDC42BPG; PLK2; MAST1; SGK1; MAP3K14	146	333	20758	2.56177	1	1	1
GOTERM_MF_DIRECT	GO:0048407~platelet-derived growth factor binding	2	1.19048	0.0855118	COL1A1; PDGFB	139	12	18600	22.3022	1	1	1
UP_SEQ_FEATURE	ACT_SITE:Proton acceptor	11	6.54762	0.085729	CPT1A; TEC; VNN1; MAPKAPK3; DCXR; CDC42BPG; PLK2; MAST1; LTC4S; SGK1; MAP3K14	159	859	22269	1.79351	1	1	1
INTERPRO	IPR018181:Heat shock protein 70; conserved site	2	1.19048	0.0871224	HSPA1B; HSPA1A	146	13	20758	21.8736	1	1	1
INTERPRO	IPR013126:Heat shock protein 70 family	2	1.19048	0.0871224	HSPA1B; HSPA1A	146	13	20758	21.8736	1	1	1
SMART	SM01265:SM01265	2	1.19048	0.0878494	MAB21L3; TMEM102	82	12	10617	21.5793	0.999788	1	1
UP_KW_PTM	KW-0449~Lipoprotein	14	8.33333	0.0896905	MME; CHRNA4; RAB3D; ADRB2; LYPD6; EFNA1; RAB32; VNN1; RAC3; FAS; HMGCLL1; ABCG1; WNT3; WNT4	128	880	12967	1.61167	0.861014	1	1
GOTERM_BP_DIRECT	GO:0042981~regulation of apoptotic process	5	2.97619	0.090611	TMEM102; CITED1; FAS; CARD14; BIRC3	148	232	20119	2.92972	1	1	0.997839
GOTERM_BP_DIRECT	GO:0071493~cellular response to UV-B	2	1.19048	0.0909563	MME; CRIP1	148	13	20119	20.9137	1	1	0.997839
GOTERM_BP_DIRECT	GO:0045577~regulation of B cell differentiation	2	1.19048	0.0909563	FAS; ZFP36L1	148	13	20119	20.9137	1	1	0.997839
GOTERM_BP_DIRECT	GO:0032330~regulation of chondrocyte differentiation	2	1.19048	0.0909563	SHOX2; CCN2	148	13	20119	20.9137	1	1	0.997839
GOTERM_MF_DIRECT	GO:0004672~protein kinase activity	8	4.7619	0.0919895	TEC; MAPKAPK3; CDC42BPG; PLK2; MAST1; FAM20C; SGK1; MAP3K14	139	519	18600	2.06263	1	1	1
GOTERM_BP_DIRECT	GO:0045893~positive regulation of transcription; DNA-templated	10	5.95238	0.0920082	COL1A1; GCM1; CITED1; PRDM16; TBX20; PDGFB; TNNI2; KLF2; TBX3; WNT4	148	738	20119	1.84199	1	1	0.997839
GOTERM_MF_DIRECT	GO:0048018~receptor agonist activity	3	1.78571	0.0930008	IL17D; WNT3; WNT4	139	69	18600	5.81795	1	1	1
GOTERM_MF_DIRECT	GO:0001786~phosphatidylserine binding	3	1.78571	0.0930008	MME; THBS1; SYT8	139	69	18600	5.81795	1	1	1
UP_KW_PTM	KW-0325~Glycoprotein	49	29.1667	0.094622	COL18A1; CSF1; SERPINE2; UPK2; FZD10; NIPAL4; UPK1A; NIPAL2; ACP7; SLC34A2; RNF43; TMEM150A; MME; ANO8; DKK1; LTB4R2; FAM20C; SCN4B; NOTCH3; CHRNA4; PDGFB; TACSTD2; H2-Q2; ADRB2; THBS1; LYPD6; SLC5A5; SCUBE3; EFNB1; CCL2; WNT3; LRRC8E; WNT4; GALNT6; ST14; CADM3; SLC52A3; SHISAL1; PODN; DLK2; COL1A1; EFNA1; VNN1; PMP22; FAS; TNFSF9; NOTUM; SERPINI1; CRB3	128	4145	12967	1.19757	0.875998	1	1
UP_SEQ_FEATURE	REGION:Heparin-binding	2	1.19048	0.0949039	CCN2; THBS1	159	14	22269	20.0081	1	1	1
GOTERM_BP_DIRECT	GO:0008285~negative regulation of cell proliferation	7	4.16667	0.0975141	BTG2; SERPINE2; PMP22; PODN; THBS1; HSPA1B; HSPA1A	148	432	20119	2.20272	1	1	0.997839
GOTERM_MF_DIRECT	GO:0001540~beta-amyloid binding	3	1.78571	0.0975913	ADRB2; DLGAP3; CRYAB	139	71	18600	5.65407	1	1	1
GOTERM_BP_DIRECT	GO:0031115~negative regulation of microtubule polymerization	2	1.19048	0.0976025	SGK1; TUBB4A	148	14	20119	19.4199	1	1	0.997839
GOTERM_BP_DIRECT	GO:1903671~negative regulation of sprouting angiogenesis	2	1.19048	0.0976025	THBS1; KLF2	148	14	20119	19.4199	1	1	0.997839
GOTERM_BP_DIRECT	GO:0003215~cardiac right ventricle morphogenesis	2	1.19048	0.0976025	PPP1R13L; TBX20	148	14	20119	19.4199	1	1	0.997839
GOTERM_BP_DIRECT	GO:0090331~negative regulation of platelet aggregation	2	1.19048	0.0976025	SERPINE2; ADRB2	148	14	20119	19.4199	1	1	0.997839
GOTERM_BP_DIRECT	GO:0060444~branching involved in mammary gland duct morphogenesis	2	1.19048	0.0976025	CSF1; TBX3	148	14	20119	19.4199	1	1	0.997839
GOTERM_MF_DIRECT	GO:0000287~magnesium ion binding	5	2.97619	0.0978435	GSS; CDC42BPG; MAST1; ATP11A; SEPTIN4	139	235	18600	2.84708	1	1	1
GOTERM_MF_DIRECT	GO:0004298~threonine-type endopeptidase activity	2	1.19048	0.0990403	PSMB8; PSMB9	139	14	18600	19.1161	1	1	1
GOTERM_BP_DIRECT	GO:0043154~negative regulation of cysteine-type endopeptidase activity involved in apoptotic process	3	1.78571	0.0996804	THBS1; CRYAB; HSPA1B	148	73	20119	5.58654	1	1	0.997839
GOTERM_BP_DIRECT	GO:0045597~positive regulation of cell differentiation	3	1.78571	0.0996804	PPP1R13L; DPF3; CCN2	148	73	20119	5.58654	1	1	0.997839
