# Supplementary material for: The GPI-anchor biosynthesis pathway is critical for syncytiotrophoblast differentiation and placental development
Source: Cell Mol Life Sci. 2024 May 31;81(1):246. doi: 10.1007/s00018-024-05284-2 (PMC11143174; doi:10.1007/s00018-024-05284-2)
Supplement: Supplementary file 10 — Supplementary file10 (XLSX 198 KB) [file 18_2024_5284_MOESM10_ESM.xlsx]

## Sheet: Common down 3days
Genes commonly downregulated in Pigl KO and Pigf KO mTSCs_3 days differentiation.
Slc30a2
Afmid
Fsd1
Zbtb5
Dop1a
Chrnb1
Prkce
Niban2
Hgsnat
Amot
Vwa5a
Relb
Runx1
Il2rg
Plec
Tapbp
Phf8
Ids
Parp9
Ptpdc1
Npnt
Tbx20
Lpp
Nbea
Kazn
Aopep
Gpat3
Suox
Tmsb4x
Utrn
Jun
Parp10
Kank3
Gm42987
Sgms1
Ergic1
Arhgap31
Nr3c1
Dab2
Bcam
Rom1
Naa80
Trim24
Tbc1d32
Pik3r3
Ajuba
Igsf3
Zcwpw1
Cavin1
Nbeal1
Hmgn3
Rnf213
Crip1
Hs6st1
Plod1
Gm49337
Id3
Igip
Htr1d
Limch1
Wnt9a
Vcan
Spaca6
Syn1
Plekhh1
Csf1r
Phlda1
Vsig10
Rhof
Syt11
Stard8
Nacc1
Ikbke
Anxa3
Qpct
Ltbp4
Cdkn2b
Itga3
Tcea3
Lrrk1
Mycl
Atxn1
Anxa1
Slco2a1
Cnpy1
Prr5l
Ccn1
Adgrg6
Ecm1
Parp3
Tbx3
Pdgfb
Zc3h7b
Gm16201
Prrg4
Stx11
Ets1
Samd4
Podxl2
Fam102b
Loxl4
Nuak1
Ifih1
Cpt1a
Slc4a8
Fry
Thbs1
Ankrd35
Hyal1
Adamtsl4
Gbp2b
Tns4
Nfe2l3
Tmem121
Matn4
Tubb3
Ptges
Efna5
Irak3
Nrp2
Ppp2r2c
Hoxb9
Palm3
Pmp22
Parp12
Aff1
Cdx2
Bmp4
Tafa3
Ikzf2
Zfp365
Prtg
Lrp2
Gm648
Pth1r
Serpine1
Fzd2
Piezo2
Lrrc15
Dlx2
Prl2c3
Dpysl3
Cdk18
Sorl1
Prl3d1
Gbp2
Ddx58
Slc34a2
Dkk1
Igfbp2
Mme
Timp3
Artn
Wnt7a
Gbp3
Lamb3
Prrx2
Syt17
Gpc4
Mal
Prss23
Cass4
Notum
Rhox12
Nefl
Isg15
Gdf6
Lamc2
Lama3
Vgf
Cd74
Pcyt1b
Samd9l
Flt1
Usp18
Nodal
Birc7
Gbp7
Edn1
Emp1
Nsun6
Lemd1
Cyp21a1
Gm29695

## Sheet: common up 3 days
Genes commonly upregulated in Pigl KO and Pigf KO mTSCs_3 days differentiation.
Fam83a
Susd5
Zfp268
Gata1
Irx1
Iho1
Ptgis
2400006E01Rik
Elf5
Th
Fancd2os
Gulp1
Alx4
Heyl
Dagla
Fasl
Atp1a2
Gbx2
Zcchc24
Satb1
Pdlim4
Gm36931
Ephb2
Sirpa
Pcbd1
Sh3pxd2b
Sox10
Adora2b
Ctsa
Adamts2
Anp32a
Ankrd29
Upp1
Mt1
Hpdl
Ocstamp
Gstp1
Pcsk1n
Peli2
Mt2
Vav3
Tmprss2
H4c9
Grm4
Anpep
Boc
Renbp
Tunar
Dlx4os
Slain1
Tmem200b
Cxadr
Mir17hg
Emb
Irx2
Kcnk5
Wnk2
Vldlr
Fam53b
Emp2
Myc
Shc2
Cebpa
Cyria
Batf3
Lrp8
Itsn1

## Sheet: Common down 6 days
Genes commonly downregulated in Pigl KO and Pigf KO mTSCs_6 days differentiation.
Nlgn2
Fanca
Tapbp
Tjap1
Sox12
Mink1
Ctps2
Casp3
Top2a
Tbc1d8
Ctdsp2
Cnp
Zfp57
Tcf7l1
Iqgap3
Iqce
Plk1
Ptms
Crlf1
Mxra8
Lin28a
Tmem63b
Erfe
Mns1
Nfkbie
Slc25a22
Golm2
Gm49510
Ppp2r5b
Eml1
Myh10
Zfp36l1
Sfxn3
Kctd11
Rarg
Ikbip
Gpsm3
Phf6
Phf8
Aif1l
Zbed3
Fzd2
Zfp37
Lhx2
Mb21d2
Utrn
Cdc25b
Hdac7
Amotl2
St3gal2
Bmp8a
Trim71
Bcl2l11
Esx1
Pcdh1
Scube3
Sh3bp1
Nnt
Fbxo17
St3gal5
Tspan18
Rnd1
Sh3yl1
Dok4
Ust
Relb
Patz1
Plxna3
Nf1
Vwa5b2
Suox
Ahnak2
Ltbp4
Amfr
Fos
Fam78a
Col27a1
Mex3a
Erbb3
Cchcr1
Thra
Inpp5a
Emid1
Gtf2i
Dusp7
Nuak1
Tiam2
Selenon
Pi16
Lrrc75a
Map6
B4galt2
Pitpnc1
Erf
Phlda3
Cdkn2a
Erbb2
Ptpn21
Gtf2ird1
Chd3
Wrnip1
Mdk
F2rl1
Nr4a1
Kcnk1
Lypd6
Dbn1
Bmp8b
Tapbpl
Bicc1
Cd81
L1cam
Efemp2
Cd276
Ski
Ptpn14
Vcan
Eya2
Gli3
Dlc1
Crip2
Crip1
Ndst1
Fsd1
Adamtsl4
Rtkn
Wnt6
Rtn4rl1
Hmga2
Zfp462
Ets1
Wls
Slc2a3
Fstl1
Eva1b
Sh3rf2
Whrn
Epb41l4b
Met
Bmp1
Parp3
Tmed1
Celsr1
Pou3f1
Cavin1
Stx11
Syt7
Samd4
Col5a1
Gramd4
Mras
Cercam
Akap5
Plekhg5
Sync
Cdon
Lrrk1
Il17re
Arhgap35
Pdgfb
Reep1
B4galt6
Lrrc15
Plxna2
Ak1
Prtg
Csf1
Camk2a
Id1
Mycl
Sorl1
Rpp25
Bcam
Nxpe3
Smad3
Nfe2l3
Bcl7a
Chst12
Carmil3
Prag1
Fhl1
Synm
Ppp1r14a
Runx1
Pxylp1
Ankrd35
Loxl4
Pcolce
Nuak2
Syn1
Jade2
Mcam
Cpt1a
Hlx
Vopp1
Gpr39
Sptb
Bicd1
Ntn4
Ror2
Sertad4
Itga11
Lamc2
Klk4
Hmgb3
Chst5
Rnf165
Igdcc3
Psmb8
Pwwp2b
Airn
Prrx2
Limch1
Tspan2
Cdk18
Pmp22
Ccn4
Ikzf4
Tbx3
Igfbp2
Lrp2
Tmem121
Timp3
Gpc3
Nodal
Tnfrsf19
Dlk1
Gas6
Cgas
Hmgn3
Col1a1
Piezo2
Il11
Dkk1
Tagln
Armcx4
Gpc4
Krt20
Wnt3
Artn
Nkain4
Tmprss13

## Sheet: Common up 6 days
Genes commonly upregulated in Pigl KO and Pigf KO mTSCs_6 days differentiation.
Cts7
Cd200
Prl5a1
2400006E01Rik
Pfpl
Adamts1
Sardh
Lama4
Ceacam15
Ptgis
Crtac1
Psg25
Spock1
Calml3
Soat2
Kcne4
Rac2
Lgr6
Ocstamp
Far2
Slc28a2
Zmat4
Atp10a
Ctsq
Entpd1
Cxcr6
Ly6g2
4931408C20Rik
Gm13269
Col14a1
Slc18a2
Pla2g2f
Nmnat2
Pik3ap1
Nostrin
Hpgds
Dll4
4930579D07Rik
Myh4
Adh1
Chrdl2
Pappa
Gm10848
Unc5a
Slc38a3
Adig
Irx1
C5ar2
Gm38273
Osbpl6
Cd7
Adamts3
Enpp7
Adhfe1
Npl
Tekt5
Inhbb
Pthlh
Fasl
Rdh12
N4bp3
Stc2
Meltf
Tox2
Abca17
Ank1
Prex2
Prl7a1
Nrcam
Micall2
Gm48544
Galnt16
Gm35996
Rasd2
Myo16
Pla2g4e
Tnfrsf1a
Kcnk2
Fam178b
Elf5
Spn
Tmem266
Pinlyp
Ccnjl
Vwa3a
Pcdh12
Pex5l
Pecam1
Kctd12
Tyro3
Hsd17b2
Gulp1
Hs3st1
Shroom1
Itk
Ctsa
Pgf
Adgrb1
Usp51
Plac8
Patl2
Ston2
Adamts4
Slc22a5
Ctsr
Col13a1
Hunk
Pax8
Gm11748
Fam171a1
Slco3a1
Camk2n1
Pakap
Arhgap30
Emp2
Hcls1
Golt1a
Chst2
Cdh5
Klk6
Cdk20
Car2
Gm10734
As3mt
Abcg4
Rora
Ammecr1
Atp1a4
Gucy2c
Syne1
Hapln3
Sgpp1
Adgrf5
Dpp6
Rasgef1b
Wdr27
Ly6e
Gm40040
Fam78b
Olr1
Tnfrsf9
Grem2
Vldlr
Gm17067
Adra2c
Plbd1
Fnd3c2
P2ry2
Lhx6
Mfge8
Enpp3
Mageh1
A4galt
Fchsd2
Eva1a
Art4
Tcf4
Nt5e
Hic1
Arnt2
Lonrf3
Car5b
6030452D12Rik
Plpp3
Sms
Pde10a
Zfp423
Rassf6
Tm9sf5
Pkd2l1
Diras2
4732419C18Rik
Zfp667
Shc2
Lhfp
Kcnk5
Niban1
Lcp1
Pax2
Arhgdib
Stra6
Lrp12
Cdh3
Slc35f2
Slc7a7
Nectin4
Fam83b
B3gnt2
Stk39
Pex13
Gm2a
Rassf5
Fam83f
Irf8
Phykpl
Prkch
Myom3
Diaph2
Fndc3a
Lrrn4
Prdm1
Rgs2
Plekho2
Mpzl1
Xbp1
Gm13205
Pstpip2
Dclk2
Lrrc8b
Usp29
Slco4a1
Reep3
Cdc42se2
Emb
Serpinb9c
Lima1
Adra2a
Slc39a14
Optn
Cnnm2
Serpinb9g
Asph
Psd4
Arhgef6
Nfib
Zc3h12c
Kitl
Itgav
Tram1
Anxa11

## Sheet: GO_3D_down
Category	Term	Count	%	PValue	Genes	List Total	Pop Hits	Pop Total	Fold Enrichment	Bonferroni	Benjamini	FDR
UP_SEQ_FEATURE	CARBOHYD:N-linked (GlcNAc...) asparagine	59	32.7778	8.74534e-08	NRP2, ECM1, FLT1, PODXL2, SERPINE1, LOXL4, LAMC2, PLOD1, PTH1R, PRSS23, HS6ST1, VSIG10, PRL2C3, ADAMTSL4, HYAL1, PIEZO2, IDS, HGSNAT, SLC34A2, CHRNB1, MME, ITGA3, EMP1, WNT9A, DKK1, TAPBP, BCAM, VCAN, SLCO2A1, SPACA6, PRL3D1, MATN4, ERGIC1, CSF1R, LRRC15, IGSF3, LAMA3, PDGFB, LTBP4, LRP2, IL2RG, EFNA5, THBS1, PRTG, ADGRG6, GPC4, CD74, FZD2, LAMB3, HTR1D, WNT7A, GDF6, SORL1, BMP4, ARTN, QPCT, PMP2…	176	3729	22228	1.99824	6.98728e-05	6.98753e-05	6.93506e-05
GOTERM_CC_DIRECT	GO:0005576~extracellular region	39	21.6667	1.36835e-07	ECM1, LAMA3, SERPINE1, PDGFB, LTBP4, LOXL4, LAMC2, THBS1, PRSS23, PRRG4, PRL2C3, ADAMTSL4, HYAL1, TIMP3, GPC4, CCN1, CD74, GBP2B, EDN1, ANXA1, LAMB3, IGFBP2, WNT7A, ISG15, WNT9A, NPNT, GDF6, DKK1, SORL1, BMP4, VCAN, VGF, TAFA3, ARTN, QPCT, NOTUM, PRL3D1, MATN4, NODAL	175	1883	21301	2.52102	3.68079e-05	3.68086e-05	3.57139e-05
UP_KW_CELLULAR_COMPONENT	KW-0964~Secreted	38	21.1111	2.7657e-07	ECM1, LAMA3, SERPINE1, PDGFB, LTBP4, LOXL4, LAMC2, THBS1, PRSS23, PRL2C3, ADAMTSL4, HYAL1, TIMP3, GPC4, CCN1, CD74, GBP2B, EDN1, ANXA1, LAMB3, IGFBP2, WNT7A, ISG15, WNT9A, NPNT, GDF6, DKK1, SORL1, BMP4, VCAN, VGF, TAFA3, ARTN, QPCT, NOTUM, PRL3D1, MATN4, NODAL	159	1738	17987	2.47341	8.29706e-06	8.29709e-06	8.02052e-06
KEGG_PATHWAY	mmu05200:Pathways in cancer	18	10	2.14344e-06	CSF1R, CDKN2B, EDN1, JUN, FZD2, LAMB3, ITGA3, LAMA3, PDGFB, WNT7A, PIK3R3, LAMC2, WNT9A, IL2RG, ETS1, RUNX1, BMP4, BIRC7	80	543	9330	3.86602	0.000432881	0.000432974	0.000413683
UP_KW_CELLULAR_COMPONENT	KW-0272~Extracellular matrix	13	7.22222	2.91494e-06	ECM1, LAMB3, LAMA3, LTBP4, WNT7A, LAMC2, WNT9A, NPNT, THBS1, BMP4, VCAN, ADAMTSL4, TIMP3	159	257	17987	5.72232	8.74444e-05	4.37241e-05	4.22666e-05
GOTERM_MF_DIRECT	GO:0043236~laminin binding	6	3.33333	3.63021e-06	LRRC15, ECM1, BCAM, ITGA3, ADGRG6, THBS1	162	28	18797	24.8638	0.00138941	0.00139037	0.00136496
UP_SEQ_FEATURE	REGION:GTPase domain (Globular)	4	2.22222	9.42843e-06	GBP2B, GBP7, GBP2, GBP3	176	6	22228	84.197	0.00750504	0.00376666	0.00373837
GOTERM_MF_DIRECT	GO:0005201~extracellular matrix structural constituent	9	5	1.02496e-05	ECM1, LAMB3, LAMA3, VWA5A, LTBP4, LAMC2, NPNT, THBS1, MATN4	162	122	18797	8.55965	0.00391792	0.00184296	0.00180928
GOTERM_MF_DIRECT	GO:0005515~protein binding	73	40.5556	1.44357e-05	NRP2, ECM1, SAMD9L, FLT1, SERPINE1, LRRK1, LAMC2, PLOD1, NR3C1, ETS1, AMOT, IFIH1, TUBB3, TBC1D32, TMSB4X, DPYSL3, PIEZO2, TRIM24, IDS, NEFL, PHLDA1, IKBKE, CHRNB1, EDN1, CPT1A, GBP7, ANXA1, ITGA3, SLC30A2, PRKCE, ROM1, IRAK3, WNT9A, DKK1, RUNX1, TAPBP, MYCL, UTRN, AJUBA, PLEC, CSF1R, DLX2, LTBP4, PIK3R3, LRP2, EFNA5, USP18, THBS1, LPP, RELB, ATXN1, NACC1, TBX20, ADGRG6, GPAT3, CD74, GBP2B, JUN, …	162	5443	18797	1.55617	0.00551367	0.00184296	0.00180928
GOTERM_BP_DIRECT	GO:0030335~positive regulation of cell migration	12	6.66667	1.48065e-05	BMP4, CSF1R, LRRC15, DAB2, EDN1, FLT1, CASS4, PDGFB, LAMC2, CCN1, THBS1, ETS1	169	269	20408	5.38695	0.025824	0.012859	0.012597
GOTERM_BP_DIRECT	GO:0051715~cytolysis in other organism	4	2.22222	1.87199e-05	GBP2B, GBP7, GBP2, GBP3	169	7	20408	69.0042	0.0325372	0.012859	0.012597
GOTERM_BP_DIRECT	GO:0007275~multicellular organism development	24	13.3333	3.58267e-05	CSF1R, NRP2, DLX2, FLT1, FZD2, CDX2, PRRX2, PDGFB, WNT7A, WNT9A, EFNA5, NPNT, GDF6, DKK1, SORL1, TBX3, PRTG, BMP4, DAB2, HOXB9, TBC1D32, TBX20, ID3, NODAL	169	1099	20408	2.6371	0.0613447	0.012859	0.012597
GOTERM_BP_DIRECT	GO:0010811~positive regulation of cell-substrate adhesion	6	3.33333	3.71584e-05	ITGA3, PRKCE, PDGFB, CCN1, NPNT, THBS1	169	46	20408	15.751	0.0635509	0.012859	0.012597
GOTERM_CC_DIRECT	GO:0020005~symbiont-containing vacuole membrane	4	2.22222	4.3405e-05	GBP2B, GBP7, GBP2, GBP3	175	9	21301	54.0978	0.0116083	0.00583798	0.00566436
UP_KW_BIOLOGICAL_PROCESS	KW-0130~Cell adhesion	15	8.33333	4.5332e-05	PODXL2, LAMB3, ITGA3, PRKCE, LAMA3, ROM1, LAMC2, NPNT, THBS1, LPP, NUAK1, BCAM, CASS4, CCN1, AJUBA	94	474	10894	3.66752	0.0027615	0.00276525	0.00276525
KEGG_PATHWAY	mmu04151:PI3K-Akt signaling pathway	13	7.22222	5.00718e-05	CSF1R, FLT1, LAMB3, ITGA3, LAMA3, PDGFB, PIK3R3, LAMC2, EFNA5, IL2RG, THBS1, PPP2R2C, ARTN	80	364	9330	4.16518	0.0100638	0.0025747	0.00245999
KEGG_PATHWAY	mmu04510:Focal adhesion	10	5.55556	5.04561e-05	JUN, FLT1, LAMB3, ITGA3, LAMA3, PDGFB, EMP1, PIK3R3, LAMC2, THBS1	80	203	9330	5.74507	0.0101406	0.0025747	0.00245999
UP_SEQ_FEATURE	DISULFID:Interchain	9	5	5.05922e-05	BMP4, LAMB3, ARTN, LAMA3, PDGFB, LAMC2, GDF6, THBS1, NODAL	176	165	22228	6.88884	0.039618	0.0134744	0.0133732
KEGG_PATHWAY	mmu04390:Hippo signaling pathway	9	vale	5.09842e-05	BMP4, FZD2, PPP2R2C, SERPINE1, WNT7A, WNT9A, GDF6, AJUBA, AMOT	80	157	9330	6.68551	0.0102462	0.0025747	0.00245999
GOTERM_BP_DIRECT	GO:0071560~cellular response to transforming growth factor beta stimulus	7	3.88889	5.16864e-05	CDKN2B, DAB2, EDN1, SERPINE1, WNT7A, NR3C1, RUNX1	169	80	20408	10.5663	0.0872855	0.012859	0.012597
GOTERM_BP_DIRECT	GO:0010628~positive regulation of gene expression	17	9.44444	5.48102e-05	CSF1R, CD74, SGMS1, ITGA3, SERPINE1, PDGFB, RHOX12, WNT7A, PIK3R3, IL2RG, DKK1, ETS1, RELB, BMP4, PMP22, TRIM24, ID3	169	619	20408	3.31644	0.0923099	0.012859	0.012597
GOTERM_BP_DIRECT	GO:0007155~cell adhesion	17	9.44444	5.48102e-05	PODXL2, LAMB3, ITGA3, PRKCE, LAMA3, ROM1, LAMC2, NPNT, THBS1, LPP, VCAN, NUAK1, BCAM, PMP22, CASS4, CCN1, AJUBA	169	619	20408	3.31644	0.0923099	0.012859	0.012597
GOTERM_BP_DIRECT	GO:0044406~adhesion of symbiont to host	4	2.22222	6.30239e-05	GBP2B, GBP7, GBP2, GBP3	169	10	20408	48.303	0.105389	0.012859	0.012597
GOTERM_BP_DIRECT	GO:0045766~positive regulation of angiogenesis	9	5	6.54956e-05	ECM1, FLT1, ANXA3, HYAL1, SERPINE1, THBS1, ETS1, NODAL, RUNX1	169	164	20408	6.62693	0.109288	0.012859	0.012597
GOTERM_BP_DIRECT	GO:0003151~outflow tract morphogenesis	6	3.33333	0.000124505	BMP4, JUN, FZD2, TBX20, THBS1, TBX3	169	59	20408	12.2804	0.197493	0.0210696	0.0206403
KEGG_PATHWAY	mmu05222:Small cell lung cancer	7	3.88889	0.000129122	CDKN2B, LAMB3, ITGA3, LAMA3, PIK3R3, LAMC2, BIRC7	80	93	9330	8.77823	0.025747	0.00521652	0.0049841
GOTERM_BP_DIRECT	GO:0045893~positive regulation of transcription, DNA-templated	18	10	0.000138937	CD74, JUN, FZD2, NIBAN2, CDX2, PDGFB, WNT7A, GDF6, PARP9, ETS1, TBX3, AFF1, RUNX1, PHF8, BMP4, TMSB4X, TBX20, TRIM24	169	742	20408	2.92942	0.217701	0.0210696	0.0206403
GOTERM_BP_DIRECT	GO:0051216~cartilage development	7	3.88889	0.000143087	BMP4, DLX2, EDN1, HYAL1, PRRX2, WNT7A, WNT9A	169	96	20408	8.80523	0.223418	0.0210696	0.0206403
GOTERM_BP_DIRECT	GO:0001525~angiogenesis	11	6.11111	0.000172825	BMP4, ECM1, NRP2, JUN, RNF213, FLT1, SERPINE1, WNT7A, THBS1, HS6ST1, AMOT	169	295	20408	4.50282	0.263178	0.023491	0.0230124
KEGG_PATHWAY	mmu04550:Signaling pathways regulating pluripotency of stem cells	8	4.44444	0.000173628	BMP4, FZD2, WNT7A, PIK3R3, ID3, WNT9A, NODAL, TBX3	80	140	9330	6.66429	0.0344678	0.00584547	0.00558503
KEGG_PATHWAY	mmu05165:Human papillomavirus infection	12	6.66667	0.000207459	FZD2, LAMB3, PPP2R2C, ITGA3, LAMA3, WNT7A, PIK3R3, ISG15, LAMC2, WNT9A, THBS1, IKBKE	80	360	9330	3.8875	0.0410449	0.00598666	0.00571993
GOTERM_BP_DIRECT	GO:0048514~blood vessel morphogenesis	5	2.77778	0.000236743	EDN1, FLT1, PDGFB, THBS1, AMOT	169	37	20408	16.3186	0.341885	0.0298804	0.0292716
UP_SEQ_FEATURE	DOMAIN:GB1/RHD3-type G	4	2.22222	0.000249106	GBP2B, GBP7, GBP2, GBP3	176	16	22228	31.5739	0.1805	0.0398071	0.0395082
UP_SEQ_FEATURE	DOMAIN:PARP catalytic	4	2.22222	0.000249106	PARP10, PARP3, PARP9, PARP12	176	16	22228	31.5739	0.1805	0.0398071	0.0395082
INTERPRO	IPR012317:Poly(ADP-ribose) polymerase, catalytic domain	4	2.22222	0.000292163	PARP10, PARP3, PARP9, PARP12	174	16	20806	29.8937	0.115236	0.0612081	0.061062
INTERPRO	IPR015894:Guanylate-binding protein, N-terminal	4	2.22222	0.000292163	GBP2B, GBP7, GBP2, GBP3	174	16	20806	29.8937	0.115236	0.0612081	0.061062
UP_KW_MOLECULAR_FUNCTION	KW-0217~Developmental protein	23	12.7778	0.000329004	NRP2, DLX2, FLT1, FZD2, CDX2, PRRX2, PDGFB, WNT7A, WNT9A, EFNA5, NPNT, GDF6, DKK1, SORL1, TBX3, PRTG, BMP4, DAB2, HOXB9, TBC1D32, TBX20, ID3, NODAL	116	1058	12161	2.27905	0.0189044	0.00954111	0.00904761
UP_KW_MOLECULAR_FUNCTION	KW-9996~Developmental protein	23	12.7778	0.000329004	NRP2, DLX2, FLT1, FZD2, CDX2, PRRX2, PDGFB, WNT7A, WNT9A, EFNA5, NPNT, GDF6, DKK1, SORL1, TBX3, PRTG, BMP4, DAB2, HOXB9, TBC1D32, TBX20, ID3, NODAL	116	1058	12161	2.27905	0.0189044	0.00954111	0.00904761
GOTERM_BP_DIRECT	GO:0008284~positive regulation of cell proliferation	16	8.88889	0.000390074	CSF1R, EDN1, JUN, CDX2, PDGFB, WNT7A, LAMC2, PTH1R, THBS1, ETS1, TBX3, BMP4, PRL2C3, NACC1, PRL3D1, NODAL	169	662	20408	2.91861	0.498121	0.0459508	0.0450146
GOTERM_CC_DIRECT	GO:0005610~laminin-5 complex	3	1.66667	0.000393804	LAMB3, LAMA3, LAMC2	175	4	21301	91.29	0.100534	0.0259594	0.0251874
GOTERM_MF_DIRECT	GO:0005178~integrin binding	8	4.44444	0.000426441	DAB2, ITGA3, LAMA3, ISG15, UTRN, CCN1, NPNT, THBS1	162	158	18797	5.87498	0.150716	0.0350729	0.0344319
GOTERM_MF_DIRECT	GO:1990404~protein ADP-ribosylase activity	4	2.22222	0.000457871	PARP10, PARP3, PARP9, PARP12	162	18	18797	25.7846	0.160883	0.0350729	0.0344319
GOTERM_CC_DIRECT	GO:0005604~basement membrane	7	3.88889	0.00046145	LAMB3, LAMA3, TIMP3, LAMC2, EFNA5, NPNT, RUNX1	175	120	21301	7.10033	0.11676	0.0259594	0.0251874
GOTERM_CC_DIRECT	GO:0005615~extracellular space	32	17.7778	0.000482518	LRRC15, ECM1, FLT1, SERPINE1, PDGFB, LOXL4, LAMC2, LRP2, THBS1, PRSS23, PRRG4, PRL2C3, HYAL1, DPYSL3, TIMP3, GPC4, CD74, EDN1, ANXA1, IGFBP2, WNT7A, WNT9A, GDF6, DKK1, SORL1, BMP4, VCAN, VGF, TAFA3, ARTN, PRL3D1, NODAL	175	2031	21301	1.91779	0.121754	0.0259594	0.0251874
GOTERM_BP_DIRECT	GO:0071345~cellular response to cytokine stimulus	5	2.77778	0.000552237	CSF1R, GBP2B, MME, DPYSL3, GBP2	169	46	20408	13.1258	0.623212	0.0609877	0.0597451
GOTERM_CC_DIRECT	GO:0031012~extracellular matrix	10	5.55556	0.000639441	LRRC15, VCAN, ADAMTSL4, LTBP4, TIMP3, WNT7A, LAMC2, CCN1, NPNT, THBS1	175	289	21301	4.21176	0.158075	0.0286683	0.0278157
UP_KW_PTM	KW-1015~Disulfide bond	57	31.6667	0.00066014	NRP2, FLT1, PODXL2, LOXL4, LAMC2, PTH1R, PRSS23, VSIG10, PRL2C3, HYAL1, IDS, TIMP3, CCN1, HGSNAT, SLC34A2, CHRNB1, EDN1, ANXA1, MME, ITGA3, IGFBP2, ROM1, WNT9A, NPNT, DKK1, TAPBP, BCAM, VCAN, SLCO2A1, SPACA6, PRL3D1, MATN4, CSF1R, IGSF3, LAMA3, PDGFB, LTBP4, LRP2, IL2RG, EFNA5, THBS1, PRRG4, PRTG, ADGRG6, CD74, FZD2, LAMB3, HTR1D, WNT7A, ISG15, GDF6, SORL1, BMP4, SLC4A8, ARTN, QPCT, NODAL	149	3341	13044	1.49356	0.0157237	0.0165035	0.0165035
GOTERM_MF_DIRECT	GO:0019955~cytokine binding	5	2.77778	0.000694234	CSF1R, CD74, GBP2B, GBP2, IL2RG	162	47	18797	12.3437	0.233549	0.0443153	0.0435053
GOTERM_BP_DIRECT	GO:0048661~positive regulation of smooth muscle cell proliferation	6	3.33333	0.000724577	BMP4, JUN, EDN1, FLT1, PDGFB, THBS1	169	86	20408	8.42493	0.722183	0.0753134	0.073779
SMART	SM00181:EGF	9	5	0.000851771	VCAN, LAMB3, LAMA3, LTBP4, LAMC2, LRP2, NPNT, THBS1, MATN4	117	182	10595	4.47802	0.0956618	0.100509	0.100509
UP_SEQ_FEATURE	DOMAIN:Laminin EGF-like 5	3	1.66667	0.000905457	LAMB3, LAMA3, LAMC2	176	6	22228	63.1477	0.515088	0.120577	0.119671
KEGG_PATHWAY	mmu04512:ECM-receptor interaction	6	3.33333	0.000912657	LAMB3, ITGA3, LAMA3, LAMC2, NPNT, THBS1	80	89	9330	7.86236	0.168431	0.0230446	0.0220178
GOTERM_BP_DIRECT	GO:0008285~negative regulation of cell proliferation	12	6.66667	0.000966416	BMP4, CSF1R, CDKN2B, JUN, NIBAN2, TRIM24, PMP22, WNT9A, PTH1R, THBS1, PTGES, RUNX1	169	434	20408	3.33891	0.81886	0.0948698	0.092937
GOTERM_BP_DIRECT	GO:0007507~heart development	10	5.55556	0.00103794	BMP4, NRP2, VCAN, EDN1, ITGA3, TBC1D32, PDGFB, ID3, LRP2, NODAL	169	307	20408	3.93347	0.840385	0.0965283	0.0945617
INTERPRO	IPR000742:Epidermal growth factor-like domain	9	5	0.00104825	VCAN, LAMB3, LAMA3, LTBP4, LAMC2, LRP2, NPNT, THBS1, MATN4	174	245	20806	4.39254	0.355608	0.146406	0.146057
GOTERM_CC_DIRECT	GO:0009986~cell surface	17	9.44444	0.00105874	CSF1R, CD74, LRRC15, ANXA1, ITGA3, PDGFB, WNT7A, LRP2, IL2RG, THBS1, SORL1, AMOT, VCAN, BCAM, ADGRG6, PMP22, GPC4	175	813	21301	2.54519	0.247951	0.0372123	0.0361056
GOTERM_MF_DIRECT	GO:0003950~NAD+ ADP-ribosyltransferase activity	4	2.22222	0.00109369	PARP10, PARP3, PARP9, PARP12	162	24	18797	19.3385	0.342369	0.0573134	0.0562659
GOTERM_CC_DIRECT	GO:0031410~cytoplasmic vesicle	18	10	0.00119887	GBP2B, GBP7, ANXA1, MME, SLC30A2, IGFBP2, RHOF, SORL1, AMOT, SLC4A8, DAB2, VGF, HYAL1, SYT11, SPACA6, GBP2, PHLDA1, GBP3	175	903	21301	2.42631	0.275801	0.0372123	0.0361056
GOTERM_MF_DIRECT	GO:0042802~identical protein binding	32	17.7778	0.00121151	NRP2, FLT1, LRRK1, PDGFB, NR3C1, IKZF2, ETS1, RELB, PRTG, IFIH1, ATXN1, ADAMTSL4, DPYSL3, NEFL, FSD1, GBP2, IKBKE, ZFP365, GBP3, GBP2B, JUN, CPT1A, PCYT1B, FZD2, ANXA1, CAVIN1, SLC30A2, GDF6, SYN1, BMP4, SLC4A8, SYT11	162	2055	18797	1.80681	0.37142	0.0573134	0.0562659
GOTERM_CC_DIRECT	GO:0070161~anchoring junction	11	6.11111	0.00124502	ARHGAP31, NIBAN2, ITGA3, STARD8, CASS4, KAZN, TNS4, AJUBA, LPP, AMOT, PLEC	175	383	21301	3.49587	0.284747	0.0372123	0.0361056
GOTERM_BP_DIRECT	GO:0016477~cell migration	10	5.55556	0.00128559	FLT1, LAMB3, LAMA3, CASS4, PDGFB, RHOF, GPC4, THBS1, SORL1, NODAL	169	317	20408	3.80938	0.897007	0.113582	0.111268
UP_SEQ_FEATURE	REGION:Disordered	124	68.8889	0.00132941	SAMD9L, ANKRD35, RHOX12, LOXL4, PLOD1, FRY, NR3C1, IKZF2, ETS1, HS6ST1, PTPDC1, AMOT, NAA80, TUBB3, DPYSL3, PIEZO2, TRIM24, TNS4, HMGN3, PHLDA1, SLC34A2, CHRNB1, LIMCH1, PRKCE, STARD8, IGFBP2, CNPY1, KAZN, NPNT, LEMD1, RUNX1, MYCL, BCAM, HOXB9, SLCO2A1, GM49337, UTRN, AJUBA, KANK3, CSF1R, DLX2, IGSF3, LTBP4, PDGFB, EFNA5, ZBTB5, LPP, TMEM121, NUAK1, ATXN1, RNF213, NACC1, ADGRG6, CDK18, JUN, NIBAN…	176	13127	22228	1.19301	0.654551	0.151743	0.150604
GOTERM_MF_DIRECT	GO:0019838~growth factor binding	5	2.77778	0.00134679	CSF1R, FLT1, IGFBP2, LTBP4, CCN1	162	56	18797	10.3599	0.403197	0.0573134	0.0562659
GOTERM_BP_DIRECT	GO:0003148~outflow tract septum morphogenesis	4	2.22222	0.00138608	BMP4, NRP2, TBX20, LRP2	169	27	20408	17.89	0.913785	0.116629	0.114253
GOTERM_BP_DIRECT	GO:0060391~positive regulation of SMAD protein import into nucleus	4	2.22222	0.00154308	BMP4, DAB2, GDF6, NODAL	169	28	20408	17.2511	0.934698	0.123938	0.121413
GOTERM_BP_DIRECT	GO:0045944~positive regulation of transcription from RNA polymerase II promoter	22	12.2222	0.00167019	EDN1, DLX2, JUN, CDX2, PRRX2, WNT7A, NPNT, IKZF2, NR3C1, ETS1, TBX3, RUNX1, RELB, PHF8, BMP4, DAB2, ATXN1, HOXB9, TBX20, CCN1, HMGN3, NODAL	169	1263	20408	2.10345	0.947853	0.128314	0.1257
GOTERM_BP_DIRECT	GO:0001960~negative regulation of cytokine-mediated signaling pathway	3	1.66667	0.00182582	ECM1, PALM3, IRAK3	169	8	20408	45.284	0.960409	0.130294	0.127639
GOTERM_BP_DIRECT	GO:0043066~negative regulation of apoptotic process	15	8.33333	0.00186763	CSF1R, CD74, JUN, NIBAN2, PRKCE, WNT7A, LRP2, NR3C1, THBS1, DKK1, TBX3, BMP4, DAB2, BIRC7, CCN1	169	695	20408	2.60627	0.963234	0.130294	0.127639
GOTERM_BP_DIRECT	GO:0010595~positive regulation of endothelial cell migration	5	2.77778	0.00191717	BMP4, ANXA3, WNT7A, THBS1, ETS1	169	64	20408	9.43417	0.966321	0.130294	0.127639
UP_SEQ_FEATURE	PROPEP:Removed in mature form	9	5	0.00194542	GBP2B, PALM3, PDGFB, ISG15, RHOF, GPC4, GBP2, EFNA5, SORL1	176	285	22228	3.98828	0.789002	0.194299	0.19284
GOTERM_MF_DIRECT	GO:0008083~growth factor activity	7	3.88889	0.00198214	BMP4, PRL2C3, VGF, ARTN, PDGFB, GDF6, NODAL	162	152	18797	5.34353	0.532293	0.0759161	0.0745286
INTERPRO	IPR013320:Concanavalin A-like lectin/glucanase, subgroup	8	4.44444	0.00202177	NRP2, NBEA, ADGRG6, LAMA3, NBEAL1, FSD1, NPNT, THBS1	174	212	20806	4.51225	0.57172	0.21178	0.211275
GOTERM_BP_DIRECT	GO:0035050~embryonic heart tube development	4	2.22222	0.00228068	EDN1, TBX20, NODAL, TBX3	169	32	20408	15.0947	0.982307	0.141369	0.138488
GOTERM_BP_DIRECT	GO:0030511~positive regulation of transforming growth factor beta receptor signaling pathway	4	2.22222	0.00228068	CDKN2B, DAB2, NPNT, THBS1	169	32	20408	15.0947	0.982307	0.141369	0.138488
GOTERM_BP_DIRECT	GO:0070212~protein poly-ADP-ribosylation	3	1.66667	0.0023348	PARP10, PARP3, PARP9	169	9	20408	40.2525	0.983924	0.141369	0.138488
KEGG_PATHWAY	mmu04350:TGF-beta signaling pathway	6	3.33333	0.00234462	BMP4, CDKN2B, ID3, GDF6, THBS1, NODAL	80	110	9330	6.36136	0.377598	0.0526236	0.050279
GOTERM_BP_DIRECT	GO:0009887~animal organ morphogenesis	7	3.88889	0.00240015	LAMB3, CDX2, LAMA3, WNT7A, LAMC2, WNT9A, TBX3	169	164	20408	5.15428	0.985681	0.141369	0.138488
UP_SEQ_FEATURE	DOMAIN:EGF-like 1	6	3.33333	0.00262639	VCAN, LTBP4, LRP2, NPNT, THBS1, MATN4	176	120	22228	6.31477	0.877697	0.233165	0.231415
GOTERM_BP_DIRECT	GO:0002062~chondrocyte differentiation	5	2.77778	0.00266314	BMP4, WNT7A, WNT9A, PTH1R, RUNX1	169	70	20408	8.62553	0.991014	0.15121	0.14813
GOTERM_BP_DIRECT	GO:0071346~cellular response to interferon-gamma	6	3.33333	0.00273963	GBP2B, EDN1, GBP7, GBP2, STX11, GBP3	169	116	20408	6.24607	0.992153	0.15121	0.14813
GOTERM_BP_DIRECT	GO:0008283~cell proliferation	10	5.55556	0.00282396	BMP4, CSF1R, CD74, JUN, TBX20, LRP2, PTH1R, SORL1, NODAL, PTGES	169	356	20408	3.39206	0.993242	0.15121	0.14813
UP_KW_PTM	KW-0165~Cleavage on pair of basic residues	10	5.55556	0.0030067	PRRG4, BMP4, EDN1, VGF, ITGA3, ADGRG6, PDGFB, GDF6, SORL1, NODAL	149	262	13044	3.34136	0.06972	0.0375838	0.0375838
GOTERM_CC_DIRECT	GO:0071944~cell periphery	6	3.33333	0.0030727	VCAN, ITGA3, TUBB3, PRKCE, EFNA5, PLEC	175	120	21301	6.086	0.563003	0.0826557	0.0801975
GOTERM_BP_DIRECT	GO:0045597~positive regulation of cell differentiation	5	2.77778	0.00310176	BMP4, DLX2, CDX2, WNT9A, CCN1	169	73	20408	8.27105	0.995869	0.1612	0.157916
UP_KW_CELLULAR_COMPONENT	KW-0965~Cell junction	11	6.11111	0.00318367	ARHGAP31, NIBAN2, ITGA3, STARD8, CASS4, KAZN, TNS4, AJUBA, LPP, AMOT, PLEC	159	406	17987	3.06498	0.0912293	0.0318367	0.0307755
UP_SEQ_FEATURE	CARBOHYD:O-linked (Xyl...) (chondroitin sulfate) serine	4	2.22222	0.00356002	CD74, VCAN, PODXL2, LAMC2	176	39	22228	12.9534	0.942129	0.280526	0.278419
INTERPRO	IPR001839:Transforming growth factor-beta, C-terminal	4	2.22222	0.00356681	BMP4, ARTN, GDF6, NODAL	174	37	20806	12.927	0.776237	0.284882	0.284202
KEGG_PATHWAY	mmu04310:Wnt signaling pathway	7	3.88889	0.00358366	JUN, FZD2, WNT7A, WNT9A, NOTUM, GPC4, DKK1	80	175	9330	4.665	0.515772	0.0723898	0.0691645
GOTERM_BP_DIRECT	GO:1902895~positive regulation of pri-miRNA transcription from RNA polymerase II promoter	5	2.77778	0.00358728	BMP4, JUN, PDGFB, NR3C1, ETS1	169	76	20408	7.94457	0.998253	0.181106	0.177417
GOTERM_BP_DIRECT	GO:0006915~apoptotic process	14	7.77778	0.0037136	JUN, SGMS1, EMP1, WNT7A, IRAK3, GDF6, THBS1, DAB2, ADAMTSL4, PMP22, BIRC7, CCN1, TNS4, PHLDA1	169	670	20408	2.52329	0.998604	0.182276	0.178562
UP_SEQ_FEATURE	DOMAIN:Laminin EGF-like 6	3	1.66667	0.00386206	LAMB3, LAMA3, LAMC2	176	12	22228	31.5739	0.954578	0.280526	0.278419
GOTERM_MF_DIRECT	GO:0048018~receptor agonist activity	5	2.77778	0.00393136	TAFA3, WNT7A, WNT9A, GDF6, NODAL	162	75	18797	7.73539	0.778798	0.136883	0.134381
INTERPRO	IPR001881:EGF-like calcium-binding	6	3.33333	0.00407945	VCAN, LTBP4, LRP2, NPNT, THBS1, MATN4	174	126	20806	5.69403	0.819637	0.284882	0.284202
GOTERM_BP_DIRECT	GO:0070213~protein auto-ADP-ribosylation	3	1.66667	0.00421155	PARP10, PARP3, PARP12	169	12	20408	30.1893	0.999423	0.200771	0.196681
GOTERM_BP_DIRECT	GO:0051091~positive regulation of sequence-specific DNA binding transcription factor activity	6	3.33333	0.00431766	EDN1, FZD2, ANXA3, HMGN3, IKBKE, NODAL	169	129	20408	5.61662	0.999522	0.200771	0.196681
GOTERM_BP_DIRECT	GO:0048701~embryonic cranial skeleton morphogenesis	4	2.22222	0.00464367	BMP4, DLX2, PRRX2, NODAL	169	41	20408	11.7812	0.999732	0.207982	0.203745
GOTERM_BP_DIRECT	GO:0043406~positive regulation of MAP kinase activity	5	2.77778	0.00470815	EDN1, FLT1, PDGFB, THBS1, AJUBA	169	82	20408	7.36326	0.999761	0.207982	0.203745
GOTERM_BP_DIRECT	GO:0071493~cellular response to UV-B	3	1.66667	0.00495047	MME, HYAL1, CRIP1	169	13	20408	27.8671	0.999845	0.209136	0.204875
GOTERM_BP_DIRECT	GO:0010634~positive regulation of epithelial cell migration	4	2.22222	0.00497098	JUN, ITGA3, HYAL1, PRKCE	169	42	20408	11.5007	0.99985	0.209136	0.204875
UP_KW_DOMAIN	KW-0732~Signal	60	33.3333	0.00501757	NRP2, ECM1, FLT1, PODXL2, SERPINE1, LOXL4, LAMC2, PLOD1, PTH1R, PRSS23, VSIG10, PRL2C3, ADAMTSL4, HYAL1, IDS, TIMP3, CCN1, TNS4, CHRNB1, EDN1, ITGA3, IGFBP2, IRAK3, WNT9A, NPNT, DKK1, TAPBP, BCAM, VCAN, VGF, CYP21A1, SPACA6, PRL3D1, MATN4, CSF1R, LRRC15, IGSF3, LAMA3, PDGFB, LTBP4, LRP2, IL2RG, EFNA5, THBS1, PRRG4, PRTG, NUAK1, ADGRG6, GPC4, FZD2, LAMB3, WNT7A, GDF6, SORL1, BMP4, TAFA3, ARTN, QPC…	139	4764	14882	1.34842	0.109253	0.104868	0.100309
INTERPRO	IPR009030:Insulin-like growth factor binding protein, N-terminal	6	3.33333	0.00512594	IGFBP2, LTBP4, LRP2, CCN1, NPNT, MATN4	174	133	20806	5.39435	0.883899	0.306797	0.306065
GOTERM_BP_DIRECT	GO:0007411~axon guidance	7	3.88889	0.00520721	PRTG, CSF1R, NRP2, ARTN, TUBB3, LAMA3, EFNA5	169	192	20408	4.40261	0.999901	0.210015	0.205737
GOTERM_BP_DIRECT	GO:0001501~skeletal system development	6	3.33333	0.00522959	BMP4, VCAN, EDN1, PTH1R, TBX3, RUNX1	169	135	20408	5.367	0.999905	0.210015	0.205737
GOTERM_BP_DIRECT	GO:0000122~negative regulation of transcription from RNA polymerase II promoter	18	10	0.00564175	EDN1, DLX2, JUN, CDX2, ZBTB5, PARP9, NR3C1, DKK1, TBX3, RUNX1, BMP4, DAB2, ATXN1, TBX20, NFE2L3, ID3, AJUBA, NODAL	169	1043	20408	2.08402	0.999954	0.217668	0.213233
GOTERM_BP_DIRECT	GO:0043536~positive regulation of blood vessel endothelial cell migration	4	2.22222	0.0056665	PDGFB, THBS1, ETS1, AMOT	169	44	20408	10.9779	0.999956	0.217668	0.213233
INTERPRO	IPR003191:Guanylate-binding protein, C-terminal	3	1.66667	0.0058577	GBP2B, GBP7, GBP2	174	14	20806	25.6232	0.914701	0.306797	0.306065
GOTERM_BP_DIRECT	GO:0009888~tissue development	4	2.22222	0.00603501	BMP4, LAMB3, LAMA3, LAMC2	169	45	20408	10.734	0.999977	0.222164	0.217637
GOTERM_BP_DIRECT	GO:0042832~defense response to protozoan	4	2.22222	0.00603501	GBP2B, GBP7, GBP2, GBP3	169	45	20408	10.734	0.999977	0.222164	0.217637
UP_SEQ_FEATURE	DOMAIN:EGF-like	7	3.88889	0.0061872	VCAN, HYAL1, LTBP4, LRP2, NPNT, THBS1, SORL1	176	208	22228	4.25033	0.99298	0.411964	0.408871
SMART	SM00204:TGFB	4	2.22222	0.00648588	BMP4, ARTN, GDF6, NODAL	117	35	10595	10.3492	0.535979	0.382667	0.382667
INTERPRO	IPR008967:p53-like transcription factor, DNA-binding	4	2.22222	0.00659863	TBX20, TBX3, RELB, RUNX1	174	46	20806	10.3978	0.937588	0.307203	0.30647
GOTERM_CC_DIRECT	GO:0005925~focal adhesion	7	3.88889	0.00671383	ARHGAP31, STARD8, CASS4, TNS4, AJUBA, LPP, PLEC	175	204	21301	4.17667	0.836691	0.164184	0.159301
GOTERM_BP_DIRECT	GO:0010977~negative regulation of neuron projection development	5	2.77778	0.00679654	DAB2, DPYSL3, PMP22, ZFP365, DKK1	169	91	20408	6.63502	0.999994	0.245092	0.240098
UP_KW_PTM	KW-0325~Glycoprotein	63	35	0.007004	NRP2, ECM1, FLT1, PODXL2, SERPINE1, LOXL4, LAMC2, PLOD1, PTH1R, PRSS23, HS6ST1, VSIG10, PRL2C3, ADAMTSL4, HYAL1, PIEZO2, IDS, NEFL, HGSNAT, SLC34A2, CHRNB1, MME, ITGA3, IGFBP2, EMP1, WNT9A, DKK1, SYN1, TAPBP, BCAM, VCAN, SLCO2A1, SPACA6, PRL3D1, MATN4, ERGIC1, CSF1R, LRRC15, IGSF3, LAMA3, PDGFB, LTBP4, LRP2, IL2RG, EFNA5, THBS1, PRTG, ADGRG6, GPC4, CD74, FZD2, LAMB3, HTR1D, WNT7A, GDF6, SORL1, BM…	149	4176	13044	1.3207	0.155227	0.0583666	0.0583666
GOTERM_BP_DIRECT	GO:0002376~immune system process	12	6.66667	0.00705683	IFIH1, CSF1R, CD74, GBP2B, RNF213, ANXA1, GBP7, PRKCE, GBP2, PARP9, ETS1, GBP3	169	563	20408	2.57387	0.999996	0.249388	0.244307
GOTERM_BP_DIRECT	GO:0030501~positive regulation of bone mineralization	4	2.22222	0.00722513	BMP4, CSF1R, ISG15, CCN1	169	48	20408	10.0631	0.999997	0.249841	0.244751
GOTERM_BP_DIRECT	GO:0051897~positive regulation of protein kinase B signaling	7	3.88889	0.00741326	CSF1R, FLT1, CASS4, PDGFB, PRR5L, LRP2, THBS1	169	207	20408	4.08358	0.999998	0.249841	0.244751
GOTERM_BP_DIRECT	GO:0030858~positive regulation of epithelial cell differentiation	3	1.66667	0.00749382	BMP4, CDKN2B, WNT9A	169	16	20408	22.642	0.999998	0.249841	0.244751
UP_KW_MOLECULAR_FUNCTION	KW-0339~Growth factor	6	3.33333	0.00753222	BMP4, VGF, ARTN, PDGFB, GDF6, NODAL	116	129	12161	4.8761	0.355011	0.145623	0.138091
UP_SEQ_FEATURE	DOMAIN:Ig-like C2-type 3	5	2.77778	0.00755317	CSF1R, BCAM, FLT1, IGSF3, VSIG10	176	98	22228	6.44365	0.997661	0.464229	0.460743
GOTERM_BP_DIRECT	GO:0001934~positive regulation of protein phosphorylation	8	4.44444	0.00771998	BMP4, CSF1R, CD74, DAB2, LIMCH1, PIK3R3, PRR5L, CCN1	169	274	20408	3.52576	0.999999	0.252335	0.247194
GOTERM_BP_DIRECT	GO:0071356~cellular response to tumor necrosis factor	6	3.33333	0.00785424	EDN1, SGMS1, HYAL1, NPNT, THBS1, GBP3	169	149	20408	4.86271	0.999999	0.252335	0.247194
GOTERM_BP_DIRECT	GO:0010862~positive regulation of pathway-restricted SMAD protein phosphorylation	4	2.22222	0.00809029	BMP4, DAB2, GDF6, NODAL	169	50	20408	9.66059	0.999999	0.255278	0.250077
GOTERM_BP_DIRECT	GO:0042127~regulation of cell proliferation	7	3.88889	0.00847409	JUN, ANXA1, SERPINE1, WNT7A, BIRC7, NR3C1, TBX3	169	213	20408	3.96855	1	0.262697	0.257345
KEGG_PATHWAY	mmu05226:Gastric cancer	6	3.33333	0.00872604	CDKN2B, FZD2, CDX2, WNT7A, PIK3R3, WNT9A	80	150	9330	4.665	0.829734	0.160242	0.153102
UP_SEQ_FEATURE	DOMAIN:EGF-like 2; calcium-binding	4	2.22222	0.00886648	VCAN, LTBP4, LRP2, NPNT	176	54	22228	9.35522	0.999188	0.484811	0.48117
GOTERM_BP_DIRECT	GO:0002218~activation of innate immune response	4	2.22222	0.0090139	GBP2B, GBP7, GBP2, GBP3	169	52	20408	9.28903	1	0.274613	0.269018
UP_SEQ_FEATURE	COMPBIAS:Polar residues	69	38.3333	0.00910158	NRP2, FLT1, ANKRD35, PODXL2, LRRK1, NR3C1, FRY, IKZF2, AFF1, PTPDC1, PHF8, AMOT, ZCWPW1, ADAMTSL4, DPYSL3, PIEZO2, TRIM24, TNS4, HMGN3, PHLDA1, PCYT1B, LIMCH1, PRKCE, STARD8, KAZN, NPNT, LEMD1, SYN1, RUNX1, MYCL, BCAM, VCAN, VGF, GM49337, UTRN, AJUBA, KANK3, PLEC, CSF1R, LRRC15, DLX2, PALM3, PDGFB, LRP2, ZBTB5, LPP, PRTG, NUAK1, ATXN1, RNF213, NACC1, TBX20, PLEKHH1, SAMD4, JUN, NIBAN2, LAMB3, NBE…	176	6725	22228	1.29582	0.999328	0.484811	0.48117
UP_KW_DOMAIN	KW-0245~EGF-like domain	8	4.44444	0.00911897	VCAN, HYAL1, LTBP4, LRP2, NPNT, THBS1, SORL1, MATN4	139	252	14882	3.39888	0.189982	0.104868	0.100309
GOTERM_BP_DIRECT	GO:0007179~transforming growth factor beta receptor signaling pathway	5	2.77778	0.0097485	DAB2, JUN, LTBP4, NPNT, NODAL	169	101	20408	5.97809	1	0.291959	0.286011
KEGG_PATHWAY	mmu04933:AGE-RAGE signaling pathway in diabetic complications	5	2.77778	0.0104573	JUN, EDN1, PRKCE, SERPINE1, PIK3R3	80	101	9330	5.77351	0.880387	0.176031	0.168188
GOTERM_MF_DIRECT	GO:0003700~transcription factor activity, sequence-specific DNA binding	13	7.22222	0.0104846	JUN, CDX2, IKZF2, NR3C1, ETS1, TBX3, AFF1, RUNX1, RELB, MYCL, HOXB9, TBX20, NFE2L3	162	652	18797	2.3135	0.982346	0.334633	0.328517
UP_SEQ_FEATURE	DOMAIN:Laminin EGF-like 3	3	1.66667	0.0106685	LAMB3, LAMA3, LAMC2	176	20	22228	18.9443	0.99981	0.53276	0.528759
UP_KW_BIOLOGICAL_PROCESS	KW-0051~Antiviral defense	5	2.77778	0.0108274	IFIH1, GBP2B, GBP7, ISG15, PARP9	94	101	10894	5.73731	0.48525	0.330236	0.330236
UP_KW_MOLECULAR_FUNCTION	KW-0340~Growth factor binding	3	1.66667	0.010989	IGFBP2, LTBP4, CCN1	116	17	12161	18.5005	0.473176	0.15934	0.151098
GOTERM_CC_DIRECT	GO:0043235~receptor complex	7	3.88889	0.0110329	CSF1R, FLT1, ITGA3, LOXL4, LRP2, PTH1R, IL2RG	175	227	21301	3.75348	0.949427	0.247321	0.239965
GOTERM_BP_DIRECT	GO:0001890~placenta development	4	2.22222	0.0115836	MME, CDX2, SERPINE1, NODAL	169	57	20408	8.4742	1	0.341138	0.334188
GOTERM_MF_DIRECT	GO:0005544~calcium-dependent phospholipid binding	4	2.22222	0.0122698	ANXA1, ANXA3, SYT11, SYT17	162	56	18797	8.28792	0.99116	0.361488	0.354881
SMART	SM00179:EGF_CA	6	3.33333	0.0123425	VCAN, LTBP4, LRP2, NPNT, THBS1, MATN4	117	126	10595	4.31217	0.769032	0.485472	0.485472
GOTERM_BP_DIRECT	GO:0045892~negative regulation of transcription, DNA-templated	13	7.22222	0.0124601	JUN, NIBAN2, PDGFB, NR3C1, TBX3, RUNX1, RELB, BMP4, ATXN1, NACC1, TBX20, TRIM24, ID3	169	694	20408	2.26203	1	0.352463	0.345282
GOTERM_BP_DIRECT	GO:0006471~protein ADP-ribosylation	3	1.66667	0.012766	PARP10, PARP3, PARP9	169	21	20408	17.2511	1	0.352463	0.345282
GOTERM_BP_DIRECT	GO:0001516~prostaglandin biosynthetic process	3	1.66667	0.012766	CD74, EDN1, PTGES	169	21	20408	17.2511	1	0.352463	0.345282
GOTERM_BP_DIRECT	GO:0042326~negative regulation of phosphorylation	3	1.66667	0.012766	BMP4, CDKN2B, ATXN1	169	21	20408	17.2511	1	0.352463	0.345282
UP_SEQ_FEATURE	DOMAIN:Laminin EGF-like	3	1.66667	0.012838	LAMB3, LAMA3, LAMC2	176	22	22228	17.2221	0.999967	0.565534	0.561288
UP_KW_PTM	KW-0654~Proteoglycan	5	2.77778	0.0129326	CD74, VCAN, PODXL2, LAMC2, GPC4	149	80	13044	5.47148	0.268316	0.0808285	0.0808285
UP_SEQ_FEATURE	REGION:Leucine-zipper	5	2.77778	0.0130489	MYCL, JUN, NFE2L3, IKBKE, RELB	176	115	22228	5.49111	0.999972	0.565534	0.561288
GOTERM_BP_DIRECT	GO:0048704~embryonic skeletal system morphogenesis	4	2.22222	0.0133074	BMP4, HOXB9, PRRX2, WNT9A	169	60	20408	8.05049	1	0.357688	0.3504
GOTERM_BP_DIRECT	GO:0008104~protein localization	6	3.33333	0.0133934	NBEA, NBEAL1, TNS4, AJUBA, AMOT, PLEC	169	170	20408	4.26203	1	0.357688	0.3504
KEGG_PATHWAY	mmu00531:Glycosaminoglycan degradation	3	1.66667	0.013395	HGSNAT, HYAL1, IDS	80	21	9330	16.6607	0.934393	0.208138	0.198864
GOTERM_CC_DIRECT	GO:0031594~neuromuscular junction	5	2.77778	0.0139055	CHRNB1, ITGA3, PRKCE, NEFL, UTRN	175	113	21301	5.38584	0.976875	0.287738	0.279181
GOTERM_BP_DIRECT	GO:0016055~Wnt signaling pathway	7	3.88889	0.0139073	DAB2, FZD2, WNT7A, WNT9A, NOTUM, GPC4, DKK1	169	237	20408	3.56667	1	0.357688	0.3504
GOTERM_BP_DIRECT	GO:0042310~vasoconstriction	3	1.66667	0.0139674	EDN1, HTR1D, PDGFB	169	22	20408	16.4669	1	0.357688	0.3504
GOTERM_BP_DIRECT	GO:0051145~smooth muscle cell differentiation	3	1.66667	0.0139674	BMP4, NPNT, TBX3	169	22	20408	16.4669	1	0.357688	0.3504
UP_SEQ_FEATURE	CROSSLNK:Glycyl lysine isopeptide (Lys-Gly) (interchain with G-Cter in SUMO2); alternate	8	4.44444	0.0140881	JUN, ANXA1, CAVIN1, TMSB4X, NACC1, TRIM24, NR3C1, ETS1	176	322	22228	3.13778	0.999988	0.565534	0.561288
GOTERM_BP_DIRECT	GO:0009612~response to mechanical stimulus	4	2.22222	0.0145334	JUN, IGFBP2, PIEZO2, THBS1	169	62	20408	7.7908	1	0.360168	0.35283
UP_SEQ_FEATURE	DOMAIN:Ig-like C2-type 4	4	2.22222	0.0146649	CSF1R, FLT1, IGSF3, VSIG10	176	65	22228	7.77203	0.999993	0.565534	0.561288
GOTERM_BP_DIRECT	GO:0006351~transcription, DNA-templated	5	2.77778	0.0146827	JUN, HOXB9, TCEA3, TBX3, AFF1	169	114	20408	5.29638	1	0.360168	0.35283
GOTERM_BP_DIRECT	GO:0060070~canonical Wnt signaling pathway	5	2.77778	0.0146827	EDN1, FZD2, WNT7A, WNT9A, DKK1	169	114	20408	5.29638	1	0.360168	0.35283
GOTERM_BP_DIRECT	GO:0030326~embryonic limb morphogenesis	4	2.22222	0.0151697	BMP4, PRRX2, WNT7A, DKK1	169	63	20408	7.66714	1	0.360168	0.35283
GOTERM_BP_DIRECT	GO:0022011~myelination in peripheral nervous system	3	1.66667	0.0152158	ADGRG6, PMP22, PLEC	169	23	20408	15.751	1	0.360168	0.35283
GOTERM_MF_DIRECT	GO:0002020~protease binding	6	3.33333	0.0156221	ECM1, ITGA3, ADAMTSL4, SERPINE1, TIMP3, THBS1	162	170	18797	4.09521	0.997596	0.414579	0.407001
UP_SEQ_FEATURE	MUTAGEN:R->P: Loss of localization to cytoplasmic vesicle.	2	1.11111	0.0156843	GBP2B, GBP7	176	2	22228	126.295	0.999997	0.565534	0.561288
UP_SEQ_FEATURE	MUTAGEN:S->N: Loss of catalytic activity and localization to cytoplasmic vesicle.	2	1.11111	0.0156843	GBP2B, GBP7	176	2	22228	126.295	0.999997	0.565534	0.561288
GOTERM_BP_DIRECT	GO:0030879~mammary gland development	4	2.22222	0.0158214	PRL2C3, HOXB9, PRL3D1, TBX3	169	64	20408	7.54734	1	0.360168	0.35283
KEGG_PATHWAY	mmu05217:Basal cell carcinoma	4	2.22222	0.0161244	BMP4, FZD2, WNT7A, WNT9A	80	63	9330	7.40476	0.962509	0.232652	0.222286
GOTERM_MF_DIRECT	GO:0016779~nucleotidyltransferase activity	5	2.77778	0.0162368	PARP10, PARP3, PCYT1B, PARP9, PARP12	162	113	18797	5.13411	0.998107	0.414579	0.407001
GOTERM_BP_DIRECT	GO:0070374~positive regulation of ERK1 and ERK2 cascade	7	3.88889	0.0163685	BMP4, CSF1R, CD74, JUN, PDGFB, NPNT, NODAL	169	246	20408	3.43619	1	0.360168	0.35283
GOTERM_BP_DIRECT	GO:0035026~leading edge cell differentiation	2	1.11111	0.0163968	DAB2, JUN	169	2	20408	120.757	1	0.360168	0.35283
GOTERM_BP_DIRECT	GO:2000137~negative regulation of cell proliferation involved in heart morphogenesis	2	1.11111	0.0163968	BMP4, TBX3	169	2	20408	120.757	1	0.360168	0.35283
GOTERM_BP_DIRECT	GO:0034345~negative regulation of type III interferon production	2	1.11111	0.0163968	GBP7, GBP3	169	2	20408	120.757	1	0.360168	0.35283
UP_SEQ_FEATURE	DOMAIN:Laminin EGF-like 1	3	1.66667	0.0164179	LAMB3, LAMA3, LAMC2	176	25	22228	15.1555	0.999998	0.565534	0.561288
GOTERM_BP_DIRECT	GO:0009948~anterior/posterior axis specification	3	1.66667	0.0165103	BMP4, CDX2, NODAL	169	24	20408	15.0947	1	0.360168	0.35283
GOTERM_BP_DIRECT	GO:0010763~positive regulation of fibroblast migration	3	1.66667	0.0165103	PRKCE, PDGFB, THBS1	169	24	20408	15.0947	1	0.360168	0.35283
UP_KW_MOLECULAR_FUNCTION	KW-0548~Nucleotidyltransferase	5	2.77778	0.016924	PARP10, PARP3, PCYT1B, PARP9, PARP12	116	104	12161	5.0402	0.62842	0.196318	0.186164
UP_SEQ_FEATURE	DOMAIN:TGF-beta family profile	3	1.66667	0.0176951	BMP4, GDF6, NODAL	176	26	22228	14.5726	0.999999	0.565534	0.561288
UP_SEQ_FEATURE	DOMAIN:Laminin EGF-like 2	3	1.66667	0.0176951	LAMB3, LAMA3, LAMC2	176	26	22228	14.5726	0.999999	0.565534	0.561288
INTERPRO	IPR013761:Sterile alpha motif/pointed domain	5	2.77778	0.0184953	SAMD9L, SGMS1, KAZN, ETS1, SAMD4	174	121	20806	4.9411	0.999599	0.774954	0.773104
GOTERM_BP_DIRECT	GO:0042733~embryonic digit morphogenesis	4	2.22222	0.0185845	BMP4, TBC1D32, WNT7A, TBX3	169	68	20408	7.10338	1	0.392281	0.384289
GOTERM_BP_DIRECT	GO:0030036~actin cytoskeleton organization	7	3.88889	0.0188464	ANXA1, STARD8, PMP22, PDGFB, UTRN, AMOT, PLEC	169	254	20408	3.32796	1	0.392281	0.384289
GOTERM_CC_DIRECT	GO:0005737~cytoplasm	77	42.7778	0.0188914	SAMD9L, SERPINE1, LRRK1, PTH1R, NR3C1, FRY, ETS1, PTPDC1, AMOT, NAA80, IFIH1, TUBB3, TBC1D32, HYAL1, TMSB4X, DPYSL3, TRIM24, IDS, TIMP3, NEFL, TNS4, PHLDA1, IKBKE, ZFP365, EDN1, PARP3, PCYT1B, ANXA1, MME, LIMCH1, SLC30A2, ANXA3, PRKCE, KAZN, IRAK3, NSUN6, RHOF, PARP9, AOPEP, SLCO2A1, BIRC7, UTRN, AJUBA, PTGES, KANK3, PLEC, PALM3, PDGFB, LRP2, LPP, CRIP1, RELB, NUAK1, ATXN1, RNF213, AFMID, NACC1, …	175	7625	21301	1.22917	0.994086	0.362985	0.35219
GOTERM_BP_DIRECT	GO:0006468~protein phosphorylation	12	6.66667	0.0189431	CSF1R, CDK18, NUAK1, EDN1, FLT1, PRKCE, LRRK1, TRIM24, PDGFB, IRAK3, PRR5L, IKBKE	169	650	20408	2.22937	1	0.392281	0.384289
GOTERM_BP_DIRECT	GO:0036120~cellular response to platelet-derived growth factor stimulus	3	1.66667	0.0192342	HYAL1, PRKCE, PDGFB	169	26	20408	13.9335	1	0.392281	0.384289
GOTERM_BP_DIRECT	GO:0061178~regulation of insulin secretion involved in cellular response to glucose stimulus	3	1.66667	0.0192342	PRKCE, EFNA5, HMGN3	169	26	20408	13.9335	1	0.392281	0.384289
GOTERM_BP_DIRECT	GO:0033674~positive regulation of kinase activity	4	2.22222	0.0193143	CSF1R, CD74, FLT1, AJUBA	169	69	20408	7.00043	1	0.392281	0.384289
KEGG_PATHWAY	mmu05211:Renal cell carcinoma	4	2.22222	0.019748	JUN, PDGFB, PIK3R3, ETS1	80	68	9330	6.86029	0.982208	0.26594	0.254091
GOTERM_BP_DIRECT	GO:0035458~cellular response to interferon-beta	4	2.22222	0.0200599	GBP2B, GBP7, GBP2, GBP3	169	70	20408	6.90042	1	0.402794	0.394588
GOTERM_BP_DIRECT	GO:0030334~regulation of cell migration	5	2.77778	0.0209626	TMSB4X, DPYSL3, LAMA3, AJUBA, AMOT	169	127	20408	4.75423	1	0.416189	0.40771
UP_SEQ_FEATURE	DOMAIN:EGF-like 3	4	2.22222	0.0221737	LTBP4, LRP2, NPNT, MATN4	176	76	22228	6.64713	1	0.678925	0.673827
GOTERM_MF_DIRECT	GO:0001786~phosphatidylserine binding	4	2.22222	0.0222235	MME, SYT11, THBS1, SYT17	162	70	18797	6.63034	0.999817	0.503616	0.494411
GOTERM_MF_DIRECT	GO:1990837~sequence-specific double-stranded DNA binding	11	6.11111	0.0223537	DLX2, JUN, HOXB9, CDX2, PRRX2, TBX20, RHOX12, NR3C1, ETS1, TBX3, RUNX1	162	559	18797	2.28325	0.999826	0.503616	0.494411
UP_KW_BIOLOGICAL_PROCESS	KW-0879~Wnt signaling pathway	6	3.33333	0.0227068	DAB2, FZD2, WNT7A, WNT9A, NOTUM, DKK1	94	189	10894	3.67916	0.753669	0.461704	0.461704
UP_SEQ_FEATURE	MOTIF:Cell attachment site	4	2.22222	0.0229424	LAMA3, IGFBP2, LAMC2, THBS1	176	77	22228	6.5608	1	0.678925	0.673827
UP_KW_CELLULAR_COMPONENT	KW-0968~Cytoplasmic vesicle	13	7.22222	0.0240018	GBP2B, GBP7, ANXA1, SLC30A2, SORL1, SYN1, SLC4A8, DAB2, VGF, SYT11, SPACA6, GBP2, PHLDA1	159	715	17987	2.05683	0.517529	0.180013	0.174013
GOTERM_BP_DIRECT	GO:0010159~specification of animal organ position	2	1.11111	0.0244946	BMP4, TBX3	169	3	20408	80.5049	1	0.480912	0.471114
INTERPRO	IPR001781:Zinc finger, LIM-type	4	2.22222	0.0246575	LIMCH1, AJUBA, CRIP1, LPP	174	75	20806	6.37732	0.999971	0.939228	0.936986
GOTERM_MF_DIRECT	GO:0005509~calcium ion binding	13	7.22222	0.0246753	ANXA1, ANXA3, LTBP4, LRP2, NPNT, THBS1, RUNX1, SYT17, PRRG4, VCAN, SYT11, IDS, MATN4	162	736	18797	2.04946	0.99993	0.522356	0.512809
GOTERM_BP_DIRECT	GO:0048666~neuron development	4	2.22222	0.0248633	DPYSL3, HS6ST1, SYN1, RUNX1	169	76	20408	6.35565	1	0.482785	0.472949
UP_SEQ_FEATURE	TOPO_DOM:Cytoplasmic	37	20.5556	0.0248986	CSF1R, LRRC15, NRP2, FLT1, SGMS1, PODXL2, IGSF3, LRP2, PTH1R, IL2RG, HS6ST1, VSIG10, PRTG, PRRG4, ADGRG6, CD74, HGSNAT, SLC34A2, CHRNB1, CPT1A, FZD2, MME, ITGA3, SLC30A2, HTR1D, ROM1, SORL1, TAPBP, SLC4A8, BCAM, SYT11, SLCO2A1, PMP22, MAL, SPACA6, ERGIC1, PTGES	176	3303	22228	1.41475	1	0.710501	0.705165
GOTERM_BP_DIRECT	GO:0010761~fibroblast migration	3	1.66667	0.0251995	PMP22, PDGFB, PLEC	169	30	20408	12.0757	1	0.483995	0.474134
GOTERM_CC_DIRECT	GO:0030424~axon	10	5.55556	0.0262563	PRTG, NRP2, MME, ANXA3, SYT11, TUBB3, NEFL, LRP2, SYN1, PLEC	175	516	21301	2.35891	0.999221	0.420731	0.408218
GOTERM_CC_DIRECT	GO:0070382~exocytic vesicle	3	1.66667	0.026418	SYT11, DPYSL3, SYT17	175	31	21301	11.7794	0.999255	0.420731	0.408218
GOTERM_CC_DIRECT	GO:0005856~cytoskeleton	20	11.1111	0.0265889	PARP3, LIMCH1, PRKCE, KAZN, RHOF, FRY, NR3C1, SYN1, RELB, TUBB3, TMSB4X, CASS4, NEFL, FSD1, TNS4, PLEKHH1, ZFP365, AJUBA, KANK3, PLEC	175	1441	21301	1.68938	0.999289	0.420731	0.408218
GOTERM_BP_DIRECT	GO:0071363~cellular response to growth factor stimulus	4	2.22222	0.02659	BMP4, PDGFB, LRP2, THBS1	169	78	20408	6.19269	1	0.493177	0.483129
GOTERM_BP_DIRECT	GO:0043627~response to estrogen	4	2.22222	0.02659	SLC34A2, MME, IGFBP2, WNT7A	169	78	20408	6.19269	1	0.493177	0.483129
GOTERM_BP_DIRECT	GO:0099560~synaptic membrane adhesion	3	1.66667	0.026794	ITGA3, GPC4, EFNA5	169	31	20408	11.6862	1	0.493177	0.483129
GOTERM_BP_DIRECT	GO:0050768~negative regulation of neurogenesis	3	1.66667	0.026794	PRTG, WNT7A, SORL1	169	31	20408	11.6862	1	0.493177	0.483129
GOTERM_MF_DIRECT	GO:0050750~low-density lipoprotein particle receptor binding	3	1.66667	0.0271104	DAB2, LRP2, DKK1	162	30	18797	11.6031	0.999973	0.522356	0.512809
GOTERM_BP_DIRECT	GO:0001701~in utero embryonic development	8	4.44444	0.027191	SLC34A2, DAB2, EDN1, PTH1R, NODAL, TBX3, AMOT, RUNX1	169	353	20408	2.73671	1	0.495325	0.485234
GOTERM_BP_DIRECT	GO:0048146~positive regulation of fibroblast proliferation	4	2.22222	0.0274769	CD74, JUN, SERPINE1, PDGFB	169	79	20408	6.1143	1	0.495426	0.485333
UP_SEQ_FEATURE	DOMAIN:EGF-like 5; calcium-binding	3	1.66667	0.0277367	LTBP4, LRP2, NPNT	176	33	22228	11.4814	1	0.752104	0.746457
UP_KW_MOLECULAR_FUNCTION	KW-0593~Phospholipase A2 inhibitor	2	1.11111	0.0281042	ANXA1, ANXA3	116	3	12161	69.8908	0.8086	0.271674	0.257622
UP_KW_DOMAIN	KW-0440~LIM domain	4	2.22222	0.0282164	LIMCH1, AJUBA, CRIP1, LPP	139	71	14882	6.03182	0.482274	0.180249	0.172412
GOTERM_BP_DIRECT	GO:0009790~embryo development	4	2.22222	0.0283795	SLC4A8, DLX2, CDX2, AMOT	169	80	20408	6.03787	1	0.497353	0.48722
GOTERM_BP_DIRECT	GO:0035987~endodermal cell differentiation	3	1.66667	0.0284282	LAMB3, LAMA3, NODAL	169	32	20408	11.321	1	0.497353	0.48722
GOTERM_BP_DIRECT	GO:0045662~negative regulation of myoblast differentiation	3	1.66667	0.0284282	BMP4, ID3, TBX3	169	32	20408	11.321	1	0.497353	0.48722
UP_SEQ_FEATURE	DOMAIN:Ig-like C2-type 2	5	2.77778	0.0285572	CSF1R, BCAM, FLT1, IGSF3, VSIG10	176	146	22228	4.32519	1	0.752104	0.746457
GOTERM_MF_DIRECT	GO:0050840~extracellular matrix binding	3	1.66667	0.0288198	ADGRG6, CCN1, THBS1	162	31	18797	11.2288	0.999986	0.522356	0.512809
INTERPRO	IPR017948:Transforming growth factor beta, conserved site	3	1.66667	0.0289599	BMP4, GDF6, NODAL	174	32	20806	11.2101	0.999996	0.988283	0.985925
UP_SEQ_FEATURE	DOMAIN:Ig-like C2-type 1	5	2.77778	0.0291805	CSF1R, BCAM, FLT1, IGSF3, VSIG10	176	147	22228	4.29576	1	0.752104	0.746457
KEGG_PATHWAY	mmu05205:Proteoglycans in cancer	6	3.33333	0.0296543	FZD2, TIMP3, WNT7A, PIK3R3, WNT9A, THBS1	80	205	9330	3.41341	0.997714	0.34594	0.330527
GOTERM_BP_DIRECT	GO:0061098~positive regulation of protein tyrosine kinase activity	3	1.66667	0.0301014	CSF1R, CASS4, PDGFB	169	33	20408	10.9779	1	0.515588	0.505083
GOTERM_BP_DIRECT	GO:0034097~response to cytokine	4	2.22222	0.0302314	CDKN2B, JUN, TIMP3, RELB	169	82	20408	5.8906	1	0.515588	0.505083
GOTERM_BP_DIRECT	GO:0010467~gene expression	7	3.88889	0.0303458	BMP4, EDN1, PDGFB, IL2RG, NR3C1, IKBKE, PLEC	169	284	20408	2.97641	1	0.515588	0.505083
GOTERM_MF_DIRECT	GO:0016740~transferase activity	24	13.3333	0.0304903	CSF1R, HGSNAT, CDK18, PARP3, PCYT1B, CPT1A, FLT1, SGMS1, PRKCE, LRRK1, NSUN6, PARP9, HS6ST1, PARP12, NAA80, PARP10, NUAK1, RNF213, QPCT, TRIM24, GPAT3, BIRC7, IKBKE, PTGES	162	1782	18797	1.56271	0.999993	0.522356	0.512809
INTERPRO	IPR015615:Transforming growth factor-beta-related	3	1.66667	0.0306627	BMP4, GDF6, NODAL	174	33	20806	10.8704	0.999998	0.988283	0.985925
UP_SEQ_FEATURE	DOMAIN:EGF-like 4; calcium-binding	3	1.66667	0.0309392	LTBP4, LRP2, NPNT	176	35	22228	10.8253	1	0.753576	0.747918
UP_SEQ_FEATURE	DOMAIN:LDL-receptor class A 11	2	1.11111	0.0311239	LRP2, SORL1	176	4	22228	63.1477	1	0.753576	0.747918
GOTERM_BP_DIRECT	GO:0001568~blood vessel development	4	2.22222	0.0311808	BMP4, CDX2, PDGFB, TBX3	169	83	20408	5.81963	1	0.524728	0.514038
GOTERM_MF_DIRECT	GO:0000977~RNA polymerase II regulatory region sequence-specific DNA binding	9	5	0.031329	DLX2, HOXB9, CDX2, PRRX2, TBX20, RHOX12, ZBTB5, NR3C1, RUNX1	162	428	18797	2.4399	0.999995	0.522356	0.512809
UP_KW_DOMAIN	KW-0424~Laminin EGF-like domain	3	1.66667	0.0313476	LAMB3, LAMA3, LAMC2	139	30	14882	10.7065	0.519312	0.180249	0.172412
GOTERM_MF_DIRECT	GO:0005518~collagen binding	4	2.22222	0.0313686	LRRC15, ITGA3, ADGRG6, PDGFB	162	80	18797	5.80154	0.999995	0.522356	0.512809
GOTERM_BP_DIRECT	GO:0001938~positive regulation of endothelial cell proliferation	4	2.22222	0.0321457	BMP4, ECM1, JUN, PDGFB	169	84	20408	5.75035	1	0.535863	0.524945
GOTERM_BP_DIRECT	GO:0032091~negative regulation of protein binding	4	2.22222	0.0331261	DAB2, PDGFB, DKK1, SORL1	169	85	20408	5.6827	1	0.537008	0.526067
GOTERM_BP_DIRECT	GO:2000300~regulation of synaptic vesicle exocytosis	4	2.22222	0.0331261	PRKCE, HTR1D, WNT7A, SYN1	169	85	20408	5.6827	1	0.537008	0.526067
GOTERM_BP_DIRECT	GO:0045165~cell fate commitment	4	2.22222	0.0331261	BMP4, WNT7A, WNT9A, NODAL	169	85	20408	5.6827	1	0.537008	0.526067
GOTERM_CC_DIRECT	GO:0030425~dendrite	11	6.11111	0.0332554	SLC4A8, MME, ANXA3, SYT11, TUBB3, HTR1D, PDGFB, LRP2, SYN1, SAMD4, PLEC	175	626	21301	2.13885	0.999888	0.490955	0.476355
GOTERM_BP_DIRECT	GO:0035116~embryonic hindlimb morphogenesis	3	1.66667	0.0335617	BMP4, WNT7A, TBX3	169	35	20408	10.3506	1	0.539124	0.52814
GOTERM_BP_DIRECT	GO:0060395~SMAD protein signal transduction	4	2.22222	0.034122	BMP4, JUN, GDF6, NODAL	169	86	20408	5.61662	1	0.543185	0.532119
KEGG_PATHWAY	mmu05162:Measles	5	2.77778	0.0343038	IFIH1, JUN, PIK3R3, IL2RG, IKBKE	80	145	9330	4.02155	0.999133	0.34594	0.330527
KEGG_PATHWAY	mmu04015:Rap1 signaling pathway	6	3.33333	0.0347597	CSF1R, FLT1, PDGFB, PIK3R3, EFNA5, THBS1	80	214	9330	3.26986	0.999212	0.34594	0.330527
UP_KW_MOLECULAR_FUNCTION	KW-0358~Heparin-binding	4	2.22222	0.0351851	NRP2, LAMC2, CCN1, THBS1	116	76	12161	5.5177	0.874758	0.291534	0.276455
GOTERM_BP_DIRECT	GO:0071385~cellular response to glucocorticoid stimulus	3	1.66667	0.0353474	EDN1, ANXA1, NR3C1	169	36	20408	10.0631	1	0.557669	0.546307
GOTERM_CC_DIRECT	GO:0005903~brush border	4	2.22222	0.0354791	SLC34A2, MME, LRP2, PLEC	175	88	21301	5.53273	0.99994	0.490955	0.476355
KEGG_PATHWAY	mmu05418:Fluid shear stress and atherosclerosis	5	2.77778	0.0358059	BMP4, JUN, EDN1, PDGFB, PIK3R3	80	147	9330	3.96684	0.999367	0.34594	0.330527
KEGG_PATHWAY	mmu05224:Breast cancer	5	2.77778	0.0358059	JUN, FZD2, WNT7A, PIK3R3, WNT9A	80	147	9330	3.96684	0.999367	0.34594	0.330527
KEGG_PATHWAY	mmu04621:NOD-like receptor signaling pathway	6	3.33333	0.035964	GBP2B, JUN, GBP7, GBP2, IKBKE, GBP3	80	216	9330	3.23958	0.999388	0.34594	0.330527
GOTERM_MF_DIRECT	GO:0005102~receptor binding	9	5	0.0359896	EDN1, ARTN, PRKCE, SERPINE1, LAMA3, PDGFB, WNT7A, LAMC2, WNT9A	162	440	18797	2.37336	0.999999	0.574334	0.563837
GOTERM_BP_DIRECT	GO:0007166~cell surface receptor signaling pathway	6	3.33333	0.0363592	EDN1, FZD2, ANXA1, ARTN, ADGRG6, PTH1R	169	221	20408	3.27848	1	0.56135	0.549913
GOTERM_CC_DIRECT	GO:0005802~trans-Golgi network	6	3.33333	0.0365023	MME, NBEA, SYT11, DOP1A, SORL1, SYT17	175	223	21301	3.27498	0.999955	0.490955	0.476355
GOTERM_BP_DIRECT	GO:0046677~response to antibiotic	3	1.66667	0.0371692	CPT1A, HYAL1, ETS1	169	37	20408	9.79114	1	0.56135	0.549913
GOTERM_BP_DIRECT	GO:0035115~embryonic forelimb morphogenesis	3	1.66667	0.0371692	WNT7A, WNT9A, TBX3	169	37	20408	9.79114	1	0.56135	0.549913
GOTERM_BP_DIRECT	GO:0032967~positive regulation of collagen biosynthetic process	3	1.66667	0.0371692	BMP4, SERPINE1, PDGFB	169	37	20408	9.79114	1	0.56135	0.549913
GOTERM_BP_DIRECT	GO:0002548~monocyte chemotaxis	3	1.66667	0.0371692	ANXA1, FLT1, PDGFB	169	37	20408	9.79114	1	0.56135	0.549913
UP_SEQ_FEATURE	DOMAIN:SAM	4	2.22222	0.0371861	SAMD9L, SGMS1, KAZN, SAMD4	176	93	22228	5.43206	1	0.873873	0.86731
GOTERM_BP_DIRECT	GO:0050680~negative regulation of epithelial cell proliferation	4	2.22222	0.0382594	BMP4, CDKN2B, DAB2, TRIM24	169	90	20408	5.367	1	0.568104	0.55653
GOTERM_BP_DIRECT	GO:0018108~peptidyl-tyrosine phosphorylation	4	2.22222	0.0382594	CSF1R, FLT1, LRRK1, PDGFB	169	90	20408	5.367	1	0.568104	0.55653
GOTERM_BP_DIRECT	GO:0002040~sprouting angiogenesis	3	1.66667	0.0390263	RNF213, FLT1, THBS1	169	38	20408	9.53348	1	0.569912	0.558301
GOTERM_BP_DIRECT	GO:0007187~G-protein coupled receptor signaling pathway, coupled to cyclic nucleotide second messenger	3	1.66667	0.0390263	ANXA1, HTR1D, PTH1R	169	38	20408	9.53348	1	0.569912	0.558301
INTERPRO	IPR000152:EGF-type aspartate/asparagine hydroxylation site	4	2.22222	0.039234	VCAN, LTBP4, LRP2, NPNT	174	90	20806	5.31443	1	1	1
GOTERM_CC_DIRECT	GO:0045202~synapse	15	8.33333	0.0400677	CHRNB1, MME, ITGA3, HTR1D, SYN1, RELB, SLC4A8, VCAN, VGF, NBEA, SYT11, DPYSL3, GPC4, UTRN, SAMD4	175	1019	21301	1.79176	0.999983	0.505087	0.490066
BIOCARTA	m_etsPathway:METS affect on Macrophage Differentiation	3	1.66667	0.0404405	CSF1R, JUN, ETS1	22	20	1286	8.76818	0.925778	1	1
GOTERM_BP_DIRECT	GO:0030336~negative regulation of cell migration	5	2.77778	0.0408745	CD74, LIMCH1, DPYSL3, SERPINE1, PDGFB	169	157	20408	3.84578	1	0.59201	0.579949
GOTERM_CC_DIRECT	GO:0016324~apical plasma membrane	9	5	0.0413082	SLC34A2, LRRC15, DAB2, ANXA1, IGFBP2, MAL, LRP2, PTH1R, PLEC	175	474	21301	2.31114	0.999988	0.505087	0.490066
UP_KW_BIOLOGICAL_PROCESS	KW-0391~Immunity	12	6.66667	0.0413233	IFIH1, CSF1R, CD74, GBP2B, RNF213, ANXA1, GBP7, PRKCE, GBP2, PARP9, ETS1, GBP3	94	717	10894	1.93964	0.923792	0.563273	0.563273
INTERPRO	IPR001660:Sterile alpha motif domain	4	2.22222	0.0414445	SAMD9L, SGMS1, KAZN, SAMD4	174	92	20806	5.1989	1	1	1
KEGG_PATHWAY	mmu04010:MAPK signaling pathway	7	3.88889	0.0418372	CSF1R, JUN, FLT1, ARTN, PDGFB, EFNA5, RELB	80	301	9330	2.71221	0.999822	0.373886	0.357228
GOTERM_MF_DIRECT	GO:0019834~phospholipase A2 inhibitor activity	2	1.11111	0.042103	ANXA1, ANXA3	162	5	18797	46.4123	1	0.626809	0.615353
GOTERM_MF_DIRECT	GO:0008270~zinc ion binding	13	7.22222	0.042551	MME, NR3C1, CRIP1, PHF8, IFIH1, ZCWPW1, SLC4A8, AOPEP, QPCT, TCEA3, TRIM24, TIMP3, UTRN	162	800	18797	1.8855	1	0.626809	0.615353
KEGG_PATHWAY	mmu04150:mTOR signaling pathway	5	2.77778	0.0438837	FZD2, WNT7A, PIK3R3, PRR5L, WNT9A	80	157	9330	3.71417	0.999884	0.373886	0.357228
KEGG_PATHWAY	mmu05169:Epstein-Barr virus infection	6	3.33333	0.0444221	JUN, PIK3R3, ISG15, IKBKE, RELB, TAPBP	80	229	9330	3.05568	0.999897	0.373886	0.357228
GOTERM_BP_DIRECT	GO:0001569~branching involved in blood vessel morphogenesis	3	1.66667	0.0448027	EDN1, FLT1, TBX20	169	41	20408	8.83591	1	0.633331	0.620427
GOTERM_BP_DIRECT	GO:0001707~mesoderm formation	3	1.66667	0.0448027	BMP4, DKK1, NODAL	169	41	20408	8.83591	1	0.633331	0.620427
GOTERM_BP_DIRECT	GO:0030513~positive regulation of BMP signaling pathway	3	1.66667	0.0448027	BMP4, TBX20, CCN1	169	41	20408	8.83591	1	0.633331	0.620427
INTERPRO	IPR002049:EGF-like, laminin	3	1.66667	0.0456184	LAMB3, LAMA3, LAMC2	174	41	20806	8.74937	1	1	1
UP_KW_BIOLOGICAL_PROCESS	KW-0399~Innate immunity	8	4.44444	0.04617	IFIH1, CSF1R, GBP2B, ANXA1, GBP7, GBP2, PARP9, GBP3	94	385	10894	2.40818	0.944059	0.563273	0.563273
UP_SEQ_FEATURE	DOMAIN:LDL-receptor class A 9	2	1.11111	0.0463228	LRP2, SORL1	176	6	22228	42.0985	1	1	0.993734
UP_SEQ_FEATURE	DOMAIN:LDL-receptor class A 10	2	1.11111	0.0463228	LRP2, SORL1	176	6	22228	42.0985	1	1	0.993734
GOTERM_BP_DIRECT	GO:0001818~negative regulation of cytokine production	3	1.66667	0.0467943	GBP7, SYT11, GBP3	169	42	20408	8.62553	1	0.64598	0.632819
GOTERM_BP_DIRECT	GO:0007492~endoderm development	3	1.66667	0.0467943	BMP4, DKK1, NODAL	169	42	20408	8.62553	1	0.64598	0.632819
GOTERM_BP_DIRECT	GO:0001656~metanephros development	3	1.66667	0.0467943	BMP4, ID3, GDF6	169	42	20408	8.62553	1	0.64598	0.632819
INTERPRO	IPR018097:EGF-like calcium-binding, conserved site	4	2.22222	0.047239	VCAN, LTBP4, LRP2, NPNT	174	97	20806	4.93092	1	1	1
GOTERM_BP_DIRECT	GO:0010629~negative regulation of gene expression	8	4.44444	0.0474842	PARP10, BMP4, EDN1, SERPINE1, PMP22, PDGFB, ID3, PARP9	169	399	20408	2.4212	1	0.64719	0.634005
UP_KW_CELLULAR_COMPONENT	KW-0084~Basement membrane	3	1.66667	0.0481158	LAMB3, LAMA3, LAMC2	159	40	17987	8.48443	0.772216	0.288695	0.279071
KEGG_PATHWAY	mmu04934:Cushing syndrome	5	2.77778	0.048278	CDKN2B, FZD2, CYP21A1, WNT7A, WNT9A	80	162	9330	3.59954	0.999954	0.375004	0.358296
GOTERM_BP_DIRECT	GO:0031581~hemidesmosome assembly	2	1.11111	0.0483928	LAMA3, PLEC	169	6	20408	40.2525	1	0.64719	0.634005
GOTERM_BP_DIRECT	GO:1902074~response to salt	2	1.11111	0.0483928	DAB2, EDN1	169	6	20408	40.2525	1	0.64719	0.634005
GOTERM_BP_DIRECT	GO:0031133~regulation of axon diameter	2	1.11111	0.0483928	WNT7A, NEFL	169	6	20408	40.2525	1	0.64719	0.634005
KEGG_PATHWAY	mmu04014:Ras signaling pathway	6	3.33333	0.0486981	CSF1R, FLT1, PDGFB, PIK3R3, EFNA5, ETS1	80	235	9330	2.97766	0.999958	0.375004	0.358296
GOTERM_BP_DIRECT	GO:0006366~transcription from RNA polymerase II promoter	6	3.33333	0.0487132	BMP4, JUN, EDN1, ATXN1, HMGN3, ETS1	169	240	20408	3.01893	1	0.64719	0.634005
SMART	SM00132:LIM	4	2.22222	0.0489245	LIMCH1, AJUBA, CRIP1, LPP	117	75	10595	4.82963	0.997312	1	1
GOTERM_BP_DIRECT	GO:0043065~positive regulation of apoptotic process	8	4.44444	0.0496086	BMP4, JUN, ANXA1, ADAMTSL4, TBX20, ID3, CCN1, PHLDA1	169	403	20408	2.39717	1	0.650023	0.63678
GOTERM_BP_DIRECT	GO:0009615~response to virus	4	2.22222	0.0496622	IFIH1, HYAL1, ISG15, IRAK3	169	100	20408	4.8303	1	0.650023	0.63678
KEGG_PATHWAY	mmu05231:Choline metabolism in cancer	4	2.22222	0.0501243	PCYT1B, JUN, PDGFB, PIK3R3	80	98	9330	4.7602	0.999969	0.375004	0.358296
GOTERM_MF_DIRECT	GO:0004859~phospholipase inhibitor activity	2	1.11111	0.0503098	ANXA1, ANXA3	162	6	18797	38.677	1	0.691621	0.678981
GOTERM_BP_DIRECT	GO:1904707~positive regulation of vascular smooth muscle cell proliferation	3	1.66667	0.0508726	JUN, EDN1, PDGFB	169	44	20408	8.23346	1	0.66097	0.647504
GOTERM_BP_DIRECT	GO:0051607~defense response to virus	6	3.33333	0.051661	IFIH1, GBP2B, GBP7, ISG15, PARP9, GBP3	169	244	20408	2.96944	1	0.666314	0.652739
GOTERM_BP_DIRECT	GO:0050727~regulation of inflammatory response	4	2.22222	0.0521205	ANXA1, PMP22, USP18, PTGES	169	102	20408	4.73558	1	0.667369	0.653772
KEGG_PATHWAY	mmu04916:Melanogenesis	4	2.22222	0.0526622	EDN1, FZD2, WNT7A, WNT9A	80	100	9330	4.665	0.999982	0.375183	0.358467
GOTERM_BP_DIRECT	GO:0006605~protein targeting	3	1.66667	0.0529581	NBEA, GBP2, SORL1	169	45	20408	8.05049	1	0.673215	0.659499
GOTERM_MF_DIRECT	GO:0005125~cytokine activity	6	3.33333	0.0534575	BMP4, EDN1, WNT7A, WNT9A, GDF6, NODAL	162	237	18797	2.93749	1	0.691621	0.678981
UP_KW_DOMAIN	KW-0393~Immunoglobulin domain	9	5	0.0535879	PRTG, CSF1R, VCAN, BCAM, FLT1, IGSF3, SPACA6, VSIG10, TAPBP	139	442	14882	2.18005	0.718261	0.215295	0.205935
UP_SEQ_FEATURE	DOMAIN:Laminin IV type A	2	1.11111	0.0538331	LAMA3, LAMC2	176	7	22228	36.0844	1	1	0.993734
KEGG_PATHWAY	mmu04530:Tight junction	5	2.77778	0.053863	JUN, PPP2R2C, PRKCE, AMOT, RUNX1	80	168	9330	3.47098	0.999986	0.375183	0.358467
GOTERM_MF_DIRECT	GO:0004866~endopeptidase inhibitor activity	3	1.66667	0.0545714	GBP2B, GBP2, THBS1	162	44	18797	7.9112	1	0.691621	0.678981
GOTERM_BP_DIRECT	GO:0071277~cellular response to calcium ion	4	2.22222	0.0546366	JUN, EDN1, SYT11, SYT17	169	104	20408	4.64452	1	0.684702	0.670752
GOTERM_BP_DIRECT	GO:0007224~smoothened signaling pathway	4	2.22222	0.0546366	TBC1D32, PRRX2, WNT9A, PTPDC1	169	104	20408	4.64452	1	0.684702	0.670752
GOTERM_BP_DIRECT	GO:0071310~cellular response to organic substance	3	1.66667	0.0550736	EDN1, TIMP3, IRAK3	169	46	20408	7.87548	1	0.685216	0.671255
UP_KW_DISEASE	KW-0656~Proto-oncogene	6	3.33333	0.0551137	CSF1R, JUN, TRIM24, PDGFB, ETS1, AFF1	10	103	396	2.3068	0.156396	0.165341	0.165341
GOTERM_MF_DIRECT	GO:0003779~actin binding	8	4.44444	0.0557062	GBP2B, LIMCH1, TMSB4X, UTRN, TNS4, GBP2, SYN1, PLEC	162	398	18797	2.33228	1	0.691621	0.678981
GOTERM_BP_DIRECT	GO:0043491~protein kinase B signaling	4	2.22222	0.0559163	EDN1, PDGFB, PIK3R3, PRR5L	169	105	20408	4.60028	1	0.685216	0.671255
GOTERM_BP_DIRECT	GO:0001889~liver development	4	2.22222	0.0559163	CDKN2B, JUN, NODAL, RUNX1	169	105	20408	4.60028	1	0.685216	0.671255
UP_KW_DOMAIN	KW-0677~Repeat	52	28.8889	0.056164	NRP2, ECM1, FLT1, ANKRD35, LRRK1, LOXL4, LAMC2, IKZF2, VSIG10, IFIH1, ADAMTSL4, TRIM24, PHLDA1, ANXA1, ITGA3, ANXA3, PRKCE, KAZN, PARP9, NPNT, SYN1, BCAM, VCAN, GM49337, UTRN, MATN4, AJUBA, KANK3, PLEC, CSF1R, LRRC15, IGSF3, LAMA3, PALM3, LTBP4, PIK3R3, LRP2, ZBTB5, THBS1, LPP, PRTG, PLEKHH1, CDKN2B, LAMB3, CAVIN1, ISG15, SORL1, PARP12, SYT17, NBEA, PPP2R2C, SYT11	139	4516	14882	1.23281	0.735382	0.215295	0.205935
GOTERM_BP_DIRECT	GO:0043551~regulation of phosphatidylinositol 3-kinase activity	2	1.11111	0.0562288	PIK3R3, GM49337	169	7	20408	34.5021	1	0.685216	0.671255
KEGG_PATHWAY	mmu05142:Chagas disease	4	2.22222	0.0565838	JUN, PPP2R2C, SERPINE1, PIK3R3	80	103	9330	4.52913	0.999992	0.380998	0.364023
INTERPRO	IPR004032:PMP-22/EMP/MP20	2	1.11111	0.0567804	PMP22, EMP1	174	7	20806	34.1642	1	1	1
UP_SEQ_FEATURE	DOMAIN:G-protein coupled receptors family 2 profile 2	3	1.66667	0.0569588	FZD2, ADGRG6, PTH1R	176	49	22228	7.73237	1	1	0.993734
GOTERM_MF_DIRECT	GO:0005021~vascular endothelial growth factor-activated receptor activity	2	1.11111	0.0584467	NRP2, FLT1	162	7	18797	33.1517	1	0.691621	0.678981
UP_SEQ_FEATURE	COMPBIAS:Basic and acidic residues	53	29.4444	0.0585247	SAMD9L, PODXL2, LRRK1, RHOX12, PTH1R, IKZF2, AFF1, PTPDC1, PHF8, AMOT, ZCWPW1, TMSB4X, DPYSL3, PIEZO2, NEFL, HMGN3, PHLDA1, HGSNAT, PARP3, LIMCH1, IGFBP2, ROM1, KAZN, LEMD1, RUNX1, MYCL, BCAM, VCAN, VGF, BIRC7, UTRN, AJUBA, KANK3, PLEC, PALM3, LTBP4, ZBTB5, THBS1, PRTG, NUAK1, ATXN1, RNF213, PLEKHH1, CAVIN1, GDF6, TBX3, PARP10, SLC4A8, ARHGAP31, DAB2, SYT11, TCEA3, NFE2L3	176	5402	22228	1.23911	1	1	0.993734
KEGG_PATHWAY	mmu05166:Human T-cell leukemia virus 1 infection	6	3.33333	0.0587774	CDKN2B, JUN, PIK3R3, IL2RG, ETS1, RELB	80	248	9330	2.82157	0.999995	0.383001	0.365937
SMART	SM00180:EGF_Lam	3	1.66667	0.0588179	LAMB3, LAMA3, LAMC2	117	36	10595	7.5463	0.999217	1	1
GOTERM_BP_DIRECT	GO:0042742~defense response to bacterium	8	4.44444	0.0599108	GBP2B, RNF213, GBP7, VGF, ANXA3, ISG15, GBP2, GBP3	169	421	20408	2.29468	1	0.725085	0.710312
GOTERM_BP_DIRECT	GO:0030855~epithelial cell differentiation	4	2.22222	0.0611763	CPT1A, FZD2, ID3, WNT9A	169	109	20408	4.43146	1	0.735365	0.720383
UP_SEQ_FEATURE	REGION:Domain II and I	2	1.11111	0.0612845	LAMA3, LAMC2	176	8	22228	31.5739	1	1	0.993734
UP_SEQ_FEATURE	DOMAIN:BEACH-type PH	2	1.11111	0.0612845	NBEA, NBEAL1	176	8	22228	31.5739	1	1	0.993734
GOTERM_MF_DIRECT	GO:0004857~enzyme inhibitor activity	3	1.66667	0.0613408	TIMP3, FRY, PARP9	162	47	18797	7.40623	1	0.691621	0.678981
KEGG_PATHWAY	mmu05146:Amoebiasis	4	2.22222	0.0620233	LAMB3, LAMA3, PIK3R3, LAMC2	80	107	9330	4.35981	0.999998	0.391522	0.374078
GOTERM_MF_DIRECT	GO:0016746~transferase activity, transferring acyl groups	5	2.77778	0.0627531	HGSNAT, CPT1A, QPCT, GPAT3, NAA80	162	174	18797	3.33422	1	0.691621	0.678981
GOTERM_MF_DIRECT	GO:0001968~fibronectin binding	3	1.66667	0.063658	LRRC15, ITGA3, THBS1	162	48	18797	7.25193	1	0.691621	0.678981
GOTERM_CC_DIRECT	GO:0005794~Golgi apparatus	19	10.5556	0.0637972	CD74, GBP2B, SGMS1, PRKCE, LRP2, HS6ST1, SORL1, SYN1, STX11, PARP10, VGF, SYT11, DOP1A, MAL, BIRC7, GBP2, AJUBA, ERGIC1, GBP3	175	1496	21301	1.54591	1	0.74615	0.72396
GOTERM_BP_DIRECT	GO:0001657~ureteric bud development	3	1.66667	0.0638231	BMP4, VCAN, NPNT	169	50	20408	7.24544	1	0.739145	0.724086
GOTERM_BP_DIRECT	GO:0010718~positive regulation of epithelial to mesenchymal transition	3	1.66667	0.0638231	BMP4, DAB2, TBX20	169	50	20408	7.24544	1	0.739145	0.724086
GOTERM_MF_DIRECT	GO:0042803~protein homodimerization activity	13	7.22222	0.0639178	CSF1R, GBP2B, FLT1, MME, ROM1, PDGFB, IRAK3, PTH1R, THBS1, RUNX1, GBP2, ZFP365, GBP3	162	855	18797	1.76421	1	0.691621	0.678981
GOTERM_BP_DIRECT	GO:0060137~maternal process involved in parturition	2	1.11111	0.0640006	EDN1, NODAL	169	8	20408	30.1893	1	0.739145	0.724086
GOTERM_BP_DIRECT	GO:0043312~neutrophil degranulation	2	1.11111	0.0640006	ANXA3, STX11	169	8	20408	30.1893	1	0.739145	0.724086
GOTERM_BP_DIRECT	GO:0030200~heparan sulfate proteoglycan catabolic process	2	1.11111	0.0640006	HGSNAT, IDS	169	8	20408	30.1893	1	0.739145	0.724086
GOTERM_BP_DIRECT	GO:0010757~negative regulation of plasminogen activation	2	1.11111	0.0640006	SERPINE1, THBS1	169	8	20408	30.1893	1	0.739145	0.724086
INTERPRO	IPR023362:PH-BEACH domain	2	1.11111	0.0646258	NBEA, NBEAL1	174	8	20806	29.8937	1	1	1
INTERPRO	IPR001824:Tyrosine-protein kinase, receptor class III, conserved site	2	1.11111	0.0646258	CSF1R, FLT1	174	8	20806	29.8937	1	1	1
INTERPRO	IPR000034:Laminin B type IV	2	1.11111	0.0646258	LAMA3, LAMC2	174	8	20806	29.8937	1	1	1
KEGG_PATHWAY	mmu05145:Toxoplasmosis	4	2.22222	0.0648317	LAMB3, LAMA3, LAMC2, BIRC7	80	109	9330	4.27982	0.999999	0.396849	0.379167
UP_SEQ_FEATURE	DOMAIN:Ig-like C2-type 5	3	1.66667	0.06541	CSF1R, FLT1, IGSF3	176	53	22228	7.1488	1	1	0.993734
GOTERM_MF_DIRECT	GO:0042277~peptide binding	4	2.22222	0.0657287	MME, TUBB3, PLOD1, CRIP1	162	108	18797	4.29744	1	0.691621	0.678981
GOTERM_BP_DIRECT	GO:0045071~negative regulation of viral genome replication	3	1.66667	0.0660794	IFIH1, PARP10, ISG15	169	51	20408	7.10338	1	0.753305	0.737957
GOTERM_BP_DIRECT	GO:0048706~embryonic skeletal system development	3	1.66667	0.0660794	BMP4, DLX2, HOXB9	169	51	20408	7.10338	1	0.753305	0.737957
UP_KW_MOLECULAR_FUNCTION	KW-0808~Transferase	26	14.4444	0.0672144	CSF1R, FLT1, SGMS1, LRRK1, HS6ST1, NAA80, NUAK1, RNF213, TRIM24, GPAT3, IKBKE, HGSNAT, CDK18, PARP3, CPT1A, PCYT1B, CDKN2B, PRKCE, NSUN6, IRAK3, PARP9, PARP12, PARP10, QPCT, BIRC7, PTGES	116	1957	12161	1.39282	0.982326	0.487305	0.462099
GOTERM_BP_DIRECT	GO:0002244~hematopoietic progenitor cell differentiation	4	2.22222	0.0680637	BMP4, CSF1R, SAMD9L, FLT1	169	114	20408	4.2371	1	0.769399	0.753724
GOTERM_BP_DIRECT	GO:0043407~negative regulation of MAP kinase activity	3	1.66667	0.068362	BMP4, IRAK3, SORL1	169	52	20408	6.96677	1	0.769399	0.753724
GOTERM_MF_DIRECT	GO:0030276~clathrin binding	3	1.66667	0.0683794	DAB2, SYT11, SYT17	162	50	18797	6.96185	1	0.691621	0.678981
UP_SEQ_FEATURE	DOMAIN:BEACH	2	1.11111	0.0686777	NBEA, NBEAL1	176	9	22228	28.0657	1	1	0.993734
UP_SEQ_FEATURE	DOMAIN:LDL-receptor class A 8	2	1.11111	0.0686777	LRP2, SORL1	176	9	22228	28.0657	1	1	0.993734
KEGG_PATHWAY	mmu04625:C-type lectin receptor signaling pathway	4	2.22222	0.0691531	JUN, PIK3R3, IKBKE, RELB	80	112	9330	4.16518	0.999999	0.410851	0.392546
GOTERM_BP_DIRECT	GO:0030073~insulin secretion	3	1.66667	0.0706704	ANXA1, VGF, PRKCE	169	53	20408	6.83532	1	0.782158	0.766223
GOTERM_MF_DIRECT	GO:0003727~single-stranded RNA binding	3	1.66667	0.0707823	IFIH1, DLX2, ANXA1	162	51	18797	6.82534	1	0.691621	0.678981
GOTERM_BP_DIRECT	GO:0050731~positive regulation of peptidyl-tyrosine phosphorylation	4	2.22222	0.0709135	CD74, LRRK1, PDGFB, EFNA5	169	116	20408	4.16405	1	0.782158	0.766223
GOTERM_MF_DIRECT	GO:0008201~heparin binding	5	2.77778	0.071013	BMP4, NRP2, LAMC2, CCN1, THBS1	162	182	18797	3.18766	1	0.691621	0.678981
GOTERM_CC_DIRECT	GO:0043256~laminin complex	2	1.11111	0.0711737	LAMB3, PMP22	175	9	21301	27.0489	1	0.797738	0.774014
GOTERM_BP_DIRECT	GO:1903979~negative regulation of microglial cell activation	2	1.11111	0.0717089	SYT11, TAFA3	169	9	20408	26.835	1	0.782158	0.766223
GOTERM_BP_DIRECT	GO:0014016~neuroblast differentiation	2	1.11111	0.0717089	DLX2, TAFA3	169	9	20408	26.835	1	0.782158	0.766223
GOTERM_BP_DIRECT	GO:0031394~positive regulation of prostaglandin biosynthetic process	2	1.11111	0.0717089	CD74, ANXA1	169	9	20408	26.835	1	0.782158	0.766223
KEGG_PATHWAY	mmu04066:HIF-1 signaling pathway	4	2.22222	0.0721054	EDN1, FLT1, SERPINE1, PIK3R3	80	114	9330	4.09211	1	0.416151	0.39761
GOTERM_MF_DIRECT	GO:0019901~protein kinase binding	10	5.55556	0.072232	CDKN2B, NBEA, PRKCE, NBEAL1, IRAK3, RHOF, UTRN, NR3C1, SYN1, RELB	162	598	18797	1.94032	1	0.691621	0.678981
INTERPRO	IPR000409:BEACH domain	2	1.11111	0.0724064	NBEA, NBEAL1	174	9	20806	26.5722	1	1	1
GOTERM_BP_DIRECT	GO:0009953~dorsal/ventral pattern formation	3	1.66667	0.073004	EDN1, TBX20, WNT7A	169	54	20408	6.70874	1	0.788754	0.772684
GOTERM_BP_DIRECT	GO:0006357~regulation of transcription from RNA polymerase II promoter	20	11.1111	0.0732064	ECM1, DLX2, JUN, CDX2, PRRX2, RHOX12, ZBTB5, IKZF2, NR3C1, ETS1, TBX3, RUNX1, RELB, PHF8, MYCL, HOXB9, NACC1, TBX20, NFE2L3, HMGN3	169	1616	20408	1.49452	1	0.788754	0.772684
GOTERM_MF_DIRECT	GO:0051879~Hsp90 protein binding	3	1.66667	0.0756693	GBP2B, GBP2, NR3C1	162	53	18797	6.56778	1	0.706862	0.693943
UP_SEQ_FEATURE	ACT_SITE:Proton acceptor	12	6.66667	0.0771872	CSF1R, CDK18, NUAK1, CPT1A, FLT1, AOPEP, PRKCE, QPCT, LRRK1, HS6ST1, IKBKE, USP18	176	858	22228	1.76637	1	1	0.993734
GOTERM_CC_DIRECT	GO:0030426~growth cone	5	2.77778	0.0779168	ITGA3, TUBB3, DPYSL3, NEFL, UTRN	175	197	21301	3.08934	1	0.814906	0.790671
GOTERM_BP_DIRECT	GO:0030154~cell differentiation	15	8.33333	0.0782953	NRP2, DLX2, FLT1, CDX2, EFNA5, NPNT, ETS1, RUNX1, SYT17, BMP4, ZCWPW1, DAB2, PMP22, ID3, NODAL	169	1119	20408	1.61873	1	0.813941	0.797358
GOTERM_CC_DIRECT	GO:0030056~hemidesmosome	2	1.11111	0.0787641	LAMA3, PLEC	175	10	21301	24.344	1	0.814906	0.790671
GOTERM_MF_DIRECT	GO:0000978~RNA polymerase II core promoter proximal region sequence-specific DNA binding	16	8.88889	0.0791899	DLX2, JUN, CDX2, PRRX2, ZBTB5, IKZF2, NR3C1, ETS1, TBX3, RUNX1, RELB, MYCL, HOXB9, NACC1, TBX20, NFE2L3	162	1175	18797	1.57999	1	0.722137	0.708938
GOTERM_BP_DIRECT	GO:0003149~membranous septum morphogenesis	2	1.11111	0.079354	BMP4, FZD2	169	10	20408	24.1515	1	0.813941	0.797358
GOTERM_BP_DIRECT	GO:0014037~Schwann cell differentiation	2	1.11111	0.079354	ADGRG6, PMP22	169	10	20408	24.1515	1	0.813941	0.797358
GOTERM_BP_DIRECT	GO:0008063~Toll signaling pathway	2	1.11111	0.079354	PALM3, IRAK3	169	10	20408	24.1515	1	0.813941	0.797358
GOTERM_BP_DIRECT	GO:0000904~cell morphogenesis involved in differentiation	2	1.11111	0.079354	DAB2, DKK1	169	10	20408	24.1515	1	0.813941	0.797358
GOTERM_BP_DIRECT	GO:0045657~positive regulation of monocyte differentiation	2	1.11111	0.079354	CD74, JUN	169	10	20408	24.1515	1	0.813941	0.797358
GOTERM_BP_DIRECT	GO:0051918~negative regulation of fibrinolysis	2	1.11111	0.079354	SERPINE1, THBS1	169	10	20408	24.1515	1	0.813941	0.797358
GOTERM_BP_DIRECT	GO:0036302~atrioventricular canal development	2	1.11111	0.079354	TBX20, TBX3	169	10	20408	24.1515	1	0.813941	0.797358
GOTERM_BP_DIRECT	GO:0007417~central nervous system development	4	2.22222	0.0797784	VCAN, ID3, TBX3, RUNX1	169	122	20408	3.95926	1	0.813941	0.797358
GOTERM_BP_DIRECT	GO:0048286~lung alveolus development	3	1.66667	0.0801504	BMP4, ATXN1, HS6ST1	169	57	20408	6.35565	1	0.813941	0.797358
GOTERM_MF_DIRECT	GO:0004672~protein kinase activity	9	5	0.0825157	CSF1R, CDK18, NUAK1, FLT1, PRKCE, LRRK1, TRIM24, IRAK3, IKBKE	162	525	18797	1.9891	1	0.734965	0.721533
UP_SEQ_FEATURE	DOMAIN:LDL-receptor class A 7	2	1.11111	0.0832907	LRP2, SORL1	176	11	22228	22.9628	1	1	0.993734
UP_SEQ_FEATURE	DOMAIN:LDL-receptor class A 6	2	1.11111	0.0832907	LRP2, SORL1	176	11	22228	22.9628	1	1	0.993734
UP_SEQ_FEATURE	DOMAIN:Laminin EGF-like 7	2	1.11111	0.0832907	LAMA3, LAMC2	176	11	22228	22.9628	1	1	0.993734
GOTERM_BP_DIRECT	GO:0043410~positive regulation of MAPK cascade	5	2.77778	0.0835713	BMP4, CD74, FLT1, PRKCE, PDGFB	169	200	20408	3.01893	1	0.834874	0.817865
INTERPRO	IPR017981:GPCR, family 2-like	3	1.66667	0.0840073	FZD2, ADGRG6, PTH1R	174	58	20806	6.1849	1	1	1
SMART	SM00281:LamB	2	1.11111	0.0843314	LAMA3, LAMC2	117	8	10595	22.6389	0.999969	1	1
GOTERM_CC_DIRECT	GO:0048471~perinuclear region of cytoplasm	12	6.66667	0.0849953	GBP2B, DAB2, ITGA3, SYT11, PRKCE, PMP22, LAMC2, GBP2, SORL1, PTGES, PLEC, GBP3	175	842	21301	1.73473	1	0.824668	0.800142
GOTERM_BP_DIRECT	GO:0001541~ovarian follicle development	3	1.66667	0.0850305	BMP4, PCYT1B, VGF	169	59	20408	6.14021	1	0.834874	0.817865
GOTERM_BP_DIRECT	GO:0030514~negative regulation of BMP signaling pathway	3	1.66667	0.0850305	LRP2, DKK1, SORL1	169	59	20408	6.14021	1	0.834874	0.817865
UP_KW_LIGAND	KW-0342~GTP-binding	7	3.88889	0.0858911	GBP2B, GBP7, TUBB3, LRRK1, RHOF, GBP2, GBP3	60	348	6664	2.2341	0.861339	1	1
GOTERM_BP_DIRECT	GO:0032060~bleb assembly	2	1.11111	0.0869365	PMP22, EMP1	169	11	20408	21.9559	1	0.834874	0.817865
GOTERM_BP_DIRECT	GO:0034340~response to type I interferon	2	1.11111	0.0869365	ISG15, IKBKE	169	11	20408	21.9559	1	0.834874	0.817865
GOTERM_BP_DIRECT	GO:0042063~gliogenesis	2	1.11111	0.0869365	ANXA1, PMP22	169	11	20408	21.9559	1	0.834874	0.817865
GOTERM_BP_DIRECT	GO:0003139~secondary heart field specification	2	1.11111	0.0869365	BMP4, LRP2	169	11	20408	21.9559	1	0.834874	0.817865
GOTERM_BP_DIRECT	GO:0021879~forebrain neuron differentiation	2	1.11111	0.0869365	CSF1R, DLX2	169	11	20408	21.9559	1	0.834874	0.817865
GOTERM_BP_DIRECT	GO:0006892~post-Golgi vesicle-mediated transport	2	1.11111	0.0869365	NBEA, SORL1	169	11	20408	21.9559	1	0.834874	0.817865
GOTERM_BP_DIRECT	GO:0044321~response to leptin	2	1.11111	0.0869365	EDN1, LRP2	169	11	20408	21.9559	1	0.834874	0.817865
GOTERM_CC_DIRECT	GO:0030027~lamellipodium	5	2.77778	0.0876676	ARHGAP31, TUBB3, DPYSL3, AJUBA, AMOT	175	205	21301	2.96878	1	0.824668	0.800142
GOTERM_BP_DIRECT	GO:0000902~cell morphogenesis	4	2.22222	0.0890995	DAB2, FRY, DKK1, PLEC	169	128	20408	3.77367	1	0.851021	0.833682
UP_KW_MOLECULAR_FUNCTION	KW-0012~Acyltransferase	5	2.77778	0.0897225	HGSNAT, CPT1A, QPCT, GPAT3, NAA80	116	179	12161	2.92839	0.995714	0.578212	0.548304
GOTERM_MF_DIRECT	GO:0034056~estrogen response element binding	2	1.11111	0.0903071	TRIM24, NR3C1	162	11	18797	21.0965	1	0.786083	0.771716
UP_SEQ_FEATURE	REPEAT:Annexin 4	2	1.11111	0.0905115	ANXA1, ANXA3	176	12	22228	21.0492	1	1	0.993734
UP_SEQ_FEATURE	REPEAT:Annexin 1	2	1.11111	0.0905115	ANXA1, ANXA3	176	12	22228	21.0492	1	1	0.993734
UP_SEQ_FEATURE	REPEAT:LDL-receptor class B 5	2	1.11111	0.0905115	LRP2, SORL1	176	12	22228	21.0492	1	1	0.993734
UP_SEQ_FEATURE	DOMAIN:LDL-receptor class A 5	2	1.11111	0.0905115	LRP2, SORL1	176	12	22228	21.0492	1	1	0.993734
UP_SEQ_FEATURE	REPEAT:LDL-receptor class B	2	1.11111	0.0905115	LRP2, SORL1	176	12	22228	21.0492	1	1	0.993734
UP_SEQ_FEATURE	DOMAIN:Laminin EGF-like 4	2	1.11111	0.0905115	LAMB3, LAMA3	176	12	22228	21.0492	1	1	0.993734
UP_SEQ_FEATURE	REPEAT:Annexin 2	2	1.11111	0.0905115	ANXA1, ANXA3	176	12	22228	21.0492	1	1	0.993734
UP_SEQ_FEATURE	REPEAT:Annexin 3	2	1.11111	0.0905115	ANXA1, ANXA3	176	12	22228	21.0492	1	1	0.993734
KEGG_PATHWAY	mmu04071:Sphingolipid signaling pathway	4	2.22222	0.0909685	SGMS1, PPP2R2C, PRKCE, PIK3R3	80	126	9330	3.70238	1	0.510434	0.487692
GOTERM_BP_DIRECT	GO:0010466~negative regulation of peptidase activity	4	2.22222	0.0923041	ECM1, SERPINE1, TIMP3, BIRC7	169	130	20408	3.71561	1	0.864795	0.847176
UP_SEQ_FEATURE	CROSSLNK:Glycyl lysine isopeptide (Lys-Gly) (interchain with G-Cter in SUMO); alternate	3	1.66667	0.0929665	TRIM24, NR3C1, ETS1	176	65	22228	5.82902	1	1	0.993734
SMART	SM01026:SM01026	2	1.11111	0.0943642	NBEA, NBEAL1	117	9	10595	20.1235	0.999992	1	1
GOTERM_CC_DIRECT	GO:0098978~glutamatergic synapse	10	5.55556	0.0944274	SLC4A8, NRP2, NBEA, VGF, ITGA3, PRKCE, HTR1D, WNT7A, GPC4, NR3C1	175	663	21301	1.8359	1	0.824668	0.800142
GOTERM_BP_DIRECT	GO:0061626~pharyngeal arch artery morphogenesis	2	1.11111	0.094457	BMP4, EDN1	169	12	20408	20.1262	1	0.864795	0.847176
GOTERM_BP_DIRECT	GO:0046879~hormone secretion	2	1.11111	0.094457	LTBP4, LRP2	169	12	20408	20.1262	1	0.864795	0.847176
GOTERM_BP_DIRECT	GO:0032308~positive regulation of prostaglandin secretion	2	1.11111	0.094457	EDN1, PTGES	169	12	20408	20.1262	1	0.864795	0.847176
GOTERM_BP_DIRECT	GO:0003272~endocardial cushion formation	2	1.11111	0.094457	TBX20, TBX3	169	12	20408	20.1262	1	0.864795	0.847176
GOTERM_BP_DIRECT	GO:0048333~mesodermal cell differentiation	2	1.11111	0.094457	BMP4, ITGA3	169	12	20408	20.1262	1	0.864795	0.847176
GOTERM_BP_DIRECT	GO:0060272~embryonic skeletal joint morphogenesis	2	1.11111	0.094457	BMP4, HYAL1	169	12	20408	20.1262	1	0.864795	0.847176
GOTERM_BP_DIRECT	GO:0042074~cell migration involved in gastrulation	2	1.11111	0.094457	NODAL, AMOT	169	12	20408	20.1262	1	0.864795	0.847176
INTERPRO	IPR017891:Insulin-like growth factor binding protein, N-terminal, Cys-rich conserved site	2	1.11111	0.095364	IGFBP2, CCN1	174	12	20806	19.9291	1	1	1
INTERPRO	IPR001464:Annexin	2	1.11111	0.095364	ANXA1, ANXA3	174	12	20806	19.9291	1	1	1
INTERPRO	IPR018502:Annexin repeat	2	1.11111	0.095364	ANXA1, ANXA3	174	12	20806	19.9291	1	1	1
INTERPRO	IPR018252:Annexin repeat, conserved site	2	1.11111	0.095364	ANXA1, ANXA3	174	12	20806	19.9291	1	1	1
UP_SEQ_FEATURE	REPEAT:LDL-receptor class B 2	2	1.11111	0.0976757	LRP2, SORL1	176	13	22228	19.4301	1	1	0.993734
UP_SEQ_FEATURE	REPEAT:LDL-receptor class B 3	2	1.11111	0.0976757	LRP2, SORL1	176	13	22228	19.4301	1	1	0.993734
UP_SEQ_FEATURE	REPEAT:LDL-receptor class B 1	2	1.11111	0.0976757	LRP2, SORL1	176	13	22228	19.4301	1	1	0.993734
UP_SEQ_FEATURE	REPEAT:LDL-receptor class B 4	2	1.11111	0.0976757	LRP2, SORL1	176	13	22228	19.4301	1	1	0.993734
UP_SEQ_FEATURE	CROSSLNK:Glycyl lysine isopeptide (Lys-Gly) (interchain with G-Cter in SUMO1)	3	1.66667	0.0978403	ANXA1, IKBKE, LPP	176	67	22228	5.65502	1	1	0.993734
GOTERM_MF_DIRECT	GO:0039706~co-receptor binding	2	1.11111	0.0981034	BMP4, DKK1	162	12	18797	19.3385	1	0.809751	0.794951
GOTERM_MF_DIRECT	GO:0004382~guanosine-diphosphatase activity	2	1.11111	0.0981034	GBP2B, GBP2	162	12	18797	19.3385	1	0.809751	0.794951
GOTERM_CC_DIRECT	GO:0044297~cell body	4	2.22222	0.0988143	CSF1R, SYT11, DPYSL3, SYN1	175	135	21301	3.60652	1	0.824668	0.800142
GOTERM_CC_DIRECT	GO:0017053~transcriptional repressor complex	3	1.66667	0.0989014	JUN, CDX2, RELB	175	65	21301	5.61785	1	0.824668	0.800142
GOTERM_CC_DIRECT	GO:0048787~presynaptic active zone membrane	3	1.66667	0.0989014	ITGA3, SYT11, STX11	175	65	21301	5.61785	1	0.824668	0.800142
GOTERM_MF_DIRECT	GO:0001228~transcriptional activator activity, RNA polymerase II transcription regulatory region sequence-specific binding	9	5	0.0993689	DLX2, JUN, PRRX2, TBX20, NR3C1, ETS1, TBX3, RELB, RUNX1	162	548	18797	1.90562	1	0.809751	0.794951

## Sheet: GO_3D_up
Category	Term	Count	%	PValue	Genes	List Total	Pop Hits	Pop Total	Fold Enrichment	Bonferroni	Benjamini	FDR
GOTERM_MF_DIRECT	GO:0043565~sequence-specific DNA binding	9	13.6364	9.22361e-05	IRX1, IRX2, HEYL, CEBPA, SATB1, MYC, ELF5, ALX4, GATA1	56	497	18797	6.07836	0.0177355	0.0178938	0.0176171
GOTERM_MF_DIRECT	GO:0000981~RNA polymerase II transcription factor activity, sequence-specific DNA binding	12	18.1818	0.000360517	IRX1, IRX2, HEYL, CEBPA, BATF3, GBX2, SATB1, MYC, ELF5, ALX4, SOX10, GATA1	56	1128	18797	3.57086	0.0675622	0.0349701	0.0344293
GOTERM_MF_DIRECT	GO:0003700~transcription factor activity, sequence-specific DNA binding	9	13.6364	0.000579036	HEYL, CEBPA, BATF3, SATB1, MYC, ELF5, ALX4, SOX10, GATA1	56	652	18797	4.63335	0.106283	0.0374444	0.0368653
GOTERM_MF_DIRECT	GO:0001228~transcriptional activator activity, RNA polymerase II transcription regulatory region sequence-specific binding	8	12.1212	0.00104003	HEYL, CEBPA, ZFP268, GBX2, MYC, ELF5, ALX4, GATA1	56	548	18797	4.90016	0.1828	0.0504415	0.0496615
GOTERM_BP_DIRECT	GO:0006355~regulation of transcription, DNA-templated	12	18.1818	0.00117294	IRX1, IRX2, HEYL, CEBPA, BATF3, GBX2, SATB1, MYC, ELF5, ALX4, SOX10, GATA1	61	1286	20408	3.12184	0.583846	0.572275	0.572275
UP_SEQ_FEATURE	DOMAIN:Homeobox	5	7.57576	0.00183824	IRX1, IRX2, GBX2, SATB1, ALX4	61	193	22228	9.44024	0.409166	0.256651	0.254856
GOTERM_BP_DIRECT	GO:0070373~negative regulation of ERK1 and ERK2 cascade	4	6.06061	0.00222003	GSTP1, WNK2, SIRPA, EPHB2	61	88	20408	15.2072	0.8099	0.572275	0.572275
GOTERM_BP_DIRECT	GO:0006357~regulation of transcription from RNA polymerase II promoter	13	19.697	0.00229829	IRX1, IRX2, CEBPA, BATF3, ZFP268, SATB1, SOX10, GATA1, HEYL, GBX2, MYC, ELF5, ALX4	61	1616	20408	2.69137	0.820719	0.572275	0.572275
GOTERM_CC_DIRECT	GO:0005901~caveola	4	6.06061	0.00235597	PTGIS, FASL, ATP1A2, LRP8	59	97	21301	14.888	0.274425	0.216381	0.213199
UP_KW_MOLECULAR_FUNCTION	KW-0238~DNA-binding	13	19.697	0.00294452	IRX1, IRX2, CEBPA, BATF3, H4C9, SATB1, SOX10, GATA1, HEYL, GBX2, MYC, ELF5, ALX4	39	1625	12161	2.49456	0.0900481	0.070368	0.070368
GOTERM_BP_DIRECT	GO:0000122~negative regulation of transcription from RNA polymerase II promoter	10	15.1515	0.00324287	IRX1, IRX2, HEYL, CEBPA, BATF3, FASL, SATB1, MYC, SOX10, GATA1	61	1043	20408	3.20765	0.911642	0.605606	0.605606
UP_SEQ_FEATURE	REGION:Leucine-zipper	4	6.06061	0.00372531	CEBPA, BATF3, MYC, RENBP	61	115	22228	12.6746	0.656109	0.256651	0.254856
GOTERM_CC_DIRECT	GO:0005634~nucleus	29	43.9394	0.00419472	CEBPA, ZFP268, ANP32A, SATB1, GSTP1, ITSN1, VLDLR, GATA1, GBX2, MYC, TUNAR, ALX4, FAM53B, PCBD1, PDLIM4, IRX1, IRX2, BATF3, PTGIS, H4C9, CXADR, MT2, EMP2, MT1, SOX10, HEYL, FASL, TH, ELF5	59	6590	21301	1.58877	0.435425	0.216381	0.213199
UP_KW_DOMAIN	KW-0371~Homeobox	5	7.57576	0.00423972	IRX1, IRX2, GBX2, SATB1, ALX4	46	219	14882	7.38634	0.0696817	0.0720753	0.0720753
UP_KW_MOLECULAR_FUNCTION	KW-0010~Activator	8	12.1212	0.004398	CEBPA, BATF3, MYC, ELF5, ALX4, PCBD1, SOX10, GATA1	39	675	12161	3.69565	0.131551	0.070368	0.070368
UP_SEQ_FEATURE	TOPO_DOM:Extracellular	15	22.7273	0.00469513	DAGLA, CXADR, TMPRSS2, ATP1A2, VLDLR, LRP8, GRM4, FASL, ADORA2B, ANPEP, OCSTAMP, BOC, SIRPA, EMB, EPHB2	61	2439	22228	2.24104	0.739713	0.256651	0.254856
GOTERM_MF_DIRECT	GO:0001227~transcriptional repressor activity, RNA polymerase II transcription regulatory region sequence-specific binding	6	9.09091	0.00478004	IRX1, IRX2, HEYL, BATF3, SATB1, MYC	56	376	18797	5.35629	0.605269	0.143438	0.14122
GOTERM_CC_DIRECT	GO:0043005~neuron projection	7	10.6061	0.00492494	GRM4, CXADR, TH, ITSN1, ATP1A2, EPHB2, PDLIM4	59	582	21301	4.34233	0.489031	0.216381	0.213199
UP_SEQ_FEATURE	DNA_BIND:Homeobox	5	7.57576	0.00505729	IRX1, IRX2, GBX2, SATB1, ALX4	61	256	22228	7.11706	0.765443	0.256651	0.254856
UP_SEQ_FEATURE	DOMAIN:SH3 1	3	4.54545	0.00549096	VAV3, SH3PXD2B, ITSN1	61	41	22228	26.6629	0.792939	0.256651	0.254856
GOTERM_MF_DIRECT	GO:1990837~sequence-specific double-stranded DNA binding	7	10.6061	0.0056788	IRX1, BATF3, GBX2, ELF5, ALX4, SOX10, GATA1	56	559	18797	4.20326	0.668732	0.143438	0.14122
UP_SEQ_FEATURE	DOMAIN:SH3 2	3	4.54545	0.00575555	VAV3, SH3PXD2B, ITSN1	61	42	22228	26.0281	0.808112	0.256651	0.254856
GOTERM_MF_DIRECT	GO:0038025~reelin receptor activity	2	3.0303	0.00584359	VLDLR, LRP8	56	2	18797	335.661	0.679214	0.143438	0.14122
GOTERM_BP_DIRECT	GO:0072272~proximal/distal pattern formation involved in metanephric nephron development	2	3.0303	0.00587155	IRX1, IRX2	61	2	20408	334.557	0.98771	0.844846	0.844846
GOTERM_CC_DIRECT	GO:0009986~cell surface	8	12.1212	0.00636416	FASL, ADORA2B, BOC, SIRPA, EMP2, VLDLR, EPHB2, LRP8	59	813	21301	3.55261	0.580332	0.216381	0.213199
INTERPRO	IPR023415:Low-density lipoprotein (LDL) receptor class A, conserved site	3	4.54545	0.00640876	TMPRSS2, VLDLR, LRP8	59	43	20806	24.6031	0.677474	0.244308	0.240143
GOTERM_MF_DIRECT	GO:0003677~DNA binding	13	19.697	0.00657385	IRX1, IRX2, CEBPA, BATF3, H4C9, SATB1, SOX10, GATA1, HEYL, GBX2, MYC, ELF5, ALX4	56	1858	18797	2.34854	0.721834	0.143438	0.14122
INTERPRO	IPR001356:Homeodomain	5	7.57576	0.00662293	IRX1, IRX2, GBX2, SATB1, ALX4	59	268	20806	6.57918	0.689482	0.244308	0.240143
GOTERM_MF_DIRECT	GO:0000978~RNA polymerase II core promoter proximal region sequence-specific DNA binding	10	15.1515	0.00665436	IRX1, IRX2, HEYL, CEBPA, BATF3, ZFP268, SATB1, MYC, SOX10, GATA1	56	1175	18797	2.85669	0.726174	0.143438	0.14122
GOTERM_BP_DIRECT	GO:0048468~cell development	3	4.54545	0.00678591	IRX1, IRX2, GATA1	61	42	20408	23.897	0.993819	0.844846	0.844846
UP_KW_BIOLOGICAL_PROCESS	KW-0805~Transcription regulation	13	19.697	0.00763465	CEBPA, BATF3, ANP32A, SATB1, SOX10, GATA1, HEYL, GBX2, FASL, MYC, ELF5, ALX4, PCBD1	34	1909	10894	2.18196	0.252656	0.182336	0.182336
UP_SEQ_FEATURE	REGION:Beta	2	3.0303	0.00807642	MT2, MT1	61	3	22228	242.929	0.901651	0.256651	0.254856
UP_SEQ_FEATURE	REGION:Alpha	2	3.0303	0.00807642	MT2, MT1	61	3	22228	242.929	0.901651	0.256651	0.254856
UP_SEQ_FEATURE	REGION:Clustered O-linked oligosaccharides	2	3.0303	0.00807642	VLDLR, LRP8	61	3	22228	242.929	0.901651	0.256651	0.254856
INTERPRO	IPR002172:Low-density lipoprotein (LDL) receptor class A repeat	3	4.54545	0.00858633	TMPRSS2, VLDLR, LRP8	59	50	20806	21.1586	0.780789	0.244308	0.240143
UP_KW_BIOLOGICAL_PROCESS	KW-0804~Transcription	13	19.697	0.00959663	CEBPA, BATF3, ANP32A, SATB1, SOX10, GATA1, HEYL, GBX2, FASL, MYC, ELF5, ALX4, PCBD1	34	1964	10894	2.12085	0.306798	0.182336	0.182336
SMART	SM00389:HOX	5	7.57576	0.0104774	IRX1, IRX2, GBX2, SATB1, ALX4	36	262	10595	5.61652	0.403157	0.266384	0.266384
UP_KW_LIGAND	KW-0480~Metal-thiolate cluster	2	3.0303	0.010763	MT2, MT1	19	4	6664	175.368	0.112223	0.118393	0.118393
SMART	SM00192:LDLa	3	4.54545	0.0108728	TMPRSS2, VLDLR, LRP8	36	48	10595	18.3941	0.414732	0.266384	0.266384
INTERPRO	IPR023587:Metallothionein domain, vertebrate	2	3.0303	0.0111049	MT2, MT1	59	4	20806	176.322	0.859899	0.244308	0.240143
INTERPRO	IPR003019:Metallothionein superfamily, eukaryotic	2	3.0303	0.0111049	MT2, MT1	59	4	20806	176.322	0.859899	0.244308	0.240143
INTERPRO	IPR000006:Metallothionein, vertebrate	2	3.0303	0.0111049	MT2, MT1	59	4	20806	176.322	0.859899	0.244308	0.240143
INTERPRO	IPR017854:Metallothionein domain	2	3.0303	0.0111049	MT2, MT1	59	4	20806	176.322	0.859899	0.244308	0.240143
INTERPRO	IPR018064:Metallothionein, vertebrate, metal binding site	2	3.0303	0.0111049	MT2, MT1	59	4	20806	176.322	0.859899	0.244308	0.240143
GOTERM_BP_DIRECT	GO:0048705~skeletal system morphogenesis	3	4.54545	0.0114215	MYC, SH3PXD2B, ALX4	61	55	20408	18.2486	0.999812	1	1
GOTERM_MF_DIRECT	GO:0030229~very-low-density lipoprotein particle receptor activity	2	3.0303	0.0116537	VLDLR, LRP8	56	4	18797	167.83	0.897109	0.226081	0.222585
GOTERM_BP_DIRECT	GO:0072086~specification of loop of Henle identity	2	3.0303	0.0117092	IRX1, IRX2	61	4	20408	167.279	0.999849	1	1
GOTERM_CC_DIRECT	GO:0030424~axon	6	9.09091	0.0130714	TH, MYC, BOC, EMB, EPHB2, LRP8	59	516	21301	4.19807	0.832944	0.355542	0.350313
KEGG_PATHWAY	mmu04978:Mineral absorption	3	4.54545	0.0137331	ATP1A2, MT2, MT1	32	54	9330	16.1979	0.845385	1	1
INTERPRO	IPR009057:Homeodomain-like	5	7.57576	0.0144465	IRX1, IRX2, GBX2, SATB1, ALX4	59	337	20806	5.23211	0.922782	0.255131	0.250782
INTERPRO	IPR017970:Homeobox, conserved site	4	6.06061	0.0144961	IRX1, IRX2, GBX2, ALX4	59	183	20806	7.70807	0.923463	0.255131	0.250782
INTERPRO	IPR003893:Iroquois-class homeodomain protein	2	3.0303	0.0166118	IRX1, IRX2	59	6	20806	117.548	0.947568	0.265789	0.261258
GOTERM_BP_DIRECT	GO:0007411~axon guidance	4	6.06061	0.0189499	GBX2, BOC, EMB, EPHB2	61	192	20408	6.96995	0.999999	1	1
SMART	SM00548:IRO	2	3.0303	0.0196623	IRX1, IRX2	36	6	10595	98.1019	0.622072	0.321151	0.321151
GOTERM_CC_DIRECT	GO:0045202~synapse	8	12.1212	0.0201844	DAGLA, TH, ADORA2B, ITSN1, ATP1A2, EMB, EPHB2, PDLIM4	59	1019	21301	2.83442	0.937536	0.399884	0.394004
GOTERM_BP_DIRECT	GO:0010273~detoxification of copper ion	2	3.0303	0.0204025	MT2, MT1	61	7	20408	95.5878	1	1	1
GOTERM_BP_DIRECT	GO:0007612~learning	3	4.54545	0.0205588	GRM4, TH, EPHB2	61	75	20408	13.3823	1	1	1
GOTERM_CC_DIRECT	GO:0043197~dendritic spine	4	6.06061	0.0205823	ITSN1, ATP1A2, EPHB2, PDLIM4	59	214	21301	6.7483	0.940892	0.399884	0.394004
UP_SEQ_FEATURE	DOMAIN:SH3 4	2	3.0303	0.0213948	SH3PXD2B, ITSN1	61	8	22228	91.0984	0.997941	0.493884	0.49043
UP_KW_LIGAND	KW-0479~Metal-binding	16	24.2424	0.0226165	VAV3, ZCCHC24, DAGLA, ZFP268, PTGIS, ITSN1, ATP1A2, MT2, MT1, LRP8, GATA1, HPDL, ADAMTS2, TH, ANPEP, PDLIM4	19	3872	6664	1.44933	0.222474	0.124391	0.124391
GOTERM_BP_DIRECT	GO:0042136~neurotransmitter biosynthetic process	2	3.0303	0.0232835	DAGLA, TH	61	8	20408	83.6393	1	1	1
UP_SEQ_FEATURE	DOMAIN:LDL-receptor class A 8	2	3.0303	0.0240373	VLDLR, LRP8	61	9	22228	80.9763	0.99905	0.493884	0.49043
KEGG_PATHWAY	mmu04917:Prolactin signaling pathway	3	4.54545	0.0248793	SHC2, TH, ELF5	32	74	9330	11.8201	0.966667	1	1
GOTERM_BP_DIRECT	GO:0038026~reelin-mediated signaling pathway	2	3.0303	0.0261562	VLDLR, LRP8	61	9	20408	74.3461	1	1	1
GOTERM_BP_DIRECT	GO:0071466~cellular response to xenobiotic stimulus	3	4.54545	0.0271017	TH, MYC, SOX10	61	87	20408	11.5365	1	1	1
GOTERM_BP_DIRECT	GO:0021517~ventral spinal cord development	2	3.0303	0.0290206	VLDLR, LRP8	61	10	20408	66.9115	1	1	1
UP_SEQ_FEATURE	DOMAIN:LDL-receptor class A 6	2	3.0303	0.0293013	VLDLR, LRP8	61	11	22228	66.2534	0.999798	0.493884	0.49043
UP_SEQ_FEATURE	DOMAIN:LDL-receptor class A 7	2	3.0303	0.0293013	VLDLR, LRP8	61	11	22228	66.2534	0.999798	0.493884	0.49043
UP_KW_CELLULAR_COMPONENT	KW-0539~Nucleus	22	33.3333	0.0293625	IRX1, IRX2, CEBPA, BATF3, H4C9, ANP32A, SATB1, GSTP1, ITSN1, EMP2, SOX10, GATA1, HEYL, GBX2, FASL, TH, MYC, ELF5, ALX4, FAM53B, PCBD1, PDLIM4	52	5040	17987	1.5099	0.510932	0.704701	0.704701
KEGG_PATHWAY	mmu05034:Alcoholism	4	6.06061	0.0299102	SHC2, H4C9, TH, ADORA2B	32	205	9330	5.68902	0.983419	1	1
GOTERM_BP_DIRECT	GO:0045944~positive regulation of transcription from RNA polymerase II promoter	9	13.6364	0.030807	HEYL, CEBPA, GBX2, MYC, ELF5, TUNAR, ALX4, SOX10, GATA1	61	1263	20408	2.38402	1	1	1
UP_KW_MOLECULAR_FUNCTION	KW-0678~Repressor	6	9.09091	0.0308928	HEYL, BATF3, FASL, ANP32A, SATB1, GATA1	39	569	12161	3.28809	0.633649	0.329524	0.329524
GOTERM_BP_DIRECT	GO:0042981~regulation of apoptotic process	4	6.06061	0.0315652	ANP32A, MYC, ALX4, LRP8	61	234	20408	5.71893	1	1	1
GOTERM_BP_DIRECT	GO:0016485~protein processing	3	4.54545	0.0318685	ADAMTS2, ANPEP, MYC	61	95	20408	10.565	1	1	1
GOTERM_BP_DIRECT	GO:0009072~aromatic amino acid family metabolic process	2	3.0303	0.0318767	HPDL, TH	61	11	20408	60.8286	1	1	1
UP_SEQ_FEATURE	REPEAT:LDL-receptor class B 5	2	3.0303	0.0319228	VLDLR, LRP8	61	12	22228	60.7322	0.999907	0.493884	0.49043
UP_SEQ_FEATURE	REPEAT:LDL-receptor class B	2	3.0303	0.0319228	VLDLR, LRP8	61	12	22228	60.7322	0.999907	0.493884	0.49043
UP_SEQ_FEATURE	DOMAIN:LDL-receptor class A 5	2	3.0303	0.0319228	VLDLR, LRP8	61	12	22228	60.7322	0.999907	0.493884	0.49043
BIOCARTA	m_reelinPathway:Reelin Signaling Pathway	2	3.0303	0.0322801	VLDLR, LRP8	7	7	1286	52.4898	0.626329	0.936124	0.936124
GOTERM_CC_DIRECT	GO:0043025~neuronal cell body	6	9.09091	0.0333175	TH, BOC, ITSN1, ATP1A2, EPHB2, LRP8	59	659	21301	3.28711	0.990032	0.566397	0.558068
GOTERM_MF_DIRECT	GO:0048306~calcium-dependent protein binding	3	4.54545	0.0334089	GRM4, VLDLR, LRP8	56	98	18797	10.2753	0.998629	0.587976	0.578884
UP_SEQ_FEATURE	REPEAT:LDL-receptor class B 3	2	3.0303	0.0345373	VLDLR, LRP8	61	13	22228	56.0605	0.999957	0.493884	0.49043
UP_SEQ_FEATURE	REPEAT:LDL-receptor class B 4	2	3.0303	0.0345373	VLDLR, LRP8	61	13	22228	56.0605	0.999957	0.493884	0.49043
UP_SEQ_FEATURE	REPEAT:LDL-receptor class B 1	2	3.0303	0.0345373	VLDLR, LRP8	61	13	22228	56.0605	0.999957	0.493884	0.49043
UP_SEQ_FEATURE	REPEAT:LDL-receptor class B 2	2	3.0303	0.0345373	VLDLR, LRP8	61	13	22228	56.0605	0.999957	0.493884	0.49043
GOTERM_BP_DIRECT	GO:0045926~negative regulation of growth	2	3.0303	0.0347246	MT2, MT1	61	12	20408	55.7596	1	1	1
GOTERM_MF_DIRECT	GO:0000977~RNA polymerase II regulatory region sequence-specific DNA binding	5	7.57576	0.0363696	GBX2, SATB1, ELF5, ALX4, GATA1	56	428	18797	3.92127	0.999244	0.587976	0.578884
UP_SEQ_FEATURE	DOMAIN:LDL-receptor class A 4	2	3.0303	0.0397456	VLDLR, LRP8	61	15	22228	48.5858	0.999991	0.541297	0.537512
INTERPRO	IPR000033:LDLR class B repeat	2	3.0303	0.0410222	VLDLR, LRP8	59	15	20806	47.0192	0.999372	0.601659	0.591404
UP_SEQ_FEATURE	DNA_BIND:Homeobox; TALE-type	2	3.0303	0.0423393	IRX1, IRX2	61	16	22228	45.5492	0.999996	0.550411	0.546562
GOTERM_BP_DIRECT	GO:0007216~G-protein coupled glutamate receptor signaling pathway	2	3.0303	0.0460338	DAGLA, GRM4	61	16	20408	41.8197	1	1	1
GOTERM_BP_DIRECT	GO:0097028~dendritic cell differentiation	2	3.0303	0.0460338	BATF3, GATA1	61	16	20408	41.8197	1	1	1
INTERPRO	IPR008422:Homeobox KN domain	2	3.0303	0.0463653	IRX1, IRX2	59	17	20806	41.4875	0.999765	0.627715	0.617016
SMART	SM00135:LY	2	3.0303	0.0484534	VLDLR, LRP8	36	15	10595	39.2407	0.912285	0.593554	0.593554
GOTERM_CC_DIRECT	GO:0005667~transcription factor complex	4	6.06061	0.0487945	HEYL, CEBPA, ALX4, GATA1	59	301	21301	4.79779	0.99889	0.683971	0.673913
UP_SEQ_FEATURE	DOMAIN:SH3 3	2	3.0303	0.0500794	SH3PXD2B, ITSN1	61	19	22228	38.3572	1	0.622726	0.618371
GOTERM_CC_DIRECT	GO:0016363~nuclear matrix	3	4.54545	0.050292	CEBPA, ANP32A, SATB1	59	132	21301	8.20532	0.999104	0.683971	0.673913
GOTERM_MF_DIRECT	GO:0005515~protein binding	23	34.8485	0.0515095	VAV3, CTSA, CEBPA, DAGLA, IHO1, CXADR, ANP32A, PELI2, ITSN1, ATP1A2, VLDLR, LRP8, SOX10, GATA1, HEYL, PCSK1N, MYC, BOC, ALX4, SIRPA, PCBD1, EPHB2, PDLIM4	56	5443	18797	1.41837	0.999965	0.750769	0.739159
GOTERM_BP_DIRECT	GO:0071456~cellular response to hypoxia	3	4.54545	0.0530674	PTGIS, MYC, VLDLR	61	126	20408	7.96565	1	1	1
UP_SEQ_FEATURE	TOPO_DOM:Cytoplasmic	15	22.7273	0.0539004	DAGLA, CXADR, TMPRSS2, ATP1A2, VLDLR, LRP8, GRM4, FASL, ADORA2B, ANPEP, OCSTAMP, BOC, SIRPA, EMB, EPHB2	61	3303	22228	1.65483	1	0.631547	0.627131
GOTERM_MF_DIRECT	GO:0034185~apolipoprotein binding	2	3.0303	0.0541792	VLDLR, LRP8	56	19	18797	35.3327	0.99998	0.750769	0.739159
GOTERM_BP_DIRECT	GO:0071294~cellular response to zinc ion	2	3.0303	0.0544301	MT2, MT1	61	19	20408	35.2166	1	1	1
GOTERM_BP_DIRECT	GO:0007219~Notch signaling pathway	3	4.54545	0.0545703	HEYL, CEBPA, SUSD5	61	128	20408	7.84119	1	1	1
UP_SEQ_FEATURE	DOMAIN:LDL-receptor class A 3	2	3.0303	0.0552052	VLDLR, LRP8	61	21	22228	34.7041	1	0.631547	0.627131
KEGG_PATHWAY	mmu04650:Natural killer cell mediated cytotoxicity	3	4.54545	0.0563969	VAV3, SHC2, FASL	32	116	9330	7.54041	0.999605	1	1
GOTERM_BP_DIRECT	GO:0045019~negative regulation of nitric oxide biosynthetic process	2	3.0303	0.0572127	PTGIS, SIRPA	61	20	20408	33.4557	1	1	1
UP_KW_BIOLOGICAL_PROCESS	KW-0254~Endocytosis	3	4.54545	0.0578769	ITSN1, VLDLR, LRP8	34	129	10894	7.45144	0.896226	0.733108	0.733108
UP_KW_CELLULAR_COMPONENT	KW-0770~Synapse	5	7.57576	0.0594579	DAGLA, TH, ITSN1, EMB, PDLIM4	52	520	17987	3.326	0.770344	0.713495	0.713495
GOTERM_BP_DIRECT	GO:0043306~positive regulation of mast cell degranulation	2	3.0303	0.0599872	ADORA2B, GATA1	61	21	20408	31.8626	1	1	1
GOTERM_BP_DIRECT	GO:0007263~nitric oxide mediated signal transduction	2	3.0303	0.0599872	MT2, MT1	61	21	20408	31.8626	1	1	1
GOTERM_BP_DIRECT	GO:0007507~heart development	4	6.06061	0.061635	CXADR, TH, SH3PXD2B, PDLIM4	61	307	20408	4.35905	1	1	1
UP_KW_PTM	KW-0597~Phosphoprotein	36	54.5455	0.0627333	CEBPA, SHC2, DAGLA, IHO1, ANP32A, SATB1, GSTP1, PELI2, ITSN1, ATP1A2, SLAIN1, LRP8, GATA1, MYC, ANPEP, SH3PXD2B, ALX4, FAM53B, SIRPA, EMB, EPHB2, PDLIM4, FAM83A, VAV3, ZCCHC24, IRX1, IRX2, BATF3, H4C9, CXADR, MT2, RENBP, SOX10, GULP1, TH, WNK2	50	7802	13044	1.20375	0.596276	0.940999	0.940999
GOTERM_BP_DIRECT	GO:1900006~positive regulation of dendrite development	2	3.0303	0.0627537	VLDLR, LRP8	61	22	20408	30.4143	1	1	1
INTERPRO	IPR001331:Guanine-nucleotide dissociation stimulator, CDC24, conserved site	2	3.0303	0.0648369	VAV3, ITSN1	59	24	20806	29.387	0.999992	0.77058	0.757445
GOTERM_BP_DIRECT	GO:0071222~cellular response to lipopolysaccharide	4	6.06061	0.0650347	GSTP1, SIRPA, EPHB2, GATA1	61	314	20408	4.26188	1	1	1
GOTERM_MF_DIRECT	GO:0071837~HMG box domain binding	2	3.0303	0.0652126	CEBPA, ALX4	56	23	18797	29.1879	0.999998	0.843416	0.830374
UP_SEQ_FEATURE	DOMAIN:LDL-receptor class A 1	2	3.0303	0.0653753	VLDLR, LRP8	61	25	22228	29.1515	1	0.719129	0.7141
GOTERM_BP_DIRECT	GO:0071280~cellular response to copper ion	2	3.0303	0.0655122	MT2, MT1	61	23	20408	29.0919	1	1	1
INTERPRO	IPR013098:Immunoglobulin I-set	3	4.54545	0.0656745	CXADR, BOC, EMB	59	150	20806	7.05288	0.999994	0.77058	0.757445
UP_SEQ_FEATURE	DOMAIN:LDL-receptor class A 2	2	3.0303	0.067901	VLDLR, LRP8	61	26	22228	28.0303	1	0.719248	0.714218
GOTERM_BP_DIRECT	GO:0007422~peripheral nervous system development	2	3.0303	0.0682627	HEYL, SOX10	61	24	20408	27.8798	1	1	1
GOTERM_BP_DIRECT	GO:1900016~negative regulation of cytokine production involved in inflammatory response	2	3.0303	0.0710053	SIRPA, EPHB2	61	25	20408	26.7646	1	1	1
GOTERM_CC_DIRECT	GO:0048471~perinuclear region of cytoplasm	6	9.09091	0.0785956	FASL, ANP32A, TH, MYC, VLDLR, PDLIM4	59	842	21301	2.57269	0.999985	0.971728	0.957438
GOTERM_BP_DIRECT	GO:0006882~cellular zinc ion homeostasis	2	3.0303	0.0818963	MT2, MT1	61	29	20408	23.0729	1	1	1
KEGG_PATHWAY	mmu00790:Folate biosynthesis	2	3.0303	0.0830003	TH, PCBD1	32	26	9330	22.4279	0.999992	1	1
GOTERM_MF_DIRECT	GO:0008270~zinc ion binding	6	9.09091	0.0839191	ZCCHC24, ADAMTS2, ANPEP, MT2, MT1, GATA1	56	800	18797	2.51746	1	0.9917	0.976365
GOTERM_BP_DIRECT	GO:0014003~oligodendrocyte development	2	3.0303	0.0845994	GSTP1, SOX10	61	30	20408	22.3038	1	1	1
GOTERM_BP_DIRECT	GO:0061003~positive regulation of dendritic spine morphogenesis	2	3.0303	0.0845994	EPHB2, LRP8	61	30	20408	22.3038	1	1	1
KEGG_PATHWAY	mmu05224:Breast cancer	3	4.54545	0.0852174	HEYL, SHC2, MYC	32	147	9330	5.95026	0.999994	1	1
GOTERM_MF_DIRECT	GO:0098632~protein binding involved in cell-cell adhesion	2	3.0303	0.0869016	SIRPA, EMB	56	31	18797	21.6555	1	0.9917	0.976365
GOTERM_BP_DIRECT	GO:0008283~cell proliferation	4	6.06061	0.0871798	CEBPA, MYC, GATA1, FAM83A	61	356	20408	3.75907	1	1	1
GOTERM_BP_DIRECT	GO:0071276~cellular response to cadmium ion	2	3.0303	0.0872947	MT2, MT1	61	31	20408	21.5843	1	1	1
UP_SEQ_FEATURE	REGION:Disordered	42	63.6364	0.0901532	KCNK5, CEBPA, DAGLA, IHO1, ANP32A, TMEM200B, SATB1, PELI2, ITSN1, ATP1A2, SLAIN1, LRP8, GATA1, ADAMTS2, PCSK1N, GBX2, MYC, ANPEP, OCSTAMP, BOC, SH3PXD2B, TUNAR, ALX4, FAM53B, SIRPA, SUSD5, EMB, PDLIM4, FAM83A, CTSA, IRX1, IRX2, BATF3, H4C9, CXADR, MT2, SOX10, GULP1, HEYL, FASL, TH, WNK2	61	13127	22228	1.16588	1	0.915116	0.908716
UP_SEQ_FEATURE	DOMAIN:PID	2	3.0303	0.0927914	SHC2, GULP1	61	36	22228	20.2441	1	0.915116	0.908716
GOTERM_CC_DIRECT	GO:0005737~cytoplasm	27	40.9091	0.0981062	DAGLA, ZFP268, ANP32A, GSTP1, ITSN1, ATP1A2, SLAIN1, MYC, ANPEP, SH3PXD2B, TUNAR, PCBD1, UPP1, PDLIM4, FAM83A, VAV3, PTGIS, CXADR, MT2, EMP2, MT1, SOX10, GULP1, HEYL, TH, ELF5, WNK2	59	7625	21301	1.27842	0.999999	1	0.992593

## Sheet: GO_6D_down
Category	Term	Count	%	PValue	Genes	List Total	Pop Hits	Pop Total	Fold Enrichment	Bonferroni	Benjamini	FDR
GOTERM_MF_DIRECT	GO:0005515~protein binding	115	47.7178	2.1321e-13	RTKN, CSF1, PRAG1, CD81, PWWP2B, JADE2, ERFE, CELSR1, ETS1, IKZF4, NDST1, EFEMP2, PIEZO2, GTF2I, WLS, CDON, CPT1A, WRNIP1, PCOLCE, DKK1, RUNX1, TIAM2, MYCL, DOK4, ROR2, UTRN, EMID1, LTBP4, IQGAP3, ZFP36L1, WNT6, BCL2L11, ZFP57, PLXNA2, PATZ1, MYH10, WNT3, ZBED3, FZD2, SMAD3, PLK1, HMGA2, L1CAM, TJAP1, SYT7, REEP1, COL1A1, NR4A1, LIN28A, BMP1, COL5A1, ARTN, LHX2, ID1, NF1, AMOTL2, NFKBIE, NODAL, T…	218	5443	18797	1.82176	9.33653e-11	9.33861e-11	9.29597e-11
UP_SEQ_FEATURE	CARBOHYD:N-linked (GlcNAc...) asparagine	79	32.7801	1.02535e-09	B4GALT2, CSF1, LOXL4, LAMC2, SLC2A3, ERFE, CELSR1, NDST1, EFEMP2, ADAMTSL4, PIEZO2, CCN4, CDON, IKBIP, GPR39, COL27A1, TNFRSF19, PCOLCE, IL17RE, DKK1, TAPBP, SELENON, BCAM, VCAN, IGDCC3, MXRA8, CERCAM, PXYLP1, ROR2, B4GALT6, GAS6, MET, CHST5, EMID1, LRRC15, NLGN2, PDGFB, NTN4, LTBP4, KLK4, LRP2, TAPBPL, LYPD6, FSTL1, PRTG, SCUBE3, WNT6, ERBB3, CHST12, ERBB2, GPC3, PLXNA2, ST3GAL5, TSPAN2, GPC4, W…	239	3729	22228	1.97032	1.08585e-06	1.08585e-06	1.08072e-06
UP_SEQ_FEATURE	COMPBIAS:Polar residues	116	48.1328	3.30763e-09	RTKN, ANKRD35, CSF1, PRAG1, PWWP2B, JADE2, ERFE, CELSR1, ARHGAP35, IKZF4, EVA1B, PIEZO2, MB21D2, HMGN3, ZFP37, GTF2I, CDON, COL27A1, LIMCH1, PCOLCE, VWA5B2, EML1, RUNX1, CDC25B, TIAM2, MYCL, ARMCX4, BCAM, MXRA8, ERF, CERCAM, ROR2, UTRN, EMID1, PDGFB, IQGAP3, ZFP36L1, NUAK1, BCL2L11, NUAK2, ZFP57, PATZ1, ZFP462, CARMIL3, SMAD3, LRRC75A, HMGA2, TMPRSS13, TJAP1, SYT7, REEP1, NR4A1, BMP1, COL5A1, LHX…	239	6725	22228	1.60424	3.50277e-06	1.75139e-06	1.74312e-06
UP_SEQ_FEATURE	REGION:Disordered	182	75.5187	2.30942e-08	RTKN, ANKRD35, CSF1, PRAG1, PWWP2B, LOXL4, JADE2, ERFE, CELSR1, ETS1, ARHGAP35, IKZF4, NDST1, EFEMP2, EVA1B, PIEZO2, CCN4, MB21D2, HMGN3, ZFP37, GTF2I, CDON, COL27A1, LIMCH1, IGFBP2, ESX1, WRNIP1, PCOLCE, SOX12, POU3F1, VWA5B2, EML1, RUNX1, CDC25B, TIAM2, MYCL, SELENON, ARMCX4, BCAM, MXRA8, ERF, CERCAM, VOPP1, ROR2, UTRN, RPP25, EMID1, TMEM63B, LTBP4, PDGFB, IQGAP3, TMEM121, ZFP36L1, WNT6, NUAK1,…	239	13127	22228	1.28946	2.44565e-05	8.15225e-06	8.11376e-06
GOTERM_BP_DIRECT	GO:0007275~multicellular organism development	34	14.1079	1.58467e-07	TRIM71, FHL1, PDGFB, CELSR1, FSTL1, ZFP36L1, PRTG, WNT6, ZFP57, ERBB3, MDK, ERBB2, CCHCR1, ZFP37, WNT3, WLS, FZD2, EYA2, PRRX2, BMP8A, BMP8B, L1CAM, DKK1, SORL1, TBX3, BICC1, BMP1, ID1, KCTD11, GTF2IRD1, ROR2, MET, DBN1, NODAL	226	1099	20408	2.79366	0.00032227	0.000322322	0.000316458
GOTERM_BP_DIRECT	GO:0045944~positive regulation of transcription from RNA polymerase II promoter	35	14.5228	1.24306e-06	TOP2A, RARG, THRA, CD81, ETS1, GLI3, IKZF4, PTMS, PHF8, RELB, PATZ1, HMGN3, CDON, ZFP462, GTF2I, ZBED3, IL11, TCF7L1, SMAD3, CDKN2A, PRRX2, PPP2R5B, IQCE, HMGA2, FOS, SOX12, POU3F1, TBX3, RUNX1, SKI, NR4A1, LHX2, F2RL1, MET, NODAL	226	1263	20408	2.5024	0.0025252	0.00126419	0.0012412
UP_SEQ_FEATURE	DOMAIN:EGF-like 2; calcium-binding	8	3.3195	1.7047e-06	SCUBE3, VCAN, EFEMP2, BMP1, LTBP4, LRP2, CELSR1, GAS6	239	54	22228	13.7784	0.00180365	0.000451318	0.000449187
GOTERM_BP_DIRECT	GO:0016477~cell migration	16	6.639	2.57623e-06	CARMIL3, PRAG1, NTN4, PDGFB, L1CAM, SORL1, ARHGAP35, RND1, SH3BP1, COL5A1, MDK, GPC3, NF1, GPC4, MET, NODAL	226	317	20408	4.55777	0.00522636	0.00174668	0.00171491
INTERPRO	IPR000152:EGF-type aspartate/asparagine hydroxylation site	9	3.73444	7.2485e-06	SCUBE3, VCAN, EFEMP2, BMP1, LTBP4, LRP2, CELSR1, GAS6, DLK1	232	90	20806	8.9681	0.00372603	0.00373298	0.00369673
GOTERM_BP_DIRECT	GO:0072089~stem cell proliferation	8	3.3195	8.08515e-06	TRIM71, RARG, PRRX2, NF1, HMGA2, GLI3, TBX3, WNT3	226	66	20408	10.9456	0.0163108	0.0041113	0.00403651
UP_SEQ_FEATURE	COMPBIAS:Pro residues	38	15.7676	1.14748e-05	NLGN2, PWWP2B, LTBP4, CHD3, ERFE, ARHGAP35, TMEM121, SH3BP1, HLX, ERBB2, MAP6, GPSM3, ZFP462, GTF2I, TCF7L1, CARMIL3, COL27A1, WHRN, PLEKHG5, ESX1, MINK1, PPP2R5B, IQCE, TMPRSS13, SYN1, TJAP1, SKI, COL1A1, NR4A1, MEX3A, COL5A1, ARTN, ERF, VOPP1, AMOTL2, NFKBIE, DBN1, EMID1	239	1631	22228	2.16687	0.0120783	0.00243036	0.00241889
UP_KW_DOMAIN	KW-0677~Repeat	84	34.8548	1.20297e-05	TRIM71, ANKRD35, LRRK1, FHL1, LOXL4, HMGB3, LAMC2, CHD3, JADE2, CELSR1, PHF6, GLI3, ARHGAP35, IKZF4, EFEMP2, ADAMTSL4, ZFP37, GPSM3, GTF2I, CDON, COL27A1, TNFRSF19, TBC1D8, IQCE, PCOLCE, SPTB, EML1, SYN1, TIAM2, SELENON, BCAM, VCAN, RTN4RL1, IGDCC3, MXRA8, UTRN, GAS6, MET, LRRC15, NTN4, LTBP4, CRIP2, LRP2, AKAP5, TAPBPL, FSTL1, ZFP36L1, HDAC7, PRTG, SCUBE3, ZFP57, PLXNA2, MAP6, PATZ1, PCDH1, SLC2…	184	4516	14882	1.50442	0.000264619	0.000264652	0.000252623
UP_KW_CELLULAR_COMPONENT	KW-0272~Extracellular matrix	14	5.80913	1.31013e-05	COL27A1, NTN4, LTBP4, LAMC2, COL1A1, WNT6, VCAN, EFEMP2, BMP1, COL5A1, ADAMTSL4, TIMP3, WNT3, EMID1	215	257	17987	4.55738	0.000445347	0.000259662	0.000252025
UP_KW_CELLULAR_COMPONENT	KW-0964~Secreted	42	17.4274	1.52742e-05	CSF1, PDGFB, NTN4, LTBP4, KLK4, LOXL4, LAMC2, ERFE, LYPD6, FSTL1, SCUBE3, WNT6, EFEMP2, ADAMTSL4, MDK, CCN4, TIMP3, GPC4, WNT3, ST3GAL2, ZBED3, IL11, COL27A1, IGFBP2, TNFRSF19, BMP8A, BMP8B, PCOLCE, IL17RE, TMPRSS13, DKK1, SORL1, COL1A1, VCAN, BMP1, COL5A1, ARTN, PI16, GAS6, CRLF1, NODAL, EMID1	215	1738	17987	2.02171	0.000519193	0.000259662	0.000252025
INTERPRO	IPR009030:Insulin-like growth factor binding protein, N-terminal	10	4.14938	1.81089e-05	SCUBE3, EFEMP2, ERBB3, IGFBP2, ERBB2, LTBP4, CCN4, LRP2, CELSR1, GAS6	232	133	20806	6.74293	0.0092828	0.00466304	0.00461776
GOTERM_BP_DIRECT	GO:0010628~positive regulation of gene expression	21	8.71369	1.85278e-05	RARG, SMAD3, CSF1, CDKN2A, WHRN, PDGFB, HMGA2, POU3F1, IQGAP3, DKK1, ETS1, RELB, WNT6, EPB41L4B, ERBB3, ERBB2, ID1, PMP22, GAS6, MET, WNT3	226	619	20408	3.06352	0.0369846	0.00753711	0.00740001
GOTERM_CC_DIRECT	GO:0042995~cell projection	32	13.278	1.93991e-05	NLGN2, CNP, CAMK2A, SLC2A3, LRP2, LYPD6, ARHGAP35, GLI3, RND1, INPP5A, SH3BP1, MDK, ERBB2, MAP6, MYH10, SAMD4, WHRN, PLEKHG5, MINK1, IQCE, L1CAM, SPTB, SYT7, AIF1L, TIAM2, VCAN, RTN4RL1, MXRA8, MNS1, KCNK1, UTRN, DBN1	236	1246	21301	2.31803	0.00630421	0.00343478	0.00340317
GOTERM_CC_DIRECT	GO:0031012~extracellular matrix	14	5.80913	2.10723e-05	LRRC15, COL27A1, LTBP4, LAMC2, COL1A1, WNT6, VCAN, EFEMP2, COL5A1, ADAMTSL4, CCN4, TIMP3, WNT3, EMID1	236	289	21301	4.37238	0.00684609	0.00343478	0.00340317
GOTERM_BP_DIRECT	GO:0007420~brain development	14	5.80913	2.57522e-05	B4GALT2, NLGN2, MINK1, POU3F1, EML1, GLI3, PHF8, LHX2, ID1, NF1, TSPAN2, MYH10, MET, NODAL	226	295	20408	4.28547	0.0510324	0.00872999	0.00857119
UP_KW_MOLECULAR_FUNCTION	KW-9996~Developmental protein	30	12.4481	2.86034e-05	TRIM71, FHL1, PDGFB, CELSR1, ZFP36L1, PRTG, WNT6, ZFP57, MDK, CCHCR1, ZFP37, WNT3, WLS, FZD2, EYA2, PRRX2, BMP8A, BMP8B, L1CAM, DKK1, SORL1, TBX3, BICC1, BMP1, ID1, KCTD11, GTF2IRD1, ROR2, DBN1, NODAL	150	1058	12161	2.29887	0.00157198	0.000786595	0.00074369
UP_KW_MOLECULAR_FUNCTION	KW-0217~Developmental protein	30	12.4481	2.86034e-05	TRIM71, FHL1, PDGFB, CELSR1, ZFP36L1, PRTG, WNT6, ZFP57, MDK, CCHCR1, ZFP37, WNT3, WLS, FZD2, EYA2, PRRX2, BMP8A, BMP8B, L1CAM, DKK1, SORL1, TBX3, BICC1, BMP1, ID1, KCTD11, GTF2IRD1, ROR2, DBN1, NODAL	150	1058	12161	2.29887	0.00157198	0.000786595	0.00074369
KEGG_PATHWAY	mmu05205:Proteoglycans in cancer	12	4.97925	3.05534e-05	COL1A1, WNT6, FZD2, MRAS, ERBB3, CASP3, CAMK2A, ERBB2, GPC3, TIMP3, MET, WNT3	112	205	9330	4.87631	0.00624397	0.00569685	0.00539116
GOTERM_CC_DIRECT	GO:0005576~extracellular region	41	17.0124	4.31103e-05	CSF1, PDGFB, NTN4, LTBP4, KLK4, LOXL4, LAMC2, ERFE, LYPD6, FSTL1, SCUBE3, WNT6, EFEMP2, ADAMTSL4, MDK, CCN4, TIMP3, GPC4, WNT3, ST3GAL2, ZBED3, IL11, COL27A1, IGFBP2, TNFRSF19, BMP8A, BMP8B, PCOLCE, IL17RE, DKK1, SORL1, COL1A1, VCAN, BMP1, COL5A1, ARTN, PI16, GAS6, CRLF1, NODAL, EMID1	236	1883	21301	1.96527	0.0139559	0.00468465	0.00464154
GOTERM_BP_DIRECT	GO:0060395~SMAD protein signal transduction	8	3.3195	4.62974e-05	SKI, SMAD3, BMP8A, BMP8B, JADE2, ROR2, FOS, NODAL	226	86	20408	8.40008	0.089873	0.0134527	0.013208
GOTERM_BP_DIRECT	GO:0090263~positive regulation of canonical Wnt signaling pathway	9	3.73444	5.29142e-05	COL1A1, SMAD3, THRA, LRRK1, GPC3, ROR2, LYPD6, ZBED3, WLS	226	119	20408	6.82948	0.102041	0.0134534	0.0132087
UP_KW_BIOLOGICAL_PROCESS	KW-0879~Wnt signaling pathway	11	4.56432	5.35209e-05	WNT6, TCF7L1, FZD2, AMFR, CCN4, AMOTL2, ROR2, DKK1, WNT3, ZBED3, WLS	124	189	10894	5.11324	0.00304613	0.00305069	0.00294365
KEGG_PATHWAY	mmu04010:MAPK signaling pathway	14	5.80913	5.5579e-05	CSF1, PDGFB, FOS, DUSP7, RELB, CDC25B, NR4A1, MRAS, ERBB3, ARTN, CASP3, ERBB2, NF1, MET	112	301	9330	3.87458	0.0113293	0.00569685	0.00539116
INTERPRO	IPR008936:Rho GTPase activation protein	8	3.3195	6.49057e-05	SH3BP1, DLC1, PLXNA2, NF1, IQGAP3, GM49510, ARHGAP35, PLXNA3	232	90	20806	7.97165	0.032875	0.0107439	0.0106396
GOTERM_BP_DIRECT	GO:0016055~Wnt signaling pathway	12	4.97925	6.82606e-05	WNT6, TCF7L1, FZD2, AMFR, CCN4, AMOTL2, ROR2, GPC4, DKK1, WNT3, ZBED3, WLS	226	237	20408	4.5722	0.129639	0.0154269	0.0151463
INTERPRO	IPR001881:EGF-like calcium-binding	9	3.73444	8.34475e-05	SCUBE3, VCAN, EFEMP2, BMP1, LTBP4, LRP2, CELSR1, GAS6, DLK1	232	126	20806	6.40579	0.0420668	0.0107439	0.0106396
GOTERM_BP_DIRECT	GO:0030900~forebrain development	8	3.3195	8.75655e-05	NDST1, CNP, DLC1, LRP2, POU3F1, DKK1, ARHGAP35, GLI3	226	95	20408	7.60429	0.163155	0.0178108	0.0174868
GOTERM_BP_DIRECT	GO:0030154~cell differentiation	28	11.6183	0.000111962	RARG, THRA, FHL1, FSTL1, ETS1, MDK, HLX, CCHCR1, ZFP37, TCF7L1, SMAD3, EYA2, BMP8A, BMP8B, SOX12, L1CAM, DLK1, PSMB8, RUNX1, BMP1, ID1, MXRA8, PMP22, ERF, KCTD11, ROR2, DBN1, NODAL	226	1119	20408	2.25954	0.203672	0.0185941	0.0182559
GOTERM_BP_DIRECT	GO:0009948~anterior/posterior axis specification	5	2.07469	0.000128537	SKI, GPC3, NODAL, WNT3, WLS	226	24	20408	18.8127	0.230075	0.0185941	0.0182559
GOTERM_BP_DIRECT	GO:0014044~Schwann cell development	5	2.07469	0.000128537	ERBB3, ERBB2, PMP22, NF1, POU3F1	226	24	20408	18.8127	0.230075	0.0185941	0.0182559
GOTERM_BP_DIRECT	GO:0007422~peripheral nervous system development	5	2.07469	0.000128537	ERBB3, ARTN, ERBB2, PMP22, NF1	226	24	20408	18.8127	0.230075	0.0185941	0.0182559
GOTERM_BP_DIRECT	GO:0001843~neural tube closure	8	3.3195	0.000137125	SKI, TRIM71, RARG, LHX2, DLC1, LRP2, CELSR1, ARHGAP35	226	102	20408	7.08242	0.243408	0.0185941	0.0182559
GOTERM_MF_DIRECT	GO:0042802~identical protein binding	43	17.8423	0.000164354	NLGN2, PRAG1, CSF1, CAMK2A, LRRK1, PDGFB, ERFE, ETS1, RELB, PRTG, SCUBE3, ERBB3, ADAMTSL4, ERBB2, PLXNA2, FSD1, CCHCR1, MYH10, CD276, WLS, CPT1A, SMAD3, FZD2, CAVIN1, WHRN, AMFR, PLK1, CTPS2, WRNIP1, FOS, L1CAM, SYN1, SKI, COL1A1, NR4A1, BMP1, ID1, CERCAM, AMOTL2, KCTD11, MNS1, KCNK1, MET	218	2055	18797	1.80422	0.0694628	0.0359936	0.0358293
GOTERM_BP_DIRECT	GO:0007507~heart development	13	5.39419	0.000165036	PDGFB, LRP2, GLI3, BICC1, ZFP36L1, NDST1, VCAN, CASP3, ERBB2, ID1, NF1, MYH10, NODAL	226	307	20408	3.82382	0.285171	0.0209802	0.0205986
UP_KW_MOLECULAR_FUNCTION	KW-0339~Growth factor	9	3.73444	0.000183747	IL11, BMP1, CSF1, ARTN, MDK, BMP8A, PDGFB, BMP8B, NODAL	150	129	12161	5.65628	0.0100561	0.0033687	0.00318496
GOTERM_BP_DIRECT	GO:0030335~positive regulation of cell migration	12	4.97925	0.000207658	COL1A1, LRRC15, SH3RF2, SMAD3, CSF1, MDK, MCAM, PDGFB, F2RL1, LAMC2, ROR2, ETS1	226	269	20408	4.02829	0.344542	0.0248457	0.0243937
KEGG_PATHWAY	mmu05200:Pathways in cancer	18	7.46888	0.000215157	TCF7L1, SMAD3, FZD2, CDKN2A, PLEKHG5, CAMK2A, PDGFB, LAMC2, FOS, ETS1, GLI3, RUNX1, WNT6, BCL2L11, CASP3, ERBB2, MET, WNT3	112	543	9330	2.76144	0.0431531	0.0117434	0.0111133
KEGG_PATHWAY	mmu04310:Wnt signaling pathway	10	4.14938	0.00022914	WNT6, TCF7L1, FZD2, SMAD3, CAMK2A, CCN4, ROR2, GPC4, DKK1, WNT3	112	175	9330	4.7602	0.0458927	0.0117434	0.0111133
GOTERM_BP_DIRECT	GO:0007411~axon guidance	10	4.14938	0.000290043	PRTG, ARTN, RTN4RL1, LHX2, L1CAM, MYH10, ARHGAP35, GLI3, WNT3, PLXNA3	226	192	20408	4.70317	0.445691	0.0327749	0.0321787
KEGG_PATHWAY	mmu01521:EGFR tyrosine kinase inhibitor resistance	7	2.90456	0.000340005	BCL2L11, ERBB3, ERBB2, NF1, PDGFB, GAS6, MET	112	79	9330	7.38133	0.0673384	0.0139402	0.0131922
GOTERM_BP_DIRECT	GO:0043410~positive regulation of MAPK cascade	10	4.14938	0.000391369	NDST1, IL11, DOK4, CD81, ERBB2, PDGFB, ROR2, IQGAP3, MET, CDON	226	200	20408	4.51504	0.548961	0.0418971	0.041135
GOTERM_MF_DIRECT	GO:0008083~growth factor activity	9	3.73444	0.000392159	IL11, BMP1, CSF1, ARTN, MDK, BMP8A, PDGFB, BMP8B, NODAL	218	152	18797	5.10541	0.157852	0.0572553	0.0569938
GOTERM_CC_DIRECT	GO:0005737~cytoplasm	110	45.6432	0.000509335	PRAG1, ETS1, ARHGAP35, CCN4, GTF2I, PHLDA3, LIMCH1, FBXO17, ESX1, WRNIP1, EML1, CDC25B, TIAM2, DOK4, MXRA8, KCTD11, ROR2, UTRN, CNP, AK1, PDGFB, LYPD6, IQGAP3, ZFP36L1, NUAK1, BCL2L11, NUAK2, MAP6, MYH10, WNT3, ZBED3, CDK18, FZD2, CARMIL3, SMAD3, LRRC75A, PLK1, FANCA, TJAP1, AIF1L, REEP1, COL1A1, NR4A1, LIN28A, ID1, NF1, NFKBIE, TRIM71, TOP2A, SYNM, RARG, THRA, LRRK1, FHL1, PTPN21, CGAS, HMGB3, S…	236	7625	21301	1.30209	0.153026	0.0415108	0.0411288
UP_SEQ_FEATURE	DOMAIN:EGF-like 4; calcium-binding	5	2.07469	0.000517	EFEMP2, LTBP4, LRP2, CELSR1, GAS6	239	35	22228	13.2863	0.42169	0.0912505	0.0908197
GOTERM_BP_DIRECT	GO:0030182~neuron differentiation	11	4.56432	0.000540233	WNT6, LHX2, CASP3, ERBB2, ID1, KCTD11, MET, GLI3, WNT3, CDON, RUNX1	226	254	20408	3.91067	0.66684	0.0525818	0.0516253
GOTERM_BP_DIRECT	GO:0000122~negative regulation of transcription from RNA polymerase II promoter	25	10.3734	0.00054288	RARG, THRA, CHD3, PHF6, GLI3, HDAC7, ZFP57, PATZ1, ZFP37, SMAD3, PLK1, ESX1, HMGA2, SOX12, POU3F1, DKK1, TBX3, RUNX1, SKI, ID1, NFE2L3, ERF, GTF2IRD1, MET, NODAL	226	1043	20408	2.16445	0.668629	0.0525818	0.0516253
GOTERM_BP_DIRECT	GO:0045893~positive regulation of transcription, DNA-templated	20	8.29876	0.000588474	SMAD3, FZD2, CDKN2A, PDGFB, HMGA2, FOS, CHD3, POU3F1, ETS1, GLI3, TBX3, RUNX1, PHF8, COL1A1, NR4A1, WNT6, LHX2, MDK, ROR2, PATZ1	226	742	20408	2.43399	0.697994	0.0544071	0.0534174
SMART	SM00179:EGF_CA	9	3.73444	0.000605956	SCUBE3, VCAN, EFEMP2, BMP1, LTBP4, LRP2, CELSR1, GAS6, DLK1	160	126	10595	4.72991	0.0846936	0.0884696	0.0872577
GOTERM_BP_DIRECT	GO:0008283~cell proliferation	13	5.39419	0.000626156	IL11, RARG, CSF1, HMGA2, LRP2, SORL1, GLI3, ZFP36L1, NDST1, HLX, NF1, MYH10, NODAL	226	356	20408	3.2975	0.72029	0.055374	0.0543667
GOTERM_BP_DIRECT	GO:0003104~positive regulation of glomerular filtration	3	1.24481	0.000715573	PDGFB, F2RL1, GAS6	226	4	20408	67.7257	0.766832	0.0593586	0.0582788
UP_SEQ_FEATURE	COMPBIAS:Basic and acidic residues	81	33.61	0.000718898	TOP2A, RARG, SYNM, CSF1, PRAG1, THRA, PWWP2B, LRRK1, PTPN21, CGAS, HMGB3, CHD3, JADE2, CELSR1, PHF6, GLI3, ARHGAP35, PITPNC1, PTMS, PHF8, EPB41L4B, BCL7A, PIEZO2, CCHCR1, HMGN3, ZFP37, GTF2I, CDON, IKBIP, PARP3, COL27A1, LIMCH1, IGFBP2, MINK1, TBC1D8, IQCE, PCOLCE, VWA5B2, SPTB, RUNX1, TIAM2, MYCL, ARMCX4, BCAM, VCAN, RTN4RL1, UTRN, RPP25, DBN1, CAMK2A, LTBP4, AKAP5, HDAC7, PRTG, NUAK1, ZFP57, BC…	239	5402	22228	1.39455	0.533075	0.108759	0.108246
GOTERM_BP_DIRECT	GO:0043066~negative regulation of apoptotic process	19	7.88382	0.00072958	SMAD3, PLK1, HMGA2, SLC2A3, LRP2, ERFE, DKK1, FSTL1, GLI3, TBX3, PTMS, SH3RF2, NUAK2, ERBB3, NNT, CASP3, ERBB2, ID1, GAS6	226	695	20408	2.46866	0.773386	0.0593586	0.0582788
INTERPRO	IPR018097:EGF-like calcium-binding, conserved site	7	2.90456	0.000747917	SCUBE3, VCAN, EFEMP2, BMP1, LTBP4, LRP2, GAS6	232	97	20806	6.47183	0.319768	0.0770355	0.0762876
GOTERM_BP_DIRECT	GO:0032956~regulation of actin cytoskeleton organization	7	2.90456	0.000891005	SH3BP1, DLC1, CELSR1, IQGAP3, GM49510, ARHGAP35, RND1	226	101	20408	6.25848	0.836854	0.069704	0.068436
KEGG_PATHWAY	mmu05206:MicroRNAs in cancer	12	4.97925	0.000929704	TRIM71, BCL2L11, ERBB3, CDKN2A, CASP3, ERBB2, PDGFB, TIMP3, HMGA2, MET, WNT3, CDC25B	112	303	9330	3.29915	0.173601	0.0317649	0.0300604
UP_SEQ_FEATURE	PROPEP:Removed in mature form	11	4.56432	0.00104967	MRAS, INPP5A, CNP, RTN4RL1, GPC3, PDGFB, GPC4, LYPD6, SORL1, PSMB8, RND1	239	285	22228	3.58964	0.671161	0.13895	0.138294
GOTERM_BP_DIRECT	GO:0001707~mesoderm formation	5	2.07469	0.00105802	SMAD3, DKK1, NODAL, WNT3, WLS	226	41	20408	11.0123	0.883881	0.0797038	0.078254
UP_KW_CELLULAR_COMPONENT	KW-0966~Cell projection	28	11.6183	0.00112739	NLGN2, CAMK2A, SLC2A3, LRP2, LYPD6, ARHGAP35, GLI3, INPP5A, SH3BP1, ERBB2, MAP6, MYH10, SAMD4, WHRN, PLEKHG5, MINK1, IQCE, L1CAM, SYN1, SYT7, AIF1L, TIAM2, VCAN, RTN4RL1, MXRA8, MNS1, KCNK1, DBN1	215	1205	17987	1.94398	0.0376267	0.0127771	0.0124013
GOTERM_BP_DIRECT	GO:0045668~negative regulation of osteoblast differentiation	6	2.48963	0.00119648	SKI, SMAD3, ID1, ERFE, DLK1, HDAC7	226	72	20408	7.52507	0.912411	0.0869158	0.0853348
GOTERM_BP_DIRECT	GO:0006915~apoptotic process	18	7.46888	0.00126579	RARG, RTKN, CDKN2A, KRT20, GRAMD4, GLI3, ZFP36L1, NR4A1, NUAK2, BCL2L11, ADAMTSL4, CASP3, DLC1, ID1, PMP22, NF1, GAS6, PHLDA3	226	670	20408	2.42599	0.923941	0.0887798	0.0871648
GOTERM_BP_DIRECT	GO:0001649~osteoblast differentiation	7	2.90456	0.00132386	COL1A1, SMAD3, BMP8A, NF1, CCN4, DLK1, GLI3	226	109	20408	5.79914	0.932425	0.0897577	0.088125
KEGG_PATHWAY	mmu04550:Signaling pathways regulating pluripotency of stem cells	8	3.3195	0.00136727	WNT6, FZD2, SMAD3, ESX1, ID1, NODAL, TBX3, WNT3	112	140	9330	4.7602	0.244581	0.0400415	0.0378929
GOTERM_BP_DIRECT	GO:0042060~wound healing	7	2.90456	0.00138758	COL1A1, EPB41L4B, CASP3, ERBB2, NF1, CELSR1, GLI3	226	110	20408	5.74642	0.94065	0.0910432	0.089387
UP_SEQ_FEATURE	DOMAIN:EGF-like 1; calcium-binding	4	1.65975	0.00139789	SCUBE3, BMP1, CELSR1, GAS6	239	21	22228	17.7151	0.772681	0.164485	0.163708
INTERPRO	IPR014756:Immunoglobulin E-set	7	2.90456	0.00143913	TRIM71, NXPE3, PLXNA2, SUOX, MET, RELB, PLXNA3	232	110	20806	5.70697	0.52369	0.123526	0.122326
GOTERM_BP_DIRECT	GO:0007155~cell adhesion	17	7.05394	0.00145698	NLGN2, MCAM, LAMC2, CELSR1, L1CAM, VCAN, NUAK1, BCAM, COL5A1, ITGA11, MXRA8, PMP22, CERCAM, CCN4, PCDH1, MYH10, CDON	226	619	20408	2.47999	0.948473	0.0926091	0.0909245
GOTERM_MF_DIRECT	GO:0003700~transcription factor activity, sequence-specific DNA binding	18	7.46888	0.00154082	TCF7L1, RARG, SMAD3, THRA, FOS, POU3F1, ETS1, GLI3, TBX3, IKZF4, RUNX1, RELB, NR4A1, MYCL, NFE2L3, ERF, GTF2IRD1, GTF2I	218	652	18797	2.38044	0.491047	0.16872	0.167949
GOTERM_CC_DIRECT	GO:0005615~extracellular space	38	15.7676	0.00163202	LRRC15, CSF1, CNP, PDGFB, LOXL4, LAMC2, LRP2, ERFE, FSTL1, SCUBE3, WNT6, EFEMP2, ERBB3, CCN4, TIMP3, GPC4, WNT3, ZBED3, IL11, COL27A1, MCAM, IGFBP2, BMP8A, BMP8B, PCOLCE, DKK1, SORL1, DLK1, COL1A1, VCAN, BMP1, COL5A1, ARTN, PI16, GAS6, MET, CRLF1, NODAL	236	2031	21301	1.68874	0.412848	0.0904202	0.0895881
GOTERM_BP_DIRECT	GO:0071310~cellular response to organic substance	5	2.07469	0.00163322	TRIM71, NR4A1, CASP3, TIMP3, IQGAP3	226	46	20408	9.81531	0.964016	0.100666	0.0988344
GOTERM_CC_DIRECT	GO:0030425~dendrite	17	7.05394	0.00166418	AMFR, CAMK2A, MINK1, PDGFB, LRP2, AKAP5, L1CAM, SYN1, SYT7, INPP5A, NF1, MAP6, ROR2, KCNK1, MET, DBN1, SAMD4	236	626	21301	2.45111	0.418982	0.0904202	0.0895881
SMART	SM00181:EGF	10	4.14938	0.00166953	SCUBE3, VCAN, EFEMP2, BMP1, LTBP4, LAMC2, LRP2, CELSR1, GAS6, DLK1	160	182	10595	3.63839	0.216477	0.121876	0.120206
INTERPRO	IPR000742:Epidermal growth factor-like domain	10	4.14938	0.00172112	SCUBE3, VCAN, EFEMP2, BMP1, LTBP4, LAMC2, LRP2, CELSR1, GAS6, DLK1	232	245	20806	3.66045	0.588169	0.126625	0.125396
GOTERM_BP_DIRECT	GO:0048646~anatomical structure formation involved in morphogenesis	4	1.65975	0.00174432	LHX2, NODAL, GLI3, WNT3	226	22	20408	16.4183	0.971305	0.104351	0.102453
UP_KW_BIOLOGICAL_PROCESS	KW-0805~Transcription regulation	36	14.9378	0.00174812	RARG, THRA, PWWP2B, HMGB3, PHF6, ETS1, ARHGAP35, GLI3, IKZF4, PHF8, HDAC7, RELB, ZFP57, HLX, ERBB2, ZFP37, ZFP462, GTF2I, TCF7L1, SMAD3, CAVIN1, EYA2, CDKN2A, HMGA2, SOX12, POU3F1, PTPN14, TBX3, RUNX1, NR4A1, LHX2, ID1, NFE2L3, ERF, VOPP1, GTF2IRD1	124	1909	10894	1.65677	0.0949185	0.0498215	0.0480734
GOTERM_BP_DIRECT	GO:0045892~negative regulation of transcription, DNA-templated	18	7.46888	0.00185464	TCF7L1, THRA, CDKN2A, ESX1, PDGFB, HMGA2, CHD3, POU3F1, GLI3, TBX3, IKZF4, HDAC7, RUNX1, RELB, ID1, NFKBIE, GAS6, PATZ1	226	694	20408	2.3421	0.977082	0.107781	0.10582
UP_SEQ_FEATURE	DOMAIN:EGF-like	9	3.73444	0.00187069	SCUBE3, VCAN, EFEMP2, BMP1, LTBP4, LRP2, CELSR1, SORL1, DLK1	239	208	22228	4.02422	0.862332	0.198106	0.19717
GOTERM_BP_DIRECT	GO:0071560~cellular response to transforming growth factor beta stimulus	6	2.48963	0.00191487	COL1A1, SMAD3, ID1, DBN1, ZFP36L1, RUNX1	226	80	20408	6.77257	0.979729	0.10819	0.106222
GOTERM_MF_DIRECT	GO:0043565~sequence-specific DNA binding	15	6.22407	0.0019424	TOP2A, RARG, SMAD3, THRA, ESX1, FOS, POU3F1, ETS1, GLI3, TBX3, IKZF4, NR4A1, LHX2, HLX, ERF	218	497	18797	2.60236	0.573268	0.170154	0.169377
GOTERM_BP_DIRECT	GO:0022011~myelination in peripheral nervous system	4	1.65975	0.00198976	SKI, PMP22, NF1, POU3F1	226	23	20408	15.7045	0.982599	0.109383	0.107393
UP_SEQ_FEATURE	DISULFID:Interchain	8	3.3195	0.00205926	CSF1, ARTN, BMP8A, PDGFB, BMP8B, LAMC2, KCNK1, NODAL	239	165	22228	4.50929	0.887298	0.198251	0.197315
GOTERM_BP_DIRECT	GO:0030036~actin cytoskeleton organization	10	4.14938	0.00210132	NUAK2, DLC1, MINK1, PMP22, NF1, PDGFB, AMOTL2, UTRN, SPTB, MYH10	226	254	20408	3.55515	0.986138	0.112476	0.11043
UP_KW_PTM	KW-0325~Glycoprotein	83	34.4398	0.00226608	B4GALT2, CSF1, LOXL4, LAMC2, SLC2A3, ERFE, CELSR1, NDST1, EFEMP2, ADAMTSL4, PIEZO2, CCN4, WLS, CDON, IKBIP, GPR39, COL27A1, IGFBP2, TNFRSF19, PCOLCE, IL17RE, DKK1, SYN1, TAPBP, SELENON, BCAM, VCAN, RTN4RL1, IGDCC3, MXRA8, CERCAM, PXYLP1, ROR2, B4GALT6, GAS6, MET, CHST5, EMID1, LRRC15, NLGN2, PDGFB, NTN4, LTBP4, KLK4, LRP2, TAPBPL, LYPD6, FSTL1, PRTG, SCUBE3, WNT6, ERBB3, CHST12, ERBB2, GPC3, PLXN…	197	4176	13044	1.31602	0.0572791	0.0611842	0.0611842
INTERPRO	IPR026823:Complement Clr-like EGF domain	4	1.65975	0.00230144	SCUBE3, EFEMP2, LRP2, GAS6	232	24	20806	14.9468	0.694745	0.148155	0.146717
GOTERM_BP_DIRECT	GO:0009887~animal organ morphogenesis	8	3.3195	0.00232739	WNT6, NDST1, THRA, NTN4, GPC3, LAMC2, TBX3, WNT3	226	164	20408	4.40492	0.991256	0.121049	0.118847
GOTERM_BP_DIRECT	GO:0006468~protein phosphorylation	17	7.05394	0.00240444	CDK18, PRAG1, PLK1, CAMK2A, LRRK1, MINK1, PDGFB, IQGAP3, CDC25B, NUAK1, NUAK2, ERBB3, ERBB2, ROR2, GAS6, MET, CDON	226	650	20408	2.36172	0.992528	0.121049	0.118847
GOTERM_BP_DIRECT	GO:0001503~ossification	8	3.3195	0.00249641	COL1A1, BMP1, CSF1, THRA, BMP8A, BMP8B, DLK1, RUNX1	226	166	20408	4.35185	0.993805	0.121049	0.118847
GOTERM_BP_DIRECT	GO:0045165~cell fate commitment	6	2.48963	0.00249953	WNT6, CASP3, ROR2, SOX12, NODAL, WNT3	226	85	20408	6.37418	0.993844	0.121049	0.118847
UP_KW_DOMAIN	KW-0732~Signal	78	32.3651	0.00253649	SYNM, CSF1, FHL1, LOXL4, LAMC2, ERFE, CELSR1, EFEMP2, ADAMTSL4, MDK, CCN4, TIMP3, TMED1, CDON, IL11, COL27A1, IGFBP2, TNFRSF19, PCOLCE, IL17RE, DKK1, TAPBP, SELENON, BCAM, VCAN, RTN4RL1, IGDCC3, MXRA8, CERCAM, VOPP1, ROR2, GAS6, MET, EMID1, LRRC15, NLGN2, CAMK2A, PDGFB, NTN4, LTBP4, KLK4, LRP2, TAPBPL, LYPD6, FSTL1, PRTG, SCUBE3, WNT6, NUAK1, NKAIN4, INPP5A, BCL2L11, ERBB3, ERBB2, GPC3, PLXNA2, G…	184	4764	14882	1.32424	0.0543415	0.0279014	0.0266332
GOTERM_BP_DIRECT	GO:0030316~osteoclast differentiation	5	2.07469	0.00257371	CSF1, GPC3, NF1, CCN4, FOS	226	52	20408	8.68278	0.994709	0.121742	0.119528
KEGG_PATHWAY	mmu04390:Hippo signaling pathway	8	3.3195	0.00263024	WNT6, TCF7L1, FZD2, SMAD3, ID1, BMP8A, BMP8B, WNT3	112	157	9330	4.24477	0.417199	0.0673998	0.0637833
UP_KW_BIOLOGICAL_PROCESS	KW-0804~Transcription	36	14.9378	0.002864	RARG, THRA, PWWP2B, HMGB3, PHF6, ETS1, ARHGAP35, GLI3, IKZF4, PHF8, HDAC7, RELB, ZFP57, HLX, ERBB2, ZFP37, ZFP462, GTF2I, TCF7L1, SMAD3, CAVIN1, EYA2, CDKN2A, HMGA2, SOX12, POU3F1, PTPN14, TBX3, RUNX1, NR4A1, LHX2, ID1, NFE2L3, ERF, VOPP1, GTF2IRD1	124	1964	10894	1.61037	0.150818	0.054416	0.0525067
GOTERM_BP_DIRECT	GO:0008284~positive regulation of cell proliferation	17	7.05394	0.00286567	IL11, RARG, NLGN2, CSF1, CD81, PDGFB, HMGA2, LAMC2, CRIP2, ETS1, TBX3, ERBB3, BCL7A, HLX, ERBB2, CRLF1, NODAL	226	662	20408	2.3189	0.997083	0.132472	0.130062
GOTERM_BP_DIRECT	GO:0021915~neural tube development	5	2.07469	0.00337426	TRIM71, PLXNA2, NF1, GLI3, ZFP36L1	226	56	20408	8.06258	0.998967	0.149201	0.146487
GOTERM_BP_DIRECT	GO:0007405~neuroblast proliferation	5	2.07469	0.00337426	NF1, KCTD11, EML1, GLI3, CDON	226	56	20408	8.06258	0.998967	0.149201	0.146487
GOTERM_BP_DIRECT	GO:0030325~adrenal gland development	4	1.65975	0.0035346	SMAD3, MDK, NF1, HMGA2	226	28	20408	12.9001	0.999255	0.151595	0.148837
GOTERM_BP_DIRECT	GO:0048709~oligodendrocyte differentiation	5	2.07469	0.00383169	CNP, ERBB2, NF1, TSPAN2, GLI3	226	58	20408	7.78456	0.999594	0.151595	0.148837
GOTERM_BP_DIRECT	GO:0030199~collagen fibril organization	5	2.07469	0.00383169	COL1A1, COL27A1, COL5A1, NF1, LOXL4	226	58	20408	7.78456	0.999594	0.151595	0.148837
GOTERM_BP_DIRECT	GO:0007162~negative regulation of cell adhesion	5	2.07469	0.00383169	ERBB3, MDK, PLXNA2, RND1, PLXNA3	226	58	20408	7.78456	0.999594	0.151595	0.148837
GOTERM_BP_DIRECT	GO:0090090~negative regulation of canonical Wnt signaling pathway	7	2.90456	0.00388051	MDK, AMFR, GPC3, ROR2, DKK1, BICC1, GLI3	226	135	20408	4.68227	0.999632	0.151595	0.148837
GOTERM_BP_DIRECT	GO:0001501~skeletal system development	7	2.90456	0.00388051	COL1A1, VCAN, SMAD3, COL27A1, ROR2, TBX3, RUNX1	226	135	20408	4.68227	0.999632	0.151595	0.148837
KEGG_PATHWAY	mmu04151:PI3K-Akt signaling pathway	12	4.97925	0.00394117	COL1A1, NR4A1, BCL2L11, CSF1, ERBB3, ARTN, ERBB2, ITGA11, PPP2R5B, PDGFB, LAMC2, MET	112	364	9330	2.74627	0.554935	0.0897711	0.0849541
GOTERM_BP_DIRECT	GO:0007399~nervous system development	13	5.39419	0.00395011	LRP2, FOS, L1CAM, HDAC7, ERBB3, DOK4, LHX2, ERBB2, KCTD11, MET, DBN1, NODAL, CDON	226	444	20408	2.64394	0.999681	0.151595	0.148837
UP_KW_DOMAIN	KW-0245~EGF-like domain	10	4.14938	0.00402307	SCUBE3, VCAN, EFEMP2, BMP1, LTBP4, LRP2, CELSR1, GAS6, SORL1, DLK1	184	252	14882	3.20954	0.0848671	0.0295025	0.0281615
INTERPRO	IPR002909:Cell surface receptor IPT/TIG	4	1.65975	0.00439617	PLXNA2, MET, RELB, PLXNA3	232	30	20806	11.9575	0.896586	0.251559	0.249116
GOTERM_MF_DIRECT	GO:0003677~DNA binding	35	14.5228	0.00466998	TOP2A, RARG, CGAS, HMGB3, CHD3, PHF6, ETS1, ARHGAP35, GLI3, IKZF4, ZFP36L1, RELB, ZFP57, HLX, HMGN3, ZFP37, ZFP462, GTF2I, TCF7L1, SMAD3, CDKN2A, PRRX2, HMGA2, WRNIP1, FOS, SOX12, POU3F1, TBX3, RUNX1, NR4A1, MYCL, LHX2, NFE2L3, ERF, GTF2IRD1	218	1858	18797	1.62426	0.871296	0.301847	0.300469
GOTERM_BP_DIRECT	GO:0046850~regulation of bone remodeling	3	1.24481	0.00513733	MDK, DLK1, SYT7	226	10	20408	27.0903	0.999972	0.192007	0.188514
UP_SEQ_FEATURE	DOMAIN:EGF-like 5; calcium-binding	4	1.65975	0.00521796	EFEMP2, LTBP4, LRP2, CELSR1	239	33	22228	11.2732	0.996075	0.401405	0.39951
GOTERM_BP_DIRECT	GO:0007179~transforming growth factor beta receptor signaling pathway	6	2.48963	0.00524016	SMAD3, BMP8A, LTBP4, BMP8B, FOS, NODAL	226	101	20408	5.36441	0.999977	0.192007	0.188514
GOTERM_BP_DIRECT	GO:0006366~transcription from RNA polymerase II promoter	9	3.73444	0.00528633	NR4A1, TCF7L1, SMAD3, THRA, GTF2IRD1, FOS, HMGN3, ETS1, GTF2I	226	240	20408	3.38628	0.999979	0.192007	0.188514
GOTERM_MF_DIRECT	GO:0008201~heparin binding	8	3.3195	0.00529265	EFEMP2, COL5A1, RTN4RL1, MDK, CCN4, PCOLCE, LAMC2, FSTL1	218	182	18797	3.7901	0.902152	0.301847	0.300469
UP_SEQ_FEATURE	DOMAIN:LIM zinc-binding	5	2.07469	0.00549701	LIMCH1, LHX2, FHL1, CRIP2, CRIP1	239	66	22228	7.04577	0.997084	0.401405	0.39951
GOTERM_MF_DIRECT	GO:0003682~chromatin binding	15	6.22407	0.00551319	TOP2A, TCF7L1, RARG, SMAD3, CGAS, FOS, CHD3, GLI3, HDAC7, PHF8, SKI, ZFP57, LHX2, PATZ1, HMGN3	218	558	18797	2.31787	0.911208	0.301847	0.300469
UP_SEQ_FEATURE	DOMAIN:IPT/TIG 1	3	1.24481	0.00589163	PLXNA2, MET, PLXNA3	239	11	22228	25.3648	0.998084	0.401405	0.39951
UP_SEQ_FEATURE	DOMAIN:Fibrillar collagen NC1	3	1.24481	0.00589163	COL1A1, COL27A1, COL5A1	239	11	22228	25.3648	0.998084	0.401405	0.39951
GOTERM_BP_DIRECT	GO:0007224~smoothened signaling pathway	6	2.48963	0.00592518	PRRX2, GPC3, KCTD11, ROR2, GLI3, CDON	226	104	20408	5.20967	0.999994	0.209057	0.205255
GOTERM_BP_DIRECT	GO:0009966~regulation of signal transduction	5	2.07469	0.00607968	NLGN2, GPC3, GPC4, NODAL, RUNX1	226	66	20408	6.84098	0.999996	0.209057	0.205255
GOTERM_BP_DIRECT	GO:0001889~liver development	6	2.48963	0.00616689	SMAD3, HLX, NF1, MET, NODAL, RUNX1	226	105	20408	5.16005	0.999997	0.209057	0.205255
GOTERM_BP_DIRECT	GO:0043491~protein kinase B signaling	6	2.48963	0.00616689	ERBB3, ERBB2, NF1, PDGFB, GAS6, ZFP36L1	226	105	20408	5.16005	0.999997	0.209057	0.205255
INTERPRO	IPR000885:Fibrillar collagen, C-terminal	3	1.24481	0.00631918	COL1A1, COL27A1, COL5A1	232	11	20806	24.4585	0.961792	0.312269	0.309237
GOTERM_MF_DIRECT	GO:0005125~cytokine activity	9	3.73444	0.00640079	WNT6, IL11, BMP1, CSF1, BMP8A, BMP8B, CRLF1, NODAL, WNT3	218	237	18797	3.27436	0.939949	0.311505	0.310083
UP_SEQ_FEATURE	TOPO_DOM:Cytoplasmic	51	21.1618	0.00640561	B4GALT2, CSF1, CD81, SLC2A3, CELSR1, NDST1, NNT, TMED1, WLS, CDON, GPR39, CPT1A, TNFRSF19, IL17RE, TAPBP, BCAM, MXRA8, PXYLP1, VOPP1, ROR2, B4GALT6, MET, CHST5, LRRC15, NLGN2, LRP2, TAPBPL, PRTG, ERBB3, CHST12, ERBB2, PLXNA2, ST3GAL5, TSPAN2, ST3GAL2, CD276, PLXNA3, FZD2, GOLM2, MCAM, L1CAM, TMPRSS13, SORL1, DLK1, SYT7, TSPAN18, UST, ITGA11, PMP22, F2RL1, KCNK1	239	3303	22228	1.43603	0.998892	0.401405	0.39951
GOTERM_BP_DIRECT	GO:0006470~protein dephosphorylation	7	2.90456	0.00645156	EYA2, CTDSP2, PPP2R5B, PTPN21, PTPN14, DUSP7, CDC25B	226	150	20408	4.21404	0.999998	0.215122	0.211209
KEGG_PATHWAY	mmu05217:Basal cell carcinoma	5	2.07469	0.00659499	WNT6, TCF7L1, FZD2, GLI3, WNT3	112	63	9330	6.61139	0.742427	0.135197	0.127943
INTERPRO	IPR013098:Immunoglobulin I-set	7	2.90456	0.00666982	PRTG, BCAM, MCAM, IGDCC3, ROR2, L1CAM, CDON	232	150	20806	4.18511	0.968142	0.312269	0.309237
GOTERM_BP_DIRECT	GO:0035116~embryonic hindlimb morphogenesis	4	1.65975	0.00667367	RARG, GPC3, TBX3, WNT3	226	35	20408	10.3201	0.999999	0.21894	0.214957
UP_KW_PTM	KW-1015~Disulfide bond	67	27.8008	0.00688738	B4GALT2, CSF1, CD81, LOXL4, HMGB3, LAMC2, ERFE, CELSR1, NDST1, EFEMP2, MDK, CCN4, TIMP3, CDON, GPR39, COL27A1, IGFBP2, TNFRSF19, PCOLCE, DKK1, TAPBP, BCAM, VCAN, IGDCC3, MXRA8, ROR2, B4GALT6, GAS6, MET, EMID1, NLGN2, PDGFB, NTN4, LTBP4, KLK4, LRP2, TAPBPL, LYPD6, FSTL1, PRTG, SCUBE3, WNT6, ERBB3, ERBB2, GPC3, PLXNA2, ST3GAL5, WNT3, ST3GAL2, CD276, PLXNA3, FZD2, MCAM, BMP8A, BMP8B, L1CAM, TMPRSS13…	197	3341	13044	1.32783	0.164472	0.0929796	0.0929796
UP_SEQ_FEATURE	DOMAIN:IPT/TIG 3	3	1.24481	0.0070203	PLXNA2, MET, PLXNA3	239	12	22228	23.251	0.999425	0.401405	0.39951
UP_SEQ_FEATURE	DOMAIN:IPT/TIG 2	3	1.24481	0.0070203	PLXNA2, MET, PLXNA3	239	12	22228	23.251	0.999425	0.401405	0.39951
UP_SEQ_FEATURE	DOMAIN:EGF-like 3; calcium-binding	4	1.65975	0.00720179	SCUBE3, EFEMP2, CELSR1, GAS6	239	37	22228	10.0545	0.999526	0.401405	0.39951
UP_KW_MOLECULAR_FUNCTION	KW-0238~DNA-binding	32	13.278	0.0074134	TOP2A, RARG, THRA, CGAS, HMGB3, PHF6, ETS1, ARHGAP35, GLI3, IKZF4, ZFP36L1, ZFP57, HLX, HMGN3, ZFP37, ZFP462, GTF2I, TCF7L1, CDKN2A, PRRX2, HMGA2, FOS, SOX12, POU3F1, TBX3, RUNX1, NR4A1, MYCL, LHX2, NFE2L3, ERF, GTF2IRD1	150	1625	12161	1.59652	0.335856	0.101934	0.0963742
GOTERM_BP_DIRECT	GO:0002690~positive regulation of leukocyte chemotaxis	3	1.24481	0.00742618	MDK, F2RL1, GPSM3	226	12	20408	22.5752	1	0.23976	0.235398
SMART	SM00429:IPT	4	1.65975	0.00744804	PLXNA2, MET, RELB, PLXNA3	160	27	10595	9.81019	0.664282	0.362471	0.357506
GOTERM_BP_DIRECT	GO:0014065~phosphatidylinositol 3-kinase signaling	4	1.65975	0.00779618	ERBB3, ERBB2, NF1, ZFP36L1	226	37	20408	9.76226	1	0.243961	0.239523
GOTERM_BP_DIRECT	GO:0046677~response to antibiotic	4	1.65975	0.00779618	CPT1A, CASP3, ID1, ETS1	226	37	20408	9.76226	1	0.243961	0.239523
INTERPRO	IPR001839:Transforming growth factor-beta, C-terminal	4	1.65975	0.00794836	ARTN, BMP8A, BMP8B, NODAL	232	37	20806	9.69525	0.983588	0.320127	0.317019
INTERPRO	IPR011993:Pleckstrin homology-like domain	12	4.97925	0.00808087	TIAM2, EPB41L4B, CARMIL3, DOK4, PLEKHG5, TBC1D8, NF1, PTPN21, PTPN14, SPTB, GRAMD4, PHLDA3	232	424	20806	2.53814	0.984679	0.320127	0.317019
GOTERM_MF_DIRECT	GO:0048407~platelet-derived growth factor binding	3	1.24481	0.00811326	COL1A1, COL5A1, PDGFB	218	12	18797	21.5562	0.971791	0.323055	0.32158
GOTERM_MF_DIRECT	GO:0017154~semaphorin receptor activity	3	1.24481	0.00811326	PLXNA2, MET, PLXNA3	218	12	18797	21.5562	0.971791	0.323055	0.32158
GOTERM_BP_DIRECT	GO:0051897~positive regulation of protein kinase B signaling	8	3.3195	0.00822303	LIN28A, PDGFB, F2RL1, ROR2, LRP2, GAS6, ERFE, MET	226	207	20408	3.48989	1	0.244706	0.240255
GOTERM_BP_DIRECT	GO:0030509~BMP signaling pathway	6	2.48963	0.00835532	SMAD3, ID1, BMP8A, BMP8B, ROR2, NODAL	226	113	20408	4.79474	1	0.244706	0.240255
GOTERM_BP_DIRECT	GO:0071526~semaphorin-plexin signaling pathway	4	1.65975	0.0083966	SH3BP1, PLXNA2, MET, PLXNA3	226	38	20408	9.50536	1	0.244706	0.240255
GOTERM_BP_DIRECT	GO:0035904~aorta development	4	1.65975	0.0083966	NDST1, EFEMP2, LRP2, MYH10	226	38	20408	9.50536	1	0.244706	0.240255
GOTERM_BP_DIRECT	GO:0008360~regulation of cell shape	7	2.90456	0.00848906	PRAG1, DLC1, PLXNA2, MYH10, ARHGAP35, RND1, PLXNA3	226	159	20408	3.97551	1	0.244706	0.240255
UP_KW_DOMAIN	KW-0393~Immunoglobulin domain	13	5.39419	0.00858988	MCAM, TAPBPL, L1CAM, TAPBP, PRTG, VCAN, BCAM, IGDCC3, MXRA8, ROR2, CRLF1, CD276, CDON	184	442	14882	2.37884	0.17287	0.0472443	0.0450969
GOTERM_BP_DIRECT	GO:0000082~G1/S transition of mitotic cell cycle	5	2.07469	0.00865086	TRIM71, CDKN2A, CAMK2A, IQGAP3, PHF8	226	73	20408	6.18499	1	0.244706	0.240255
GOTERM_BP_DIRECT	GO:0060070~canonical Wnt signaling pathway	6	2.48963	0.00866216	WNT6, TCF7L1, FZD2, GPC3, DKK1, WNT3	226	114	20408	4.75268	1	0.244706	0.240255
GOTERM_BP_DIRECT	GO:0008285~negative regulation of cell proliferation	12	4.97925	0.00885528	SKI, RARG, SMAD3, CDKN2A, DLC1, PMP22, GPC3, NF1, ROR2, PTPN14, GLI3, RUNX1	226	434	20408	2.4968	1	0.245195	0.240735
KEGG_PATHWAY	mmu05226:Gastric cancer	7	2.90456	0.00887349	WNT6, TCF7L1, FZD2, SMAD3, ERBB2, MET, WNT3	112	150	9330	3.8875	0.839134	0.165369	0.156496
GOTERM_BP_DIRECT	GO:0010468~regulation of gene expression	13	5.39419	0.00892057	RARG, CDKN2A, FOS, CRIP1, DLK1, GLI3, ZFP36L1, TAPBP, PMP22, NF1, PATZ1, WNT3, ZFP462	226	494	20408	2.37634	1	0.245195	0.240735
GOTERM_CC_DIRECT	GO:0009986~cell surface	18	7.46888	0.00899094	LRRC15, NLGN2, PDGFB, LRP2, L1CAM, SPTB, SORL1, SCUBE3, WNT6, VCAN, BCAM, RTN4RL1, MXRA8, PMP22, GPC3, ROR2, GPC4, CDON	236	813	21301	1.99834	0.947361	0.418721	0.414868
UP_SEQ_FEATURE	DOMAIN:Calponin-homology (CH)	5	2.07469	0.00942457	TAGLN, LIMCH1, UTRN, IQGAP3, SPTB	239	77	22228	6.03923	0.999956	0.494335	0.492001
INTERPRO	IPR001781:Zinc finger, LIM-type	5	2.07469	0.00973033	LIMCH1, LHX2, FHL1, CRIP2, CRIP1	232	75	20806	5.97874	0.993498	0.357937	0.354462
UP_SEQ_FEATURE	TRANSMEM:Helical; Signal-anchor for type II membrane protein	11	4.56432	0.00980268	B4GALT2, NDST1, GOLM2, CHST12, UST, ST3GAL5, PXYLP1, B4GALT6, TMPRSS13, CHST5, ST3GAL2	239	391	22228	2.61649	0.999971	0.494335	0.492001
KEGG_PATHWAY	mmu04350:TGF-beta signaling pathway	6	2.48963	0.00991679	SKI, SMAD3, ID1, BMP8A, BMP8B, NODAL	112	110	9330	4.54383	0.870372	0.169412	0.160321
GOTERM_BP_DIRECT	GO:0035019~somatic stem cell population maintenance	5	2.07469	0.00994071	SKI, TCF7L1, CDKN2A, HMGA2, NODAL	226	76	20408	5.94085	1	0.269592	0.264688
GOTERM_CC_DIRECT	GO:0005604~basement membrane	6	2.48963	0.0107074	EFEMP2, COL5A1, NTN4, TIMP3, LAMC2, RUNX1	236	120	21301	4.51292	0.970086	0.428221	0.42428
GOTERM_BP_DIRECT	GO:0071363~cellular response to growth factor stimulus	5	2.07469	0.0108663	ERBB2, PPP2R5B, PDGFB, LRP2, GAS6	226	78	20408	5.78852	1	0.288541	0.283292
GOTERM_MF_DIRECT	GO:0017166~vinculin binding	3	1.24481	0.0110182	SYNM, DLC1, UTRN	218	14	18797	18.4767	0.992193	0.402163	0.400326
GOTERM_BP_DIRECT	GO:0007169~transmembrane receptor protein tyrosine kinase signaling pathway	6	2.48963	0.011031	CSF1, ERBB3, DOK4, ERBB2, ROR2, MET	226	121	20408	4.47773	1	0.288541	0.283292
GOTERM_BP_DIRECT	GO:0050772~positive regulation of axonogenesis	4	1.65975	0.011065	TIAM2, PLXNA2, MAP6, PLXNA3	226	42	20408	8.60008	1	0.288541	0.283292
SMART	SM00038:COLFI	3	1.24481	0.0112623	COL1A1, COL27A1, COL5A1	160	11	10595	18.0597	0.808646	0.411075	0.405444
UP_KW_DOMAIN	KW-0440~LIM domain	5	2.07469	0.0113381	LIMCH1, LHX2, FHL1, CRIP2, CRIP1	184	71	14882	5.69581	0.221871	0.0498876	0.04762
KEGG_PATHWAY	mmu00533:Glycosaminoglycan biosynthesis - keratan sulfate	3	1.24481	0.0116275	B4GALT2, CHST5, ST3GAL2	112	14	9330	17.8508	0.909065	0.183357	0.173518
GOTERM_BP_DIRECT	GO:0007165~signal transduction	26	10.7884	0.0117997	RTKN, LRRK1, CELSR1, ARHGAP35, PITPNC1, RND1, SCUBE3, WNT6, ERBB3, SH3BP1, ERBB2, CCN4, WNT3, GPR39, FZD2, IGFBP2, PPP2R5B, HMGA2, TIAM2, MRAS, DLC1, NF1, F2RL1, ROR2, GAS6, GM49510	226	1400	20408	1.67702	1	0.300011	0.294553
GOTERM_BP_DIRECT	GO:0060976~coronary vasculature development	4	1.65975	0.0117998	NDST1, GPC3, LRP2, MYH10	226	43	20408	8.40008	1	0.300011	0.294553
GOTERM_BP_DIRECT	GO:0007265~Ras protein signal transduction	5	2.07469	0.0123561	MRAS, CSF1, DOK4, NF1, IQGAP3	226	81	20408	5.57413	1	0.310275	0.304631
GOTERM_CC_DIRECT	GO:0048471~perinuclear region of cytoplasm	18	7.46888	0.012423	CSF1, CNP, WHRN, PLEKHG5, AMFR, AK1, LAMC2, WRNIP1, AKAP5, EML1, SORL1, BICD1, ERBB2, PMP22, MAP6, NFKBIE, SYNC, DBN1	236	842	21301	1.92952	0.983012	0.428221	0.42428
GOTERM_BP_DIRECT	GO:0045880~positive regulation of smoothened signaling pathway	4	1.65975	0.0125621	SCUBE3, NDST1, PRRX2, GPC3	226	44	20408	8.20917	1	0.311601	0.305933
KEGG_PATHWAY	mmu04934:Cushing syndrome	7	2.90456	0.0126618	WNT6, NR4A1, TCF7L1, FZD2, CDKN2A, CAMK2A, WNT3	112	162	9330	3.59954	0.926631	0.185405	0.175457
GOTERM_BP_DIRECT	GO:0002024~diet induced thermogenesis	3	1.24481	0.0131169	GPR39, BMP8B, SORL1	226	16	20408	16.9314	1	0.321443	0.315595
INTERPRO	IPR001715:Calponin homology domain	5	2.07469	0.01319	TAGLN, LIMCH1, UTRN, IQGAP3, SPTB	232	82	20806	5.46836	0.998928	0.452856	0.448459
GOTERM_CC_DIRECT	GO:0043235~receptor complex	8	3.3195	0.0132646	SMAD3, ERBB3, ERBB2, LOXL4, ROR2, LRP2, MET, CRLF1	236	227	21301	3.18092	0.987134	0.428221	0.42428
GOTERM_BP_DIRECT	GO:0001568~blood vessel development	5	2.07469	0.0134184	COL1A1, COL5A1, ESX1, PDGFB, TBX3	226	83	20408	5.43981	1	0.324916	0.319006
UP_SEQ_FEATURE	DOMAIN:Fibronectin type-III 2	6	2.48963	0.0135118	PRTG, IGDCC3, L1CAM, SORL1, CRLF1, CDON	239	131	22228	4.25973	0.999999	0.622133	0.619195
UP_SEQ_FEATURE	DOMAIN:Fibronectin type-III 1	6	2.48963	0.0135118	PRTG, IGDCC3, L1CAM, SORL1, CRLF1, CDON	239	131	22228	4.25973	0.999999	0.622133	0.619195
GOTERM_MF_DIRECT	GO:0005201~extracellular matrix structural constituent	6	2.48963	0.0136618	COL1A1, COL27A1, COL5A1, LTBP4, LAMC2, EMID1	218	122	18797	4.24056	0.997583	0.412605	0.410721
GOTERM_MF_DIRECT	GO:0005518~collagen binding	5	2.07469	0.0138056	LRRC15, SMAD3, ITGA11, PDGFB, PCOLCE	218	80	18797	5.38905	0.997732	0.412605	0.410721
GOTERM_BP_DIRECT	GO:0009952~anterior/posterior pattern specification	6	2.48963	0.013808	RARG, CELSR1, NODAL, GLI3, WNT3, CDON	226	128	20408	4.23285	1	0.330417	0.324406
UP_KW_MOLECULAR_FUNCTION	KW-0358~Heparin-binding	5	2.07469	0.0140502	COL5A1, RTN4RL1, MDK, LAMC2, FSTL1	150	76	12161	5.33377	0.540787	0.154552	0.146122
GOTERM_BP_DIRECT	GO:0051091~positive regulation of sequence-specific DNA binding transcription factor activity	6	2.48963	0.0142397	FZD2, CDKN2A, PPP2R5B, HMGA2, HMGN3, NODAL	226	129	20408	4.20004	1	0.336785	0.330658
GOTERM_MF_DIRECT	GO:0070700~BMP receptor binding	3	1.24481	0.0143112	SCUBE3, BMP8A, BMP8B	218	16	18797	16.1671	0.998189	0.412605	0.410721
GOTERM_CC_DIRECT	GO:0005794~Golgi apparatus	27	11.2033	0.0144492	B4GALT2, LRP2, TAPBPL, BICD1, STX11, NDST1, CHST12, MAP6, ST3GAL5, TMED1, ST3GAL2, WLS, GOLM2, AMFR, MINK1, SORL1, SYN1, TJAP1, COL1A1, BMP1, ID1, UST, PXYLP1, B4GALT6, NFKBIE, CHST5, EMID1	236	1496	21301	1.629	0.991303	0.428221	0.42428
GOTERM_BP_DIRECT	GO:0032091~negative regulation of protein binding	5	2.07469	0.0145371	CDKN2A, ID1, PDGFB, DKK1, SORL1	226	85	20408	5.31182	1	0.339867	0.333685
GOTERM_BP_DIRECT	GO:2000774~positive regulation of cellular senescence	3	1.24481	0.0147589	CDKN2A, HMGA2, CGAS	226	17	20408	15.9355	1	0.341131	0.334925
GOTERM_MF_DIRECT	GO:0000976~transcription regulatory region sequence-specific DNA binding	9	3.73444	0.0150723	SMAD3, THRA, HMGA2, CHD3, FOS, SOX12, ETS1, ZBED3, RUNX1	218	276	18797	2.81168	0.998708	0.412605	0.410721
GOTERM_BP_DIRECT	GO:0007281~germ cell development	5	2.07469	0.0151179	LIN28A, BMP8A, BMP8B, ZFP37, NODAL	226	86	20408	5.25005	1	0.345504	0.339219
SMART	SM00204:TGFB	4	1.65975	0.0152749	ARTN, BMP8A, BMP8B, NODAL	160	35	10595	7.56786	0.894321	0.416966	0.411254
UP_KW_BIOLOGICAL_PROCESS	KW-0891~Chondrogenesis	3	1.24481	0.0153936	BMP1, BMP8A, BMP8B	124	17	10894	15.5038	0.586979	0.206755	0.1995
GOTERM_BP_DIRECT	GO:0097192~extrinsic apoptotic signaling pathway in absence of ligand	4	1.65975	0.0158883	BCL2L11, ERBB3, EYA2, NF1	226	48	20408	7.52507	1	0.359077	0.352545
GOTERM_CC_DIRECT	GO:0060076~excitatory synapse	4	1.65975	0.0159219	NLGN2, AKAP5, MET, DBN1	236	48	21301	7.52154	0.994659	0.432545	0.428564
GOTERM_MF_DIRECT	GO:0008301~DNA binding, bending	3	1.24481	0.0160973	TOP2A, HMGA2, HMGB3	218	17	18797	15.2161	0.999181	0.414742	0.412849
GOTERM_BP_DIRECT	GO:0016322~neuron remodeling	3	1.24481	0.0164844	NTN4, PDGFB, RND1	226	18	20408	15.0501	1	0.364448	0.357818
GOTERM_BP_DIRECT	GO:0001886~endothelial cell morphogenesis	3	1.24481	0.0164844	COL27A1, ID1, MET	226	18	20408	15.0501	1	0.364448	0.357818
SMART	SM00033:CH	5	2.07469	0.0171356	TAGLN, LIMCH1, UTRN, IQGAP3, SPTB	160	66	10595	5.01657	0.91982	0.416966	0.411254
KEGG_PATHWAY	mmu05225:Hepatocellular carcinoma	7	2.90456	0.017467	WNT6, TCF7L1, FZD2, SMAD3, CDKN2A, MET, WNT3	112	174	9330	3.35129	0.973012	0.238716	0.225907
GOTERM_BP_DIRECT	GO:0010976~positive regulation of neuron projection development	7	2.90456	0.0177294	MDK, PPP2R5B, NF1, ROR2, MET, DBN1, ARHGAP35	226	187	20408	3.38025	1	0.38776	0.380706
UP_KW_BIOLOGICAL_PROCESS	KW-0130~Cell adhesion	12	4.97925	0.0181364	NUAK1, BCAM, NLGN2, MCAM, ITGA11, MXRA8, CERCAM, CCN4, LAMC2, L1CAM, PCDH1, MYH10	124	474	10894	2.22417	0.647697	0.206755	0.1995
GOTERM_BP_DIRECT	GO:0043408~regulation of MAPK cascade	4	1.65975	0.018677	MINK1, ID1, NF1, BMP8B	226	51	20408	7.08242	1	0.399884	0.39261
GOTERM_BP_DIRECT	GO:0071364~cellular response to epidermal growth factor stimulus	4	1.65975	0.018677	COL1A1, ERBB2, ID1, ZFP36L1	226	51	20408	7.08242	1	0.399884	0.39261
GOTERM_BP_DIRECT	GO:0042552~myelination	5	2.07469	0.0189098	ERBB3, ERBB2, PMP22, TSPAN2, POU3F1	226	92	20408	4.90766	1	0.400651	0.393363
INTERPRO	IPR003598:Immunoglobulin subtype 2	8	3.3195	0.0189736	PRTG, BCAM, MCAM, IGDCC3, ROR2, L1CAM, CD276, CDON	232	242	20806	2.96466	0.999948	0.591905	0.586159
UP_SEQ_FEATURE	DOMAIN:Ig-like V-type 1	3	1.24481	0.0191062	BCAM, MCAM, MXRA8	239	20	22228	13.9506	1	0.663441	0.660308
GOTERM_BP_DIRECT	GO:0006357~regulation of transcription from RNA polymerase II promoter	28	11.6183	0.0199347	THRA, HMGB3, JADE2, PHF6, ETS1, GLI3, IKZF4, PHF8, RELB, ZFP57, BCL7A, PATZ1, HMGN3, ZFP37, ZBED3, TCF7L1, SMAD3, ESX1, PRRX2, FOS, POU3F1, TBX3, RUNX1, NR4A1, MYCL, LHX2, NFE2L3, ERF	226	1616	20408	1.56462	1	0.418013	0.410409
INTERPRO	IPR018503:Tetraspanin, conserved site	3	1.24481	0.0204456	CD81, TSPAN18, TSPAN2	232	20	20806	13.4522	0.999976	0.591905	0.586159
KEGG_PATHWAY	mmu05210:Colorectal cancer	5	2.07469	0.0206142	TCF7L1, SMAD3, BCL2L11, CASP3, FOS	112	88	9330	4.73316	0.986019	0.250648	0.237199
UP_SEQ_FEATURE	TOPO_DOM:Lumenal	14	5.80913	0.0207685	B4GALT2, GOLM2, TAPBPL, SORL1, TAPBP, NDST1, CHST12, UST, ST3GAL5, PXYLP1, B4GALT6, CHST5, ST3GAL2, WLS	239	639	22228	2.03765	1	0.663441	0.660308
KEGG_PATHWAY	mmu04360:Axon guidance	7	2.90456	0.0207855	CAMK2A, NTN4, PLXNA2, L1CAM, MET, RND1, PLXNA3	112	181	9330	3.22169	0.986512	0.250648	0.237199
UP_SEQ_FEATURE	DOMAIN:Ig-like V-type 2	3	1.24481	0.0209702	BCAM, MCAM, MXRA8	239	21	22228	13.2863	1	0.663441	0.660308
UP_SEQ_FEATURE	DOMAIN:EGF-like 8; calcium-binding	3	1.24481	0.0209702	SCUBE3, LTBP4, CELSR1	239	21	22228	13.2863	1	0.663441	0.660308
GOTERM_MF_DIRECT	GO:0000981~RNA polymerase II transcription factor activity, sequence-specific DNA binding	22	9.12863	0.0210419	TCF7L1, SMAD3, THRA, ESX1, PRRX2, FOS, SOX12, POU3F1, ETS1, GLI3, TBX3, RUNX1, RELB, SKI, NR4A1, MYCL, ZFP57, LHX2, HLX, NFE2L3, ERF, ZFP37	218	1128	18797	1.68169	0.99991	0.470781	0.468631
UP_SEQ_FEATURE	DOMAIN:Ig-like C2-type 3	5	2.07469	0.0211709	BCAM, MCAM, IGDCC3, L1CAM, CDON	239	98	22228	4.74511	1	0.663441	0.660308
UP_SEQ_FEATURE	REPEAT:GTF2I-like 5	2	0.829876	0.0213003	GTF2IRD1, GTF2I	239	2	22228	93.0042	1	0.663441	0.660308
UP_SEQ_FEATURE	REPEAT:GTF2I-like 6	2	0.829876	0.0213003	GTF2IRD1, GTF2I	239	2	22228	93.0042	1	0.663441	0.660308
UP_SEQ_FEATURE	REPEAT:GTF2I-like 3	2	0.829876	0.0213003	GTF2IRD1, GTF2I	239	2	22228	93.0042	1	0.663441	0.660308
UP_SEQ_FEATURE	DOMAIN:Mab-21-like nucleotidyltransferase	2	0.829876	0.0213003	CGAS, MB21D2	239	2	22228	93.0042	1	0.663441	0.660308
UP_SEQ_FEATURE	REPEAT:GTF2I-like 4	2	0.829876	0.0213003	GTF2IRD1, GTF2I	239	2	22228	93.0042	1	0.663441	0.660308
UP_SEQ_FEATURE	REGION:Interaction with FOXP3	2	0.829876	0.0213003	IKZF4, RUNX1	239	2	22228	93.0042	1	0.663441	0.660308
GOTERM_BP_DIRECT	GO:1900737~negative regulation of phospholipase C-activating G-protein coupled receptor signaling pathway	2	0.829876	0.0219292	INPP5A, BICD1	226	2	20408	90.3009	1	0.455142	0.446863
GOTERM_CC_DIRECT	GO:0038143~ERBB3:ERBB2 complex	2	0.829876	0.0219435	ERBB3, ERBB2	236	2	21301	90.2585	0.999278	0.550275	0.545211
INTERPRO	IPR016659:Transcription factor II-I	2	0.829876	0.0220824	GTF2IRD1, GTF2I	232	2	20806	89.681	0.99999	0.591905	0.586159
INTERPRO	IPR014392:Protein-tyrosine phosphatase, non-receptor type-14, -21	2	0.829876	0.0220824	PTPN21, PTPN14	232	2	20806	89.681	0.99999	0.591905	0.586159
GOTERM_MF_DIRECT	GO:0004714~transmembrane receptor protein tyrosine kinase activity	4	1.65975	0.0221542	ERBB3, ERBB2, ROR2, MET	218	52	18797	6.63267	0.999945	0.470781	0.468631
GOTERM_BP_DIRECT	GO:0045786~negative regulation of cell cycle	4	1.65975	0.0227902	NR4A1, CDKN2A, CASP3, ETS1	226	55	20408	6.56734	1	0.468236	0.459718
UP_SEQ_FEATURE	DOMAIN:Laminin EGF-like	3	1.24481	0.0229066	NTN4, LAMC2, CELSR1	239	22	22228	12.6824	1	0.673837	0.670655
UP_SEQ_FEATURE	DOMAIN:EGF-like 6; calcium-binding	3	1.24481	0.0229066	EFEMP2, LTBP4, CELSR1	239	22	22228	12.6824	1	0.673837	0.670655
GOTERM_MF_DIRECT	GO:0016791~phosphatase activity	6	2.48963	0.0239542	INPP5A, CTDSP2, PTPN21, PXYLP1, PTPN14, DUSP7	218	141	18797	3.66914	0.999976	0.470781	0.468631
GOTERM_MF_DIRECT	GO:0005096~GTPase activator activity	8	3.3195	0.0241041	TIAM2, SH3BP1, DLC1, TBC1D8, NF1, IQGAP3, GM49510, ARHGAP35	218	245	18797	2.8155	0.999977	0.470781	0.468631
GOTERM_BP_DIRECT	GO:0051146~striated muscle cell differentiation	3	1.24481	0.0241818	CASP3, PMP22, CDON	226	22	20408	12.3138	1	0.491859	0.482911
GOTERM_CC_DIRECT	GO:0005923~bicellular tight junction	6	2.48963	0.0243092	EPB41L4B, SH3BP1, MXRA8, PMP22, AMOTL2, TJAP1	236	148	21301	3.65913	0.999672	0.558222	0.553085
UP_KW_MOLECULAR_FUNCTION	KW-0904~Protein phosphatase	6	2.48963	0.0244622	EYA2, CTDSP2, PTPN21, PTPN14, DUSP7, CDC25B	150	134	12161	3.63015	0.74389	0.224237	0.212006
INTERPRO	IPR001134:Netrin domain	3	1.24481	0.0245001	NTN4, TIMP3, PCOLCE	232	22	20806	12.2292	0.999997	0.591905	0.586159
UP_SEQ_FEATURE	DOMAIN:NTR	3	1.24481	0.0249137	NTN4, TIMP3, PCOLCE	239	23	22228	12.131	1	0.707839	0.704497
GOTERM_BP_DIRECT	GO:0060173~limb development	4	1.65975	0.0250165	RARG, DKK1, GLI3, WNT3	226	57	20408	6.3369	1	0.503799	0.494634
GOTERM_MF_DIRECT	GO:0004721~phosphoprotein phosphatase activity	6	2.48963	0.025264	EYA2, CTDSP2, PTPN21, PTPN14, DUSP7, CDC25B	218	143	18797	3.61782	0.999986	0.470781	0.468631
GOTERM_MF_DIRECT	GO:0038023~signaling receptor activity	7	2.90456	0.0253561	PRTG, NLGN2, ERBB3, RTN4RL1, AMFR, TNFRSF19, LRP2	218	194	18797	3.1112	0.999987	0.470781	0.468631
INTERPRO	IPR008266:Tyrosine-protein kinase, active site	5	2.07469	0.0253785	PRAG1, ERBB3, ERBB2, ROR2, MET	232	100	20806	4.48405	0.999998	0.591905	0.586159
UP_SEQ_FEATURE	DOMAIN:Protein kinase	12	4.97925	0.0253993	CDK18, NUAK1, NUAK2, PRAG1, ERBB3, PLK1, CAMK2A, LRRK1, MINK1, ERBB2, ROR2, MET	239	521	22228	2.14213	1	0.707839	0.704497
GOTERM_CC_DIRECT	GO:0000932~P-body	5	2.07469	0.025685	TRIM71, MEX3A, LIN28A, ZFP36L1, SAMD4	236	101	21301	4.46824	0.999793	0.558222	0.553085
GOTERM_MF_DIRECT	GO:0001228~transcriptional activator activity, RNA polymerase II transcription regulatory region sequence-specific binding	13	5.39419	0.0257962	SMAD3, PRRX2, HMGA2, FOS, SOX12, ETS1, TBX3, RUNX1, RELB, NR4A1, LHX2, PATZ1, GTF2I	218	548	18797	2.04548	0.999989	0.470781	0.468631
UP_KW_CELLULAR_COMPONENT	KW-0333~Golgi apparatus	19	7.88382	0.0258462	B4GALT2, TAPBPL, SORL1, BICD1, SYN1, STX11, TJAP1, NDST1, BMP1, CHST12, UST, MAP6, ST3GAL5, PXYLP1, TMED1, B4GALT6, CHST5, ST3GAL2, WLS	215	917	17987	1.73342	0.589478	0.219692	0.213231
SMART	SM00132:LIM	5	2.07469	0.0260768	LIMCH1, LHX2, FHL1, CRIP2, CRIP1	160	75	10595	4.41458	0.978884	0.504472	0.497562
GOTERM_BP_DIRECT	GO:0007413~axonal fasciculation	3	1.24481	0.0262954	CASP3, L1CAM, ARHGAP35	226	23	20408	11.7784	1	0.524361	0.514822
INTERPRO	IPR001791:Laminin G domain	4	1.65975	0.0266508	COL27A1, COL5A1, CELSR1, GAS6	232	58	20806	6.1849	0.999999	0.591905	0.586159
GOTERM_MF_DIRECT	GO:0019838~growth factor binding	4	1.65975	0.0268771	ERBB3, IGFBP2, ERBB2, LTBP4	218	56	18797	6.15891	0.999993	0.470887	0.468737
GOTERM_BP_DIRECT	GO:0030514~negative regulation of BMP signaling pathway	4	1.65975	0.0273558	SKI, LRP2, DKK1, SORL1	226	59	20408	6.12209	1	0.540211	0.530385
SMART	SM00060:FN3	7	2.90456	0.0276423	PRTG, IGDCC3, FSD1, L1CAM, SORL1, CRLF1, CDON	160	153	10595	3.02962	0.983304	0.504472	0.497562
GOTERM_BP_DIRECT	GO:0032331~negative regulation of chondrocyte differentiation	3	1.24481	0.0284808	RARG, CCN4, GLI3	226	24	20408	11.2876	1	0.553398	0.543332
GOTERM_BP_DIRECT	GO:0001942~hair follicle development	4	1.65975	0.0285678	LHX2, TNFRSF19, CELSR1, DKK1	226	60	20408	6.02006	1	0.553398	0.543332
UP_SEQ_FEATURE	MOTIF:Nuclear localization signal	10	4.14938	0.0285985	PARP3, TCF7L1, LHX2, ERBB2, FANCA, CGAS, GTF2IRD1, PHF6, RELB, GTF2I	239	399	22228	2.33093	1	0.77656	0.772894
INTERPRO	IPR019747:FERM conserved site	3	1.24481	0.0288527	EPB41L4B, PTPN21, PTPN14	232	24	20806	11.2101	1	0.591905	0.586159
INTERPRO	IPR008993:Tissue inhibitor of metalloproteinases-like, OB-fold	3	1.24481	0.0288527	NTN4, TIMP3, PCOLCE	232	24	20806	11.2101	1	0.591905	0.586159
UP_KW_BIOLOGICAL_PROCESS	KW-0341~Growth regulation	4	1.65975	0.0288808	IGFBP2, HMGA2, KCTD11, GAS6	124	59	10894	5.95626	0.811837	0.274368	0.264741
INTERPRO	IPR003961:Fibronectin, type III	7	2.90456	0.0289185	PRTG, IGDCC3, FSD1, L1CAM, SORL1, CRLF1, CDON	232	208	20806	3.01811	1	0.591905	0.586159
GOTERM_BP_DIRECT	GO:0007266~Rho protein signal transduction	4	1.65975	0.0298078	RTKN, PLEKHG5, CELSR1, ARHGAP35	226	61	20408	5.92137	1	0.571972	0.561567
INTERPRO	IPR000719:Protein kinase, catalytic domain	12	4.97925	0.0298826	CDK18, NUAK1, NUAK2, PRAG1, ERBB3, PLK1, CAMK2A, LRRK1, MINK1, ERBB2, ROR2, MET	232	516	20806	2.08561	1	0.591905	0.586159
GOTERM_CC_DIRECT	GO:0045121~membrane raft	9	3.73444	0.0304461	CAVIN1, RTN4RL1, DLC1, CASP3, ERBB2, LRP2, AKAP5, L1CAM, LYPD6	236	330	21301	2.46159	0.999958	0.620339	0.61463
GOTERM_MF_DIRECT	GO:0061629~RNA polymerase II sequence-specific DNA binding transcription factor binding	7	2.90456	0.0307196	SMAD3, CDKN2A, HMGA2, FOS, ETS1, TBX3, GTF2I	218	203	18797	2.97327	0.999999	0.50205	0.499758
KEGG_PATHWAY	mmu05224:Breast cancer	6	2.48963	0.0307232	WNT6, TCF7L1, FZD2, ERBB2, FOS, WNT3	112	147	9330	3.40015	0.998333	0.32308	0.305744
GOTERM_BP_DIRECT	GO:0048593~camera-type eye morphogenesis	3	1.24481	0.0307363	SKI, NF1, GLI3	226	25	20408	10.8361	1	0.573556	0.563123
GOTERM_BP_DIRECT	GO:2000647~negative regulation of stem cell proliferation	3	1.24481	0.0307363	RARG, NF1, GLI3	226	25	20408	10.8361	1	0.573556	0.563123
GOTERM_BP_DIRECT	GO:0035024~negative regulation of Rho protein signal transduction	3	1.24481	0.0307363	DLC1, MET, ARHGAP35	226	25	20408	10.8361	1	0.573556	0.563123
GOTERM_BP_DIRECT	GO:0042127~regulation of cell proliferation	7	2.90456	0.0310427	ERBB3, CD81, FANCA, NF1, KCTD11, GLI3, TBX3	226	213	20408	2.96763	1	0.574008	0.563567
INTERPRO	IPR002165:Plexin	3	1.24481	0.031136	PLXNA2, MET, PLXNA3	232	25	20806	10.7617	1	0.593891	0.588125
KEGG_PATHWAY	mmu04916:Melanogenesis	5	2.07469	0.0311381	WNT6, TCF7L1, FZD2, CAMK2A, WNT3	112	100	9330	4.16518	0.998474	0.32308	0.305744
UP_SEQ_FEATURE	DOMAIN:EGF-like 7; calcium-binding	3	1.24481	0.0313418	SCUBE3, LTBP4, CELSR1	239	26	22228	10.7313	1	0.801319	0.797536
KEGG_PATHWAY	mmu04340:Hedgehog signaling pathway	4	1.65975	0.03152	IQCE, LRP2, GLI3, CDON	112	58	9330	5.74507	0.998592	0.32308	0.305744
GOTERM_MF_DIRECT	GO:0001227~transcriptional repressor activity, RNA polymerase II transcription regulatory region sequence-specific binding	10	4.14938	0.0315558	SKI, ZFP57, ESX1, ERF, NFE2L3, GTF2IRD1, PATZ1, POU3F1, ZFP37, TBX3	218	376	18797	2.29321	0.999999	0.50205	0.499758
GOTERM_BP_DIRECT	GO:0022008~neurogenesis	5	2.07469	0.0317063	ERBB3, LHX2, ERBB2, NTN4, CELSR1	226	108	20408	4.1806	1	0.580997	0.570428
UP_SEQ_FEATURE	REPEAT:GTF2I-like 2	2	0.829876	0.0317804	GTF2IRD1, GTF2I	239	3	22228	62.0028	1	0.801319	0.797536
UP_SEQ_FEATURE	REPEAT:GTF2I-like 1	2	0.829876	0.0317804	GTF2IRD1, GTF2I	239	3	22228	62.0028	1	0.801319	0.797536
GOTERM_MF_DIRECT	GO:0008146~sulfotransferase activity	4	1.65975	0.0320945	NDST1, CHST12, UST, CHST5	218	60	18797	5.74832	0.999999	0.50205	0.499758
UP_KW_PTM	KW-0654~Proteoglycan	5	2.07469	0.032294	VCAN, CSF1, GPC3, LAMC2, GPC4	197	80	13044	4.13832	0.574079	0.290646	0.290646
GOTERM_BP_DIRECT	GO:0030326~embryonic limb morphogenesis	4	1.65975	0.0323719	SKI, PRRX2, DKK1, GLI3	226	63	20408	5.73339	1	0.587897	0.577203
GOTERM_CC_DIRECT	GO:0030864~cortical actin cytoskeleton	4	1.65975	0.032436	DLC1, UTRN, SPTB, DBN1	236	63	21301	5.7307	0.999979	0.622007	0.616283
GOTERM_BP_DIRECT	GO:0071887~leukocyte apoptotic process	2	0.829876	0.0327135	CASP3, NF1	226	3	20408	60.2006	1	0.588844	0.578132
INTERPRO	IPR004212:GTF2I-like repeat	2	0.829876	0.0329408	GTF2IRD1, GTF2I	232	3	20806	59.7874	1	0.594707	0.588933
UP_KW_DOMAIN	KW-0735~Signal-anchor	12	4.97925	0.0330153	B4GALT2, NDST1, ARMCX4, GOLM2, CHST12, UST, ST3GAL5, PXYLP1, B4GALT6, TMPRSS13, CHST5, ST3GAL2	184	475	14882	2.0433	0.522217	0.121056	0.115554
PIR_SUPERFAMILY	PIRSF000934:non-receptor tyrosine-protein phosphatase, 14/21 types	2	0.829876	0.0330467	PTPN21, PTPN14	32	2	1861	58.1562	0.58261	0.429608	0.429608
PIR_SUPERFAMILY	PIRSF016441:general transcription factor II-I	2	0.829876	0.0330467	GTF2IRD1, GTF2I	32	2	1861	58.1562	0.58261	0.429608	0.429608
GOTERM_BP_DIRECT	GO:0045736~negative regulation of cyclin-dependent protein serine/threonine kinase activity	3	1.24481	0.0330601	CDKN2A, CASP3, PLK1	226	26	20408	10.4193	1	0.589861	0.579131
GOTERM_MF_DIRECT	GO:0004725~protein tyrosine phosphatase activity	5	2.07469	0.0334805	EYA2, PTPN21, PTPN14, DUSP7, CDC25B	218	105	18797	4.10594	1	0.505671	0.503362
INTERPRO	IPR018980:FERM, C-terminal PH-like domain	3	1.24481	0.0334883	EPB41L4B, PTPN21, PTPN14	232	26	20806	10.3478	1	0.594707	0.588933
GOTERM_BP_DIRECT	GO:0030879~mammary gland development	4	1.65975	0.0336959	BCL2L11, ARHGAP35, GLI3, TBX3	226	64	20408	5.64381	1	0.595977	0.585136
KEGG_PATHWAY	mmu04510:Focal adhesion	7	2.90456	0.0339375	COL1A1, ERBB2, ITGA11, PDGFB, LAMC2, MET, ARHGAP35	112	203	9330	2.87254	0.999157	0.331294	0.313518
UP_SEQ_FEATURE	DOMAIN:Rho-GAP	4	1.65975	0.0351808	SH3BP1, DLC1, GM49510, ARHGAP35	239	67	22228	5.55249	1	0.866429	0.862338
GOTERM_BP_DIRECT	GO:0043065~positive regulation of apoptotic process	10	4.14938	0.0352568	TOP2A, NR4A1, RARG, BCL2L11, CDKN2A, ADAMTSL4, CASP3, NF1, HMGA2, PHLDA3	226	403	20408	2.24072	1	0.611068	0.599952
GOTERM_MF_DIRECT	GO:0004712~protein serine/threonine/tyrosine kinase activity	11	4.56432	0.0353127	CDK18, NUAK1, NUAK2, ERBB3, PLK1, CAMK2A, LRRK1, MINK1, ERBB2, ROR2, MET	218	447	18797	2.12186	1	0.515566	0.513212
GOTERM_BP_DIRECT	GO:0048598~embryonic morphogenesis	3	1.24481	0.0354504	BMP8B, GLI3, CDON	226	27	20408	10.0334	1	0.611068	0.599952
GOTERM_BP_DIRECT	GO:0044344~cellular response to fibroblast growth factor stimulus	3	1.24481	0.0354504	COL1A1, NR4A1, ZFP36L1	226	27	20408	10.0334	1	0.611068	0.599952
INTERPRO	IPR000301:Tetraspanin	3	1.24481	0.0359078	CD81, TSPAN18, TSPAN2	232	27	20806	9.96456	1	0.615951	0.609971
GOTERM_BP_DIRECT	GO:0032526~response to retinoic acid	4	1.65975	0.036427	RARG, IGFBP2, DKK1, RUNX1	226	66	20408	5.47278	1	0.622626	0.6113
GOTERM_CC_DIRECT	GO:0000785~chromatin	11	4.56432	0.0365752	NR4A1, RARG, SMAD3, BCL7A, PLK1, FANCA, HMGA2, CHD3, HMGN3, RELB, RUNX1	236	470	21301	2.11243	0.999995	0.662418	0.656322
INTERPRO	IPR000198:Rho GTPase-activating protein domain	4	1.65975	0.0370766	SH3BP1, DLC1, GM49510, ARHGAP35	232	66	20806	5.43521	1	0.615951	0.609971
INTERPRO	IPR018979:FERM, N-terminal	3	1.24481	0.0383925	EPB41L4B, PTPN21, PTPN14	232	28	20806	9.60868	1	0.61788	0.611881
GOTERM_BP_DIRECT	GO:0040008~regulation of growth	4	1.65975	0.0392685	IGFBP2, GPC3, KCTD11, GAS6	226	68	20408	5.31182	1	0.665601	0.653493
GOTERM_BP_DIRECT	GO:0033674~positive regulation of kinase activity	4	1.65975	0.0407303	ERBB3, ERBB2, ROR2, MET	226	69	20408	5.23483	1	0.683984	0.671542
GOTERM_MF_DIRECT	GO:0004672~protein kinase activity	12	4.97925	0.0417806	CDK18, NUAK1, NUAK2, PRAG1, ERBB3, PLK1, CAMK2A, LRRK1, MINK1, ERBB2, ROR2, MET	218	525	18797	1.97085	1	0.590319	0.587623
UP_SEQ_FEATURE	DOMAIN:LDL-receptor class A 11	2	0.829876	0.0421487	LRP2, SORL1	239	4	22228	46.5021	1	0.970336	0.965755
UP_SEQ_FEATURE	DOMAIN:Mab-21-like HhH/H2TH-like	2	0.829876	0.0421487	CGAS, MB21D2	239	4	22228	46.5021	1	0.970336	0.965755
UP_SEQ_FEATURE	DOMAIN:EGF-like calcium-binding	2	0.829876	0.0421487	EFEMP2, LRP2	239	4	22228	46.5021	1	0.970336	0.965755
GOTERM_BP_DIRECT	GO:0002062~chondrocyte differentiation	4	1.65975	0.0422193	HMGA2, ROR2, GLI3, RUNX1	226	70	20408	5.16005	1	0.683984	0.671542
GOTERM_BP_DIRECT	GO:0001701~in utero embryonic development	9	3.73444	0.0426104	SMAD3, BCL2L11, ERF, MYH10, DBN1, NODAL, GLI3, TBX3, RUNX1	226	353	20408	2.30229	1	0.683984	0.671542
GOTERM_BP_DIRECT	GO:0010761~fibroblast migration	3	1.24481	0.0430031	ITGA11, PMP22, PDGFB	226	30	20408	9.03009	1	0.683984	0.671542
UP_SEQ_FEATURE	DOMAIN:Sema	3	1.24481	0.0433131	PLXNA2, MET, PLXNA3	239	31	22228	9.0004	1	0.975927	0.971319
GOTERM_BP_DIRECT	GO:0007223~Wnt signaling pathway, calcium modulating pathway	2	0.829876	0.0433795	FZD2, ROR2	226	4	20408	45.1504	1	0.683984	0.671542
GOTERM_BP_DIRECT	GO:0036135~Schwann cell migration	2	0.829876	0.0433795	PMP22, NF1	226	4	20408	45.1504	1	0.683984	0.671542
GOTERM_BP_DIRECT	GO:0046813~receptor-mediated virion attachment to host cell	2	0.829876	0.0433795	LRRC15, GAS6	226	4	20408	45.1504	1	0.683984	0.671542
GOTERM_BP_DIRECT	GO:0097529~myeloid leukocyte migration	2	0.829876	0.0433795	CSF1, NF1	226	4	20408	45.1504	1	0.683984	0.671542
GOTERM_BP_DIRECT	GO:0002502~peptide antigen assembly with MHC class I protein complex	2	0.829876	0.0433795	TAPBPL, TAPBP	226	4	20408	45.1504	1	0.683984	0.671542
INTERPRO	IPR008952:Tetraspanin, EC2 domain	3	1.24481	0.0435513	CD81, TSPAN18, TSPAN2	232	30	20806	8.9681	1	0.66123	0.65481
INTERPRO	IPR016245:Tyrosine protein kinase, EGF/ERB/XmrK receptor	2	0.829876	0.0436792	ERBB3, ERBB2	232	4	20806	44.8405	1	0.66123	0.65481
GOTERM_MF_DIRECT	GO:0019901~protein kinase binding	13	5.39419	0.0450962	SMAD3, CDKN2A, PLK1, AKAP5, BICD1, SYN1, HDAC7, RND1, RELB, CDC25B, SKI, BCL2L11, UTRN	218	598	18797	1.87445	1	0.617254	0.614436
GOTERM_BP_DIRECT	GO:0030279~negative regulation of ossification	3	1.24481	0.0456423	MDK, DKK1, DLK1	226	31	20408	8.7388	1	0.708676	0.695785
GOTERM_BP_DIRECT	GO:0050768~negative regulation of neurogenesis	3	1.24481	0.0456423	PRTG, LHX2, SORL1	226	31	20408	8.7388	1	0.708676	0.695785
UP_SEQ_FEATURE	DOMAIN:VWFC	3	1.24481	0.0458819	COL1A1, CCN4, FSTL1	239	32	22228	8.71914	1	1	0.996219
INTERPRO	IPR001627:Semaphorin/CD100 antigen	3	1.24481	0.0462219	PLXNA2, MET, PLXNA3	232	31	20806	8.67881	1	0.66123	0.65481
INTERPRO	IPR018499:Tetraspanin/Peripherin	3	1.24481	0.0462219	CD81, TSPAN18, TSPAN2	232	31	20806	8.67881	1	0.66123	0.65481
GOTERM_BP_DIRECT	GO:0006355~regulation of transcription, DNA-templated	22	9.12863	0.0465323	RARG, SMAD3, THRA, PRRX2, HMGA2, FOS, SOX12, POU3F1, ETS1, GLI3, TBX3, RUNX1, RELB, NR4A1, MYCL, ZFP57, LHX2, HLX, NFE2L3, ERF, PATZ1, ZFP37	226	1286	20408	1.54481	1	0.71702	0.703977
GOTERM_MF_DIRECT	GO:0005509~calcium ion binding	15	6.22407	0.0467627	LTBP4, LRP2, CELSR1, FSTL1, DLK1, SYT7, AIF1L, RUNX1, SCUBE3, SELENON, VCAN, EFEMP2, BMP1, PCDH1, GAS6	218	736	18797	1.7573	1	0.620669	0.617835
UP_KW_MOLECULAR_FUNCTION	KW-0678~Repressor	13	5.39419	0.0467726	TCF7L1, POU3F1, ARHGAP35, GLI3, TBX3, IKZF4, HDAC7, RUNX1, RELB, ZFP57, ID1, ERF, SAMD4	150	569	12161	1.85229	0.928252	0.367499	0.347454
UP_SEQ_FEATURE	DOMAIN:PHD-type	4	1.65975	0.0481825	CHD3, JADE2, PHF6, PHF8	239	76	22228	4.89496	1	1	0.996219
INTERPRO	IPR011009:Protein kinase-like domain	12	4.97925	0.0483141	CDK18, NUAK1, NUAK2, PRAG1, ERBB3, PLK1, CAMK2A, LRRK1, MINK1, ERBB2, ROR2, MET	232	559	20806	1.92517	1	0.663416	0.656975
GOTERM_BP_DIRECT	GO:2000179~positive regulation of neural precursor cell proliferation	3	1.24481	0.0483397	LHX2, MDK, CDON	226	32	20408	8.46571	1	0.729897	0.716619
GOTERM_BP_DIRECT	GO:0051865~protein autoubiquitination	4	1.65975	0.0484445	TRIM71, SH3RF2, AMFR, JADE2	226	74	20408	4.88113	1	0.729897	0.716619
GOTERM_BP_DIRECT	GO:0042472~inner ear morphogenesis	4	1.65975	0.0484445	PRRX2, ROR2, CELSR1, TBX3	226	74	20408	4.88113	1	0.729897	0.716619
GOTERM_CC_DIRECT	GO:0043198~dendritic shaft	4	1.65975	0.0485358	NLGN2, WHRN, AKAP5, DBN1	236	74	21301	4.87884	1	0.756503	0.749541
INTERPRO	IPR017948:Transforming growth factor beta, conserved site	3	1.24481	0.0489511	BMP8A, BMP8B, NODAL	232	32	20806	8.4076	1	0.663416	0.656975
GOTERM_MF_DIRECT	GO:0017147~Wnt-protein binding	3	1.24481	0.0495523	FZD2, ROR2, WLS	218	31	18797	8.34433	1	0.63835	0.635436
UP_SEQ_FEATURE	MOTIF:Cell attachment site	4	1.65975	0.0497538	COL1A1, IGFBP2, LAMC2, L1CAM	239	77	22228	4.83139	1	1	0.996219
KEGG_PATHWAY	mmu04530:Tight junction	6	2.48963	0.0498306	EPB41L4B, ERBB2, AMOTL2, MYH10, TJAP1, RUNX1	112	168	9330	2.97513	0.999972	0.464331	0.439415
GOTERM_CC_DIRECT	GO:0005667~transcription factor complex	8	3.3195	0.050096	SKI, NR4A1, RARG, SMAD3, FOS, POU3F1, ETS1, TBX3	236	301	21301	2.3989	1	0.756503	0.749541
GOTERM_BP_DIRECT	GO:0061098~positive regulation of protein tyrosine kinase activity	3	1.24481	0.0510937	ERBB3, PDGFB, GAS6	226	33	20408	8.20917	1	0.756769	0.743003
GOTERM_BP_DIRECT	GO:0045879~negative regulation of smoothened signaling pathway	3	1.24481	0.0510937	GPC3, KCTD11, GLI3	226	33	20408	8.20917	1	0.756769	0.743003
GOTERM_BP_DIRECT	GO:1901215~negative regulation of neuron death	4	1.65975	0.0517163	INPP5A, CSF1, MDK, SORL1	226	76	20408	4.75268	1	0.756769	0.743003
GOTERM_BP_DIRECT	GO:1902895~positive regulation of pri-miRNA transcription from RNA polymerase II promoter	4	1.65975	0.0517163	SMAD3, PDGFB, FOS, ETS1	226	76	20408	4.75268	1	0.756769	0.743003
INTERPRO	IPR015615:Transforming growth factor-beta-related	3	1.24481	0.0517373	BMP8A, BMP8B, NODAL	232	33	20806	8.15282	1	0.683197	0.676564
UP_KW_DOMAIN	KW-0424~Laminin EGF-like domain	3	1.24481	0.0522433	NTN4, LAMC2, CELSR1	184	30	14882	8.08804	0.692864	0.164193	0.15673
UP_SEQ_FEATURE	DOMAIN:Plexin cytoplasmic RasGAP	2	0.829876	0.0524065	PLXNA2, PLXNA3	239	5	22228	37.2017	1	1	0.996219
GOTERM_MF_DIRECT	GO:0000978~RNA polymerase II core promoter proximal region sequence-specific DNA binding	21	8.71369	0.0530528	TCF7L1, RARG, SMAD3, THRA, PRRX2, FOS, SOX12, POU3F1, ETS1, GLI3, TBX3, IKZF4, RUNX1, RELB, SKI, NR4A1, MYCL, LHX2, NFE2L3, GTF2IRD1, PATZ1	218	1175	18797	1.54104	1	0.663918	0.660887
GOTERM_BP_DIRECT	GO:0007519~skeletal muscle tissue development	4	1.65975	0.0533914	HLX, NF1, MET, CDON	226	77	20408	4.69096	1	0.767066	0.753112
GOTERM_BP_DIRECT	GO:0010001~glial cell differentiation	3	1.24481	0.0539026	VCAN, ERBB2, POU3F1	226	34	20408	7.96773	1	0.767066	0.753112
GOTERM_BP_DIRECT	GO:0043535~regulation of blood vessel endothelial cell migration	2	0.829876	0.0539284	SH3BP1, NF1	226	5	20408	36.1204	1	0.767066	0.753112
GOTERM_BP_DIRECT	GO:0051641~cellular localization	2	0.829876	0.0539284	PMP22, SPTB	226	5	20408	36.1204	1	0.767066	0.753112
GOTERM_CC_DIRECT	GO:0035985~senescence-associated heterochromatin focus	2	0.829876	0.0539629	CDKN2A, HMGA2	236	5	21301	36.1034	1	0.756503	0.749541
GOTERM_CC_DIRECT	GO:0071141~SMAD protein complex	2	0.829876	0.0539629	SMAD3, HMGA2	236	5	21301	36.1034	1	0.756503	0.749541
INTERPRO	IPR008160:Collagen triple helix repeat	4	1.65975	0.0543104	COL1A1, COL27A1, COL5A1, EMID1	232	77	20806	4.65876	1	0.699247	0.692458
GOTERM_BP_DIRECT	GO:0014068~positive regulation of phosphatidylinositol 3-kinase signaling	4	1.65975	0.0550924	ERBB2, PDGFB, F2RL1, ROR2	226	78	20408	4.63081	1	0.77818	0.764024
GOTERM_CC_DIRECT	GO:0009925~basal plasma membrane	4	1.65975	0.0551944	ERBB3, CD81, ERBB2, MET	236	78	21301	4.62864	1	0.756503	0.749541
UP_SEQ_FEATURE	DOMAIN:Fibronectin type-III	6	2.48963	0.055292	IGDCC3, FSD1, L1CAM, SORL1, CRLF1, CDON	239	191	22228	2.9216	1	1	0.996219
BIOCARTA	m_etsPathway:METS affect on Macrophage Differentiation	3	1.24481	0.0556702	CSF1, FOS, ETS1	26	20	1286	7.41923	0.990339	1	1
UP_SEQ_FEATURE	DOMAIN:Fibronectin type-III 3	4	1.65975	0.0562851	PRTG, L1CAM, SORL1, CDON	239	81	22228	4.5928	1	1	0.996219
GOTERM_BP_DIRECT	GO:0045672~positive regulation of osteoclast differentiation	3	1.24481	0.056765	CSF1, FOS, DLK1	226	35	20408	7.74008	1	0.780879	0.766674
GOTERM_BP_DIRECT	GO:0031032~actomyosin structure organization	3	1.24481	0.056765	EPB41L4B, LIMCH1, MYH10	226	35	20408	7.74008	1	0.780879	0.766674
GOTERM_BP_DIRECT	GO:0035108~limb morphogenesis	3	1.24481	0.056765	IQCE, GLI3, TBX3	226	35	20408	7.74008	1	0.780879	0.766674
GOTERM_BP_DIRECT	GO:0045669~positive regulation of osteoblast differentiation	4	1.65975	0.0568191	SCUBE3, CCN4, GLI3, CD276	226	79	20408	4.5722	1	0.780879	0.766674
SMART	SM01196:SM01196	3	1.24481	0.0575055	EPB41L4B, PTPN21, PTPN14	160	26	10595	7.64062	0.999824	0.932867	0.920088
GOTERM_MF_DIRECT	GO:0016740~transferase activity	29	12.0332	0.0578114	TRIM71, B4GALT2, CAMK2A, LRRK1, AK1, CGAS, JADE2, NDST1, NUAK1, NUAK2, ERBB3, CHST12, ERBB2, ST3GAL5, MB21D2, ST3GAL2, CDK18, PARP3, CPT1A, AMFR, PLK1, MINK1, SH3RF2, UST, KCTD11, ROR2, B4GALT6, CHST5, MET	218	1782	18797	1.40321	1	0.694075	0.690906
GOTERM_BP_DIRECT	GO:0009790~embryo development	4	1.65975	0.0585713	NDST1, GTF2IRD1, DLK1, GTF2I	226	80	20408	4.51504	1	0.799557	0.785013
UP_SEQ_FEATURE	CROSSLNK:Glycyl lysine isopeptide (Lys-Gly) (interchain with G-Cter in SUMO2); alternate	8	3.3195	0.0590937	TOP2A, CAVIN1, WRNIP1, FOS, ETS1, GLI3, ZFP462, GTF2I	239	322	22228	2.31066	1	1	0.996219
GOTERM_MF_DIRECT	GO:0051015~actin filament binding	7	2.90456	0.0593004	TAGLN, UTRN, IQGAP3, SPTB, MYH10, DBN1, AIF1L	218	239	18797	2.52541	1	0.694075	0.690906
GOTERM_BP_DIRECT	GO:0043392~negative regulation of DNA binding	3	1.24481	0.0596793	ID1, HMGA2, ZFP462	226	36	20408	7.52507	1	0.809251	0.79453
GOTERM_CC_DIRECT	GO:0030424~axon	11	4.56432	0.0599747	PRTG, PLEKHG5, CAMK2A, MINK1, NF1, MAP6, LRP2, L1CAM, MYH10, SYN1, SYT7	236	516	21301	1.92411	1	0.756503	0.749541
GOTERM_MF_DIRECT	GO:1990837~sequence-specific double-stranded DNA binding	12	4.97925	0.0602166	NR4A1, RARG, TCF7L1, ESX1, PRRX2, FOS, SOX12, POU3F1, ETS1, GLI3, TBX3, RUNX1	218	559	18797	1.85098	1	0.694075	0.690906
GOTERM_BP_DIRECT	GO:0006919~activation of cysteine-type endopeptidase activity involved in apoptotic process	4	1.65975	0.0603488	SMAD3, BCL2L11, CDKN2A, DLC1	226	81	20408	4.4593	1	0.812911	0.798123
GOTERM_CC_DIRECT	GO:0005581~collagen trimer	4	1.65975	0.060459	COL1A1, COL27A1, COL5A1, EMID1	236	81	21301	4.45721	1	0.756503	0.749541
GOTERM_CC_DIRECT	GO:0043025~neuronal cell body	13	5.39419	0.0623925	WHRN, AMFR, CAMK2A, PDGFB, AKAP5, L1CAM, SORL1, SYT7, CASP3, ROR2, MYH10, MET, DBN1	236	659	21301	1.78052	1	0.756503	0.749541
UP_SEQ_FEATURE	DOMAIN:LDL-receptor class A 9	2	0.829876	0.0625548	LRP2, SORL1	239	6	22228	31.0014	1	1	0.996219
UP_SEQ_FEATURE	DOMAIN:LDL-receptor class A 10	2	0.829876	0.0625548	LRP2, SORL1	239	6	22228	31.0014	1	1	0.996219
UP_SEQ_FEATURE	DOMAIN:Receptor L-domain	2	0.829876	0.0625548	ERBB3, ERBB2	239	6	22228	31.0014	1	1	0.996219
UP_SEQ_FEATURE	PROPEP:N-terminal propeptide	2	0.829876	0.0625548	COL1A1, COL27A1	239	6	22228	31.0014	1	1	0.996219
GOTERM_CC_DIRECT	GO:0070161~anchoring junction	9	3.73444	0.0626551	EPB41L4B, SYNM, PRAG1, SH3BP1, DLC1, PLEKHG5, MXRA8, DBN1, TJAP1	236	383	21301	2.12096	1	0.756503	0.749541
GOTERM_BP_DIRECT	GO:0007611~learning or memory	4	1.65975	0.0639789	THRA, AMFR, CASP3, DKK1	226	83	20408	4.35185	1	0.844589	0.829225
GOTERM_BP_DIRECT	GO:0043547~positive regulation of GTPase activity	6	2.48963	0.0640637	SH3BP1, ERBB2, NF1, F2RL1, GM49510, ARHGAP35	226	194	20408	2.79281	1	0.844589	0.829225
GOTERM_BP_DIRECT	GO:0033088~negative regulation of immature T cell proliferation in thymus	2	0.829876	0.0643615	CDKN2A, ERBB2	226	6	20408	30.1003	1	0.844589	0.829225
GOTERM_BP_DIRECT	GO:0010706~ganglioside biosynthetic process via lactosylceramide	2	0.829876	0.0643615	B4GALT6, ST3GAL2	226	6	20408	30.1003	1	0.844589	0.829225
KEGG_PATHWAY	mmu05165:Human papillomavirus infection	9	3.73444	0.064767	COL1A1, WNT6, TCF7L1, FZD2, CASP3, ITGA11, PPP2R5B, LAMC2, WNT3	112	360	9330	2.08259	0.999999	0.577271	0.546296
INTERPRO	IPR019803:Glypican, conserved site	2	0.829876	0.0648011	GPC3, GPC4	232	6	20806	29.8937	1	0.813965	0.806063
PIR_SUPERFAMILY	PIRSF000619:tyrosine-protein kinase, EGF receptor type	2	0.829876	0.0650355	ERBB3, ERBB2	32	4	1861	29.0781	0.82595	0.473411	0.473411
UP_KW_BIOLOGICAL_PROCESS	KW-0892~Osteogenesis	3	1.24481	0.0651796	BMP1, BMP8A, BMP8B	124	37	10894	7.12337	0.978546	0.530748	0.512126
UP_SEQ_FEATURE	CARBOHYD:O-linked (Xyl...) (chondroitin sulfate) serine	3	1.24481	0.0653146	VCAN, CSF1, LAMC2	239	39	22228	7.15417	1	1	0.996219
GOTERM_BP_DIRECT	GO:0045765~regulation of angiogenesis	3	1.24481	0.0656578	ID1, NF1, ETS1	226	38	20408	7.12902	1	0.856076	0.840503
INTERPRO	IPR011042:Six-bladed beta-propeller, TolB-like	3	1.24481	0.0664682	TRIM71, LRP2, SORL1	232	38	20806	7.08008	1	0.81427	0.806364
GOTERM_MF_DIRECT	GO:0043125~ErbB-3 class receptor binding	2	0.829876	0.0673065	ERBB3, ERBB2	218	6	18797	28.7416	1	0.755904	0.752452
GOTERM_CC_DIRECT	GO:0030426~growth cone	6	2.48963	0.0676705	TIAM2, WHRN, AMFR, UTRN, MYH10, DBN1	236	197	21301	2.74899	1	0.787878	0.780628
UP_SEQ_FEATURE	DOMAIN:EGF-like 6	3	1.24481	0.0682814	SCUBE3, LRP2, DLK1	239	40	22228	6.97531	1	1	0.996219
KEGG_PATHWAY	mmu01524:Platinum drug resistance	4	1.65975	0.0697506	TOP2A, CDKN2A, CASP3, ERBB2	112	80	9330	4.16518	1	0.595787	0.563818
UP_SEQ_FEATURE	REGION:Linker	3	1.24481	0.071292	SMAD3, PLK1, PHF8	239	41	22228	6.80518	1	1	0.996219
GOTERM_BP_DIRECT	GO:0050775~positive regulation of dendrite morphogenesis	3	1.24481	0.0718265	AKAP5, MET, WLS	226	40	20408	6.77257	1	0.924284	0.907471
SMART	SM00408:IGc2	8	3.3195	0.0721078	PRTG, BCAM, MCAM, IGDCC3, ROR2, L1CAM, CD276, CDON	160	242	10595	2.18905	0.999982	0.954049	0.94098
UP_SEQ_FEATURE	DOMAIN:Ig-like C2-type 2	5	2.07469	0.0721644	BCAM, MCAM, IGDCC3, L1CAM, CDON	239	146	22228	3.18507	1	1	0.996219
UP_SEQ_FEATURE	DOMAIN:Galactosyltransferase N-terminal	2	0.829876	0.072595	B4GALT2, B4GALT6	239	7	22228	26.5726	1	1	0.996219
UP_SEQ_FEATURE	PROPEP:C-terminal propeptide	2	0.829876	0.072595	COL1A1, COL27A1	239	7	22228	26.5726	1	1	0.996219
UP_SEQ_FEATURE	DOMAIN:IPT/TIG 4	2	0.829876	0.072595	PLXNA2, PLXNA3	239	7	22228	26.5726	1	1	0.996219
UP_SEQ_FEATURE	DOMAIN:Galactosyltransferase C-terminal	2	0.829876	0.072595	B4GALT2, B4GALT6	239	7	22228	26.5726	1	1	0.996219
INTERPRO	IPR016201:Plexin-like fold	3	1.24481	0.072706	PLXNA2, MET, PLXNA3	232	40	20806	6.72608	1	0.81427	0.806364
PIR_SUPERFAMILY	PIRSF002419:tetraspanin	3	1.24481	0.0728325	CD81, TSPAN18, TSPAN2	32	27	1861	6.46181	0.860005	0.473411	0.473411
UP_KW_CELLULAR_COMPONENT	KW-0963~Cytoplasm	74	30.7054	0.0735522	TRIM71, TOP2A, RARG, SYNM, PRAG1, THRA, LRRK1, FHL1, PTPN21, CGAS, HMGB3, ETS1, GLI3, ARHGAP35, PITPNC1, RND1, EPB41L4B, CASP3, CCHCR1, GPSM3, PHLDA3, GTF2I, PARP3, LIMCH1, PLEKHG5, MINK1, PPP2R5B, WRNIP1, IL17RE, FOS, SPTB, EML1, DUSP7, CDC25B, TIAM2, MXRA8, MNS1, UTRN, SYNC, DBN1, TAGLN, CAMK2A, AK1, LYPD6, ZFP36L1, HDAC7, RELB, NUAK1, SH3BP1, ERBB2, MAP6, FSD1, ZBED3, SAMD4, PPP1R14A, CARMIL3,…	215	5281	17987	1.17229	0.925542	0.45202	0.438725
UP_SEQ_FEATURE	DOMAIN:Ig-like C2-type 1	5	2.07469	0.0735909	BCAM, MCAM, IGDCC3, L1CAM, CDON	239	147	22228	3.16341	1	1	0.996219
SMART	SM00324:RhoGAP	4	1.65975	0.0738755	SH3BP1, DLC1, GM49510, ARHGAP35	160	65	10595	4.075	0.999986	0.954049	0.94098
GOTERM_CC_DIRECT	GO:0016020~membrane	99	41.0788	0.0742039	CSF1, CD81, LOXL4, CELSR1, ARHGAP35, NDST1, EVA1B, PIEZO2, WLS, PHLDA3, CDON, CPT1A, TIAM2, SELENON, BCAM, MXRA8, VOPP1, ROR2, TMEM63B, CNP, PDGFB, TAPBPL, LYPD6, TMEM121, NKAIN4, BCL2L11, INPP5A, CHST12, PLXNA2, MAP6, ST3GAL5, TSPAN2, ST3GAL2, CD276, PLXNA3, ZBED3, FZD2, CARMIL3, MCAM, L1CAM, TMPRSS13, TJAP1, SYT7, AIF1L, REEP1, UST, ITGA11, SFXN3, NF1, B4GALT2, SYNM, CGAS, SLC2A3, LAMC2, BICD1,…	236	7870	21301	1.1354	1	0.834155	0.826478
UP_SEQ_FEATURE	DOMAIN:Fibronectin type-III 5	3	1.24481	0.0743449	PRTG, L1CAM, SORL1	239	42	22228	6.64316	1	1	0.996219
GOTERM_BP_DIRECT	GO:0008595~anterior/posterior axis specification, embryo	2	0.829876	0.07468	TCF7L1, TBX3	226	7	20408	25.8003	1	0.924284	0.907471
GOTERM_BP_DIRECT	GO:0097485~neuron projection guidance	2	0.829876	0.07468	ARHGAP35, PLXNA3	226	7	20408	25.8003	1	0.924284	0.907471
GOTERM_BP_DIRECT	GO:1904738~vascular associated smooth muscle cell migration	2	0.829876	0.07468	NF1, PDGFB	226	7	20408	25.8003	1	0.924284	0.907471
GOTERM_BP_DIRECT	GO:0038001~paracrine signaling	2	0.829876	0.07468	PDGFB, CGAS	226	7	20408	25.8003	1	0.924284	0.907471
GOTERM_BP_DIRECT	GO:0016202~regulation of striated muscle tissue development	2	0.829876	0.07468	SMAD3, CDON	226	7	20408	25.8003	1	0.924284	0.907471
GOTERM_BP_DIRECT	GO:1905475~regulation of protein localization to membrane	2	0.829876	0.07468	GPC3, GPC4	226	7	20408	25.8003	1	0.924284	0.907471
GOTERM_BP_DIRECT	GO:0070372~regulation of ERK1 and ERK2 cascade	3	1.24481	0.0749788	ERBB2, NF1, L1CAM	226	41	20408	6.60738	1	0.924284	0.907471
GOTERM_BP_DIRECT	GO:0048701~embryonic cranial skeleton morphogenesis	3	1.24481	0.0749788	SMAD3, PRRX2, NODAL	226	41	20408	6.60738	1	0.924284	0.907471
INTERPRO	IPR000494:EGF receptor, L domain	2	0.829876	0.0751872	ERBB3, ERBB2	232	7	20806	25.6232	1	0.81427	0.806364
INTERPRO	IPR006211:Furin-like cysteine-rich domain	2	0.829876	0.0751872	ERBB3, ERBB2	232	7	20806	25.6232	1	0.81427	0.806364
INTERPRO	IPR003859:Galactosyltransferase, metazoa	2	0.829876	0.0751872	B4GALT2, B4GALT6	232	7	20806	25.6232	1	0.81427	0.806364
INTERPRO	IPR001863:Glypican	2	0.829876	0.0751872	GPC3, GPC4	232	7	20806	25.6232	1	0.81427	0.806364
GOTERM_BP_DIRECT	GO:0021987~cerebral cortex development	4	1.65975	0.0754541	LHX2, MDK, NF1, CDON	226	89	20408	4.05847	1	0.92454	0.907722
INTERPRO	IPR002049:EGF-like, laminin	3	1.24481	0.0758931	NTN4, LAMC2, CELSR1	232	41	20806	6.56203	1	0.81427	0.806364
GOTERM_CC_DIRECT	GO:0030027~lamellipodium	6	2.48963	0.0773017	TIAM2, CARMIL3, SH3BP1, PLEKHG5, MYH10, DBN1	236	205	21301	2.64171	1	0.840011	0.832281
UP_SEQ_FEATURE	DOMAIN:Nuclear receptor	3	1.24481	0.0774391	NR4A1, RARG, THRA	239	43	22228	6.48866	1	1	0.996219
GOTERM_BP_DIRECT	GO:0043087~regulation of GTPase activity	4	1.65975	0.0774495	PLXNA2, NF1, IQGAP3, PLXNA3	226	90	20408	4.01337	1	0.929865	0.91295
GOTERM_BP_DIRECT	GO:0060325~face morphogenesis	3	1.24481	0.0781745	SKI, COL1A1, DKK1	226	42	20408	6.45006	1	0.929865	0.91295
GOTERM_BP_DIRECT	GO:0050796~regulation of insulin secretion	3	1.24481	0.0781745	CPT1A, SLC25A22, SYT7	226	42	20408	6.45006	1	0.929865	0.91295
GOTERM_BP_DIRECT	GO:0030177~positive regulation of Wnt signaling pathway	3	1.24481	0.0781745	CCN4, WNT3, WLS	226	42	20408	6.45006	1	0.929865	0.91295
GOTERM_BP_DIRECT	GO:0007492~endoderm development	3	1.24481	0.0781745	SMAD3, DKK1, NODAL	226	42	20408	6.45006	1	0.929865	0.91295
SMART	SM00630:Sema	3	1.24481	0.078415	PLXNA2, MET, PLXNA3	160	31	10595	6.40827	0.999993	0.954049	0.94098
GOTERM_BP_DIRECT	GO:0010977~negative regulation of neuron projection development	4	1.65975	0.079468	PRAG1, RTN4RL1, PMP22, DKK1	226	91	20408	3.96927	1	0.939755	0.92266
UP_SEQ_FEATURE	DOMAIN:CUB	3	1.24481	0.0805732	SCUBE3, BMP1, PCOLCE	239	44	22228	6.34119	1	1	0.996219
GOTERM_MF_DIRECT	GO:0008270~zinc ion binding	15	6.22407	0.0805859	TRIM71, RARG, SMAD3, THRA, CRIP1, IKZF4, PTMS, PHF8, SKI, NR4A1, LIN28A, BMP1, TIMP3, UTRN, ZFP37	218	800	18797	1.61671	1	0.882416	0.878387
GOTERM_BP_DIRECT	GO:0051649~establishment of localization in cell	6	2.48963	0.0807683	GPR39, WHRN, TSPAN18, AKAP5, ERFE, MET	226	208	20408	2.60483	1	0.949612	0.932337
GOTERM_BP_DIRECT	GO:0061564~axon development	3	1.24481	0.0814123	PMP22, TSPAN2, L1CAM	226	43	20408	6.30006	1	0.951681	0.93437
UP_KW_CELLULAR_COMPONENT	KW-0084~Basement membrane	3	1.24481	0.0818723	EFEMP2, NTN4, LAMC2	215	40	17987	6.27453	0.945209	0.45202	0.438725
UP_KW_DOMAIN	KW-0176~Collagen	4	1.65975	0.0824728	COL1A1, COL27A1, COL5A1, EMID1	184	83	14882	3.89785	0.849472	0.2268	0.216491
INTERPRO	IPR001965:Zinc finger, PHD-type	4	1.65975	0.0828447	CHD3, JADE2, PHF6, PHF8	232	92	20806	3.89918	1	0.870715	0.862262
GOTERM_BP_DIRECT	GO:0021766~hippocampus development	4	1.65975	0.0835731	MDK, CASP3, GLI3, PLXNA3	226	93	20408	3.88391	1	0.964562	0.947016
GOTERM_MF_DIRECT	GO:0005109~frizzled binding	3	1.24481	0.0845717	WNT6, ROR2, WNT3	218	42	18797	6.15891	1	0.903473	0.899348
GOTERM_BP_DIRECT	GO:0002052~positive regulation of neuroblast proliferation	3	1.24481	0.0846909	VCAN, GLI3, CDON	226	44	20408	6.15688	1	0.964562	0.947016
GOTERM_BP_DIRECT	GO:0090402~oncogene-induced cell senescence	2	0.829876	0.0848853	CDKN2A, HMGA2	226	8	20408	22.5752	1	0.964562	0.947016
GOTERM_BP_DIRECT	GO:0014816~skeletal muscle satellite cell differentiation	2	0.829876	0.0848853	SELENON, CDON	226	8	20408	22.5752	1	0.964562	0.947016
GOTERM_BP_DIRECT	GO:0060964~regulation of gene silencing by miRNA	2	0.829876	0.0848853	TRIM71, LIN28A	226	8	20408	22.5752	1	0.964562	0.947016
GOTERM_BP_DIRECT	GO:0008584~male gonad development	5	2.07469	0.0861978	BCL2L11, FANCA, HMGA2, LRP2, PATZ1	226	151	20408	2.9901	1	0.971838	0.95416
GOTERM_BP_DIRECT	GO:0016310~phosphorylation	12	4.97925	0.0864812	CDK18, NUAK1, NUAK2, ERBB3, PLK1, CAMK2A, LRRK1, MINK1, AK1, ERBB2, ROR2, MET	226	625	20408	1.73378	1	0.971838	0.95416
UP_SEQ_FEATURE	ZN_FING:NR C4-type	3	1.24481	0.0869566	NR4A1, RARG, THRA	239	46	22228	6.06549	1	1	0.996219
GOTERM_BP_DIRECT	GO:0050679~positive regulation of epithelial cell proliferation	4	1.65975	0.0877675	HLX, ERBB2, ID1, NODAL	226	95	20408	3.80214	1	0.978198	0.960404
GOTERM_BP_DIRECT	GO:0009888~tissue development	3	1.24481	0.088009	TCF7L1, NTN4, LAMC2	226	45	20408	6.02006	1	0.978198	0.960404
GOTERM_MF_DIRECT	GO:0005516~calmodulin binding	6	2.48963	0.0881076	CAMK2A, MAP6, AKAP5, IQGAP3, MYH10, SYT7	218	204	18797	2.53602	1	0.90375	0.899623
GOTERM_CC_DIRECT	GO:0000228~nuclear chromosome	3	1.24481	0.0881146	TOP2A, HMGA2, AIRN	236	45	21301	6.01723	1	0.911242	0.902856
GOTERM_MF_DIRECT	GO:0023024~MHC class I protein complex binding	2	0.829876	0.0887243	TAPBPL, TAPBP	218	8	18797	21.5562	1	0.90375	0.899623
UP_KW_LIGAND	KW-0479~Metal-binding	52	21.5768	0.0893972	TRIM71, B4GALT2, TOP2A, RARG, THRA, LRRK1, FHL1, CGAS, LOXL4, CHD3, JADE2, PHF6, GLI3, IKZF4, PHF8, TIMP3, ZFP37, GPR39, COL27A1, LIMCH1, WRNIP1, CTDSP2, ROR2, UTRN, B4GALT6, GAS6, CAMK2A, KLK4, CRIP2, LRP2, CRIP1, ZFP36L1, HDAC7, NUAK2, ZFP57, PATZ1, ZFP462, ZBED3, SMAD3, EYA2, AMFR, SUOX, SYT7, AIF1L, COL1A1, NR4A1, SH3RF2, MEX3A, LIN28A, BMP1, LHX2, ITGA11	78	3872	6664	1.14738	0.81468	0.840289	0.840289
GOTERM_BP_DIRECT	GO:0035264~multicellular organism growth	5	2.07469	0.0894608	RARG, PMP22, HMGA2, DLK1, ZFP36L1	226	153	20408	2.95101	1	0.983073	0.96519
GOTERM_BP_DIRECT	GO:0051216~cartilage development	4	1.65975	0.0898975	BMP1, PRRX2, BMP8A, BMP8B	226	96	20408	3.76254	1	0.983073	0.96519
GOTERM_BP_DIRECT	GO:0007160~cell-matrix adhesion	4	1.65975	0.0898975	BCAM, BCL2L11, ITGA11, L1CAM	226	96	20408	3.76254	1	0.983073	0.96519
UP_SEQ_FEATURE	COMPBIAS:Acidic residues	16	6.639	0.0900279	TOP2A, GOLM2, LIMCH1, PLEKHG5, MINK1, HMGB3, WRNIP1, CHD3, SOX12, PTMS, MYCL, ARMCX4, EVA1B, ERF, PIEZO2, ROR2	239	956	22228	1.55656	1	1	0.996219
UP_SEQ_FEATURE	DNA_BIND:Nuclear receptor	3	1.24481	0.0902035	NR4A1, RARG, THRA	239	47	22228	5.93644	1	1	0.996219
INTERPRO	IPR013783:Immunoglobulin-like fold	21	8.71369	0.0905516	TRIM71, NXPE3, MCAM, TAPBPL, L1CAM, SORL1, TAPBP, RELB, PRTG, VCAN, BCAM, IGDCC3, MXRA8, PLXNA2, ROR2, FSD1, MET, CRLF1, CD276, CDON, PLXNA3	232	1306	20806	1.44204	1	0.897646	0.888931
UP_KW_DISEASE	KW-0656~Proto-oncogene	7	2.90456	0.0909202	SKI, PDGFB, CCN4, FOS, ETS1, MET, WNT3	14	103	396	1.92233	0.31702	0.363681	0.363681
GOTERM_BP_DIRECT	GO:0046326~positive regulation of glucose import	3	1.24481	0.0913653	ERBB3, GPC3, ERFE	226	46	20408	5.88919	1	0.988495	0.970513
GOTERM_BP_DIRECT	GO:0010811~positive regulation of cell-substrate adhesion	3	1.24481	0.0913653	PDGFB, L1CAM, DBN1	226	46	20408	5.88919	1	0.988495	0.970513
GOTERM_MF_DIRECT	GO:0008017~microtubule binding	7	2.90456	0.0920172	REEP1, BCL2L11, PLK1, NF1, MAP6, FSD1, EML1	218	269	18797	2.24377	1	0.915989	0.911806
GOTERM_BP_DIRECT	GO:0031647~regulation of protein stability	4	1.65975	0.0920491	CDKN2A, CD81, CASP3, TBX3	226	97	20408	3.72375	1	0.990623	0.972603
UP_SEQ_FEATURE	DOMAIN:LDL-receptor class A 8	2	0.829876	0.0923551	LRP2, SORL1	239	9	22228	20.6676	1	1	0.996219
INTERPRO	IPR008967:p53-like transcription factor, DNA-binding	3	1.24481	0.0924568	TBX3, RELB, RUNX1	232	46	20806	5.84876	1	0.897646	0.888931
UP_KW_CELLULAR_COMPONENT	KW-0770~Synapse	11	4.56432	0.0930629	NLGN2, WHRN, CAMK2A, MINK1, AKAP5, UTRN, KCNK1, LYPD6, SYN1, SYT7, SAMD4	215	520	17987	1.76974	0.96389	0.45202	0.438725
GOTERM_CC_DIRECT	GO:0000139~Golgi membrane	11	4.56432	0.0936021	NDST1, CHST12, UST, ST3GAL5, PXYLP1, TAPBPL, SORL1, CHST5, ST3GAL2, WLS, TAPBP	236	561	21301	1.76977	1	0.911242	0.902856
UP_SEQ_FEATURE	TOPO_DOM:Extracellular	34	14.1079	0.0944069	LRRC15, NLGN2, CSF1, CD81, SLC2A3, LRP2, CELSR1, PRTG, ERBB3, ERBB2, PLXNA2, TSPAN2, TMED1, CD276, CDON, PLXNA3, GPR39, FZD2, MCAM, TNFRSF19, IL17RE, L1CAM, TMPRSS13, DLK1, BCAM, TSPAN18, ITGA11, MXRA8, PMP22, VOPP1, F2RL1, ROR2, KCNK1, MET	239	2439	22228	1.29649	1	1	0.996219
GOTERM_BP_DIRECT	GO:0072593~reactive oxygen species metabolic process	3	1.24481	0.0947586	NNT, PDGFB, MET	226	47	20408	5.76389	1	1	0.982292
INTERPRO	IPR027417:P-loop containing nucleoside triphosphate hydrolase	16	6.639	0.0949658	CNP, LRRK1, AK1, IQCE, CTPS2, WRNIP1, CHD3, IQGAP3, ARHGAP35, RND1, SKI, NDST1, MRAS, UST, CHST5, MYH10	232	927	20806	1.54789	1	0.897646	0.888931
GOTERM_BP_DIRECT	GO:0006929~substrate-dependent cell migration	2	0.829876	0.0949784	ITGA11, PDGFB	226	9	20408	20.0669	1	1	0.982292
GOTERM_BP_DIRECT	GO:0010626~negative regulation of Schwann cell proliferation	2	0.829876	0.0949784	SKI, NF1	226	9	20408	20.0669	1	1	0.982292
GOTERM_BP_DIRECT	GO:0035767~endothelial cell chemotaxis	2	0.829876	0.0949784	NR4A1, PLEKHG5	226	9	20408	20.0669	1	1	0.982292
GOTERM_CC_DIRECT	GO:0043256~laminin complex	2	0.829876	0.0950375	NTN4, PMP22	236	9	21301	20.0574	1	0.911242	0.902856
GOTERM_CC_DIRECT	GO:0002116~semaphorin receptor complex	2	0.829876	0.0950375	PLXNA2, PLXNA3	236	9	21301	20.0574	1	0.911242	0.902856
GOTERM_MF_DIRECT	GO:0030020~extracellular matrix structural constituent conferring tensile strength	3	1.24481	0.0951205	COL1A1, COL27A1, COL5A1	218	45	18797	5.74832	1	0.925839	0.921612
INTERPRO	IPR013548:Plexin, cytoplasmic RasGAP domain	2	0.829876	0.0956161	PLXNA2, PLXNA3	232	9	20806	19.9291	1	0.897646	0.888931
INTERPRO	IPR001628:Zinc finger, nuclear hormone receptor-type	3	1.24481	0.095886	NR4A1, RARG, THRA	232	47	20806	5.72432	1	0.897646	0.888931
GOTERM_BP_DIRECT	GO:0060041~retina development in camera-type eye	4	1.65975	0.0964158	SKI, LHX2, PDGFB, MYH10	226	99	20408	3.64852	1	1	0.982292
KEGG_PATHWAY	mmu04520:Adherens junction	4	1.65975	0.0964809	TCF7L1, SMAD3, ERBB2, MET	112	92	9330	3.62189	1	0.791144	0.748692
UP_SEQ_FEATURE	DOMAIN:NR LBD	3	1.24481	0.0968021	NR4A1, RARG, THRA	239	49	22228	5.69413	1	1	0.996219
GOTERM_BP_DIRECT	GO:0007166~cell surface receptor signaling pathway	6	2.48963	0.0980462	FZD2, ARTN, ERBB2, PLXNA2, CELSR1, L1CAM	226	221	20408	2.45161	1	1	0.982292
GOTERM_BP_DIRECT	GO:2000648~positive regulation of stem cell proliferation	3	1.24481	0.0981878	PRRX2, HMGA2, TBX3	226	48	20408	5.64381	1	1	0.982292
GOTERM_CC_DIRECT	GO:0044295~axonal growth cone	3	1.24481	0.0983037	LRP2, L1CAM, DBN1	236	48	21301	5.64115	1	0.915629	0.907203
INTERPRO	IPR019748:FERM central domain	3	1.24481	0.0993511	EPB41L4B, PTPN21, PTPN14	232	48	20806	5.60506	1	0.897646	0.888931
INTERPRO	IPR000299:FERM domain	3	1.24481	0.0993511	EPB41L4B, PTPN21, PTPN14	232	48	20806	5.60506	1	0.897646	0.888931
INTERPRO	IPR001723:Steroid hormone receptor	3	1.24481	0.0993511	NR4A1, RARG, THRA	232	48	20806	5.60506	1	0.897646	0.888931

## Sheet: GO_6D_up
Category	Term	Count	%	PValue	Genes	List Total	Pop Hits	Pop Total	Fold Enrichment	Bonferroni	Benjamini	FDR
UP_SEQ_FEATURE	CARBOHYD:N-linked (GlcNAc...) asparagine	81	36	2.39709e-13	TRAM1, COL14A1, ABCA17, PKD2L1, VLDLR, CHRDL2, CTSR, SPN, ADAMTS4, CDH5, PRL5A1, CDH3, GM2A, ADAMTS1, PRL7A1, OLR1, NRCAM, ITGAV, ENPP3, EMB, A4GALT, SLC18A2, ENPP7, ENTPD1, UNC5A, EMP2, ADRA2C, SLC39A14, ADRA2A, PGF, TNFRSF1A, GREM2, SLC7A7, ASPH, SLCO4A1, PAPPA, ADGRF5, ADGRB1, TYRO3, PECAM1, B3GNT2, MFGE8, PLPP3, CHST2, LY6E, GUCY2C, SLC22A5, COL13A1, KCNE4, LAMA4, C5AR2, CXCR6, PCDH12, ART4, …	214	3729	22228	2.25621	2.00147e-10	2.00157e-10	1.99917e-10
UP_SEQ_FEATURE	TOPO_DOM:Cytoplasmic	67	29.7778	1.68885e-09	TRAM1, GALNT16, GOLT1A, PKD2L1, VLDLR, SYNE1, SPN, CDH5, TMEM266, CDH3, OLR1, NRCAM, ITGAV, ENPP3, EMB, A4GALT, SLC18A2, ENPP7, ENTPD1, UNC5A, ADRA2C, SLC39A14, ADRA2A, TNFRSF1A, ASPH, SOAT2, SLCO4A1, ADGRF5, ADGRB1, TYRO3, PECAM1, B3GNT2, FAR2, PLPP3, ABCG4, CHST2, GUCY2C, SLC22A5, COL13A1, KCNE4, C5AR2, ATP1A4, ATP10A, CXCR6, PCDH12, ART4, DLL4, DPP6, P2RY2, OCSTAMP, LRRC8B, CNNM2, MPZL1, STRA6…	214	3303	22228	2.10694	1.41019e-06	7.05096e-07	7.04252e-07
GOTERM_CC_DIRECT	GO:0016020~membrane	118	52.4444	4.85543e-09	GALNT16, GOLT1A, ABCA17, PKD2L1, CDH5, TMEM266, RGS2, CDH3, EVA1A, ARHGDIB, FND3C2, NRCAM, ENPP3, ENPP7, ENTPD1, PRKCH, UNC5A, FNDC3A, ANK1, PGF, SOAT2, ADGRB1, TYRO3, KCTD12, FAR2, PLPP3, ABCG4, LY6E, SLC22A5, COL13A1, KCNE4, C5AR2, STK39, PCDH12, ART4, DPP6, OCSTAMP, SLC38A3, FAM83B, STRA6, NIBAN1, XBP1, OSBPL6, TNFRSF9, LRRN4, PEX5L, FASL, KITL, REEP3, NOSTRIN, MELTF, LRP12, CD200, CDC42SE2, T…	207	7870	21301	1.5429	1.1216e-06	1.12161e-06	1.09247e-06
UP_SEQ_FEATURE	TOPO_DOM:Extracellular	51	22.6667	1.40789e-07	PKD2L1, VLDLR, SPN, CDH5, TMEM266, CDH3, OLR1, NRCAM, ITGAV, ENPP3, EMB, ENPP7, ENTPD1, UNC5A, ADRA2C, SLC39A14, ADRA2A, TNFRSF1A, SLCO4A1, ADGRF5, ADGRB1, TYRO3, PECAM1, PLPP3, ABCG4, GUCY2C, SLC22A5, COL13A1, C5AR2, ATP1A4, CXCR6, PCDH12, ART4, DLL4, DPP6, P2RY2, OCSTAMP, LRRC8B, CNNM2, MPZL1, STRA6, TNFRSF9, LRRN4, FASL, SLCO3A1, KITL, CD7, LGR6, NECTIN4, LRP12, CD200	214	2439	22228	2.17193	0.000117552	3.91863e-05	3.91393e-05
GOTERM_CC_DIRECT	GO:0005886~plasma membrane	95	42.2222	1.44368e-07	ITK, DIRAS2, PKD2L1, VLDLR, LY6G2, CTSR, SPN, CTSQ, PREX2, CDH5, TMEM266, RGS2, CDH3, EVA1A, PSTPIP2, RASGEF1B, PSD4, RAC2, OLR1, NRCAM, ITGAV, ENPP3, EMB, ENPP7, ENTPD1, PRKCH, UNC5A, PLA2G4E, EMP2, ADRA2C, SLC39A14, ANK1, ADRA2A, TNFRSF1A, PAKAP, FCHSD2, SLC7A7, ASPH, ADGRF5, ADGRB1, TYRO3, PECAM1, HCLS1, LCP1, KCTD12, PLPP3, ABCG4, LY6E, GUCY2C, SHC2, SLC22A5, COL13A1, C5AR2, ATP1A4, ATP10A, C…	207	6098	21301	1.60312	3.33484e-05	1.66745e-05	1.62414e-05
UP_KW_CELLULAR_COMPONENT	KW-1003~Cell membrane	70	31.1111	3.00924e-07	DIRAS2, PKD2L1, CDH5, TMEM266, RGS2, CDH3, PSD4, OLR1, NRCAM, ITGAV, ENPP3, EMB, ENPP7, UNC5A, PLA2G4E, EMP2, ADRA2C, SLC39A14, ADRA2A, TNFRSF1A, PAKAP, FCHSD2, SLC7A7, SLCO4A1, ADGRF5, ADGRB1, TYRO3, PECAM1, LCP1, KCTD12, PLPP3, ABCG4, LY6E, GUCY2C, SLC22A5, COL13A1, C5AR2, ATP1A4, ATP10A, CXCR6, PCDH12, ART4, RASD2, DLL4, LIMA1, NT5E, DPP6, P2RY2, MICALL2, LRRC8B, CNNM2, SLC38A3, STRA6, PLA2G2F…	190	3708	17987	1.78716	8.72677e-06	8.72681e-06	8.12496e-06
UP_KW_PTM	KW-0325~Glycoprotein	86	38.2222	1.00006e-06	TRAM1, COL14A1, ABCA17, PKD2L1, VLDLR, CHRDL2, CTSR, SPN, ADAMTS4, CTSQ, CDH5, PRL5A1, ADAMTS3, CDH3, GM2A, ADAMTS1, PRL7A1, OLR1, NRCAM, ITGAV, ENPP3, EMB, A4GALT, SLC18A2, ENPP7, ENTPD1, UNC5A, EMP2, ADRA2C, SLC39A14, ADRA2A, PGF, TNFRSF1A, GREM2, SLC7A7, ASPH, SLCO4A1, PAPPA, ADGRF5, ADGRB1, TYRO3, PECAM1, PLBD1, B3GNT2, MFGE8, PLPP3, CHST2, LY6E, GUCY2C, SLC22A5, COL13A1, KCNE4, LAMA4, C5AR2,…	172	4176	13044	1.56178	1.90009e-05	1.65889e-05	1.65889e-05
UP_KW_PTM	KW-1015~Disulfide bond	73	32.4444	1.65889e-06	GALNT16, COL14A1, PKD2L1, VLDLR, HAPLN3, CTSR, SYNE1, ADAMTS4, CTSQ, TMEM266, PRL5A1, GM2A, CRTAC1, ADAMTS1, PRL7A1, OLR1, NRCAM, ITGAV, ENPP3, EMB, SLC18A2, ENTPD1, UNC5A, ADRA2C, ADRA2A, PGF, TNFRSF1A, GREM2, SLC7A7, ASPH, SLCO4A1, PAPPA, ADGRF5, ADGRB1, TYRO3, PECAM1, PLBD1, MFGE8, CHST2, LY6E, COL13A1, LAMA4, C5AR2, CXCR6, ART4, KLK6, DLL4, NT5E, DPP6, P2RY2, STC2, SPOCK1, LRRC8B, SLC38A3, MP…	172	3341	13044	1.65702	3.15185e-05	1.65889e-05	1.65889e-05
GOTERM_BP_DIRECT	GO:0006909~phagocytosis	8	3.55556	7.44755e-05	ADGRB1, PECAM1, TYRO3, ANXA11, PSG25, IRF8, GULP1, CDC42SE2	205	102	20408	7.80794	0.096935	0.0650512	0.0647661
GOTERM_BP_DIRECT	GO:0007565~female pregnancy	8	3.55556	9.50346e-05	PRL5A1, PAPPA, PRL7A1, PSG25, SLC38A3, ADRA2C, PGF, ADRA2A	205	106	20408	7.5133	0.122	0.0650512	0.0647661
GOTERM_BP_DIRECT	GO:0007155~cell adhesion	18	8	0.000169746	COL13A1, COL14A1, LAMA4, EMP2, PCDH12, HAPLN3, CDH5, CDH3, KITL, PECAM1, TYRO3, OLR1, NRCAM, ITGAV, EMB, PLPP3, MFGE8, NECTIN4	205	619	20408	2.89487	0.207372	0.0774606	0.0771211
UP_KW_BIOLOGICAL_PROCESS	KW-0443~Lipid metabolism	19	8.44444	0.000225232	PLA2G2F, XBP1, PTGIS, PLA2G4E, ADHFE1, ABCA17, VLDLR, SGPP1, LIMA1, HPGDS, GM2A, RDH12, SOAT2, HSD17B2, PLBD1, FAR2, A4GALT, PLPP3, ENPP7	110	711	10894	2.64654	0.0154226	0.015541	0.015541
GOTERM_BP_DIRECT	GO:0098609~cell-cell adhesion	10	4.44444	0.000272875	CDH5, CDH3, COL13A1, PECAM1, NRCAM, ITGAV, FNDC3A, NECTIN4, PLPP3, CD200	205	210	20408	4.74053	0.31176	0.0933915	0.0929822
GOTERM_BP_DIRECT	GO:0006629~lipid metabolic process	19	8.44444	0.000425125	PLA2G2F, XBP1, PTGIS, PLA2G4E, ADHFE1, ABCA17, VLDLR, SGPP1, LIMA1, HPGDS, GM2A, RDH12, SOAT2, HSD17B2, PLBD1, FAR2, A4GALT, PLPP3, ENPP7	205	733	20408	2.58045	0.441287	0.116399	0.115889
GOTERM_CC_DIRECT	GO:0005887~integral component of plasma membrane	26	11.5556	0.000718582	KCNK5, ATP10A, PKD2L1, PCDH12, SPN, DLL4, TMEM266, LRRC8B, EMB, SLC38A3, MPZL1, STRA6, ENPP7, LRRN4, ADRA2C, SLC39A14, ADRA2A, SLCO3A1, SLCO4A1, ADGRB1, TYRO3, PECAM1, PLPP3, SLC28A2, KCNK2, LRP12	207	1289	21301	2.07563	0.152998	0.0553308	0.0538937
GOTERM_MF_DIRECT	GO:0051015~actin filament binding	10	4.44444	0.000748022	LIMA1, PSTPIP2, MICALL2, HCLS1, LCP1, SHROOM1, MYH4, MYO16, SYNE1, MYOM3	191	239	18797	4.11772	0.274049	0.320153	0.320153
INTERPRO	IPR013098:Immunoglobulin I-set	8	3.55556	0.000794871	CEACAM15, UNC5A, ADGRF5, TYRO3, PSG25, NRCAM, EMB, MYOM3	209	150	20806	5.30935	0.296908	0.352128	0.352128
UP_KW_DOMAIN	KW-1133~Transmembrane helix	88	39.1111	0.00079726	TRAM1, GALNT16, SLC35F2, GOLT1A, ABCA17, PKD2L1, VLDLR, SYNE1, SPN, PREX2, CDH5, TMEM266, CDH3, EVA1A, FND3C2, OLR1, NRCAM, ITGAV, ENPP3, EMB, A4GALT, SLC18A2, ENPP7, GM10848, ADIG, ENTPD1, PTGIS, UNC5A, EMP2, FNDC3A, ADRA2C, SLC39A14, ADRA2A, TNFRSF1A, SLC7A7, ASPH, SOAT2, SLCO4A1, ADGRF5, ADGRB1, TYRO3, PECAM1, B3GNT2, FAR2, PLPP3, ABCG4, CHST2, GUCY2C, MAGEH1, SLC22A5, COL13A1, KCNE4, C5AR2, A…	175	5657	14882	1.32288	0.0189598	0.0191342	0.0167425
UP_KW_BIOLOGICAL_PROCESS	KW-0130~Cell adhesion	14	6.22222	0.000873976	COL13A1, COL14A1, LAMA4, PCDH12, CDH5, CDH3, KITL, PECAM1, TYRO3, OLR1, NRCAM, ITGAV, MFGE8, NECTIN4	110	474	10894	2.92512	0.0585469	0.0301522	0.0301522
GOTERM_BP_DIRECT	GO:0050873~brown fat cell differentiation	5	2.22222	0.000881786	PLAC8, RGS2, ZFP423, LAMA4, ADIG	205	43	20408	11.5757	0.701115	0.193556	0.192707
UP_KW_CELLULAR_COMPONENT	KW-0472~Membrane	119	52.8889	0.0009736	GALNT16, GOLT1A, ABCA17, PKD2L1, PREX2, CDH5, TMEM266, RGS2, CDH3, EVA1A, FND3C2, NRCAM, ENPP3, GM10848, ENPP7, ENTPD1, UNC5A, FNDC3A, ANK1, SOAT2, ADGRB1, TYRO3, KCTD12, FAR2, PLPP3, ABCG4, LY6E, SLC22A5, COL13A1, KCNE4, C5AR2, PCDH12, ART4, FAM171A1, DPP6, OCSTAMP, PFPL, SLC38A3, FAM83B, STRA6, NIBAN1, XBP1, OSBPL6, TNFRSF9, LRRN4, PEX5L, FASL, KITL, REEP3, NOSTRIN, TCF4, MELTF, LRP12, CD200, C…	190	9177	17987	1.22758	0.0278529	0.0141172	0.0131436
GOTERM_BP_DIRECT	GO:0060707~trophoblast giant cell differentiation	4	1.77778	0.000989693	ELF5, ITGAV, CTS7, PRDM1	205	20	20408	19.9102	0.742197	0.193556	0.192707
UP_SEQ_FEATURE	TRANSMEM:Helical; Signal-anchor for type II membrane protein	12	5.33333	0.00144857	XBP1, DPP6, COL13A1, ASPH, FASL, GALNT16, HSD17B2, B3GNT2, OLR1, ENPP3, A4GALT, CHST2	214	391	22228	3.1878	0.701932	0.302389	0.302027
GOTERM_BP_DIRECT	GO:0007275~multicellular organism development	23	10.2222	0.00153269	XBP1, ZFP423, COL13A1, UNC5A, RORA, PRDM1, CHRDL2, PAX2, HIC1, PGF, DLL4, CDH5, GREM2, DIAPH2, CDH3, PAX8, TYRO3, CDK20, LHX6, TCF4, ITGAV, N4BP3, PLPP3	205	1099	20408	2.08342	0.877527	0.212347	0.211416
GOTERM_BP_DIRECT	GO:0007165~signal transduction	27	12	0.00167601	GUCY2C, C5AR2, DIRAS2, STK39, CXCR6, RASD2, FAM83F, P2RY2, RASSF5, RASSF6, RAC2, LRRC8B, MPZL1, FAM83B, ARNT2, UNC5A, ADRA2C, ANK1, ADRA2A, TNFRSF1A, ARHGAP30, PDE10A, ADGRB1, NOSTRIN, PLPP3, LGR6, PIK3AP1	205	1400	20408	1.91992	0.899377	0.212347	0.211416
GOTERM_BP_DIRECT	GO:0055074~calcium ion homeostasis	5	2.22222	0.00167795	NT5E, ASPH, CAMK2N1, STC2, PTHLH	205	51	20408	9.75992	0.899645	0.212347	0.211416
GOTERM_BP_DIRECT	GO:0043277~apoptotic cell clearance	4	1.77778	0.00170622	ADGRB1, TYRO3, ITGAV, MFGE8	205	24	20408	16.5919	0.903462	0.212347	0.211416
GOTERM_BP_DIRECT	GO:0046718~viral entry into host cell	5	2.22222	0.0019359	CTSQ, ITGAV, CTS7, NECTIN4, CTSR	205	53	20408	9.39162	0.929547	0.220853	0.219886
UP_SEQ_FEATURE	TRANSMEM:Helical	85	37.7778	0.00194364	KCNK5, TRAM1, GALNT16, SLC35F2, GOLT1A, ABCA17, PKD2L1, VLDLR, SYNE1, SPN, PREX2, CDH5, TMEM266, CDH3, EVA1A, FND3C2, OLR1, NRCAM, ITGAV, ENPP3, EMB, A4GALT, SLC18A2, ENPP7, GM10848, ADIG, ENTPD1, PTGIS, UNC5A, EMP2, FNDC3A, SLC39A14, ADRA2A, TNFRSF1A, SLC7A7, ASPH, SOAT2, ADGRF5, ADGRB1, TYRO3, PECAM1, FAR2, PLPP3, ABCG4, GUCY2C, MAGEH1, SLC22A5, KCNE4, C5AR2, ATP1A4, ATP10A, CXCR6, PCDH12, TM9S…	214	6665	22228	1.32466	0.802993	0.324587	0.324199
GOTERM_CC_DIRECT	GO:0016323~basolateral plasma membrane	10	4.44444	0.00207821	CAR2, ENTPD1, SLC22A5, SLC7A7, P2RY2, STK39, SLC38A3, CNNM2, PLPP3, SLC39A14	207	289	21301	3.56067	0.381567	0.120017	0.1169
GOTERM_BP_DIRECT	GO:0050728~negative regulation of inflammatory response	7	3.11111	0.0025772	CDH5, NT5E, PTGIS, TYRO3, RORA, ENPP3, TNFRSF1A	205	137	20408	5.08656	0.970775	0.271399	0.27021
GOTERM_CC_DIRECT	GO:0005615~extracellular space	33	14.6667	0.00398817	COL13A1, COL14A1, VLDLR, HAPLN3, PTHLH, CTSR, SPN, CTSQ, ADAMTS4, PRL5A1, ADAMTS3, STC2, PRL7A1, SERPINB9G, SPOCK1, SERPINB9C, CAR2, ENTPD1, PTGIS, INHBB, CTS7, PGF, TNFRSF1A, GREM2, FASL, KITL, PAPPA, ADGRB1, PECAM1, PLBD1, MELTF, MFGE8, LGR6	207	2031	21301	1.67199	0.602719	0.18158	0.176863
INTERPRO	IPR000884:Thrombospondin, type 1 repeat	5	2.22222	0.00431195	ADAMTS4, ADAMTS3, UNC5A, ADAMTS1, ADGRB1	209	66	20806	7.54168	0.852559	0.955098	0.955098
UP_KW_DOMAIN	KW-0812~Transmembrane	90	40	0.00441861	KCNK5, TRAM1, GALNT16, SLC35F2, GOLT1A, ABCA17, PKD2L1, VLDLR, SYNE1, SPN, PREX2, CDH5, TMEM266, CDH3, EVA1A, FND3C2, OLR1, NRCAM, ITGAV, ENPP3, EMB, A4GALT, SLC18A2, ENPP7, GM10848, ADIG, ENTPD1, PTGIS, UNC5A, EMP2, FNDC3A, ADRA2C, SLC39A14, ADRA2A, TNFRSF1A, SLC7A7, ASPH, SOAT2, SLCO4A1, ADGRF5, ADGRB1, TYRO3, PECAM1, B3GNT2, FAR2, PLPP3, ABCG4, CHST2, GUCY2C, MAGEH1, SLC22A5, COL13A1, KCNE4, C…	175	6114	14882	1.25182	0.100829	0.046624	0.040796
GOTERM_BP_DIRECT	GO:0030041~actin filament polymerization	4	1.77778	0.00468812	DIAPH2, PSTPIP2, MICALL2, HCLS1	205	34	20408	11.7119	0.998393	0.458431	0.456422
GOTERM_CC_DIRECT	GO:0042995~cell projection	23	10.2222	0.00471636	UNC5A, ATP1A4, PKD2L1, NMNAT2, SPN, LIMA1, TMEM266, FCHSD2, CAMK2N1, KITL, PSD4, ADGRB1, MICALL2, RAC2, CDK20, NRCAM, LCP1, KCTD12, TEKT5, N4BP3, SLC18A2, CDC42SE2, ARHGEF6	207	1246	21301	1.8995	0.664474	0.18158	0.176863
GOTERM_CC_DIRECT	GO:0009986~cell surface	17	7.55556	0.00576528	ENTPD1, EMP2, PKD2L1, VLDLR, TNFRSF1A, SPN, CDH5, DPP6, NT5E, FASL, ADGRF5, PECAM1, TYRO3, ITGAV, MELTF, KCNK2, CD200	207	813	21301	2.15173	0.737009	0.190254	0.185313
KEGG_PATHWAY	mmu04014:Ras signaling pathway	9	4	0.00582328	PLA2G2F, SHC2, FASL, PLA2G4E, KITL, RASSF5, RAC2, CALML3, PGF	109	235	9330	3.27816	0.728118	1	1
UP_KW_DOMAIN	KW-0393~Immunoglobulin domain	13	5.77778	0.005828	CEACAM15, UNC5A, HAPLN3, MYOM3, CD7, ADGRF5, PECAM1, TYRO3, NRCAM, EMB, NECTIN4, MPZL1, CD200	175	442	14882	2.50118	0.130886	0.046624	0.040796
GOTERM_BP_DIRECT	GO:0039654~fusion of virus membrane with host endosome membrane	3	1.33333	0.00614382	CTSQ, CTS7, CTSR	205	12	20408	24.8878	0.999783	0.525549	0.523245
GOTERM_MF_DIRECT	GO:0097655~serpin family protein binding	3	1.33333	0.00627557	CTSQ, CTS7, CTSR	191	12	18797	24.6034	0.932418	0.848911	0.848911
UP_SEQ_FEATURE	PROPEP:Removed in mature form	9	4	0.00636484	RASD2, NT5E, DIRAS2, RAC2, PLBD1, MELTF, PAKAP, ART4, LY6E	214	285	22228	3.28008	0.995164	0.885773	0.884713
GOTERM_CC_DIRECT	GO:0043235~receptor complex	8	3.55556	0.00674376	PEX5L, TYRO3, OLR1, PKD2L1, KCTD12, VLDLR, ADRA2A, TNFRSF1A	207	227	21301	3.62655	0.790511	0.192411	0.187413
GOTERM_BP_DIRECT	GO:0007015~actin filament organization	7	3.11111	0.00674871	DIAPH2, RAC2, NOSTRIN, HCLS1, EMP2, SHROOM1, PAKAP	205	167	20408	4.17281	0.999906	0.525549	0.523245
GOTERM_BP_DIRECT	GO:0030168~platelet activation	4	1.77778	0.00690327	ENTPD1, TYRO3, ADRA2C, ADRA2A	205	39	20408	10.2104	0.999924	0.525549	0.523245
GOTERM_BP_DIRECT	GO:0008284~positive regulation of cell proliferation	15	6.66667	0.00691006	ARNT2, XBP1, EMP2, PAX2, PTHLH, PGF, PLAC8, PRL5A1, FASL, KITL, PRL7A1, RAC2, HCLS1, ITGAV, OPTN	205	662	20408	2.25569	0.999925	0.525549	0.523245
GOTERM_MF_DIRECT	GO:0036312~phosphatidylinositol 3-kinase regulatory subunit binding	3	1.33333	0.00736752	XBP1, PIK3AP1, FAM83B	191	13	18797	22.7108	0.957785	0.848911	0.848911
GOTERM_CC_DIRECT	GO:0005911~cell-cell junction	8	3.55556	0.00770774	CDH5, ITK, PRKCH, COL13A1, PECAM1, MICALL2, PCDH12, ARHGEF6	207	233	21301	3.53316	0.832603	0.192411	0.187413
GOTERM_MF_DIRECT	GO:0005509~calcium ion binding	16	7.11111	0.00793375	PLA2G2F, PLA2G4E, ANXA11, CALML3, PKD2L1, PCDH12, VLDLR, DLL4, CDH5, HPGDS, CDH3, ASPH, CRTAC1, SPOCK1, LCP1, ENPP3	191	736	18797	2.13943	0.966932	0.848911	0.848911
GOTERM_BP_DIRECT	GO:0007156~homophilic cell adhesion via plasma membrane adhesion molecules	7	3.11111	0.00819352	CDH5, CDH3, PECAM1, NRCAM, PCDH12, EMB, NECTIN4	205	174	20408	4.00493	0.999987	0.590365	0.587777
SMART	SM00209:TSP1	5	2.22222	0.00821669	ADAMTS4, ADAMTS3, UNC5A, ADAMTS1, ADGRB1	133	64	10595	6.22357	0.643467	0.758758	0.758758
GOTERM_CC_DIRECT	GO:0005576~extracellular region	30	13.3333	0.00832948	COL14A1, LAMA4, PCDH12, CHRDL2, HAPLN3, PTHLH, KLK6, ADAMTS4, PRL5A1, CRTAC1, ADAMTS1, STC2, PRL7A1, SPOCK1, OLR1, NRCAM, ENPP3, PLA2G2F, PINLYP, INHBB, CTS7, PGF, GREM2, FASL, KITL, PAPPA, ADGRB1, PLBD1, MELTF, MFGE8	207	1883	21301	1.63946	0.855166	0.192411	0.187413
INTERPRO	IPR003599:Immunoglobulin subtype	14	6.22222	0.00847524	CEACAM15, UNC5A, PSG25, HAPLN3, MYOM3, CD7, ADGRF5, PECAM1, TYRO3, NRCAM, EMB, NECTIN4, MPZL1, CD200	209	609	20806	2.28851	0.97696	1	1
UP_KW_DOMAIN	KW-0732~Signal	72	32	0.00864994	COL14A1, VLDLR, CHRDL2, LY6G2, HAPLN3, CTSR, SPN, ADAMTS4, CTSQ, CDH5, PRL5A1, ADAMTS3, CDH3, GM2A, CRTAC1, RASGEF1B, ADAMTS1, PRL7A1, NRCAM, ITGAV, ENPP3, EMB, ENPP7, PTGIS, UNC5A, SLC39A14, ANK1, PAX2, PGF, TNFRSF1A, GREM2, ASPH, PAPPA, ADGRF5, ADGRB1, TYRO3, PECAM1, PLBD1, MFGE8, LY6E, GUCY2C, LAMA4, PCDH12, TM9SF5, PTHLH, ART4, KLK6, DLL4, FAM171A1, NT5E, RDH12, STC2, PFPL, SPOCK1, MPZL1, 603…	175	4764	14882	1.28524	0.1882	0.0518996	0.0454122
GOTERM_BP_DIRECT	GO:0019064~fusion of virus membrane with host plasma membrane	3	1.33333	0.0095837	CTSQ, CTS7, CTSR	205	15	20408	19.9102	0.999998	0.648045	0.645205
GOTERM_BP_DIRECT	GO:0071805~potassium ion transmembrane transport	6	2.66667	0.0099408	KCNK5, DPP6, KCNE4, ATP1A4, PKD2L1, KCNK2	205	130	20408	4.59467	0.999999	0.648045	0.645205
UP_KW_MOLECULAR_FUNCTION	KW-0217~Developmental protein	20	8.88889	0.010619	XBP1, ZFP423, COL13A1, UNC5A, RORA, PRDM1, CHRDL2, PAX2, HIC1, PGF, DLL4, GREM2, DIAPH2, PAX8, CDK20, LHX6, TCF4, ITGAV, N4BP3, PLPP3	125	1058	12161	1.83909	0.438134	0.286713	0.286713
UP_KW_MOLECULAR_FUNCTION	KW-9996~Developmental protein	20	8.88889	0.010619	XBP1, ZFP423, COL13A1, UNC5A, RORA, PRDM1, CHRDL2, PAX2, HIC1, PGF, DLL4, GREM2, DIAPH2, PAX8, CDK20, LHX6, TCF4, ITGAV, N4BP3, PLPP3	125	1058	12161	1.83909	0.438134	0.286713	0.286713
INTERPRO	IPR003598:Immunoglobulin subtype 2	8	3.55556	0.0111279	CEACAM15, ADGRF5, PECAM1, TYRO3, PSG25, NRCAM, NECTIN4, MYOM3	209	242	20806	3.29092	0.992968	1	1
SMART	SM00060:FN3	7	3.11111	0.0121401	COL14A1, LRRN4, FND3C2, TYRO3, NRCAM, FNDC3A, MYOM3	133	153	10595	3.64465	0.782771	0.758758	0.758758
GOTERM_BP_DIRECT	GO:0008285~negative regulation of cell proliferation	11	4.88889	0.012249	DLL4, CDH5, ASPH, CAMK2N1, NFIB, RASSF5, TNFRSF9, OPTN, MYO16, CD200, ENPP7	205	434	20408	2.52319	1	0.729239	0.726043
GOTERM_BP_DIRECT	GO:0010952~positive regulation of peptidase activity	3	1.33333	0.0122516	CTSQ, CTS7, CTSR	205	17	20408	17.5679	1	0.729239	0.726043
GOTERM_MF_DIRECT	GO:0001968~fibronectin binding	4	1.77778	0.0125968	CTSQ, ITGAV, CTS7, CTSR	191	48	18797	8.20113	0.995598	1	1
UP_SEQ_FEATURE	DOMAIN:Cathepsin propeptide inhibitor	3	1.33333	0.0126405	CTSQ, CTS7, CTSR	214	18	22228	17.3115	0.999976	1	1
GOTERM_BP_DIRECT	GO:0098662~inorganic cation transmembrane transport	3	1.33333	0.0136932	PKD2L1, ANK1, SLC39A14	205	18	20408	16.5919	1	0.781084	0.777661
UP_SEQ_FEATURE	DOMAIN:Peptidase C1A papain C-terminal	3	1.33333	0.0140393	CTSQ, CTS7, CTSR	214	19	22228	16.4004	0.999993	1	1
GOTERM_CC_DIRECT	GO:0031410~cytoplasmic vesicle	17	7.55556	0.0147252	EMP2, PKD2L1, STON2, NMNAT2, FNDC3A, ARHGAP30, FASL, ADAMTS1, ADGRF5, PFPL, NOSTRIN, RAC2, N4BP3, MFGE8, ABCG4, OPTN, SLC18A2	207	903	21301	1.93727	0.96751	0.286057	0.278627
GOTERM_CC_DIRECT	GO:0016021~integral component of membrane	78	34.6667	0.0148601	TRAM1, GALNT16, SLC35F2, GOLT1A, ABCA17, VLDLR, SYNE1, SPN, PREX2, CDH5, CDH3, EVA1A, FND3C2, OLR1, NRCAM, ITGAV, ENPP3, EMB, A4GALT, SLC18A2, GM10848, ADIG, ENTPD1, PTGIS, UNC5A, EMP2, FNDC3A, SLC39A14, ADRA2A, TNFRSF1A, SLC7A7, ASPH, SOAT2, ADGRF5, ADGRB1, TYRO3, PECAM1, B3GNT2, PLPP3, ABCG4, CHST2, GUCY2C, MAGEH1, SLC22A5, COL13A1, KCNE4, C5AR2, ATP10A, CXCR6, PCDH12, TM9SF5, ART4, FAM171A1, N…	207	6415	21301	1.2512	0.968521	0.286057	0.278627
GOTERM_BP_DIRECT	GO:0019065~receptor-mediated endocytosis of virus by host cell	3	1.33333	0.0152045	CTSQ, CTS7, CTSR	205	19	20408	15.7186	1	0.8012	0.797688
GOTERM_BP_DIRECT	GO:2001235~positive regulation of apoptotic signaling pathway	4	1.77778	0.015984	CTSQ, INHBB, CTS7, CTSR	205	53	20408	7.5133	1	0.8012	0.797688
INTERPRO	IPR013201:Proteinase inhibitor I29, cathepsin propeptide	3	1.33333	0.0167884	CTSQ, CTS7, CTSR	209	20	20806	14.9325	0.999447	1	1
GOTERM_CC_DIRECT	GO:0016324~apical plasma membrane	11	4.88889	0.0173187	SLC22A5, KCNE4, P2RY2, STK39, PSG25, EMP2, ENPP3, SHROOM1, SLC38A3, SLC39A14, KCNK2	207	474	21301	2.38805	0.982326	0.30102	0.293201
KEGG_PATHWAY	mmu04514:Cell adhesion molecules	7	3.11111	0.0184127	SPN, CDH5, CDH3, PECAM1, NRCAM, ITGAV, MPZL1	109	181	9330	3.31036	0.984146	1	1
INTERPRO	IPR003961:Fibronectin, type III	7	3.11111	0.018431	COL14A1, LRRN4, FND3C2, TYRO3, NRCAM, FNDC3A, MYOM3	209	208	20806	3.35025	0.999736	1	1
INTERPRO	IPR025660:Cysteine peptidase, histidine active site	3	1.33333	0.0184349	CTSQ, CTS7, CTSR	209	21	20806	14.2215	0.999737	1	1
GOTERM_MF_DIRECT	GO:0022857~transmembrane transporter activity	7	3.11111	0.0188604	SLC22A5, SLC7A7, SLCO3A1, SLCO4A1, SLC35F2, CNNM2, SLC18A2	191	207	18797	3.328	0.999711	1	1
GOTERM_BP_DIRECT	GO:0006811~ion transport	13	5.77778	0.0188774	SLC22A5, KCNE4, ATP1A4, PKD2L1, SLC39A14, TMEM266, SLCO3A1, SLCO4A1, LRRC8B, MELTF, SLC38A3, CNNM2, KCNK2	205	605	20408	2.13912	1	0.8012	0.797688
GOTERM_CC_DIRECT	GO:0005884~actin filament	5	2.22222	0.0190385	DIAPH2, PSTPIP2, RAC2, HCLS1, LCP1	207	105	21301	4.90016	0.988208	0.30102	0.293201
UP_KW_CELLULAR_COMPONENT	KW-0272~Extracellular matrix	8	3.55556	0.0191236	ADAMTS4, ADAMTS3, ADAMTS1, CRTAC1, COL14A1, LAMA4, SPOCK1, HAPLN3	190	257	17987	2.94688	0.428766	0.165693	0.154266
GOTERM_CC_DIRECT	GO:0005764~lysosome	11	4.88889	0.0195467	CTSA, CTSQ, EVA1A, FASL, GM2A, PLA2G4E, PLBD1, CTS7, SLC39A14, PAX2, CTSR	207	484	21301	2.33871	0.989538	0.30102	0.293201
UP_KW_BIOLOGICAL_PROCESS	KW-0221~Differentiation	15	6.66667	0.0198578	XBP1, ZFP423, PRKCH, COL13A1, CHRDL2, PAX2, PGF, SYNE1, DLL4, DIAPH2, PAX8, OCSTAMP, LHX6, TCF4, ITGAV	110	764	10894	1.94443	0.74942	0.31981	0.31981
GOTERM_BP_DIRECT	GO:0070473~negative regulation of uterine smooth muscle contraction	2	0.888889	0.0198927	ADRA2C, ADRA2A	205	2	20408	99.5512	1	0.8012	0.797688
GOTERM_BP_DIRECT	GO:1900215~negative regulation of apoptotic process involved in metanephric collecting duct development	2	0.888889	0.0198927	PAX8, PAX2	205	2	20408	99.5512	1	0.8012	0.797688
GOTERM_BP_DIRECT	GO:2000594~positive regulation of metanephric DCT cell differentiation	2	0.888889	0.0198927	PAX8, PAX2	205	2	20408	99.5512	1	0.8012	0.797688
GOTERM_BP_DIRECT	GO:0072305~negative regulation of mesenchymal cell apoptotic process involved in metanephric nephron morphogenesis	2	0.888889	0.0198927	PAX8, PAX2	205	2	20408	99.5512	1	0.8012	0.797688
GOTERM_BP_DIRECT	GO:0039003~pronephric field specification	2	0.888889	0.0198927	PAX8, PAX2	205	2	20408	99.5512	1	0.8012	0.797688
GOTERM_BP_DIRECT	GO:1900218~negative regulation of apoptotic process involved in metanephric nephron tubule development	2	0.888889	0.0198927	PAX8, PAX2	205	2	20408	99.5512	1	0.8012	0.797688
GOTERM_BP_DIRECT	GO:0042632~cholesterol homeostasis	5	2.22222	0.0198983	LIMA1, XBP1, SOAT2, RORA, ABCG4	205	103	20408	4.83258	1	0.8012	0.797688
INTERPRO	IPR001060:FCH domain	3	1.33333	0.0201466	FCHSD2, PSTPIP2, NOSTRIN	209	22	20806	13.575	0.999879	1	1
UP_SEQ_FEATURE	LIPID:S-palmitoyl cysteine	8	3.55556	0.0211499	CD7, PECAM1, OLR1, PKD2L1, NMNAT2, ADRA2A, PAKAP, CDC42SE2	214	287	22228	2.89531	1	1	1
GOTERM_BP_DIRECT	GO:0043491~protein kinase B signaling	5	2.22222	0.0211884	PREX2, XBP1, TYRO3, PAX2, MYO16	205	105	20408	4.74053	1	0.828769	0.825137
UP_SEQ_FEATURE	DISULFID:Interchain	6	2.66667	0.0215674	KCNK5, LAMA4, PAPPA, INHBB, KCNK2, PGF	214	165	22228	3.77706	1	1	1
UP_SEQ_FEATURE	DOMAIN:Fibronectin type-III 4	4	1.77778	0.0216903	COL14A1, NRCAM, FNDC3A, MYOM3	214	62	22228	6.70124	1	1	1
UP_KW_BIOLOGICAL_PROCESS	KW-0406~Ion transport	13	5.77778	0.0218478	KCNK5, SLC22A5, KCNE4, ATP1A4, PKD2L1, SLC39A14, SLCO3A1, SLCO4A1, LRRC8B, MELTF, SLC38A3, CNNM2, KCNK2	110	624	10894	2.06326	0.782207	0.31981	0.31981
UP_SEQ_FEATURE	DOMAIN:F-BAR	3	1.33333	0.0219621	FCHSD2, PSTPIP2, NOSTRIN	214	24	22228	12.9836	1	1	1
UP_KW_BIOLOGICAL_PROCESS	KW-0581~Phagocytosis	3	1.33333	0.023722	ADGRB1, GULP1, CDC42SE2	110	24	10894	12.3795	0.809202	0.31981	0.31981
INTERPRO	IPR000668:Peptidase C1A, papain C-terminal	3	1.33333	0.0237597	CTSQ, CTS7, CTSR	209	24	20806	12.4438	0.999976	1	1
INTERPRO	IPR013273:Peptidase M12B, ADAM-TS	3	1.33333	0.0237597	ADAMTS4, ADAMTS3, ADAMTS1	209	24	20806	12.4438	0.999976	1	1
GOTERM_CC_DIRECT	GO:0045211~postsynaptic membrane	8	3.55556	0.0237896	COL13A1, ADGRB1, NRCAM, KCTD12, ADRA2C, ANK1, ADRA2A, SYNE1	207	292	21301	2.81927	0.996158	0.343462	0.334541
UP_KW_DOMAIN	KW-0735~Signal-anchor	12	5.33333	0.0239673	XBP1, DPP6, COL13A1, ASPH, FASL, GALNT16, HSD17B2, B3GNT2, OLR1, ENPP3, A4GALT, CHST2	175	475	14882	2.14838	0.441344	0.115043	0.100663
GOTERM_MF_DIRECT	GO:0016829~lyase activity	6	2.66667	0.0239724	GUCY2C, CAR2, PTGIS, PHYKPL, NPL, CAR5B	191	161	18797	3.66759	0.999969	1	1
GOTERM_BP_DIRECT	GO:0045766~positive regulation of angiogenesis	6	2.66667	0.0246961	CDH5, XBP1, PTGIS, EMP2, PGF, TNFRSF1A	205	164	20408	3.64212	1	0.939138	0.935022
SMART	SM00848:SM00848	3	1.33333	0.0252784	CTSQ, CTS7, CTSR	133	20	10595	11.9492	0.959255	0.766126	0.766126
UP_KW_CELLULAR_COMPONENT	KW-0964~Secreted	28	12.4444	0.0253021	COL14A1, LAMA4, PCDH12, CHRDL2, HAPLN3, PTHLH, ADAMTS4, PRL5A1, ADAMTS3, CRTAC1, ADAMTS1, STC2, PRL7A1, SPOCK1, OLR1, NRCAM, ENPP3, PLA2G2F, PINLYP, INHBB, CTS7, PGF, GREM2, FASL, KITL, PAPPA, ADGRB1, MFGE8	190	1738	17987	1.52515	0.524412	0.165693	0.154266
KEGG_PATHWAY	mmu00600:Sphingolipid metabolism	4	1.77778	0.0256138	GM2A, PLPP3, SGPP1, ENPP7	109	55	9330	6.22519	0.996931	1	1
INTERPRO	IPR010294:ADAM-TS Spacer 1	3	1.33333	0.0256583	ADAMTS4, ADAMTS3, ADAMTS1	209	25	20806	11.946	0.99999	1	1
KEGG_PATHWAY	mmu04964:Proximal tubule bicarbonate reclamation	3	1.33333	0.0263759	CAR2, ATP1A4, SLC38A3	109	22	9330	11.6722	0.997422	1	1
GOTERM_MF_DIRECT	GO:1990837~sequence-specific double-stranded DNA binding	12	5.33333	0.0270514	IRX1, ARNT2, XBP1, PAX8, NFIB, ELF5, LHX6, IRF8, TCF4, PRDM1, HIC1, PAX2	191	559	18797	2.11264	0.999992	1	1
KEGG_PATHWAY	mmu05418:Fluid shear stress and atherosclerosis	6	2.66667	0.0277271	CDH5, PECAM1, RAC2, CALML3, ITGAV, TNFRSF1A	109	147	9330	3.49373	0.998109	1	1
UP_KW_BIOLOGICAL_PROCESS	KW-0444~Lipid biosynthesis	6	2.66667	0.0278096	XBP1, HPGDS, PTGIS, HSD17B2, FAR2, A4GALT	110	170	10894	3.4954	0.857162	0.31981	0.31981
GOTERM_MF_DIRECT	GO:0008656~cysteine-type endopeptidase activator activity involved in apoptotic process	3	1.33333	0.0281746	CTSQ, CTS7, CTSR	191	26	18797	11.3554	0.999995	1	1
GOTERM_MF_DIRECT	GO:0043394~proteoglycan binding	3	1.33333	0.0281746	CTSQ, CTS7, CTSR	191	26	18797	11.3554	0.999995	1	1
UP_KW_MOLECULAR_FUNCTION	KW-0372~Hormone	5	2.22222	0.0283252	PRL5A1, STC2, PRL7A1, INHBB, PTHLH	125	113	12161	4.30478	0.7881	0.431715	0.431715
UP_KW_CELLULAR_COMPONENT	KW-0966~Cell projection	21	9.33333	0.0285678	UNC5A, PKD2L1, NMNAT2, SPN, LIMA1, TMEM266, FCHSD2, CAMK2N1, KITL, PSD4, ADGRB1, MICALL2, CDK20, NRCAM, LCP1, KCTD12, TEKT5, N4BP3, SLC18A2, CDC42SE2, ARHGEF6	190	1205	17987	1.64982	0.568518	0.165693	0.154266
GOTERM_CC_DIRECT	GO:0030424~axon	11	4.88889	0.0287464	CAR2, NRCAM, NMNAT2, EMB, N4BP3, ADRA2C, KCNK2, OPTN, SLC18A2, CD200, TNFRSF1A	207	516	21301	2.19368	0.998815	0.390614	0.380468
GOTERM_BP_DIRECT	GO:0001525~angiogenesis	8	3.55556	0.0293055	DLL4, XBP1, PECAM1, NRCAM, ITGAV, RORA, MFGE8, PGF	205	295	20408	2.69969	1	1	0.996345
GOTERM_MF_DIRECT	GO:0002020~protease binding	6	2.66667	0.0293297	ADAMTS4, XBP1, SERPINB9G, ITGAV, SERPINB9C, TNFRSF1A	191	170	18797	3.47342	0.999997	1	1
GOTERM_BP_DIRECT	GO:1903489~positive regulation of lactation	3	1.33333	0.0296251	PRL5A1, XBP1, PRL7A1	205	27	20408	11.0612	1	1	0.996345
INTERPRO	IPR022130:Paired-box protein 2 C-terminal	2	0.888889	0.0296939	PAX8, PAX2	209	3	20806	66.3668	0.999998	1	1
GOTERM_MF_DIRECT	GO:0004938~alpha2-adrenergic receptor activity	2	0.888889	0.0300201	ADRA2C, ADRA2A	191	3	18797	65.6091	0.999998	1	1
SMART	SM00408:IGc2	8	3.55556	0.0315909	CEACAM15, ADGRF5, PECAM1, TYRO3, PSG25, NRCAM, NECTIN4, MYOM3	133	242	10595	2.63344	0.981913	0.766126	0.766126
UP_KW_MOLECULAR_FUNCTION	KW-0456~Lyase	6	2.66667	0.0319789	GUCY2C, CAR2, PTGIS, PHYKPL, NPL, CAR5B	125	173	12161	3.37415	0.827106	0.431715	0.431715
GOTERM_BP_DIRECT	GO:0002062~chondrocyte differentiation	4	1.77778	0.0330434	NFIB, CHRDL2, SLC39A14, PTHLH	205	70	20408	5.68864	1	1	0.996345
GOTERM_CC_DIRECT	GO:0070161~anchoring junction	9	4	0.0332437	CDH5, FCHSD2, ADGRB1, PECAM1, MICALL2, ITGAV, PCDH12, LCP1, NECTIN4	207	383	21301	2.4181	0.999594	0.412206	0.401499
GOTERM_MF_DIRECT	GO:0003700~transcription factor activity, sequence-specific DNA binding	13	5.77778	0.0335108	ZFP667, ARNT2, XBP1, RORA, PRDM1, PAX2, HIC1, PAX8, NFIB, ELF5, LHX6, IRF8, TCF4	191	652	18797	1.96223	1	1	1
GOTERM_CC_DIRECT	GO:0001891~phagocytic cup	3	1.33333	0.0339044	ADGRB1, LCP1, CDC42SE2	207	30	21301	10.2903	0.999654	0.412206	0.401499
GOTERM_BP_DIRECT	GO:0007417~central nervous system development	5	2.22222	0.0342174	ARNT2, PAX8, NRCAM, HAPLN3, PAX2	205	122	20408	4.07997	1	1	0.996345
GOTERM_BP_DIRECT	GO:0097190~apoptotic signaling pathway	4	1.77778	0.0342546	SPN, PTGIS, FASL, INHBB	205	71	20408	5.60852	1	1	0.996345
GOTERM_BP_DIRECT	GO:0006869~lipid transport	6	2.66667	0.034872	OSBPL6, GM2A, ABCA17, ATP10A, VLDLR, GULP1	205	180	20408	3.31837	1	1	0.996345
SMART	SM00645:Pept_C1	3	1.33333	0.0355556	CTSQ, CTS7, CTSR	133	24	10595	9.95771	0.989169	0.766126	0.766126
KEGG_PATHWAY	mmu04974:Protein digestion and absorption	5	2.22222	0.036394	KCNK5, SLC7A7, COL13A1, COL14A1, ATP1A4	109	108	9330	3.96279	0.999743	1	1
GOTERM_MF_DIRECT	GO:0031267~small GTPase binding	8	3.55556	0.0368723	DIAPH2, PEX5L, PRKCH, RASSF5, ARHGDIB, MICALL2, OPTN, CDC42SE2	191	307	18797	2.56452	1	1	1
UP_SEQ_FEATURE	COMPBIAS:Polar residues	78	34.6667	0.0369002	KCNK5, TRAM1, GALNT16, ABCA17, RORA, PKD2L1, STON2, PRDM1, HAPLN3, SYNE1, MYOM3, SPN, ADAMTS4, ZC3H12C, TMEM266, PRL5A1, ADAMTS3, ADAMTS1, RASSF5, PSD4, FND3C2, SLC18A2, PLA2G4E, HUNK, FNDC3A, SHROOM1, ANK1, ADRA2A, PAX2, PAKAP, TOX2, FCHSD2, ASPH, PAX8, ADGRB1, TYRO3, PLEKHO2, ARHGEF6, ZFP667, MAGEH1, ZFP423, COL13A1, KCNE4, STK39, PCDH12, PTHLH, LIMA1, DPP6, FAM83F, OCSTAMP, STC2, MICALL2, LONR…	214	6725	22228	1.20473	1	1	1
UP_SEQ_FEATURE	DOMAIN:Fibronectin type-III	6	2.66667	0.0371515	COL14A1, LRRN4, FND3C2, TYRO3, NRCAM, FNDC3A	214	191	22228	3.26291	1	1	1
UP_SEQ_FEATURE	ACT_SITE:Proton acceptor	15	6.66667	0.0373293	ITK, CAR2, ENTPD1, PRKCH, PLA2G4E, STK39, HUNK, DCLK2, USP29, RDH12, HSD17B2, SMS, TYRO3, CDK20, USP51	214	858	22228	1.81589	1	1	1
UP_SEQ_FEATURE	DOMAIN:Fibronectin type-III 2	5	2.22222	0.0374965	COL14A1, TYRO3, NRCAM, FNDC3A, MYOM3	214	131	22228	3.96447	1	1	1
UP_SEQ_FEATURE	DOMAIN:Fibronectin type-III 1	5	2.22222	0.0374965	COL14A1, TYRO3, NRCAM, FNDC3A, MYOM3	214	131	22228	3.96447	1	1	1
UP_SEQ_FEATURE	SITE:Implicated in ligand binding	2	0.888889	0.0377851	ADRA2C, ADRA2A	214	4	22228	51.9346	1	1	1
GOTERM_BP_DIRECT	GO:0071456~cellular response to hypoxia	5	2.22222	0.0378304	PTGIS, STC2, RORA, VLDLR, KCNK2	205	126	20408	3.95045	1	1	0.996345
UP_SEQ_FEATURE	DOMAIN:Calponin-homology (CH)	4	1.77778	0.0378322	MICALL2, LCP1, SYNE1, ARHGEF6	214	77	22228	5.3958	1	1	1
UP_SEQ_FEATURE	MOTIF:Cell attachment site	4	1.77778	0.0378322	COL14A1, LAMA4, ENPP3, MFGE8	214	77	22228	5.3958	1	1	1
GOTERM_BP_DIRECT	GO:0007159~leukocyte cell-cell adhesion	3	1.33333	0.0382429	NT5E, PECAM1, OLR1	205	31	20408	9.63399	1	1	0.996345
GOTERM_MF_DIRECT	GO:0098632~protein binding involved in cell-cell adhesion	3	1.33333	0.0390128	NRCAM, EMB, CD200	191	31	18797	9.5239	1	1	1
GOTERM_BP_DIRECT	GO:0016560~protein import into peroxisome matrix, docking	2	0.888889	0.0393916	PEX5L, PEX13	205	4	20408	49.7756	1	1	0.996345
GOTERM_BP_DIRECT	GO:1900212~negative regulation of mesenchymal cell apoptotic process involved in metanephros development	2	0.888889	0.0393916	PAX8, PAX2	205	4	20408	49.7756	1	1	0.996345
GOTERM_BP_DIRECT	GO:0072221~metanephric distal convoluted tubule development	2	0.888889	0.0393916	PAX8, PAX2	205	4	20408	49.7756	1	1	0.996345
GOTERM_BP_DIRECT	GO:0072289~metanephric nephron tubule formation	2	0.888889	0.0393916	PAX8, PAX2	205	4	20408	49.7756	1	1	0.996345
GOTERM_BP_DIRECT	GO:0035624~receptor transactivation	2	0.888889	0.0393916	ADRA2C, ADRA2A	205	4	20408	49.7756	1	1	0.996345
GOTERM_BP_DIRECT	GO:0046032~ADP catabolic process	2	0.888889	0.0393916	NT5E, ENTPD1	205	4	20408	49.7756	1	1	0.996345
GOTERM_BP_DIRECT	GO:0072108~positive regulation of mesenchymal to epithelial transition involved in metanephros morphogenesis	2	0.888889	0.0393916	PAX8, PAX2	205	4	20408	49.7756	1	1	0.996345
UP_KW_BIOLOGICAL_PROCESS	KW-0813~Transport	29	12.8889	0.0394097	KCNK5, TRAM1, SLC22A5, KCNE4, SLC35F2, GOLT1A, ATP1A4, ABCA17, ATP10A, PKD2L1, VLDLR, LRRC8B, CNNM2, SLC38A3, SLC18A2, STRA6, XBP1, OSBPL6, PEX13, SLC39A14, GULP1, FCHSD2, SLC7A7, SLCO3A1, SLCO4A1, MELTF, SLC28A2, KCNK2, ABCG4	110	2020	10894	1.42181	0.937607	0.347851	0.347851
SMART	SM00409:IG	14	6.22222	0.0399995	CEACAM15, UNC5A, PSG25, HAPLN3, MYOM3, CD7, ADGRF5, PECAM1, TYRO3, NRCAM, EMB, NECTIN4, MPZL1, CD200	133	609	10595	1.8313	0.99392	0.766126	0.766126
UP_KW_BIOLOGICAL_PROCESS	KW-0254~Endocytosis	5	2.22222	0.0403305	FCHSD2, NOSTRIN, STON2, VLDLR, LRP12	110	129	10894	3.83862	0.941602	0.347851	0.347851
UP_SEQ_FEATURE	DOMAIN:Fibronectin type-III 3	4	1.77778	0.0429324	COL14A1, NRCAM, FNDC3A, MYOM3	214	81	22228	5.12934	1	1	1
GOTERM_BP_DIRECT	GO:0035556~intracellular signal transduction	10	4.44444	0.0436826	GUCY2C, PREX2, ITK, SHC2, PRKCH, RASSF5, STK39, HUNK, DCLK2, ARHGEF6	205	463	20408	2.15013	1	1	0.996345
SMART	SM00005:DEATH	3	1.33333	0.0441413	UNC5A, ANK1, TNFRSF1A	133	27	10595	8.85129	0.996458	0.766126	0.766126
UP_SEQ_FEATURE	TRANSMEM:Helical; Name=3	13	5.77778	0.0448354	SLC22A5, GOLT1A, C5AR2, CXCR6, ADRA2C, ADRA2A, SLCO3A1, SLCO4A1, SOAT2, P2RY2, ADGRB1, LGR6, ABCG4	214	719	22228	1.87802	1	1	1
GOTERM_CC_DIRECT	GO:0043231~intracellular membrane-bounded organelle	20	8.88889	0.0448372	CTSA, OSBPL6, STK39, ABCA17, PKD2L1, CTS7, FNDC3A, CTSR, CTSQ, DIAPH2, HPGDS, ARHGAP30, GM2A, EVA1A, HSD17B2, FND3C2, OLR1, FAR2, CNNM2, SLC18A2	207	1290	21301	1.5954	0.999975	0.512938	0.499615
GOTERM_BP_DIRECT	GO:0010001~glial cell differentiation	3	1.33333	0.0452527	NFIB, HAPLN3, PAX2	205	34	20408	8.78393	1	1	0.996345
INTERPRO	IPR000488:Death domain	3	1.33333	0.0452637	UNC5A, ANK1, TNFRSF1A	209	34	20806	8.78384	1	1	1
UP_SEQ_FEATURE	TRANSMEM:Helical; Name=4	13	5.77778	0.0464032	SLC22A5, GOLT1A, C5AR2, CXCR6, ADRA2C, ADRA2A, SLCO3A1, SLCO4A1, SOAT2, P2RY2, ADGRB1, LGR6, ABCG4	214	723	22228	1.86763	1	1	1
GOTERM_CC_DIRECT	GO:0099055~integral component of postsynaptic membrane	4	1.77778	0.0466307	ADGRB1, NRCAM, ADRA2C, ADRA2A	207	83	21301	4.9592	0.999984	0.512938	0.499615
GOTERM_MF_DIRECT	GO:0005179~hormone activity	5	2.22222	0.0472045	PRL5A1, STC2, PRL7A1, INHBB, PTHLH	191	134	18797	3.67215	1	1	1
GOTERM_BP_DIRECT	GO:0032148~activation of protein kinase B activity	3	1.33333	0.0476868	ADRA2C, TM9SF5, ADRA2A	205	35	20408	8.53296	1	1	0.996345
UP_KW_BIOLOGICAL_PROCESS	KW-0037~Angiogenesis	5	2.22222	0.0484693	DLL4, XBP1, ITGAV, MFGE8, PGF	110	137	10894	3.61447	0.967553	0.371598	0.371598
UP_SEQ_FEATURE	DOMAIN:TSP type-1 2	3	1.33333	0.0488851	UNC5A, ADAMTS1, ADGRB1	214	37	22228	8.42182	1	1	1
UP_SEQ_FEATURE	DOMAIN:TSP type-1 1	3	1.33333	0.0488851	UNC5A, ADAMTS1, ADGRB1	214	37	22228	8.42182	1	1	1
GOTERM_BP_DIRECT	GO:0072164~mesonephric tubule development	2	0.888889	0.0489958	PAX8, PAX2	205	5	20408	39.8205	1	1	0.996345
GOTERM_BP_DIRECT	GO:0061205~paramesonephric duct development	2	0.888889	0.0489958	PAX2, STRA6	205	5	20408	39.8205	1	1	0.996345
GOTERM_BP_DIRECT	GO:0043949~regulation of cAMP-mediated signaling	2	0.888889	0.0489958	RASD2, PEX5L	205	5	20408	39.8205	1	1	0.996345
SMART	SM00033:CH	4	1.77778	0.0490321	MICALL2, LCP1, SYNE1, ARHGEF6	133	66	10595	4.82798	0.998135	0.766126	0.766126
KEGG_PATHWAY	mmu04670:Leukocyte transendothelial migration	5	2.22222	0.0490415	CDH5, ITK, RASSF5, PECAM1, RAC2	109	119	9330	3.59648	0.999987	1	1
INTERPRO	IPR001715:Calponin homology domain	4	1.77778	0.0490816	MICALL2, LCP1, SYNE1, ARHGEF6	209	82	20806	4.85611	1	1	1
GOTERM_MF_DIRECT	GO:0000268~peroxisome targeting sequence binding	2	0.888889	0.0495337	PEX5L, PEX13	191	5	18797	39.3654	1	1	1
UP_KW_CELLULAR_COMPONENT	KW-0458~Lysosome	9	4	0.0496954	CTSA, EVA1A, FASL, GM2A, PLA2G4E, PLBD1, CTS7, SLC39A14, CTSR	190	383	17987	2.22458	0.771954	0.240194	0.223629
GOTERM_MF_DIRECT	GO:0003779~actin binding	9	4	0.0500408	LIMA1, DIAPH2, PSTPIP2, HCLS1, LCP1, SHROOM1, MYH4, MYO16, SYNE1	191	398	18797	2.22543	1	1	1
GOTERM_BP_DIRECT	GO:0001568~blood vessel development	4	1.77778	0.0505409	LAMA4, ITGAV, PLPP3, STRA6	205	83	20408	4.79765	1	1	0.996345
UP_SEQ_FEATURE	DOMAIN:Ig-like C2-type 2	5	2.22222	0.0521662	PECAM1, TYRO3, NRCAM, NECTIN4, MYOM3	214	146	22228	3.55716	1	1	1
UP_SEQ_FEATURE	TRANSMEM:Helical; Name=2	13	5.77778	0.0526115	SLC22A5, GOLT1A, C5AR2, CXCR6, ADRA2C, ADRA2A, SLCO3A1, SLCO4A1, SOAT2, P2RY2, ADGRB1, LGR6, ABCG4	214	738	22228	1.82967	1	1	1
GOTERM_BP_DIRECT	GO:0014065~phosphatidylinositol 3-kinase signaling	3	1.33333	0.052694	PREX2, XBP1, MYO16	205	37	20408	8.07172	1	1	0.996345
UP_SEQ_FEATURE	TRANSMEM:Helical; Name=1	13	5.77778	0.053056	SLC22A5, GOLT1A, C5AR2, CXCR6, ADRA2C, ADRA2A, SLCO3A1, SLCO4A1, SOAT2, P2RY2, ADGRB1, LGR6, ABCG4	214	739	22228	1.8272	1	1	1
UP_SEQ_FEATURE	DOMAIN:Ig-like C2-type 1	5	2.22222	0.0533404	PECAM1, TYRO3, NRCAM, NECTIN4, MYOM3	214	147	22228	3.53296	1	1	1
GOTERM_MF_DIRECT	GO:0004197~cysteine-type endopeptidase activity	4	1.77778	0.0534335	CTSQ, CTS7, USP29, CTSR	191	84	18797	4.68636	1	1	1
UP_SEQ_FEATURE	DOMAIN:Death	3	1.33333	0.0537228	UNC5A, ANK1, TNFRSF1A	214	39	22228	7.98994	1	1	1
UP_SEQ_FEATURE	TRANSMEM:Helical; Name=9	4	1.77778	0.0541032	SLC22A5, SLCO3A1, SLCO4A1, SOAT2	214	89	22228	4.66828	1	1	1
GOTERM_BP_DIRECT	GO:0016339~calcium-dependent cell-cell adhesion via plasma membrane cell adhesion molecules	3	1.33333	0.0552649	CDH5, CDH3, PCDH12	205	38	20408	7.85931	1	1	0.996345
UP_KW_LIGAND	KW-0106~Calcium	17	7.55556	0.0555455	PLA2G2F, ENTPD1, PLA2G4E, ANXA11, CALML3, PKD2L1, PCDH12, PTHLH, ADAMTS4, CDH5, ADAMTS3, CDH3, ASPH, ADAMTS1, ITGAV, LCP1, ENPP3	80	890	6664	1.59112	0.809344	1	1
KEGG_PATHWAY	mmu04971:Gastric acid secretion	4	1.77778	0.055948	CAR2, ATP1A4, CALML3, KCNK2	109	75	9330	4.56514	0.999997	1	1
GOTERM_CC_DIRECT	GO:0045177~apical part of cell	5	2.22222	0.0569124	CAR2, C5AR2, ADGRF5, EMP2, VLDLR	207	149	21301	3.45313	0.999999	0.572174	0.557312
GOTERM_CC_DIRECT	GO:0009897~external side of plasma membrane	13	5.77778	0.0569697	ENTPD1, CEACAM15, TNFRSF9, PSG25, CXCR6, SPN, CDH5, NT5E, FASL, PECAM1, ITGAV, ENPP3, MFGE8	207	741	21301	1.80532	0.999999	0.572174	0.557312
UP_KW_PTM	KW-0165~Cleavage on pair of basic residues	8	3.55556	0.0571364	ADAMTS4, CDH5, XBP1, CDH3, ADAMTS1, INHBB, ITGAV, PTHLH	172	262	13044	2.31564	0.673014	0.380909	0.380909
GOTERM_MF_DIRECT	GO:0008234~cysteine-type peptidase activity	5	2.22222	0.057342	CTSQ, CTS7, USP51, USP29, CTSR	191	143	18797	3.44104	1	1	1
GOTERM_BP_DIRECT	GO:0006693~prostaglandin metabolic process	3	1.33333	0.057879	HPGDS, PTGIS, TNFRSF1A	205	39	20408	7.65779	1	1	0.996345
GOTERM_BP_DIRECT	GO:0016540~protein autoprocessing	3	1.33333	0.057879	CTSQ, CTS7, CTSR	205	39	20408	7.65779	1	1	0.996345
GOTERM_BP_DIRECT	GO:0051017~actin filament bundle assembly	3	1.33333	0.057879	LIMA1, LCP1, SHROOM1	205	39	20408	7.65779	1	1	0.996345
INTERPRO	IPR016054:Ly-6 antigen / uPA receptor -like	3	1.33333	0.0578926	PINLYP, LY6G2, LY6E	209	39	20806	7.65771	1	1	1
GOTERM_BP_DIRECT	GO:0051649~establishment of localization in cell	6	2.66667	0.0582643	DPP6, SLC22A5, P2RY2, ATP1A4, TYRO3, STRA6	205	208	20408	2.87167	1	1	0.996345
GOTERM_BP_DIRECT	GO:0070662~mast cell proliferation	2	0.888889	0.0585045	KITL, RAC2	205	6	20408	33.1837	1	1	0.996345
GOTERM_BP_DIRECT	GO:0070668~positive regulation of mast cell proliferation	2	0.888889	0.0585045	KITL, RAC2	205	6	20408	33.1837	1	1	0.996345
GOTERM_BP_DIRECT	GO:0072307~regulation of metanephric nephron tubule epithelial cell differentiation	2	0.888889	0.0585045	PAX8, PAX2	205	6	20408	33.1837	1	1	0.996345
GOTERM_MF_DIRECT	GO:0051379~epinephrine binding	2	0.888889	0.0591436	ADRA2C, ADRA2A	191	6	18797	32.8045	1	1	1
GOTERM_BP_DIRECT	GO:0098742~cell-cell adhesion via plasma-membrane adhesion molecules	3	1.33333	0.0605353	CDH5, CDH3, PECAM1	205	40	20408	7.46634	1	1	0.996345
UP_SEQ_FEATURE	DOMAIN:Fibronectin type-III 5	3	1.33333	0.06128	COL14A1, FNDC3A, MYOM3	214	42	22228	7.41923	1	1	1
GOTERM_BP_DIRECT	GO:0003281~ventricular septum development	3	1.33333	0.0632328	PAX8, PRDM1, STRA6	205	41	20408	7.28424	1	1	0.996345
GOTERM_BP_DIRECT	GO:0032609~interferon-gamma production	3	1.33333	0.0632328	SPN, ITK, IRF8	205	41	20408	7.28424	1	1	0.996345
UP_KW_CELLULAR_COMPONENT	KW-0965~Cell junction	9	4	0.0644475	CDH5, FCHSD2, ADGRB1, PECAM1, MICALL2, ITGAV, PCDH12, LCP1, NECTIN4	190	406	17987	2.09856	0.855131	0.266997	0.248583
GOTERM_CC_DIRECT	GO:0005789~endoplasmic reticulum membrane	16	7.11111	0.0652596	GUCY2C, XBP1, TRAM1, OSBPL6, PTGIS, ABCA17, ATP10A, SGPP1, EVA1A, ASPH, SOAT2, REEP3, HSD17B2, TYRO3, LRRC8B, PLPP3	207	1008	21301	1.63339	1	0.628124	0.611809
GOTERM_BP_DIRECT	GO:0001656~metanephros development	3	1.33333	0.0659702	IRX1, PAX8, PAX2	205	42	20408	7.1108	1	1	0.996345
UP_SEQ_FEATURE	TRANSMEM:Helical; Name=8	4	1.77778	0.0665192	SLC22A5, SLCO3A1, SLCO4A1, SOAT2	214	97	22228	4.28326	1	1	1
GOTERM_BP_DIRECT	GO:0003337~mesenchymal to epithelial transition involved in metanephros morphogenesis	2	0.888889	0.0679185	PAX8, PAX2	205	7	20408	28.4432	1	1	0.996345
GOTERM_BP_DIRECT	GO:0048793~pronephros development	2	0.888889	0.0679185	PAX8, PAX2	205	7	20408	28.4432	1	1	0.996345
UP_KW_BIOLOGICAL_PROCESS	KW-0445~Lipid transport	5	2.22222	0.0685532	OSBPL6, ABCA17, ATP10A, VLDLR, GULP1	110	154	10894	3.21547	0.992554	0.473017	0.473017
GOTERM_MF_DIRECT	GO:0004022~alcohol dehydrogenase (NAD) activity	2	0.888889	0.0686568	ADH1, ADHFE1	191	7	18797	28.1182	1	1	1
GOTERM_MF_DIRECT	GO:0042392~sphingosine-1-phosphate phosphatase activity	2	0.888889	0.0686568	PLPP3, SGPP1	191	7	18797	28.1182	1	1	1
KEGG_PATHWAY	mmu00230:Purine metabolism	5	2.22222	0.0697211	GUCY2C, NT5E, ENTPD1, PDE10A, ENPP3	109	134	9330	3.19389	1	1	1
GOTERM_BP_DIRECT	GO:0007166~cell surface receptor signaling pathway	6	2.66667	0.0716551	SPN, PAPPA, ADGRB1, ADGRF5, PECAM1, TNFRSF1A	205	221	20408	2.70275	1	1	0.996345
INTERPRO	IPR001452:Src homology-3 domain	6	2.66667	0.072562	ITK, FCHSD2, NOSTRIN, HCLS1, PEX13, ARHGEF6	209	222	20806	2.69055	1	1	1
UP_SEQ_FEATURE	TRANSMEM:Helical; Name=6	12	5.33333	0.0732751	SLC22A5, SLCO3A1, SLCO4A1, SOAT2, C5AR2, P2RY2, ADGRB1, CXCR6, LGR6, ADRA2C, ABCG4, ADRA2A	214	698	22228	1.78572	1	1	1
UP_SEQ_FEATURE	REGION:Phosphatase sequence motif I	2	0.888889	0.074149	PLPP3, SGPP1	214	8	22228	25.9673	1	1	1
UP_SEQ_FEATURE	SITE:Stabilizes the active site histidine for nucleophilic attack	2	0.888889	0.074149	PLPP3, SGPP1	214	8	22228	25.9673	1	1	1
UP_SEQ_FEATURE	REGION:Phosphatase sequence motif II	2	0.888889	0.074149	PLPP3, SGPP1	214	8	22228	25.9673	1	1	1
UP_SEQ_FEATURE	REGION:Phosphatase sequence motif III	2	0.888889	0.074149	PLPP3, SGPP1	214	8	22228	25.9673	1	1	1
GOTERM_BP_DIRECT	GO:0031638~zymogen activation	3	1.33333	0.0744121	CTSQ, CTS7, CTSR	205	45	20408	6.63675	1	1	0.996345
INTERPRO	IPR020846:Major facilitator superfamily domain	4	1.77778	0.075245	SLC22A5, SLCO3A1, SLCO4A1, SLC18A2	209	98	20806	4.06328	1	1	1
KEGG_PATHWAY	mmu00590:Arachidonic acid metabolism	4	1.77778	0.0754441	PLA2G2F, HPGDS, PTGIS, PLA2G4E	109	85	9330	4.02806	1	1	1
UP_SEQ_FEATURE	TRANSMEM:Helical; Name=5	12	5.33333	0.0756311	SLC22A5, SLCO3A1, SLCO4A1, SOAT2, C5AR2, P2RY2, ADGRB1, CXCR6, LGR6, ADRA2C, ABCG4, ADRA2A	214	702	22228	1.77554	1	1	1
GOTERM_BP_DIRECT	GO:0001764~neuron migration	5	2.22222	0.0756539	TYRO3, SPOCK1, LHX6, PEX13, LRP12	205	159	20408	3.13054	1	1	0.996345
UP_KW_DOMAIN	KW-0677~Repeat	63	28	0.07597	COL14A1, ABCA17, CALML3, STON2, VLDLR, PRDM1, CHRDL2, HAPLN3, SYNE1, MYOM3, PREX2, CDH5, ADAMTS3, CDH3, CRTAC1, ADAMTS1, OLR1, NRCAM, ITGAV, ENPP3, TEKT5, EMB, PRKCH, UNC5A, ANXA11, FNDC3A, ANK1, HIC1, TNFRSF1A, FCHSD2, ASPH, PAPPA, ADGRF5, ADGRB1, TYRO3, PECAM1, HCLS1, LCP1, MFGE8, WDR27, ZFP667, ZFP423, LAMA4, PCDH12, DLL4, ZMAT4, LONRF3, LRRC8B, CNNM2, ARNT2, TNFRSF9, LRRN4, DCLK2, VWA3A, MYO1…	175	4516	14882	1.18634	0.84987	0.30388	0.265895
GOTERM_MF_DIRECT	GO:0005178~integrin binding	5	2.22222	0.0766595	EMP2, ITGAV, LCP1, MFGE8, PLPP3	191	158	18797	3.11435	1	1	1
GOTERM_BP_DIRECT	GO:0043031~negative regulation of macrophage activation	2	0.888889	0.0772389	ADGRF5, CD200	205	8	20408	24.8878	1	1	0.996345
GOTERM_BP_DIRECT	GO:0033668~negative regulation by symbiont of host apoptotic process	2	0.888889	0.0772389	SERPINB9G, SERPINB9C	205	8	20408	24.8878	1	1	0.996345
INTERPRO	IPR012461:Protein of unknown function DUF1669	2	0.888889	0.0772463	FAM83F, FAM83B	209	8	20806	24.8876	1	1	1
UP_SEQ_FEATURE	DOMAIN:Cadherin 5	3	1.33333	0.077381	CDH5, CDH3, PCDH12	214	48	22228	6.49182	1	1	1
GOTERM_MF_DIRECT	GO:0086080~protein binding involved in heterotypic cell-cell adhesion	2	0.888889	0.0780743	NRCAM, CD200	191	8	18797	24.6034	1	1	1
GOTERM_BP_DIRECT	GO:0016525~negative regulation of angiogenesis	4	1.77778	0.0788467	FASL, ADAMTS1, ADGRB1, TCF4	205	100	20408	3.98205	1	1	0.996345
INTERPRO	IPR024079:Metallopeptidase, catalytic domain	4	1.77778	0.0788744	ADAMTS4, ADAMTS3, ADAMTS1, PAPPA	209	100	20806	3.98201	1	1	1
GOTERM_BP_DIRECT	GO:0030574~collagen catabolic process	3	1.33333	0.080221	CTSQ, CTS7, CTSR	205	47	20408	6.35433	1	1	0.996345
UP_SEQ_FEATURE	TRANSMEM:Helical; Name=7	11	4.88889	0.0819803	SLC22A5, SLCO3A1, SLCO4A1, SOAT2, C5AR2, P2RY2, ADGRB1, CXCR6, LGR6, ADRA2C, ADRA2A	214	631	22228	1.81071	1	1	1
UP_SEQ_FEATURE	DOMAIN:UPAR/Ly6	3	1.33333	0.0830136	PINLYP, LY6G2, LY6E	214	50	22228	6.23215	1	1	1
UP_SEQ_FEATURE	DOMAIN:Paired	2	0.888889	0.0830241	PAX8, PAX2	214	9	22228	23.082	1	1	1
UP_SEQ_FEATURE	REGION:RED subdomain	2	0.888889	0.0830241	PAX8, PAX2	214	9	22228	23.082	1	1	1
UP_SEQ_FEATURE	DOMAIN:SARAH	2	0.888889	0.0830241	RASSF5, RASSF6	214	9	22228	23.082	1	1	1
UP_SEQ_FEATURE	REGION:PAI subdomain	2	0.888889	0.0830241	PAX8, PAX2	214	9	22228	23.082	1	1	1
UP_SEQ_FEATURE	DNA_BIND:Paired	2	0.888889	0.0830241	PAX8, PAX2	214	9	22228	23.082	1	1	1
GOTERM_CC_DIRECT	GO:0043679~axon terminus	4	1.77778	0.0836203	ADRA2C, KCNK2, SLC18A2, ADRA2A	207	106	21301	3.88315	1	0.772651	0.752582
KEGG_PATHWAY	mmu00760:Nicotinate and nicotinamide metabolism	3	1.33333	0.0847825	NT5E, ENPP3, NMNAT2	109	42	9330	6.11402	1	1	1
GOTERM_BP_DIRECT	GO:0006508~proteolysis	11	4.88889	0.0851362	CTSA, ADAMTS4, CTSQ, DPP6, ADAMTS3, ADAMTS1, PAPPA, CTS7, USP51, USP29, CTSR	205	608	20408	1.80109	1	1	0.996345
GOTERM_MF_DIRECT	GO:0008233~peptidase activity	10	4.44444	0.0859542	CTSA, ADAMTS4, ADAMTS3, ADAMTS1, PAPPA, CTS7, USP51, USP29, CTSR, KLK6	191	525	18797	1.87455	1	1	1
KEGG_PATHWAY	mmu04510:Focal adhesion	6	2.66667	0.0863053	SHC2, LAMA4, RAC2, EMP2, ITGAV, PGF	109	203	9330	2.52994	1	1	1
GOTERM_BP_DIRECT	GO:0071875~adrenergic receptor signaling pathway	2	0.888889	0.0864665	ADRA2C, ADRA2A	205	9	20408	22.1225	1	1	0.996345
GOTERM_BP_DIRECT	GO:0006670~sphingosine metabolic process	2	0.888889	0.0864665	PLPP3, SGPP1	205	9	20408	22.1225	1	1	0.996345
INTERPRO	IPR001523:Paired domain	2	0.888889	0.0864748	PAX8, PAX2	209	9	20806	22.1223	1	1	1
INTERPRO	IPR011524:SARAH domain	2	0.888889	0.0864748	RASSF5, RASSF6	209	9	20806	22.1223	1	1	1
INTERPRO	IPR002233:Adrenergic receptor	2	0.888889	0.0864748	ADRA2C, ADRA2A	209	9	20806	22.1223	1	1	1
GOTERM_MF_DIRECT	GO:0004935~adrenergic receptor activity	2	0.888889	0.0873971	ADRA2C, ADRA2A	191	9	18797	21.8697	1	1	1
GOTERM_BP_DIRECT	GO:0055085~transmembrane transport	9	4	0.0876695	TMEM266, SLC22A5, SLC7A7, SLCO3A1, SLC35F2, ABCA17, ABCG4, SLC39A14, SLC18A2	205	456	20408	1.96483	1	1	0.996345
GOTERM_BP_DIRECT	GO:0001658~branching involved in ureteric bud morphogenesis	3	1.33333	0.0891864	PAX8, PAX2, PGF	205	50	20408	5.97307	1	1	0.996345
UP_SEQ_FEATURE	REPEAT:TNFR-Cys 4	2	0.888889	0.0918146	TNFRSF9, TNFRSF1A	214	10	22228	20.7738	1	1	1
GOTERM_BP_DIRECT	GO:0031100~animal organ regeneration	3	1.33333	0.0922382	ADH1, LCP1, PGF	205	51	20408	5.85595	1	1	0.996345
GOTERM_CC_DIRECT	GO:0032432~actin filament bundle	2	0.888889	0.0926258	MICALL2, LCP1	207	10	21301	20.5807	1	0.805718	0.78479
GOTERM_CC_DIRECT	GO:0000139~Golgi membrane	10	4.44444	0.0941748	GALNT16, GOLT1A, B3GNT2, EMP2, NMNAT2, FNDC3A, A4GALT, PLPP3, CHST2, TNFRSF1A	207	561	21301	1.83428	1	0.805718	0.78479
GOTERM_BP_DIRECT	GO:0021930~cerebellar granule cell precursor proliferation	2	0.888889	0.0956023	ZFP423, RORA	205	10	20408	19.9102	1	1	0.996345
INTERPRO	IPR002591:Type I phosphodiesterase/nucleotide pyrophosphatase/phosphate transferase	2	0.888889	0.0956113	ENPP3, ENPP7	209	10	20806	19.91	1	1	1
KEGG_PATHWAY	mmu05200:Pathways in cancer	11	4.88889	0.0973088	DLL4, ARNT2, FASL, PAX8, KITL, RASSF5, LAMA4, RAC2, CALML3, ITGAV, PGF	109	543	9330	1.734	1	1	1
UP_SEQ_FEATURE	DOMAIN:Cadherin 4	3	1.33333	0.097611	CDH5, CDH3, PCDH12	214	55	22228	5.66559	1	1	1
GOTERM_BP_DIRECT	GO:0016477~cell migration	7	3.11111	0.0991292	LIMA1, PSTPIP2, NOSTRIN, TYRO3, EMP2, ITGAV, LCP1	205	317	20408	2.19829	1	1	0.996345
