# Supplementary material for: The GPI-anchor biosynthesis pathway is critical for syncytiotrophoblast differentiation and placental development
Source: Cell Mol Life Sci. 2024 May 31;81(1):246. doi: 10.1007/s00018-024-05284-2 (PMC11143174; doi:10.1007/s00018-024-05284-2)
Supplement: Supplementary file 11 — Supplementary file11 (XLSX 104 KB) [file 18_2024_5284_MOESM11_ESM.xlsx]

## Sheet: GSE190971
	title	geo_accession	status	submission_date	last_update_date	type	channel_count	source_name_ch1	organism_ch1	characteristics_ch1	characteristics_ch1.1	characteristics_ch1.2	characteristics_ch1.3	characteristics_ch1.4	characteristics_ch1.5	characteristics_ch1.6	characteristics_ch1.7	characteristics_ch1.8	characteristics_ch1.9	characteristics_ch1.10	characteristics_ch1.11	characteristics_ch1.12	characteristics_ch1.13	characteristics_ch1.14	characteristics_ch1.15	characteristics_ch1.16	characteristics_ch1.17	molecule_ch1	extract_protocol_ch1	extract_protocol_ch1.1	taxid_ch1	data_processing	data_processing.1	data_processing.2	data_processing.3	data_processing.4	data_processing.5	platform_id	contact_name	contact_email	contact_phone	contact_laboratory	contact_department	contact_institute	contact_address	contact_city	contact_state	contact_zip/postal_code	contact_country
GSM5736672	mRNA_V2545_PLAC	GSM5736672	Public on Dec 17 2021	Dec 15 2021	Oct 27 2023	SRA	1	Placenta	Homo sapiens	tissue: Placenta	disease state (normal or pe): NP	maternal age: 38	maternal weight (kg): 92	maternal height (cm): 170	bmi: 32	parity: 1	gravidity: 2	no of preterm deliveries: 1	history of diabetes melitus: no	smoking): Never	highest blood pressure: 134/74	urine dipstick: 0	gestational age at diagnosis: n/a	gestational age at delivery: 38	newborngender: M	birth weight: 4000	iugr: no	total RNA	For Placenta tissue, samples were mechanically homogenised, RNA was harvested using Rneasy mini kit. For STB-EVS, RNA was harvested with the miRCURY RNA isolation kit. Illumina TruSeq-stranded total RNA 20020597 was used with an equal amount of total RNA (depending on the sample type) for the construction of sequencing libraries.	RNA libraries were prepared for sequencing using standard Illumina protocols	9606	Illumina Casava1.7 software used for basecalling.	Sequenced reads were trimmed for adaptor sequence, and masked for low-complexity or low-quality sequence, then mapped to hg38 whole genome using HISAT2 on usegalaxy.org with default settings (Galaxy Version 2.2.1+galaxy0) and features were counted with featureCounts (Galaxy Version 2.0.1+galaxy1)	Gene count tables were analysed for differential expression with DESEQ2 in R	Genome_build: hg38	Supplementary_files_format_and_content: Matrix table with DESEQ2 normalised gene counts for every gene and every sample	Supplementary_files_format_and_content: Matrix table with raw gene counts for every gene and every sample	GPL11154	Toluwalase,,Awoyemi	awoyemitoluwalase@gmail.com	447426858686	Prof. Manu Vatish	Nuffield Department's of Women's and reproductive health	University of Oxford	John Radcliffe Hospital, Level 3	Oxford	Oxfordshire	OX3 9DU	United Kingdom
GSM5736673	mRNA_V2481_PLAC	GSM5736673	Public on Dec 17 2021	Dec 15 2021	Oct 27 2023	SRA	1	Placenta	Homo sapiens	tissue: Placenta	disease state (normal or pe): NP	maternal age: 29	maternal weight (kg): 102	maternal height (cm): 161	bmi: 39	parity: 1	gravidity: 2	no of preterm deliveries: 0	history of diabetes melitus: no	smoking): Never	highest blood pressure: 128/62	urine dipstick: 0	gestational age at diagnosis: n/a	gestational age at delivery: 41+2	newborngender: F	birth weight: 3525	iugr: no	total RNA	For Placenta tissue, samples were mechanically homogenised, RNA was harvested using Rneasy mini kit. For STB-EVS, RNA was harvested with the miRCURY RNA isolation kit. Illumina TruSeq-stranded total RNA 20020597 was used with an equal amount of total RNA (depending on the sample type) for the construction of sequencing libraries.	RNA libraries were prepared for sequencing using standard Illumina protocols	9606	Illumina Casava1.7 software used for basecalling.	Sequenced reads were trimmed for adaptor sequence, and masked for low-complexity or low-quality sequence, then mapped to hg38 whole genome using HISAT2 on usegalaxy.org with default settings (Galaxy Version 2.2.1+galaxy0) and features were counted with featureCounts (Galaxy Version 2.0.1+galaxy1)	Gene count tables were analysed for differential expression with DESEQ2 in R	Genome_build: hg38	Supplementary_files_format_and_content: Matrix table with DESEQ2 normalised gene counts for every gene and every sample	Supplementary_files_format_and_content: Matrix table with raw gene counts for every gene and every sample	GPL11154	Toluwalase,,Awoyemi	awoyemitoluwalase@gmail.com	447426858686	Prof. Manu Vatish	Nuffield Department's of Women's and reproductive health	University of Oxford	John Radcliffe Hospital, Level 3	Oxford	Oxfordshire	OX3 9DU	United Kingdom
GSM5736674	mRNA_V2440_PLAC	GSM5736674	Public on Dec 17 2021	Dec 15 2021	Oct 27 2023	SRA	1	Placenta	Homo sapiens	tissue: Placenta	disease state (normal or pe): NP	maternal age: 36	maternal weight (kg): 69	maternal height (cm): 163	bmi: 26	parity: 3	gravidity: 4	no of preterm deliveries: 0	history of diabetes melitus: no	smoking): exsmoker	highest blood pressure: 135/75	urine dipstick: 0	gestational age at diagnosis: n/a	gestational age at delivery: 39+0	newborngender: M	birth weight: 4360	iugr: no	total RNA	For Placenta tissue, samples were mechanically homogenised, RNA was harvested using Rneasy mini kit. For STB-EVS, RNA was harvested with the miRCURY RNA isolation kit. Illumina TruSeq-stranded total RNA 20020597 was used with an equal amount of total RNA (depending on the sample type) for the construction of sequencing libraries.	RNA libraries were prepared for sequencing using standard Illumina protocols	9606	Illumina Casava1.7 software used for basecalling.	Sequenced reads were trimmed for adaptor sequence, and masked for low-complexity or low-quality sequence, then mapped to hg38 whole genome using HISAT2 on usegalaxy.org with default settings (Galaxy Version 2.2.1+galaxy0) and features were counted with featureCounts (Galaxy Version 2.0.1+galaxy1)	Gene count tables were analysed for differential expression with DESEQ2 in R	Genome_build: hg38	Supplementary_files_format_and_content: Matrix table with DESEQ2 normalised gene counts for every gene and every sample	Supplementary_files_format_and_content: Matrix table with raw gene counts for every gene and every sample	GPL11154	Toluwalase,,Awoyemi	awoyemitoluwalase@gmail.com	447426858686	Prof. Manu Vatish	Nuffield Department's of Women's and reproductive health	University of Oxford	John Radcliffe Hospital, Level 3	Oxford	Oxfordshire	OX3 9DU	United Kingdom
GSM5736675	mRNA_V2373_PLAC	GSM5736675	Public on Dec 17 2021	Dec 15 2021	Oct 27 2023	SRA	1	Placenta	Homo sapiens	tissue: Placenta	disease state (normal or pe): NP	maternal age: 33	maternal weight (kg): 86.1	maternal height (cm): 176	bmi: 28	parity: 3	gravidity: 4	no of preterm deliveries: 0	history of diabetes melitus: no	smoking): Never	highest blood pressure: 117/69	urine dipstick: 0	gestational age at diagnosis: n/a	gestational age at delivery: 39+4	newborngender: M	birth weight: 3990	iugr: no	total RNA	For Placenta tissue, samples were mechanically homogenised, RNA was harvested using Rneasy mini kit. For STB-EVS, RNA was harvested with the miRCURY RNA isolation kit. Illumina TruSeq-stranded total RNA 20020597 was used with an equal amount of total RNA (depending on the sample type) for the construction of sequencing libraries.	RNA libraries were prepared for sequencing using standard Illumina protocols	9606	Illumina Casava1.7 software used for basecalling.	Sequenced reads were trimmed for adaptor sequence, and masked for low-complexity or low-quality sequence, then mapped to hg38 whole genome using HISAT2 on usegalaxy.org with default settings (Galaxy Version 2.2.1+galaxy0) and features were counted with featureCounts (Galaxy Version 2.0.1+galaxy1)	Gene count tables were analysed for differential expression with DESEQ2 in R	Genome_build: hg38	Supplementary_files_format_and_content: Matrix table with DESEQ2 normalised gene counts for every gene and every sample	Supplementary_files_format_and_content: Matrix table with raw gene counts for every gene and every sample	GPL11154	Toluwalase,,Awoyemi	awoyemitoluwalase@gmail.com	447426858686	Prof. Manu Vatish	Nuffield Department's of Women's and reproductive health	University of Oxford	John Radcliffe Hospital, Level 3	Oxford	Oxfordshire	OX3 9DU	United Kingdom
GSM5736676	mRNA_V2368_PLAC	GSM5736676	Public on Dec 17 2021	Dec 15 2021	Oct 27 2023	SRA	1	Placenta	Homo sapiens	tissue: Placenta	disease state (normal or pe): NP	maternal age: 31	maternal weight (kg): 50	maternal height (cm): 158	bmi: 20	parity: 1	gravidity: 4	no of preterm deliveries: 0	history of diabetes melitus: no	smoking): Never	highest blood pressure: 100/77	urine dipstick: 0	gestational age at diagnosis: n/a	gestational age at delivery: 39+0	newborngender: M	birth weight: 3560	iugr: no	total RNA	For Placenta tissue, samples were mechanically homogenised, RNA was harvested using Rneasy mini kit. For STB-EVS, RNA was harvested with the miRCURY RNA isolation kit. Illumina TruSeq-stranded total RNA 20020597 was used with an equal amount of total RNA (depending on the sample type) for the construction of sequencing libraries.	RNA libraries were prepared for sequencing using standard Illumina protocols	9606	Illumina Casava1.7 software used for basecalling.	Sequenced reads were trimmed for adaptor sequence, and masked for low-complexity or low-quality sequence, then mapped to hg38 whole genome using HISAT2 on usegalaxy.org with default settings (Galaxy Version 2.2.1+galaxy0) and features were counted with featureCounts (Galaxy Version 2.0.1+galaxy1)	Gene count tables were analysed for differential expression with DESEQ2 in R	Genome_build: hg38	Supplementary_files_format_and_content: Matrix table with DESEQ2 normalised gene counts for every gene and every sample	Supplementary_files_format_and_content: Matrix table with raw gene counts for every gene and every sample	GPL11154	Toluwalase,,Awoyemi	awoyemitoluwalase@gmail.com	447426858686	Prof. Manu Vatish	Nuffield Department's of Women's and reproductive health	University of Oxford	John Radcliffe Hospital, Level 3	Oxford	Oxfordshire	OX3 9DU	United Kingdom
GSM5736677	mRNA_V2367_PLAC	GSM5736677	Public on Dec 17 2021	Dec 15 2021	Oct 27 2023	SRA	1	Placenta	Homo sapiens	tissue: Placenta	disease state (normal or pe): NP	maternal age: 41	maternal weight (kg): 56.6	maternal height (cm): 163	bmi: 21	parity: 1	gravidity: 2	no of preterm deliveries: 0	history of diabetes melitus: no	smoking): Never	highest blood pressure: 132/60	urine dipstick: 0	gestational age at diagnosis: n/a	gestational age at delivery: 39+3	newborngender: F	birth weight: 3100	iugr: no	total RNA	For Placenta tissue, samples were mechanically homogenised, RNA was harvested using Rneasy mini kit. For STB-EVS, RNA was harvested with the miRCURY RNA isolation kit. Illumina TruSeq-stranded total RNA 20020597 was used with an equal amount of total RNA (depending on the sample type) for the construction of sequencing libraries.	RNA libraries were prepared for sequencing using standard Illumina protocols	9606	Illumina Casava1.7 software used for basecalling.	Sequenced reads were trimmed for adaptor sequence, and masked for low-complexity or low-quality sequence, then mapped to hg38 whole genome using HISAT2 on usegalaxy.org with default settings (Galaxy Version 2.2.1+galaxy0) and features were counted with featureCounts (Galaxy Version 2.0.1+galaxy1)	Gene count tables were analysed for differential expression with DESEQ2 in R	Genome_build: hg38	Supplementary_files_format_and_content: Matrix table with DESEQ2 normalised gene counts for every gene and every sample	Supplementary_files_format_and_content: Matrix table with raw gene counts for every gene and every sample	GPL11154	Toluwalase,,Awoyemi	awoyemitoluwalase@gmail.com	447426858686	Prof. Manu Vatish	Nuffield Department's of Women's and reproductive health	University of Oxford	John Radcliffe Hospital, Level 3	Oxford	Oxfordshire	OX3 9DU	United Kingdom
GSM5736678	mRNA_V2508_PLAC	GSM5736678	Public on Dec 17 2021	Dec 15 2021	Oct 27 2023	SRA	1	Placenta	Homo sapiens	tissue: Placenta	disease state (normal or pe): PE	maternal age: 31	maternal weight (kg): 102	maternal height (cm): 170	bmi: 35	parity: 0	gravidity: 2	no of preterm deliveries: 0	history of diabetes melitus: no	smoking): nonsmoker	highest blood pressure: 168/102	urine dipstick: 2+	gestational age at diagnosis: 26+1	gestational age at delivery: 30+5	newborngender: F	birth weight: 1080	iugr: Yes	total RNA	For Placenta tissue, samples were mechanically homogenised, RNA was harvested using Rneasy mini kit. For STB-EVS, RNA was harvested with the miRCURY RNA isolation kit. Illumina TruSeq-stranded total RNA 20020597 was used with an equal amount of total RNA (depending on the sample type) for the construction of sequencing libraries.	RNA libraries were prepared for sequencing using standard Illumina protocols	9606	Illumina Casava1.7 software used for basecalling.	Sequenced reads were trimmed for adaptor sequence, and masked for low-complexity or low-quality sequence, then mapped to hg38 whole genome using HISAT2 on usegalaxy.org with default settings (Galaxy Version 2.2.1+galaxy0) and features were counted with featureCounts (Galaxy Version 2.0.1+galaxy1)	Gene count tables were analysed for differential expression with DESEQ2 in R	Genome_build: hg38	Supplementary_files_format_and_content: Matrix table with DESEQ2 normalised gene counts for every gene and every sample	Supplementary_files_format_and_content: Matrix table with raw gene counts for every gene and every sample	GPL11154	Toluwalase,,Awoyemi	awoyemitoluwalase@gmail.com	447426858686	Prof. Manu Vatish	Nuffield Department's of Women's and reproductive health	University of Oxford	John Radcliffe Hospital, Level 3	Oxford	Oxfordshire	OX3 9DU	United Kingdom
GSM5736679	mRNA_V2506_PLAC	GSM5736679	Public on Dec 17 2021	Dec 15 2021	Oct 27 2023	SRA	1	Placenta	Homo sapiens	tissue: Placenta	disease state (normal or pe): PE	maternal age: 30	maternal weight (kg): 82	maternal height (cm): 172	bmi: 28	parity: 0	gravidity: 1	no of preterm deliveries: 0	history of diabetes melitus: no	smoking): exsmoker	highest blood pressure: 154/100	urine dipstick: 0	gestational age at diagnosis: 33+3	gestational age at delivery: 34+1	newborngender: M	birth weight: 2000	iugr: yes	total RNA	For Placenta tissue, samples were mechanically homogenised, RNA was harvested using Rneasy mini kit. For STB-EVS, RNA was harvested with the miRCURY RNA isolation kit. Illumina TruSeq-stranded total RNA 20020597 was used with an equal amount of total RNA (depending on the sample type) for the construction of sequencing libraries.	RNA libraries were prepared for sequencing using standard Illumina protocols	9606	Illumina Casava1.7 software used for basecalling.	Sequenced reads were trimmed for adaptor sequence, and masked for low-complexity or low-quality sequence, then mapped to hg38 whole genome using HISAT2 on usegalaxy.org with default settings (Galaxy Version 2.2.1+galaxy0) and features were counted with featureCounts (Galaxy Version 2.0.1+galaxy1)	Gene count tables were analysed for differential expression with DESEQ2 in R	Genome_build: hg38	Supplementary_files_format_and_content: Matrix table with DESEQ2 normalised gene counts for every gene and every sample	Supplementary_files_format_and_content: Matrix table with raw gene counts for every gene and every sample	GPL11154	Toluwalase,,Awoyemi	awoyemitoluwalase@gmail.com	447426858686	Prof. Manu Vatish	Nuffield Department's of Women's and reproductive health	University of Oxford	John Radcliffe Hospital, Level 3	Oxford	Oxfordshire	OX3 9DU	United Kingdom
GSM5736680	mRNA_V2492_PLAC	GSM5736680	Public on Dec 17 2021	Dec 15 2021	Oct 27 2023	SRA	1	Placenta	Homo sapiens	tissue: Placenta	disease state (normal or pe): PE	maternal age: 40	maternal weight (kg): 129	maternal height (cm): 160	bmi: 50	parity: 0	gravidity: 1	no of preterm deliveries: 0	history of diabetes melitus: no	smoking): exsmoker	highest blood pressure: 203/121	urine dipstick: 4+	gestational age at diagnosis: 34+4	gestational age at delivery: 35+5	newborngender: F	birth weight: 2360	iugr: yes	total RNA	For Placenta tissue, samples were mechanically homogenised, RNA was harvested using Rneasy mini kit. For STB-EVS, RNA was harvested with the miRCURY RNA isolation kit. Illumina TruSeq-stranded total RNA 20020597 was used with an equal amount of total RNA (depending on the sample type) for the construction of sequencing libraries.	RNA libraries were prepared for sequencing using standard Illumina protocols	9606	Illumina Casava1.7 software used for basecalling.	Sequenced reads were trimmed for adaptor sequence, and masked for low-complexity or low-quality sequence, then mapped to hg38 whole genome using HISAT2 on usegalaxy.org with default settings (Galaxy Version 2.2.1+galaxy0) and features were counted with featureCounts (Galaxy Version 2.0.1+galaxy1)	Gene count tables were analysed for differential expression with DESEQ2 in R	Genome_build: hg38	Supplementary_files_format_and_content: Matrix table with DESEQ2 normalised gene counts for every gene and every sample	Supplementary_files_format_and_content: Matrix table with raw gene counts for every gene and every sample	GPL11154	Toluwalase,,Awoyemi	awoyemitoluwalase@gmail.com	447426858686	Prof. Manu Vatish	Nuffield Department's of Women's and reproductive health	University of Oxford	John Radcliffe Hospital, Level 3	Oxford	Oxfordshire	OX3 9DU	United Kingdom
GSM5736681	mRNA_V2442_PLAC	GSM5736681	Public on Dec 17 2021	Dec 15 2021	Oct 27 2023	SRA	1	Placenta	Homo sapiens	tissue: Placenta	disease state (normal or pe): PE	maternal age: 32	maternal weight (kg): 65.8	maternal height (cm): 151.9	bmi: 28.5	parity: 3	gravidity: 6	history of diabetes melitus: no	smoking): Never	highest blood pressure: 178/120	urine dipstick: 3+	gestational age at diagnosis: 31+1	gestational age at delivery: 32	newborngender: M	birth weight: 1385	iugr: yes		total RNA	For Placenta tissue, samples were mechanically homogenised, RNA was harvested using Rneasy mini kit. For STB-EVS, RNA was harvested with the miRCURY RNA isolation kit. Illumina TruSeq-stranded total RNA 20020597 was used with an equal amount of total RNA (depending on the sample type) for the construction of sequencing libraries.	RNA libraries were prepared for sequencing using standard Illumina protocols	9606	Illumina Casava1.7 software used for basecalling.	Sequenced reads were trimmed for adaptor sequence, and masked for low-complexity or low-quality sequence, then mapped to hg38 whole genome using HISAT2 on usegalaxy.org with default settings (Galaxy Version 2.2.1+galaxy0) and features were counted with featureCounts (Galaxy Version 2.0.1+galaxy1)	Gene count tables were analysed for differential expression with DESEQ2 in R	Genome_build: hg38	Supplementary_files_format_and_content: Matrix table with DESEQ2 normalised gene counts for every gene and every sample	Supplementary_files_format_and_content: Matrix table with raw gene counts for every gene and every sample	GPL11154	Toluwalase,,Awoyemi	awoyemitoluwalase@gmail.com	447426858686	Prof. Manu Vatish	Nuffield Department's of Women's and reproductive health	University of Oxford	John Radcliffe Hospital, Level 3	Oxford	Oxfordshire	OX3 9DU	United Kingdom
GSM5736682	mRNA_V2446_PLAC	GSM5736682	Public on Dec 17 2021	Dec 15 2021	Oct 27 2023	SRA	1	Placenta	Homo sapiens	tissue: Placenta	disease state (normal or pe): PE	maternal age: 38	maternal weight (kg): 76	maternal height (cm): 170	bmi: 26	parity: 1	gravidity: 2	no of preterm deliveries: 0	history of diabetes melitus: no	smoking): Never	highest blood pressure: 168/102	urine dipstick: Trace	gestational age at diagnosis: 24	gestational age at delivery: 27+1	newborngender: M	birth weight: 760	iugr: yes	total RNA	For Placenta tissue, samples were mechanically homogenised, RNA was harvested using Rneasy mini kit. For STB-EVS, RNA was harvested with the miRCURY RNA isolation kit. Illumina TruSeq-stranded total RNA 20020597 was used with an equal amount of total RNA (depending on the sample type) for the construction of sequencing libraries.	RNA libraries were prepared for sequencing using standard Illumina protocols	9606	Illumina Casava1.7 software used for basecalling.	Sequenced reads were trimmed for adaptor sequence, and masked for low-complexity or low-quality sequence, then mapped to hg38 whole genome using HISAT2 on usegalaxy.org with default settings (Galaxy Version 2.2.1+galaxy0) and features were counted with featureCounts (Galaxy Version 2.0.1+galaxy1)	Gene count tables were analysed for differential expression with DESEQ2 in R	Genome_build: hg38	Supplementary_files_format_and_content: Matrix table with DESEQ2 normalised gene counts for every gene and every sample	Supplementary_files_format_and_content: Matrix table with raw gene counts for every gene and every sample	GPL11154	Toluwalase,,Awoyemi	awoyemitoluwalase@gmail.com	447426858686	Prof. Manu Vatish	Nuffield Department's of Women's and reproductive health	University of Oxford	John Radcliffe Hospital, Level 3	Oxford	Oxfordshire	OX3 9DU	United Kingdom
GSM5736683	mRNA_V2441_PLAC	GSM5736683	Public on Dec 17 2021	Dec 15 2021	Oct 27 2023	SRA	1	Placenta	Homo sapiens	tissue: Placenta	disease state (normal or pe): PE	maternal age: 28	maternal weight (kg): 60	maternal height (cm): 160	bmi: 23	parity: 1	gravidity: 2	no of preterm deliveries: 1	history of diabetes melitus: no	smoking): Never	highest blood pressure: 150/108	urine dipstick: Trace	gestational age at diagnosis: 28+1	gestational age at delivery: 30	newborngender: F	birth weight: 1200	iugr: yes	total RNA	For Placenta tissue, samples were mechanically homogenised, RNA was harvested using Rneasy mini kit. For STB-EVS, RNA was harvested with the miRCURY RNA isolation kit. Illumina TruSeq-stranded total RNA 20020597 was used with an equal amount of total RNA (depending on the sample type) for the construction of sequencing libraries.	RNA libraries were prepared for sequencing using standard Illumina protocols	9606	Illumina Casava1.7 software used for basecalling.	Sequenced reads were trimmed for adaptor sequence, and masked for low-complexity or low-quality sequence, then mapped to hg38 whole genome using HISAT2 on usegalaxy.org with default settings (Galaxy Version 2.2.1+galaxy0) and features were counted with featureCounts (Galaxy Version 2.0.1+galaxy1)	Gene count tables were analysed for differential expression with DESEQ2 in R	Genome_build: hg38	Supplementary_files_format_and_content: Matrix table with DESEQ2 normalised gene counts for every gene and every sample	Supplementary_files_format_and_content: Matrix table with raw gene counts for every gene and every sample	GPL11154	Toluwalase,,Awoyemi	awoyemitoluwalase@gmail.com	447426858686	Prof. Manu Vatish	Nuffield Department's of Women's and reproductive health	University of Oxford	John Radcliffe Hospital, Level 3	Oxford	Oxfordshire	OX3 9DU	United Kingdom
GSM5736684	mRNA_V2409_PLAC	GSM5736684	Public on Dec 17 2021	Dec 15 2021	Oct 27 2023	SRA	1	Placenta	Homo sapiens	tissue: Placenta	disease state (normal or pe): PE	maternal age: 36	maternal weight (kg): 105.2	maternal height (cm): 165	bmi: 39	parity: 1	gravidity: 2	no of preterm deliveries: 1	history of diabetes melitus: no	smoking): Never	highest blood pressure: 178/112	urine dipstick: 3+	gestational age at diagnosis: 31+1	gestational age at delivery: 30	newborngender: F	birth weight: 1410	iugr: yes	total RNA	For Placenta tissue, samples were mechanically homogenised, RNA was harvested using Rneasy mini kit. For STB-EVS, RNA was harvested with the miRCURY RNA isolation kit. Illumina TruSeq-stranded total RNA 20020597 was used with an equal amount of total RNA (depending on the sample type) for the construction of sequencing libraries.	RNA libraries were prepared for sequencing using standard Illumina protocols	9606	Illumina Casava1.7 software used for basecalling.	Sequenced reads were trimmed for adaptor sequence, and masked for low-complexity or low-quality sequence, then mapped to hg38 whole genome using HISAT2 on usegalaxy.org with default settings (Galaxy Version 2.2.1+galaxy0) and features were counted with featureCounts (Galaxy Version 2.0.1+galaxy1)	Gene count tables were analysed for differential expression with DESEQ2 in R	Genome_build: hg38	Supplementary_files_format_and_content: Matrix table with DESEQ2 normalised gene counts for every gene and every sample	Supplementary_files_format_and_content: Matrix table with raw gene counts for every gene and every sample	GPL11154	Toluwalase,,Awoyemi	awoyemitoluwalase@gmail.com	447426858686	Prof. Manu Vatish	Nuffield Department's of Women's and reproductive health	University of Oxford	John Radcliffe Hospital, Level 3	Oxford	Oxfordshire	OX3 9DU	United Kingdom
GSM5736685	mRNA_V2545_10K	GSM5736685	Public on Dec 17 2021	Dec 15 2021	Oct 27 2023	SRA	1	Placenta	Homo sapiens	tissue: Medium/Large STB-EVs	disease state (normal or pe): NP	maternal age: 38	maternal weight (kg): 92	maternal height (cm): 170	bmi: 32	parity: 1	gravidity: 2	no of preterm deliveries: 1	history of diabetes melitus: no	smoking): Never	highest blood pressure: 134/74	urine dipstick: 0	gestational age at diagnosis: n/a	gestational age at delivery: 38	newborngender: M	birth weight: 4000	iugr: no	total RNA	For Placenta tissue, samples were mechanically homogenised, RNA was harvested using Rneasy mini kit. For STB-EVS, RNA was harvested with the miRCURY RNA isolation kit. Illumina TruSeq-stranded total RNA 20020597 was used with an equal amount of total RNA (depending on the sample type) for the construction of sequencing libraries.	RNA libraries were prepared for sequencing using standard Illumina protocols	9606	Illumina Casava1.7 software used for basecalling.	Sequenced reads were trimmed for adaptor sequence, and masked for low-complexity or low-quality sequence, then mapped to hg38 whole genome using HISAT2 on usegalaxy.org with default settings (Galaxy Version 2.2.1+galaxy0) and features were counted with featureCounts (Galaxy Version 2.0.1+galaxy1)	Gene count tables were analysed for differential expression with DESEQ2 in R	Genome_build: hg38	Supplementary_files_format_and_content: Matrix table with DESEQ2 normalised gene counts for every gene and every sample	Supplementary_files_format_and_content: Matrix table with raw gene counts for every gene and every sample	GPL11154	Toluwalase,,Awoyemi	awoyemitoluwalase@gmail.com	447426858686	Prof. Manu Vatish	Nuffield Department's of Women's and reproductive health	University of Oxford	John Radcliffe Hospital, Level 3	Oxford	Oxfordshire	OX3 9DU	United Kingdom
GSM5736686	mRNA_V2481_10K	GSM5736686	Public on Dec 17 2021	Dec 15 2021	Oct 27 2023	SRA	1	Placenta	Homo sapiens	tissue: Medium/Large STB-EVs	disease state (normal or pe): NP	maternal age: 29	maternal weight (kg): 102	maternal height (cm): 161	bmi: 39	parity: 1	gravidity: 2	no of preterm deliveries: 0	history of diabetes melitus: no	smoking): Never	highest blood pressure: 128/62	urine dipstick: 0	gestational age at diagnosis: n/a	gestational age at delivery: 41+2	newborngender: F	birth weight: 3525	iugr: no	total RNA	For Placenta tissue, samples were mechanically homogenised, RNA was harvested using Rneasy mini kit. For STB-EVS, RNA was harvested with the miRCURY RNA isolation kit. Illumina TruSeq-stranded total RNA 20020597 was used with an equal amount of total RNA (depending on the sample type) for the construction of sequencing libraries.	RNA libraries were prepared for sequencing using standard Illumina protocols	9606	Illumina Casava1.7 software used for basecalling.	Sequenced reads were trimmed for adaptor sequence, and masked for low-complexity or low-quality sequence, then mapped to hg38 whole genome using HISAT2 on usegalaxy.org with default settings (Galaxy Version 2.2.1+galaxy0) and features were counted with featureCounts (Galaxy Version 2.0.1+galaxy1)	Gene count tables were analysed for differential expression with DESEQ2 in R	Genome_build: hg38	Supplementary_files_format_and_content: Matrix table with DESEQ2 normalised gene counts for every gene and every sample	Supplementary_files_format_and_content: Matrix table with raw gene counts for every gene and every sample	GPL11154	Toluwalase,,Awoyemi	awoyemitoluwalase@gmail.com	447426858686	Prof. Manu Vatish	Nuffield Department's of Women's and reproductive health	University of Oxford	John Radcliffe Hospital, Level 3	Oxford	Oxfordshire	OX3 9DU	United Kingdom
GSM5736687	mRNA_V2440_10K	GSM5736687	Public on Dec 17 2021	Dec 15 2021	Oct 27 2023	SRA	1	Placenta	Homo sapiens	tissue: Medium/Large STB-EVs	disease state (normal or pe): NP	maternal age: 36	maternal weight (kg): 69	maternal height (cm): 163	bmi: 26	parity: 3	gravidity: 4	no of preterm deliveries: 0	history of diabetes melitus: no	smoking): exsmoker	highest blood pressure: 135/75	urine dipstick: 0	gestational age at diagnosis: n/a	gestational age at delivery: 39+0	newborngender: M	birth weight: 4360	iugr: no	total RNA	For Placenta tissue, samples were mechanically homogenised, RNA was harvested using Rneasy mini kit. For STB-EVS, RNA was harvested with the miRCURY RNA isolation kit. Illumina TruSeq-stranded total RNA 20020597 was used with an equal amount of total RNA (depending on the sample type) for the construction of sequencing libraries.	RNA libraries were prepared for sequencing using standard Illumina protocols	9606	Illumina Casava1.7 software used for basecalling.	Sequenced reads were trimmed for adaptor sequence, and masked for low-complexity or low-quality sequence, then mapped to hg38 whole genome using HISAT2 on usegalaxy.org with default settings (Galaxy Version 2.2.1+galaxy0) and features were counted with featureCounts (Galaxy Version 2.0.1+galaxy1)	Gene count tables were analysed for differential expression with DESEQ2 in R	Genome_build: hg38	Supplementary_files_format_and_content: Matrix table with DESEQ2 normalised gene counts for every gene and every sample	Supplementary_files_format_and_content: Matrix table with raw gene counts for every gene and every sample	GPL11154	Toluwalase,,Awoyemi	awoyemitoluwalase@gmail.com	447426858686	Prof. Manu Vatish	Nuffield Department's of Women's and reproductive health	University of Oxford	John Radcliffe Hospital, Level 3	Oxford	Oxfordshire	OX3 9DU	United Kingdom
GSM5736688	mRNA_V2373_10K	GSM5736688	Public on Dec 17 2021	Dec 15 2021	Oct 27 2023	SRA	1	Placenta	Homo sapiens	tissue: Medium/Large STB-EVs	disease state (normal or pe): NP	maternal age: 33	maternal weight (kg): 86.1	maternal height (cm): 176	bmi: 28	parity: 3	gravidity: 4	no of preterm deliveries: 0	history of diabetes melitus: no	smoking): Never	highest blood pressure: 117/69	urine dipstick: 0	gestational age at diagnosis: n/a	gestational age at delivery: 39+4	newborngender: M	birth weight: 3990	iugr: no	total RNA	For Placenta tissue, samples were mechanically homogenised, RNA was harvested using Rneasy mini kit. For STB-EVS, RNA was harvested with the miRCURY RNA isolation kit. Illumina TruSeq-stranded total RNA 20020597 was used with an equal amount of total RNA (depending on the sample type) for the construction of sequencing libraries.	RNA libraries were prepared for sequencing using standard Illumina protocols	9606	Illumina Casava1.7 software used for basecalling.	Sequenced reads were trimmed for adaptor sequence, and masked for low-complexity or low-quality sequence, then mapped to hg38 whole genome using HISAT2 on usegalaxy.org with default settings (Galaxy Version 2.2.1+galaxy0) and features were counted with featureCounts (Galaxy Version 2.0.1+galaxy1)	Gene count tables were analysed for differential expression with DESEQ2 in R	Genome_build: hg38	Supplementary_files_format_and_content: Matrix table with DESEQ2 normalised gene counts for every gene and every sample	Supplementary_files_format_and_content: Matrix table with raw gene counts for every gene and every sample	GPL11154	Toluwalase,,Awoyemi	awoyemitoluwalase@gmail.com	447426858686	Prof. Manu Vatish	Nuffield Department's of Women's and reproductive health	University of Oxford	John Radcliffe Hospital, Level 3	Oxford	Oxfordshire	OX3 9DU	United Kingdom
GSM5736689	mRNA_V2368_10K	GSM5736689	Public on Dec 17 2021	Dec 15 2021	Oct 27 2023	SRA	1	Placenta	Homo sapiens	tissue: Medium/Large STB-EVs	disease state (normal or pe): NP	maternal age: 31	maternal weight (kg): 50	maternal height (cm): 158	bmi: 20	parity: 1	gravidity: 4	no of preterm deliveries: 0	history of diabetes melitus: no	smoking): Never	highest blood pressure: 100/77	urine dipstick: 0	gestational age at diagnosis: n/a	gestational age at delivery: 39+0	newborngender: M	birth weight: 3560	iugr: no	total RNA	For Placenta tissue, samples were mechanically homogenised, RNA was harvested using Rneasy mini kit. For STB-EVS, RNA was harvested with the miRCURY RNA isolation kit. Illumina TruSeq-stranded total RNA 20020597 was used with an equal amount of total RNA (depending on the sample type) for the construction of sequencing libraries.	RNA libraries were prepared for sequencing using standard Illumina protocols	9606	Illumina Casava1.7 software used for basecalling.	Sequenced reads were trimmed for adaptor sequence, and masked for low-complexity or low-quality sequence, then mapped to hg38 whole genome using HISAT2 on usegalaxy.org with default settings (Galaxy Version 2.2.1+galaxy0) and features were counted with featureCounts (Galaxy Version 2.0.1+galaxy1)	Gene count tables were analysed for differential expression with DESEQ2 in R	Genome_build: hg38	Supplementary_files_format_and_content: Matrix table with DESEQ2 normalised gene counts for every gene and every sample	Supplementary_files_format_and_content: Matrix table with raw gene counts for every gene and every sample	GPL11154	Toluwalase,,Awoyemi	awoyemitoluwalase@gmail.com	447426858686	Prof. Manu Vatish	Nuffield Department's of Women's and reproductive health	University of Oxford	John Radcliffe Hospital, Level 3	Oxford	Oxfordshire	OX3 9DU	United Kingdom
GSM5736690	mRNA_V2367_10K	GSM5736690	Public on Dec 17 2021	Dec 15 2021	Oct 27 2023	SRA	1	Placenta	Homo sapiens	tissue: Medium/Large STB-EVs	disease state (normal or pe): NP	maternal age: 41	maternal weight (kg): 56.6	maternal height (cm): 163	bmi: 21	parity: 1	gravidity: 2	no of preterm deliveries: 0	history of diabetes melitus: no	smoking): Never	highest blood pressure: 132/60	urine dipstick: 0	gestational age at diagnosis: n/a	gestational age at delivery: 39+3	newborngender: F	birth weight: 3100	iugr: no	total RNA	For Placenta tissue, samples were mechanically homogenised, RNA was harvested using Rneasy mini kit. For STB-EVS, RNA was harvested with the miRCURY RNA isolation kit. Illumina TruSeq-stranded total RNA 20020597 was used with an equal amount of total RNA (depending on the sample type) for the construction of sequencing libraries.	RNA libraries were prepared for sequencing using standard Illumina protocols	9606	Illumina Casava1.7 software used for basecalling.	Sequenced reads were trimmed for adaptor sequence, and masked for low-complexity or low-quality sequence, then mapped to hg38 whole genome using HISAT2 on usegalaxy.org with default settings (Galaxy Version 2.2.1+galaxy0) and features were counted with featureCounts (Galaxy Version 2.0.1+galaxy1)	Gene count tables were analysed for differential expression with DESEQ2 in R	Genome_build: hg38	Supplementary_files_format_and_content: Matrix table with DESEQ2 normalised gene counts for every gene and every sample	Supplementary_files_format_and_content: Matrix table with raw gene counts for every gene and every sample	GPL11154	Toluwalase,,Awoyemi	awoyemitoluwalase@gmail.com	447426858686	Prof. Manu Vatish	Nuffield Department's of Women's and reproductive health	University of Oxford	John Radcliffe Hospital, Level 3	Oxford	Oxfordshire	OX3 9DU	United Kingdom
GSM5736691	mRNA_V2508_10K	GSM5736691	Public on Dec 17 2021	Dec 15 2021	Oct 27 2023	SRA	1	Placenta	Homo sapiens	tissue: Medium/Large STB-EVs	disease state (normal or pe): PE	maternal age: 31	maternal weight (kg): 102	maternal height (cm): 170	bmi: 35	parity: 0	gravidity: 2	no of preterm deliveries: 0	history of diabetes melitus: no	smoking): nonsmoker	highest blood pressure: 168/102	urine dipstick: 2+	gestational age at diagnosis: 26+1	gestational age at delivery: 30+5	newborngender: F	birth weight: 1080	iugr: Yes	total RNA	For Placenta tissue, samples were mechanically homogenised, RNA was harvested using Rneasy mini kit. For STB-EVS, RNA was harvested with the miRCURY RNA isolation kit. Illumina TruSeq-stranded total RNA 20020597 was used with an equal amount of total RNA (depending on the sample type) for the construction of sequencing libraries.	RNA libraries were prepared for sequencing using standard Illumina protocols	9606	Illumina Casava1.7 software used for basecalling.	Sequenced reads were trimmed for adaptor sequence, and masked for low-complexity or low-quality sequence, then mapped to hg38 whole genome using HISAT2 on usegalaxy.org with default settings (Galaxy Version 2.2.1+galaxy0) and features were counted with featureCounts (Galaxy Version 2.0.1+galaxy1)	Gene count tables were analysed for differential expression with DESEQ2 in R	Genome_build: hg38	Supplementary_files_format_and_content: Matrix table with DESEQ2 normalised gene counts for every gene and every sample	Supplementary_files_format_and_content: Matrix table with raw gene counts for every gene and every sample	GPL11154	Toluwalase,,Awoyemi	awoyemitoluwalase@gmail.com	447426858686	Prof. Manu Vatish	Nuffield Department's of Women's and reproductive health	University of Oxford	John Radcliffe Hospital, Level 3	Oxford	Oxfordshire	OX3 9DU	United Kingdom
GSM5736692	mRNA_V2506_10K	GSM5736692	Public on Dec 17 2021	Dec 15 2021	Oct 27 2023	SRA	1	Placenta	Homo sapiens	tissue: Medium/Large STB-EVs	disease state (normal or pe): PE	maternal age: 30	maternal weight (kg): 82	maternal height (cm): 172	bmi: 28	parity: 0	gravidity: 1	no of preterm deliveries: 0	history of diabetes melitus: no	smoking): exsmoker	highest blood pressure: 154/100	urine dipstick: 0	gestational age at diagnosis: 33+3	gestational age at delivery: 34+1	newborngender: M	birth weight: 2000	iugr: yes	total RNA	For Placenta tissue, samples were mechanically homogenised, RNA was harvested using Rneasy mini kit. For STB-EVS, RNA was harvested with the miRCURY RNA isolation kit. Illumina TruSeq-stranded total RNA 20020597 was used with an equal amount of total RNA (depending on the sample type) for the construction of sequencing libraries.	RNA libraries were prepared for sequencing using standard Illumina protocols	9606	Illumina Casava1.7 software used for basecalling.	Sequenced reads were trimmed for adaptor sequence, and masked for low-complexity or low-quality sequence, then mapped to hg38 whole genome using HISAT2 on usegalaxy.org with default settings (Galaxy Version 2.2.1+galaxy0) and features were counted with featureCounts (Galaxy Version 2.0.1+galaxy1)	Gene count tables were analysed for differential expression with DESEQ2 in R	Genome_build: hg38	Supplementary_files_format_and_content: Matrix table with DESEQ2 normalised gene counts for every gene and every sample	Supplementary_files_format_and_content: Matrix table with raw gene counts for every gene and every sample	GPL11154	Toluwalase,,Awoyemi	awoyemitoluwalase@gmail.com	447426858686	Prof. Manu Vatish	Nuffield Department's of Women's and reproductive health	University of Oxford	John Radcliffe Hospital, Level 3	Oxford	Oxfordshire	OX3 9DU	United Kingdom
GSM5736693	mRNA_V2492_10K	GSM5736693	Public on Dec 17 2021	Dec 15 2021	Oct 27 2023	SRA	1	Placenta	Homo sapiens	tissue: Medium/Large STB-EVs	disease state (normal or pe): PE	maternal age: 40	maternal weight (kg): 129	maternal height (cm): 160	bmi: 50	parity: 0	gravidity: 1	no of preterm deliveries: 0	history of diabetes melitus: no	smoking): exsmoker	highest blood pressure: 203/121	urine dipstick: 4+	gestational age at diagnosis: 34+4	gestational age at delivery: 35+5	newborngender: F	birth weight: 2360	iugr: yes	total RNA	For Placenta tissue, samples were mechanically homogenised, RNA was harvested using Rneasy mini kit. For STB-EVS, RNA was harvested with the miRCURY RNA isolation kit. Illumina TruSeq-stranded total RNA 20020597 was used with an equal amount of total RNA (depending on the sample type) for the construction of sequencing libraries.	RNA libraries were prepared for sequencing using standard Illumina protocols	9606	Illumina Casava1.7 software used for basecalling.	Sequenced reads were trimmed for adaptor sequence, and masked for low-complexity or low-quality sequence, then mapped to hg38 whole genome using HISAT2 on usegalaxy.org with default settings (Galaxy Version 2.2.1+galaxy0) and features were counted with featureCounts (Galaxy Version 2.0.1+galaxy1)	Gene count tables were analysed for differential expression with DESEQ2 in R	Genome_build: hg38	Supplementary_files_format_and_content: Matrix table with DESEQ2 normalised gene counts for every gene and every sample	Supplementary_files_format_and_content: Matrix table with raw gene counts for every gene and every sample	GPL11154	Toluwalase,,Awoyemi	awoyemitoluwalase@gmail.com	447426858686	Prof. Manu Vatish	Nuffield Department's of Women's and reproductive health	University of Oxford	John Radcliffe Hospital, Level 3	Oxford	Oxfordshire	OX3 9DU	United Kingdom
GSM5736694	mRNA_V2442_10K	GSM5736694	Public on Dec 17 2021	Dec 15 2021	Oct 27 2023	SRA	1	Placenta	Homo sapiens	tissue: Medium/Large STB-EVs	disease state (normal or pe): PE	maternal age: 32	maternal weight (kg): 65.8	maternal height (cm): 151.9	bmi: 28.5	parity: 3	gravidity: 6	history of diabetes melitus: no	smoking): Never	highest blood pressure: 178/120	urine dipstick: 3+	gestational age at diagnosis: 31+1	gestational age at delivery: 32	newborngender: M	birth weight: 1385	iugr: yes		total RNA	For Placenta tissue, samples were mechanically homogenised, RNA was harvested using Rneasy mini kit. For STB-EVS, RNA was harvested with the miRCURY RNA isolation kit. Illumina TruSeq-stranded total RNA 20020597 was used with an equal amount of total RNA (depending on the sample type) for the construction of sequencing libraries.	RNA libraries were prepared for sequencing using standard Illumina protocols	9606	Illumina Casava1.7 software used for basecalling.	Sequenced reads were trimmed for adaptor sequence, and masked for low-complexity or low-quality sequence, then mapped to hg38 whole genome using HISAT2 on usegalaxy.org with default settings (Galaxy Version 2.2.1+galaxy0) and features were counted with featureCounts (Galaxy Version 2.0.1+galaxy1)	Gene count tables were analysed for differential expression with DESEQ2 in R	Genome_build: hg38	Supplementary_files_format_and_content: Matrix table with DESEQ2 normalised gene counts for every gene and every sample	Supplementary_files_format_and_content: Matrix table with raw gene counts for every gene and every sample	GPL11154	Toluwalase,,Awoyemi	awoyemitoluwalase@gmail.com	447426858686	Prof. Manu Vatish	Nuffield Department's of Women's and reproductive health	University of Oxford	John Radcliffe Hospital, Level 3	Oxford	Oxfordshire	OX3 9DU	United Kingdom
GSM5736695	mRNA_V2446_10K	GSM5736695	Public on Dec 17 2021	Dec 15 2021	Oct 27 2023	SRA	1	Placenta	Homo sapiens	tissue: Medium/Large STB-EVs	disease state (normal or pe): PE	maternal age: 38	maternal weight (kg): 76	maternal height (cm): 170	bmi: 26	parity: 1	gravidity: 2	no of preterm deliveries: 0	history of diabetes melitus: no	smoking): Never	highest blood pressure: 168/102	urine dipstick: Trace	gestational age at diagnosis: 24	gestational age at delivery: 27+1	newborngender: M	birth weight: 760	iugr: yes	total RNA	For Placenta tissue, samples were mechanically homogenised, RNA was harvested using Rneasy mini kit. For STB-EVS, RNA was harvested with the miRCURY RNA isolation kit. Illumina TruSeq-stranded total RNA 20020597 was used with an equal amount of total RNA (depending on the sample type) for the construction of sequencing libraries.	RNA libraries were prepared for sequencing using standard Illumina protocols	9606	Illumina Casava1.7 software used for basecalling.	Sequenced reads were trimmed for adaptor sequence, and masked for low-complexity or low-quality sequence, then mapped to hg38 whole genome using HISAT2 on usegalaxy.org with default settings (Galaxy Version 2.2.1+galaxy0) and features were counted with featureCounts (Galaxy Version 2.0.1+galaxy1)	Gene count tables were analysed for differential expression with DESEQ2 in R	Genome_build: hg38	Supplementary_files_format_and_content: Matrix table with DESEQ2 normalised gene counts for every gene and every sample	Supplementary_files_format_and_content: Matrix table with raw gene counts for every gene and every sample	GPL11154	Toluwalase,,Awoyemi	awoyemitoluwalase@gmail.com	447426858686	Prof. Manu Vatish	Nuffield Department's of Women's and reproductive health	University of Oxford	John Radcliffe Hospital, Level 3	Oxford	Oxfordshire	OX3 9DU	United Kingdom
GSM5736696	mRNA_V2441_10K	GSM5736696	Public on Dec 17 2021	Dec 15 2021	Oct 27 2023	SRA	1	Placenta	Homo sapiens	tissue: Medium/Large STB-EVs	disease state (normal or pe): PE	maternal age: 28	maternal weight (kg): 60	maternal height (cm): 160	bmi: 23	parity: 1	gravidity: 2	no of preterm deliveries: 1	history of diabetes melitus: no	smoking): Never	highest blood pressure: 150/108	urine dipstick: Trace	gestational age at diagnosis: 28+1	gestational age at delivery: 30	newborngender: F	birth weight: 1200	iugr: yes	total RNA	For Placenta tissue, samples were mechanically homogenised, RNA was harvested using Rneasy mini kit. For STB-EVS, RNA was harvested with the miRCURY RNA isolation kit. Illumina TruSeq-stranded total RNA 20020597 was used with an equal amount of total RNA (depending on the sample type) for the construction of sequencing libraries.	RNA libraries were prepared for sequencing using standard Illumina protocols	9606	Illumina Casava1.7 software used for basecalling.	Sequenced reads were trimmed for adaptor sequence, and masked for low-complexity or low-quality sequence, then mapped to hg38 whole genome using HISAT2 on usegalaxy.org with default settings (Galaxy Version 2.2.1+galaxy0) and features were counted with featureCounts (Galaxy Version 2.0.1+galaxy1)	Gene count tables were analysed for differential expression with DESEQ2 in R	Genome_build: hg38	Supplementary_files_format_and_content: Matrix table with DESEQ2 normalised gene counts for every gene and every sample	Supplementary_files_format_and_content: Matrix table with raw gene counts for every gene and every sample	GPL11154	Toluwalase,,Awoyemi	awoyemitoluwalase@gmail.com	447426858686	Prof. Manu Vatish	Nuffield Department's of Women's and reproductive health	University of Oxford	John Radcliffe Hospital, Level 3	Oxford	Oxfordshire	OX3 9DU	United Kingdom
GSM5736697	mRNA_V2409_10K	GSM5736697	Public on Dec 17 2021	Dec 15 2021	Oct 27 2023	SRA	1	Placenta	Homo sapiens	tissue: Medium/Large STB-EVs	disease state (normal or pe): PE	maternal age: 36	maternal weight (kg): 105.2	maternal height (cm): 165	bmi: 39	parity: 1	gravidity: 2	no of preterm deliveries: 1	history of diabetes melitus: no	smoking): Never	highest blood pressure: 178/112	urine dipstick: 3+	gestational age at diagnosis: 31+1	gestational age at delivery: 30	newborngender: F	birth weight: 1410	iugr: yes	total RNA	For Placenta tissue, samples were mechanically homogenised, RNA was harvested using Rneasy mini kit. For STB-EVS, RNA was harvested with the miRCURY RNA isolation kit. Illumina TruSeq-stranded total RNA 20020597 was used with an equal amount of total RNA (depending on the sample type) for the construction of sequencing libraries.	RNA libraries were prepared for sequencing using standard Illumina protocols	9606	Illumina Casava1.7 software used for basecalling.	Sequenced reads were trimmed for adaptor sequence, and masked for low-complexity or low-quality sequence, then mapped to hg38 whole genome using HISAT2 on usegalaxy.org with default settings (Galaxy Version 2.2.1+galaxy0) and features were counted with featureCounts (Galaxy Version 2.0.1+galaxy1)	Gene count tables were analysed for differential expression with DESEQ2 in R	Genome_build: hg38	Supplementary_files_format_and_content: Matrix table with DESEQ2 normalised gene counts for every gene and every sample	Supplementary_files_format_and_content: Matrix table with raw gene counts for every gene and every sample	GPL11154	Toluwalase,,Awoyemi	awoyemitoluwalase@gmail.com	447426858686	Prof. Manu Vatish	Nuffield Department's of Women's and reproductive health	University of Oxford	John Radcliffe Hospital, Level 3	Oxford	Oxfordshire	OX3 9DU	United Kingdom
GSM5736698	mRNA_V2320_10K	GSM5736698	Public on Dec 17 2021	Dec 15 2021	Oct 27 2023	SRA	1	Placenta	Homo sapiens	tissue: Medium/Large STB-EVs	disease state (normal or pe): PE	maternal age: 32	maternal weight (kg): 58.4	maternal height (cm): 163	bmi: 22	parity: 0	gravidity: 1	no of preterm deliveries: 0	history of diabetes melitus: no	smoking): exsmoker	highest blood pressure: 142/92	urine dipstick: 4+	gestational age at diagnosis: 37	gestational age at delivery: 37+6	newborngender: M	birth weight: 3295	iugr: No	total RNA	For Placenta tissue, samples were mechanically homogenised, RNA was harvested using Rneasy mini kit. For STB-EVS, RNA was harvested with the miRCURY RNA isolation kit. Illumina TruSeq-stranded total RNA 20020597 was used with an equal amount of total RNA (depending on the sample type) for the construction of sequencing libraries.	RNA libraries were prepared for sequencing using standard Illumina protocols	9606	Illumina Casava1.7 software used for basecalling.	Sequenced reads were trimmed for adaptor sequence, and masked for low-complexity or low-quality sequence, then mapped to hg38 whole genome using HISAT2 on usegalaxy.org with default settings (Galaxy Version 2.2.1+galaxy0) and features were counted with featureCounts (Galaxy Version 2.0.1+galaxy1)	Gene count tables were analysed for differential expression with DESEQ2 in R	Genome_build: hg38	Supplementary_files_format_and_content: Matrix table with DESEQ2 normalised gene counts for every gene and every sample	Supplementary_files_format_and_content: Matrix table with raw gene counts for every gene and every sample	GPL11154	Toluwalase,,Awoyemi	awoyemitoluwalase@gmail.com	447426858686	Prof. Manu Vatish	Nuffield Department's of Women's and reproductive health	University of Oxford	John Radcliffe Hospital, Level 3	Oxford	Oxfordshire	OX3 9DU	United Kingdom
GSM5736699	mRNA_V2545_150K	GSM5736699	Public on Dec 17 2021	Dec 15 2021	Oct 27 2023	SRA	1	Placenta	Homo sapiens	tissue: Small STB-Evs	disease state (normal or pe): NP	maternal age: 38	maternal weight (kg): 92	maternal height (cm): 170	bmi: 32	parity: 1	gravidity: 2	no of preterm deliveries: 1	history of diabetes melitus: no	smoking): Never	highest blood pressure: 134/74	urine dipstick: 0	gestational age at diagnosis: n/a	gestational age at delivery: 38	newborngender: M	birth weight: 4000	iugr: no	total RNA	For Placenta tissue, samples were mechanically homogenised, RNA was harvested using Rneasy mini kit. For STB-EVS, RNA was harvested with the miRCURY RNA isolation kit. Illumina TruSeq-stranded total RNA 20020597 was used with an equal amount of total RNA (depending on the sample type) for the construction of sequencing libraries.	RNA libraries were prepared for sequencing using standard Illumina protocols	9606	Illumina Casava1.7 software used for basecalling.	Sequenced reads were trimmed for adaptor sequence, and masked for low-complexity or low-quality sequence, then mapped to hg38 whole genome using HISAT2 on usegalaxy.org with default settings (Galaxy Version 2.2.1+galaxy0) and features were counted with featureCounts (Galaxy Version 2.0.1+galaxy1)	Gene count tables were analysed for differential expression with DESEQ2 in R	Genome_build: hg38	Supplementary_files_format_and_content: Matrix table with DESEQ2 normalised gene counts for every gene and every sample	Supplementary_files_format_and_content: Matrix table with raw gene counts for every gene and every sample	GPL11154	Toluwalase,,Awoyemi	awoyemitoluwalase@gmail.com	447426858686	Prof. Manu Vatish	Nuffield Department's of Women's and reproductive health	University of Oxford	John Radcliffe Hospital, Level 3	Oxford	Oxfordshire	OX3 9DU	United Kingdom
GSM5736700	mRNA_V2481_150K	GSM5736700	Public on Dec 17 2021	Dec 15 2021	Oct 27 2023	SRA	1	Placenta	Homo sapiens	tissue: Small STB-Evs	disease state (normal or pe): NP	maternal age: 29	maternal weight (kg): 102	maternal height (cm): 161	bmi: 39	parity: 1	gravidity: 2	no of preterm deliveries: 0	history of diabetes melitus: no	smoking): Never	highest blood pressure: 128/62	urine dipstick: 0	gestational age at diagnosis: n/a	gestational age at delivery: 41+2	newborngender: F	birth weight: 3525	iugr: no	total RNA	For Placenta tissue, samples were mechanically homogenised, RNA was harvested using Rneasy mini kit. For STB-EVS, RNA was harvested with the miRCURY RNA isolation kit. Illumina TruSeq-stranded total RNA 20020597 was used with an equal amount of total RNA (depending on the sample type) for the construction of sequencing libraries.	RNA libraries were prepared for sequencing using standard Illumina protocols	9606	Illumina Casava1.7 software used for basecalling.	Sequenced reads were trimmed for adaptor sequence, and masked for low-complexity or low-quality sequence, then mapped to hg38 whole genome using HISAT2 on usegalaxy.org with default settings (Galaxy Version 2.2.1+galaxy0) and features were counted with featureCounts (Galaxy Version 2.0.1+galaxy1)	Gene count tables were analysed for differential expression with DESEQ2 in R	Genome_build: hg38	Supplementary_files_format_and_content: Matrix table with DESEQ2 normalised gene counts for every gene and every sample	Supplementary_files_format_and_content: Matrix table with raw gene counts for every gene and every sample	GPL11154	Toluwalase,,Awoyemi	awoyemitoluwalase@gmail.com	447426858686	Prof. Manu Vatish	Nuffield Department's of Women's and reproductive health	University of Oxford	John Radcliffe Hospital, Level 3	Oxford	Oxfordshire	OX3 9DU	United Kingdom
GSM5736701	mRNA_V2440_150K	GSM5736701	Public on Dec 17 2021	Dec 15 2021	Oct 27 2023	SRA	1	Placenta	Homo sapiens	tissue: Small STB-Evs	disease state (normal or pe): NP	maternal age: 36	maternal weight (kg): 69	maternal height (cm): 163	bmi: 26	parity: 3	gravidity: 4	no of preterm deliveries: 0	history of diabetes melitus: no	smoking): exsmoker	highest blood pressure: 135/75	urine dipstick: 0	gestational age at diagnosis: n/a	gestational age at delivery: 39+0	newborngender: M	birth weight: 4360	iugr: no	total RNA	For Placenta tissue, samples were mechanically homogenised, RNA was harvested using Rneasy mini kit. For STB-EVS, RNA was harvested with the miRCURY RNA isolation kit. Illumina TruSeq-stranded total RNA 20020597 was used with an equal amount of total RNA (depending on the sample type) for the construction of sequencing libraries.	RNA libraries were prepared for sequencing using standard Illumina protocols	9606	Illumina Casava1.7 software used for basecalling.	Sequenced reads were trimmed for adaptor sequence, and masked for low-complexity or low-quality sequence, then mapped to hg38 whole genome using HISAT2 on usegalaxy.org with default settings (Galaxy Version 2.2.1+galaxy0) and features were counted with featureCounts (Galaxy Version 2.0.1+galaxy1)	Gene count tables were analysed for differential expression with DESEQ2 in R	Genome_build: hg38	Supplementary_files_format_and_content: Matrix table with DESEQ2 normalised gene counts for every gene and every sample	Supplementary_files_format_and_content: Matrix table with raw gene counts for every gene and every sample	GPL11154	Toluwalase,,Awoyemi	awoyemitoluwalase@gmail.com	447426858686	Prof. Manu Vatish	Nuffield Department's of Women's and reproductive health	University of Oxford	John Radcliffe Hospital, Level 3	Oxford	Oxfordshire	OX3 9DU	United Kingdom
GSM5736702	mRNA_V2373_150K	GSM5736702	Public on Dec 17 2021	Dec 15 2021	Oct 27 2023	SRA	1	Placenta	Homo sapiens	tissue: Small STB-Evs	disease state (normal or pe): NP	maternal age: 33	maternal weight (kg): 86.1	maternal height (cm): 176	bmi: 28	parity: 3	gravidity: 4	no of preterm deliveries: 0	history of diabetes melitus: no	smoking): Never	highest blood pressure: 117/69	urine dipstick: 0	gestational age at diagnosis: n/a	gestational age at delivery: 39+4	newborngender: M	birth weight: 3990	iugr: no	total RNA	For Placenta tissue, samples were mechanically homogenised, RNA was harvested using Rneasy mini kit. For STB-EVS, RNA was harvested with the miRCURY RNA isolation kit. Illumina TruSeq-stranded total RNA 20020597 was used with an equal amount of total RNA (depending on the sample type) for the construction of sequencing libraries.	RNA libraries were prepared for sequencing using standard Illumina protocols	9606	Illumina Casava1.7 software used for basecalling.	Sequenced reads were trimmed for adaptor sequence, and masked for low-complexity or low-quality sequence, then mapped to hg38 whole genome using HISAT2 on usegalaxy.org with default settings (Galaxy Version 2.2.1+galaxy0) and features were counted with featureCounts (Galaxy Version 2.0.1+galaxy1)	Gene count tables were analysed for differential expression with DESEQ2 in R	Genome_build: hg38	Supplementary_files_format_and_content: Matrix table with DESEQ2 normalised gene counts for every gene and every sample	Supplementary_files_format_and_content: Matrix table with raw gene counts for every gene and every sample	GPL11154	Toluwalase,,Awoyemi	awoyemitoluwalase@gmail.com	447426858686	Prof. Manu Vatish	Nuffield Department's of Women's and reproductive health	University of Oxford	John Radcliffe Hospital, Level 3	Oxford	Oxfordshire	OX3 9DU	United Kingdom
GSM5736703	mRNA_V2368_150K	GSM5736703	Public on Dec 17 2021	Dec 15 2021	Oct 27 2023	SRA	1	Placenta	Homo sapiens	tissue: Small STB-Evs	disease state (normal or pe): NP	maternal age: 31	maternal weight (kg): 50	maternal height (cm): 158	bmi: 20	parity: 1	gravidity: 4	no of preterm deliveries: 0	history of diabetes melitus: no	smoking): Never	highest blood pressure: 100/77	urine dipstick: 0	gestational age at diagnosis: n/a	gestational age at delivery: 39+0	newborngender: M	birth weight: 3560	iugr: no	total RNA	For Placenta tissue, samples were mechanically homogenised, RNA was harvested using Rneasy mini kit. For STB-EVS, RNA was harvested with the miRCURY RNA isolation kit. Illumina TruSeq-stranded total RNA 20020597 was used with an equal amount of total RNA (depending on the sample type) for the construction of sequencing libraries.	RNA libraries were prepared for sequencing using standard Illumina protocols	9606	Illumina Casava1.7 software used for basecalling.	Sequenced reads were trimmed for adaptor sequence, and masked for low-complexity or low-quality sequence, then mapped to hg38 whole genome using HISAT2 on usegalaxy.org with default settings (Galaxy Version 2.2.1+galaxy0) and features were counted with featureCounts (Galaxy Version 2.0.1+galaxy1)	Gene count tables were analysed for differential expression with DESEQ2 in R	Genome_build: hg38	Supplementary_files_format_and_content: Matrix table with DESEQ2 normalised gene counts for every gene and every sample	Supplementary_files_format_and_content: Matrix table with raw gene counts for every gene and every sample	GPL11154	Toluwalase,,Awoyemi	awoyemitoluwalase@gmail.com	447426858686	Prof. Manu Vatish	Nuffield Department's of Women's and reproductive health	University of Oxford	John Radcliffe Hospital, Level 3	Oxford	Oxfordshire	OX3 9DU	United Kingdom
GSM5736704	mRNA_V2367_150K	GSM5736704	Public on Dec 17 2021	Dec 15 2021	Oct 27 2023	SRA	1	Placenta	Homo sapiens	tissue: Small STB-Evs	disease state (normal or pe): NP	maternal age: 41	maternal weight (kg): 56.6	maternal height (cm): 163	bmi: 21	parity: 1	gravidity: 2	no of preterm deliveries: 0	history of diabetes melitus: no	smoking): Never	highest blood pressure: 132/60	urine dipstick: 0	gestational age at diagnosis: n/a	gestational age at delivery: 39+3	newborngender: F	birth weight: 3100	iugr: no	total RNA	For Placenta tissue, samples were mechanically homogenised, RNA was harvested using Rneasy mini kit. For STB-EVS, RNA was harvested with the miRCURY RNA isolation kit. Illumina TruSeq-stranded total RNA 20020597 was used with an equal amount of total RNA (depending on the sample type) for the construction of sequencing libraries.	RNA libraries were prepared for sequencing using standard Illumina protocols	9606	Illumina Casava1.7 software used for basecalling.	Sequenced reads were trimmed for adaptor sequence, and masked for low-complexity or low-quality sequence, then mapped to hg38 whole genome using HISAT2 on usegalaxy.org with default settings (Galaxy Version 2.2.1+galaxy0) and features were counted with featureCounts (Galaxy Version 2.0.1+galaxy1)	Gene count tables were analysed for differential expression with DESEQ2 in R	Genome_build: hg38	Supplementary_files_format_and_content: Matrix table with DESEQ2 normalised gene counts for every gene and every sample	Supplementary_files_format_and_content: Matrix table with raw gene counts for every gene and every sample	GPL11154	Toluwalase,,Awoyemi	awoyemitoluwalase@gmail.com	447426858686	Prof. Manu Vatish	Nuffield Department's of Women's and reproductive health	University of Oxford	John Radcliffe Hospital, Level 3	Oxford	Oxfordshire	OX3 9DU	United Kingdom
GSM5736705	mRNA_V2508_150K	GSM5736705	Public on Dec 17 2021	Dec 15 2021	Oct 27 2023	SRA	1	Placenta	Homo sapiens	tissue: Small STB-Evs	disease state (normal or pe): PE	maternal age: 31	maternal weight (kg): 102	maternal height (cm): 170	bmi: 35	parity: 0	gravidity: 2	no of preterm deliveries: 0	history of diabetes melitus: no	smoking): nonsmoker	highest blood pressure: 168/102	urine dipstick: 2+	gestational age at diagnosis: 26+1	gestational age at delivery: 30+5	newborngender: F	birth weight: 1080	iugr: Yes	total RNA	For Placenta tissue, samples were mechanically homogenised, RNA was harvested using Rneasy mini kit. For STB-EVS, RNA was harvested with the miRCURY RNA isolation kit. Illumina TruSeq-stranded total RNA 20020597 was used with an equal amount of total RNA (depending on the sample type) for the construction of sequencing libraries.	RNA libraries were prepared for sequencing using standard Illumina protocols	9606	Illumina Casava1.7 software used for basecalling.	Sequenced reads were trimmed for adaptor sequence, and masked for low-complexity or low-quality sequence, then mapped to hg38 whole genome using HISAT2 on usegalaxy.org with default settings (Galaxy Version 2.2.1+galaxy0) and features were counted with featureCounts (Galaxy Version 2.0.1+galaxy1)	Gene count tables were analysed for differential expression with DESEQ2 in R	Genome_build: hg38	Supplementary_files_format_and_content: Matrix table with DESEQ2 normalised gene counts for every gene and every sample	Supplementary_files_format_and_content: Matrix table with raw gene counts for every gene and every sample	GPL11154	Toluwalase,,Awoyemi	awoyemitoluwalase@gmail.com	447426858686	Prof. Manu Vatish	Nuffield Department's of Women's and reproductive health	University of Oxford	John Radcliffe Hospital, Level 3	Oxford	Oxfordshire	OX3 9DU	United Kingdom
GSM5736706	mRNA_V2506_150K	GSM5736706	Public on Dec 17 2021	Dec 15 2021	Oct 27 2023	SRA	1	Placenta	Homo sapiens	tissue: Small STB-Evs	disease state (normal or pe): PE	maternal age: 30	maternal weight (kg): 82	maternal height (cm): 172	bmi: 28	parity: 0	gravidity: 1	no of preterm deliveries: 0	history of diabetes melitus: no	smoking): exsmoker	highest blood pressure: 154/100	urine dipstick: 0	gestational age at diagnosis: 33+3	gestational age at delivery: 34+1	newborngender: M	birth weight: 2000	iugr: yes	total RNA	For Placenta tissue, samples were mechanically homogenised, RNA was harvested using Rneasy mini kit. For STB-EVS, RNA was harvested with the miRCURY RNA isolation kit. Illumina TruSeq-stranded total RNA 20020597 was used with an equal amount of total RNA (depending on the sample type) for the construction of sequencing libraries.	RNA libraries were prepared for sequencing using standard Illumina protocols	9606	Illumina Casava1.7 software used for basecalling.	Sequenced reads were trimmed for adaptor sequence, and masked for low-complexity or low-quality sequence, then mapped to hg38 whole genome using HISAT2 on usegalaxy.org with default settings (Galaxy Version 2.2.1+galaxy0) and features were counted with featureCounts (Galaxy Version 2.0.1+galaxy1)	Gene count tables were analysed for differential expression with DESEQ2 in R	Genome_build: hg38	Supplementary_files_format_and_content: Matrix table with DESEQ2 normalised gene counts for every gene and every sample	Supplementary_files_format_and_content: Matrix table with raw gene counts for every gene and every sample	GPL11154	Toluwalase,,Awoyemi	awoyemitoluwalase@gmail.com	447426858686	Prof. Manu Vatish	Nuffield Department's of Women's and reproductive health	University of Oxford	John Radcliffe Hospital, Level 3	Oxford	Oxfordshire	OX3 9DU	United Kingdom
GSM5736707	mRNA_V2492_150K	GSM5736707	Public on Dec 17 2021	Dec 15 2021	Oct 27 2023	SRA	1	Placenta	Homo sapiens	tissue: Small STB-Evs	disease state (normal or pe): PE	maternal age: 40	maternal weight (kg): 129	maternal height (cm): 160	bmi: 50	parity: 0	gravidity: 1	no of preterm deliveries: 0	history of diabetes melitus: no	smoking): exsmoker	highest blood pressure: 203/121	urine dipstick: 4+	gestational age at diagnosis: 34+4	gestational age at delivery: 35+5	newborngender: F	birth weight: 2360	iugr: yes	total RNA	For Placenta tissue, samples were mechanically homogenised, RNA was harvested using Rneasy mini kit. For STB-EVS, RNA was harvested with the miRCURY RNA isolation kit. Illumina TruSeq-stranded total RNA 20020597 was used with an equal amount of total RNA (depending on the sample type) for the construction of sequencing libraries.	RNA libraries were prepared for sequencing using standard Illumina protocols	9606	Illumina Casava1.7 software used for basecalling.	Sequenced reads were trimmed for adaptor sequence, and masked for low-complexity or low-quality sequence, then mapped to hg38 whole genome using HISAT2 on usegalaxy.org with default settings (Galaxy Version 2.2.1+galaxy0) and features were counted with featureCounts (Galaxy Version 2.0.1+galaxy1)	Gene count tables were analysed for differential expression with DESEQ2 in R	Genome_build: hg38	Supplementary_files_format_and_content: Matrix table with DESEQ2 normalised gene counts for every gene and every sample	Supplementary_files_format_and_content: Matrix table with raw gene counts for every gene and every sample	GPL11154	Toluwalase,,Awoyemi	awoyemitoluwalase@gmail.com	447426858686	Prof. Manu Vatish	Nuffield Department's of Women's and reproductive health	University of Oxford	John Radcliffe Hospital, Level 3	Oxford	Oxfordshire	OX3 9DU	United Kingdom
GSM5736708	mRNA_V2442_150K	GSM5736708	Public on Dec 17 2021	Dec 15 2021	Oct 27 2023	SRA	1	Placenta	Homo sapiens	tissue: Small STB-Evs	disease state (normal or pe): PE	maternal age: 32	maternal weight (kg): 65.8	maternal height (cm): 151.9	bmi: 28.5	parity: 3	gravidity: 6	history of diabetes melitus: no	smoking): Never	highest blood pressure: 178/120	urine dipstick: 3+	gestational age at diagnosis: 31+1	gestational age at delivery: 32	newborngender: M	birth weight: 1385	iugr: yes		total RNA	For Placenta tissue, samples were mechanically homogenised, RNA was harvested using Rneasy mini kit. For STB-EVS, RNA was harvested with the miRCURY RNA isolation kit. Illumina TruSeq-stranded total RNA 20020597 was used with an equal amount of total RNA (depending on the sample type) for the construction of sequencing libraries.	RNA libraries were prepared for sequencing using standard Illumina protocols	9606	Illumina Casava1.7 software used for basecalling.	Sequenced reads were trimmed for adaptor sequence, and masked for low-complexity or low-quality sequence, then mapped to hg38 whole genome using HISAT2 on usegalaxy.org with default settings (Galaxy Version 2.2.1+galaxy0) and features were counted with featureCounts (Galaxy Version 2.0.1+galaxy1)	Gene count tables were analysed for differential expression with DESEQ2 in R	Genome_build: hg38	Supplementary_files_format_and_content: Matrix table with DESEQ2 normalised gene counts for every gene and every sample	Supplementary_files_format_and_content: Matrix table with raw gene counts for every gene and every sample	GPL11154	Toluwalase,,Awoyemi	awoyemitoluwalase@gmail.com	447426858686	Prof. Manu Vatish	Nuffield Department's of Women's and reproductive health	University of Oxford	John Radcliffe Hospital, Level 3	Oxford	Oxfordshire	OX3 9DU	United Kingdom
GSM5736709	mRNA_V2446_150K	GSM5736709	Public on Dec 17 2021	Dec 15 2021	Oct 27 2023	SRA	1	Placenta	Homo sapiens	tissue: Small STB-Evs	disease state (normal or pe): PE	maternal age: 38	maternal weight (kg): 76	maternal height (cm): 170	bmi: 26	parity: 1	gravidity: 2	no of preterm deliveries: 0	history of diabetes melitus: no	smoking): Never	highest blood pressure: 168/102	urine dipstick: Trace	gestational age at diagnosis: 24	gestational age at delivery: 27+1	newborngender: M	birth weight: 760	iugr: yes	total RNA	For Placenta tissue, samples were mechanically homogenised, RNA was harvested using Rneasy mini kit. For STB-EVS, RNA was harvested with the miRCURY RNA isolation kit. Illumina TruSeq-stranded total RNA 20020597 was used with an equal amount of total RNA (depending on the sample type) for the construction of sequencing libraries.	RNA libraries were prepared for sequencing using standard Illumina protocols	9606	Illumina Casava1.7 software used for basecalling.	Sequenced reads were trimmed for adaptor sequence, and masked for low-complexity or low-quality sequence, then mapped to hg38 whole genome using HISAT2 on usegalaxy.org with default settings (Galaxy Version 2.2.1+galaxy0) and features were counted with featureCounts (Galaxy Version 2.0.1+galaxy1)	Gene count tables were analysed for differential expression with DESEQ2 in R	Genome_build: hg38	Supplementary_files_format_and_content: Matrix table with DESEQ2 normalised gene counts for every gene and every sample	Supplementary_files_format_and_content: Matrix table with raw gene counts for every gene and every sample	GPL11154	Toluwalase,,Awoyemi	awoyemitoluwalase@gmail.com	447426858686	Prof. Manu Vatish	Nuffield Department's of Women's and reproductive health	University of Oxford	John Radcliffe Hospital, Level 3	Oxford	Oxfordshire	OX3 9DU	United Kingdom
GSM5736710	mRNA_V2441_150K	GSM5736710	Public on Dec 17 2021	Dec 15 2021	Oct 27 2023	SRA	1	Placenta	Homo sapiens	tissue: Small STB-Evs	disease state (normal or pe): PE	maternal age: 28	maternal weight (kg): 60	maternal height (cm): 160	bmi: 23	parity: 1	gravidity: 2	no of preterm deliveries: 1	history of diabetes melitus: no	smoking): Never	highest blood pressure: 150/108	urine dipstick: Trace	gestational age at diagnosis: 28+1	gestational age at delivery: 30	newborngender: F	birth weight: 1200	iugr: yes	total RNA	For Placenta tissue, samples were mechanically homogenised, RNA was harvested using Rneasy mini kit. For STB-EVS, RNA was harvested with the miRCURY RNA isolation kit. Illumina TruSeq-stranded total RNA 20020597 was used with an equal amount of total RNA (depending on the sample type) for the construction of sequencing libraries.	RNA libraries were prepared for sequencing using standard Illumina protocols	9606	Illumina Casava1.7 software used for basecalling.	Sequenced reads were trimmed for adaptor sequence, and masked for low-complexity or low-quality sequence, then mapped to hg38 whole genome using HISAT2 on usegalaxy.org with default settings (Galaxy Version 2.2.1+galaxy0) and features were counted with featureCounts (Galaxy Version 2.0.1+galaxy1)	Gene count tables were analysed for differential expression with DESEQ2 in R	Genome_build: hg38	Supplementary_files_format_and_content: Matrix table with DESEQ2 normalised gene counts for every gene and every sample	Supplementary_files_format_and_content: Matrix table with raw gene counts for every gene and every sample	GPL11154	Toluwalase,,Awoyemi	awoyemitoluwalase@gmail.com	447426858686	Prof. Manu Vatish	Nuffield Department's of Women's and reproductive health	University of Oxford	John Radcliffe Hospital, Level 3	Oxford	Oxfordshire	OX3 9DU	United Kingdom
GSM5736711	mRNA_V2409_150K	GSM5736711	Public on Dec 17 2021	Dec 15 2021	Oct 27 2023	SRA	1	Placenta	Homo sapiens	tissue: Small STB-Evs	disease state (normal or pe): PE	maternal age: 36	maternal weight (kg): 105.2	maternal height (cm): 165	bmi: 39	parity: 1	gravidity: 2	no of preterm deliveries: 1	history of diabetes melitus: no	smoking): Never	highest blood pressure: 178/112	urine dipstick: 3+	gestational age at diagnosis: 31+1	gestational age at delivery: 30	newborngender: F	birth weight: 1410	iugr: yes	total RNA	For Placenta tissue, samples were mechanically homogenised, RNA was harvested using Rneasy mini kit. For STB-EVS, RNA was harvested with the miRCURY RNA isolation kit. Illumina TruSeq-stranded total RNA 20020597 was used with an equal amount of total RNA (depending on the sample type) for the construction of sequencing libraries.	RNA libraries were prepared for sequencing using standard Illumina protocols	9606	Illumina Casava1.7 software used for basecalling.	Sequenced reads were trimmed for adaptor sequence, and masked for low-complexity or low-quality sequence, then mapped to hg38 whole genome using HISAT2 on usegalaxy.org with default settings (Galaxy Version 2.2.1+galaxy0) and features were counted with featureCounts (Galaxy Version 2.0.1+galaxy1)	Gene count tables were analysed for differential expression with DESEQ2 in R	Genome_build: hg38	Supplementary_files_format_and_content: Matrix table with DESEQ2 normalised gene counts for every gene and every sample	Supplementary_files_format_and_content: Matrix table with raw gene counts for every gene and every sample	GPL11154	Toluwalase,,Awoyemi	awoyemitoluwalase@gmail.com	447426858686	Prof. Manu Vatish	Nuffield Department's of Women's and reproductive health	University of Oxford	John Radcliffe Hospital, Level 3	Oxford	Oxfordshire	OX3 9DU	United Kingdom
GSM5736712	mRNA_V2320_150K	GSM5736712	Public on Dec 17 2021	Dec 15 2021	Oct 27 2023	SRA	1	Placenta	Homo sapiens	tissue: Small STB-Evs	disease state (normal or pe): PE	maternal age: 32	maternal weight (kg): 58.4	maternal height (cm): 163	bmi: 22	parity: 0	gravidity: 1	no of preterm deliveries: 0	history of diabetes melitus: no	smoking): exsmoker	highest blood pressure: 142/92	urine dipstick: 4+	gestational age at diagnosis: 37	gestational age at delivery: 37+6	newborngender: M	birth weight: 3295	iugr: No	total RNA	For Placenta tissue, samples were mechanically homogenised, RNA was harvested using Rneasy mini kit. For STB-EVS, RNA was harvested with the miRCURY RNA isolation kit. Illumina TruSeq-stranded total RNA 20020597 was used with an equal amount of total RNA (depending on the sample type) for the construction of sequencing libraries.	RNA libraries were prepared for sequencing using standard Illumina protocols	9606	Illumina Casava1.7 software used for basecalling.	Sequenced reads were trimmed for adaptor sequence, and masked for low-complexity or low-quality sequence, then mapped to hg38 whole genome using HISAT2 on usegalaxy.org with default settings (Galaxy Version 2.2.1+galaxy0) and features were counted with featureCounts (Galaxy Version 2.0.1+galaxy1)	Gene count tables were analysed for differential expression with DESEQ2 in R	Genome_build: hg38	Supplementary_files_format_and_content: Matrix table with DESEQ2 normalised gene counts for every gene and every sample	Supplementary_files_format_and_content: Matrix table with raw gene counts for every gene and every sample	GPL11154	Toluwalase,,Awoyemi	awoyemitoluwalase@gmail.com	447426858686	Prof. Manu Vatish	Nuffield Department's of Women's and reproductive health	University of Oxford	John Radcliffe Hospital, Level 3	Oxford	Oxfordshire	OX3 9DU	United Kingdom
[truncated: 26 more columns]

## Sheet: GSE114691
	title	geo_accession	status	submission_date	last_update_date	type	channel_count	source_name_ch1	organism_ch1	characteristics_ch1	characteristics_ch1.1	molecule_ch1	extract_protocol_ch1	extract_protocol_ch1.1	taxid_ch1	description	description.1	data_processing	data_processing.1	data_processing.2	data_processing.3	platform_id	contact_name	contact_email	contact_laboratory	contact_department	contact_institute	contact_address	contact_city	contact_state	contact_zip/postal_code	contact_country	data_row_count	instrument_model	library_selection	library_source	library_strategy	relation	relation.1	supplementary_file_1	disease group:ch1	tissue:ch1
GSM3147325	Control1	GSM3147325	Public on Jun 28 2019	May 21 2018	Jun 28 2019	SRA	1	Placenta	Homo sapiens	tissue: Placenta	disease group: Control	total RNA	Total RNA was isolated from 50-100mg of tissue from the two central and two peripheral regions of each placenta, using the mirVanaÂ® RNA isolation kit (Life Technologiesâ„¢, Burlington, Ontario)	The Truseq RNA kit provided by Ilumina, used as per manufacturer's protocol	9606	267-05	MasterCount_ControlONLY.txt	FastQC was used to determine if adaptors need to be cut	Sequence reads were aligned to human transcriptome index (genome_build 37) using bowtie2	Sam files were used to create .txt containing abundance count of each feature per sample	Supplementary_files_format_and_content: tab-delimited text files include raw count values for each sample	GPL11154	Victor,,Han	Victor.Han@lhsc.on.ca	Children's Health Research Institute	Biochemistry	Western University	1151 Richmond Street	London	Ontario	N6A3K7	Canada	0	Illumina HiSeq 2000	cDNA	transcriptomic	RNA-Seq	BioSample: https://www.ncbi.nlm.nih.gov/biosample/SAMN09230304	SRA: https://www.ncbi.nlm.nih.gov/sra?term=SRX4105570	NONE	Control	Placenta
GSM3147326	Control2	GSM3147326	Public on Jun 28 2019	May 21 2018	Jun 28 2019	SRA	1	Placenta	Homo sapiens	tissue: Placenta	disease group: Control	total RNA	Total RNA was isolated from 50-100mg of tissue from the two central and two peripheral regions of each placenta, using the mirVanaÂ® RNA isolation kit (Life Technologiesâ„¢, Burlington, Ontario)	The Truseq RNA kit provided by Ilumina, used as per manufacturer's protocol	9606	279-06	MasterCount_ControlONLY.txt	FastQC was used to determine if adaptors need to be cut	Sequence reads were aligned to human transcriptome index (genome_build 37) using bowtie2	Sam files were used to create .txt containing abundance count of each feature per sample	Supplementary_files_format_and_content: tab-delimited text files include raw count values for each sample	GPL11154	Victor,,Han	Victor.Han@lhsc.on.ca	Children's Health Research Institute	Biochemistry	Western University	1151 Richmond Street	London	Ontario	N6A3K7	Canada	0	Illumina HiSeq 2000	cDNA	transcriptomic	RNA-Seq	BioSample: https://www.ncbi.nlm.nih.gov/biosample/SAMN09230303	SRA: https://www.ncbi.nlm.nih.gov/sra?term=SRX4105571	NONE	Control	Placenta
GSM3147327	Control3	GSM3147327	Public on Jun 28 2019	May 21 2018	Jun 28 2019	SRA	1	Placenta	Homo sapiens	tissue: Placenta	disease group: Control	total RNA	Total RNA was isolated from 50-100mg of tissue from the two central and two peripheral regions of each placenta, using the mirVanaÂ® RNA isolation kit (Life Technologiesâ„¢, Burlington, Ontario)	The Truseq RNA kit provided by Ilumina, used as per manufacturer's protocol	9606	293-06	MasterCount_ControlONLY.txt	FastQC was used to determine if adaptors need to be cut	Sequence reads were aligned to human transcriptome index (genome_build 37) using bowtie2	Sam files were used to create .txt containing abundance count of each feature per sample	Supplementary_files_format_and_content: tab-delimited text files include raw count values for each sample	GPL11154	Victor,,Han	Victor.Han@lhsc.on.ca	Children's Health Research Institute	Biochemistry	Western University	1151 Richmond Street	London	Ontario	N6A3K7	Canada	0	Illumina HiSeq 2000	cDNA	transcriptomic	RNA-Seq	BioSample: https://www.ncbi.nlm.nih.gov/biosample/SAMN09230302	SRA: https://www.ncbi.nlm.nih.gov/sra?term=SRX4105572	NONE	Control	Placenta
GSM3147328	Control4	GSM3147328	Public on Jun 28 2019	May 21 2018	Jun 28 2019	SRA	1	Placenta	Homo sapiens	tissue: Placenta	disease group: Control	total RNA	Total RNA was isolated from 50-100mg of tissue from the two central and two peripheral regions of each placenta, using the mirVanaÂ® RNA isolation kit (Life Technologiesâ„¢, Burlington, Ontario)	The Truseq RNA kit provided by Ilumina, used as per manufacturer's protocol	9606	328-08	MasterCount_ControlONLY.txt	FastQC was used to determine if adaptors need to be cut	Sequence reads were aligned to human transcriptome index (genome_build 37) using bowtie2	Sam files were used to create .txt containing abundance count of each feature per sample	Supplementary_files_format_and_content: tab-delimited text files include raw count values for each sample	GPL11154	Victor,,Han	Victor.Han@lhsc.on.ca	Children's Health Research Institute	Biochemistry	Western University	1151 Richmond Street	London	Ontario	N6A3K7	Canada	0	Illumina HiSeq 2000	cDNA	transcriptomic	RNA-Seq	BioSample: https://www.ncbi.nlm.nih.gov/biosample/SAMN09230301	SRA: https://www.ncbi.nlm.nih.gov/sra?term=SRX4105573	NONE	Control	Placenta
GSM3147329	Control5	GSM3147329	Public on Jun 28 2019	May 21 2018	Jun 28 2019	SRA	1	Placenta	Homo sapiens	tissue: Placenta	disease group: Control	total RNA	Total RNA was isolated from 50-100mg of tissue from the two central and two peripheral regions of each placenta, using the mirVanaÂ® RNA isolation kit (Life Technologiesâ„¢, Burlington, Ontario)	The Truseq RNA kit provided by Ilumina, used as per manufacturer's protocol	9606	338-08	MasterCount_ControlONLY.txt	FastQC was used to determine if adaptors need to be cut	Sequence reads were aligned to human transcriptome index (genome_build 37) using bowtie2	Sam files were used to create .txt containing abundance count of each feature per sample	Supplementary_files_format_and_content: tab-delimited text files include raw count values for each sample	GPL11154	Victor,,Han	Victor.Han@lhsc.on.ca	Children's Health Research Institute	Biochemistry	Western University	1151 Richmond Street	London	Ontario	N6A3K7	Canada	0	Illumina HiSeq 2000	cDNA	transcriptomic	RNA-Seq	BioSample: https://www.ncbi.nlm.nih.gov/biosample/SAMN09230300	SRA: https://www.ncbi.nlm.nih.gov/sra?term=SRX4105574	NONE	Control	Placenta
GSM3147330	Control6	GSM3147330	Public on Jun 28 2019	May 21 2018	Jun 28 2019	SRA	1	Placenta	Homo sapiens	tissue: Placenta	disease group: Control	total RNA	Total RNA was isolated from 50-100mg of tissue from the two central and two peripheral regions of each placenta, using the mirVanaÂ® RNA isolation kit (Life Technologiesâ„¢, Burlington, Ontario)	The Truseq RNA kit provided by Ilumina, used as per manufacturer's protocol	9606	383-10	MasterCount_ControlONLY.txt	FastQC was used to determine if adaptors need to be cut	Sequence reads were aligned to human transcriptome index (genome_build 37) using bowtie2	Sam files were used to create .txt containing abundance count of each feature per sample	Supplementary_files_format_and_content: tab-delimited text files include raw count values for each sample	GPL11154	Victor,,Han	Victor.Han@lhsc.on.ca	Children's Health Research Institute	Biochemistry	Western University	1151 Richmond Street	London	Ontario	N6A3K7	Canada	0	Illumina HiSeq 2000	cDNA	transcriptomic	RNA-Seq	BioSample: https://www.ncbi.nlm.nih.gov/biosample/SAMN09230299	SRA: https://www.ncbi.nlm.nih.gov/sra?term=SRX4105575	NONE	Control	Placenta
GSM3147331	Control7	GSM3147331	Public on Jun 28 2019	May 21 2018	Jun 28 2019	SRA	1	Placenta	Homo sapiens	tissue: Placenta	disease group: Control	total RNA	Total RNA was isolated from 50-100mg of tissue from the two central and two peripheral regions of each placenta, using the mirVanaÂ® RNA isolation kit (Life Technologiesâ„¢, Burlington, Ontario)	The Truseq RNA kit provided by Ilumina, used as per manufacturer's protocol	9606	399-10	MasterCount_ControlONLY.txt	FastQC was used to determine if adaptors need to be cut	Sequence reads were aligned to human transcriptome index (genome_build 37) using bowtie2	Sam files were used to create .txt containing abundance count of each feature per sample	Supplementary_files_format_and_content: tab-delimited text files include raw count values for each sample	GPL11154	Victor,,Han	Victor.Han@lhsc.on.ca	Children's Health Research Institute	Biochemistry	Western University	1151 Richmond Street	London	Ontario	N6A3K7	Canada	0	Illumina HiSeq 2000	cDNA	transcriptomic	RNA-Seq	BioSample: https://www.ncbi.nlm.nih.gov/biosample/SAMN09230298	SRA: https://www.ncbi.nlm.nih.gov/sra?term=SRX4105576	NONE	Control	Placenta
GSM3147332	Control8	GSM3147332	Public on Jun 28 2019	May 21 2018	Jun 28 2019	SRA	1	Placenta	Homo sapiens	tissue: Placenta	disease group: Control	total RNA	Total RNA was isolated from 50-100mg of tissue from the two central and two peripheral regions of each placenta, using the mirVanaÂ® RNA isolation kit (Life Technologiesâ„¢, Burlington, Ontario)	The Truseq RNA kit provided by Ilumina, used as per manufacturer's protocol	9606	400-10	MasterCount_ControlONLY.txt	FastQC was used to determine if adaptors need to be cut	Sequence reads were aligned to human transcriptome index (genome_build 37) using bowtie2	Sam files were used to create .txt containing abundance count of each feature per sample	Supplementary_files_format_and_content: tab-delimited text files include raw count values for each sample	GPL11154	Victor,,Han	Victor.Han@lhsc.on.ca	Children's Health Research Institute	Biochemistry	Western University	1151 Richmond Street	London	Ontario	N6A3K7	Canada	0	Illumina HiSeq 2000	cDNA	transcriptomic	RNA-Seq	BioSample: https://www.ncbi.nlm.nih.gov/biosample/SAMN09230297	SRA: https://www.ncbi.nlm.nih.gov/sra?term=SRX4105577	NONE	Control	Placenta
GSM3147333	Control9	GSM3147333	Public on Jun 28 2019	May 21 2018	Jun 28 2019	SRA	1	Placenta	Homo sapiens	tissue: Placenta	disease group: Control	total RNA	Total RNA was isolated from 50-100mg of tissue from the two central and two peripheral regions of each placenta, using the mirVanaÂ® RNA isolation kit (Life Technologiesâ„¢, Burlington, Ontario)	The Truseq RNA kit provided by Ilumina, used as per manufacturer's protocol	9606	401-10	MasterCount_ControlONLY.txt	FastQC was used to determine if adaptors need to be cut	Sequence reads were aligned to human transcriptome index (genome_build 37) using bowtie2	Sam files were used to create .txt containing abundance count of each feature per sample	Supplementary_files_format_and_content: tab-delimited text files include raw count values for each sample	GPL11154	Victor,,Han	Victor.Han@lhsc.on.ca	Children's Health Research Institute	Biochemistry	Western University	1151 Richmond Street	London	Ontario	N6A3K7	Canada	0	Illumina HiSeq 2000	cDNA	transcriptomic	RNA-Seq	BioSample: https://www.ncbi.nlm.nih.gov/biosample/SAMN09230296	SRA: https://www.ncbi.nlm.nih.gov/sra?term=SRX4105578	NONE	Control	Placenta
GSM3147334	Control10	GSM3147334	Public on Jun 28 2019	May 21 2018	Jun 28 2019	SRA	1	Placenta	Homo sapiens	tissue: Placenta	disease group: Control	total RNA	Total RNA was isolated from 50-100mg of tissue from the two central and two peripheral regions of each placenta, using the mirVanaÂ® RNA isolation kit (Life Technologiesâ„¢, Burlington, Ontario)	The Truseq RNA kit provided by Ilumina, used as per manufacturer's protocol	9606	403-10	MasterCount_ControlONLY.txt	FastQC was used to determine if adaptors need to be cut	Sequence reads were aligned to human transcriptome index (genome_build 37) using bowtie2	Sam files were used to create .txt containing abundance count of each feature per sample	Supplementary_files_format_and_content: tab-delimited text files include raw count values for each sample	GPL11154	Victor,,Han	Victor.Han@lhsc.on.ca	Children's Health Research Institute	Biochemistry	Western University	1151 Richmond Street	London	Ontario	N6A3K7	Canada	0	Illumina HiSeq 2000	cDNA	transcriptomic	RNA-Seq	BioSample: https://www.ncbi.nlm.nih.gov/biosample/SAMN09230295	SRA: https://www.ncbi.nlm.nih.gov/sra?term=SRX4105579	NONE	Control	Placenta
GSM3147335	Control11	GSM3147335	Public on Jun 28 2019	May 21 2018	Jun 28 2019	SRA	1	Placenta	Homo sapiens	tissue: Placenta	disease group: Control	total RNA	Total RNA was isolated from 50-100mg of tissue from the two central and two peripheral regions of each placenta, using the mirVanaÂ® RNA isolation kit (Life Technologiesâ„¢, Burlington, Ontario)	The Truseq RNA kit provided by Ilumina, used as per manufacturer's protocol	9606	550	MasterCount_ControlONLY.txt	FastQC was used to determine if adaptors need to be cut	Sequence reads were aligned to human transcriptome index (genome_build 37) using bowtie2	Sam files were used to create .txt containing abundance count of each feature per sample	Supplementary_files_format_and_content: tab-delimited text files include raw count values for each sample	GPL11154	Victor,,Han	Victor.Han@lhsc.on.ca	Children's Health Research Institute	Biochemistry	Western University	1151 Richmond Street	London	Ontario	N6A3K7	Canada	0	Illumina HiSeq 2000	cDNA	transcriptomic	RNA-Seq	BioSample: https://www.ncbi.nlm.nih.gov/biosample/SAMN09230294	SRA: https://www.ncbi.nlm.nih.gov/sra?term=SRX4105580	NONE	Control	Placenta
GSM3147336	Control12	GSM3147336	Public on Jun 28 2019	May 21 2018	Jun 28 2019	SRA	1	Placenta	Homo sapiens	tissue: Placenta	disease group: Control	total RNA	Total RNA was isolated from 50-100mg of tissue from the two central and two peripheral regions of each placenta, using the mirVanaÂ® RNA isolation kit (Life Technologiesâ„¢, Burlington, Ontario)	The Truseq RNA kit provided by Ilumina, used as per manufacturer's protocol	9606	PE 12 -03	MasterCount_ControlONLY.txt	FastQC was used to determine if adaptors need to be cut	Sequence reads were aligned to human transcriptome index (genome_build 37) using bowtie2	Sam files were used to create .txt containing abundance count of each feature per sample	Supplementary_files_format_and_content: tab-delimited text files include raw count values for each sample	GPL11154	Victor,,Han	Victor.Han@lhsc.on.ca	Children's Health Research Institute	Biochemistry	Western University	1151 Richmond Street	London	Ontario	N6A3K7	Canada	0	Illumina HiSeq 2000	cDNA	transcriptomic	RNA-Seq	BioSample: https://www.ncbi.nlm.nih.gov/biosample/SAMN09230293	SRA: https://www.ncbi.nlm.nih.gov/sra?term=SRX4105581	NONE	Control	Placenta
GSM3147337	Control13	GSM3147337	Public on Jun 28 2019	May 21 2018	Jun 28 2019	SRA	1	Placenta	Homo sapiens	tissue: Placenta	disease group: Control	total RNA	Total RNA was isolated from 50-100mg of tissue from the two central and two peripheral regions of each placenta, using the mirVanaÂ® RNA isolation kit (Life Technologiesâ„¢, Burlington, Ontario)	The Truseq RNA kit provided by Ilumina, used as per manufacturer's protocol	9606	PE 12-08	MasterCount_ControlONLY.txt	FastQC was used to determine if adaptors need to be cut	Sequence reads were aligned to human transcriptome index (genome_build 37) using bowtie2	Sam files were used to create .txt containing abundance count of each feature per sample	Supplementary_files_format_and_content: tab-delimited text files include raw count values for each sample	GPL11154	Victor,,Han	Victor.Han@lhsc.on.ca	Children's Health Research Institute	Biochemistry	Western University	1151 Richmond Street	London	Ontario	N6A3K7	Canada	0	Illumina HiSeq 2000	cDNA	transcriptomic	RNA-Seq	BioSample: https://www.ncbi.nlm.nih.gov/biosample/SAMN09230292	SRA: https://www.ncbi.nlm.nih.gov/sra?term=SRX4105582	NONE	Control	Placenta
GSM3147338	Control14	GSM3147338	Public on Jun 28 2019	May 21 2018	Jun 28 2019	SRA	1	Placenta	Homo sapiens	tissue: Placenta	disease group: Control	total RNA	Total RNA was isolated from 50-100mg of tissue from the two central and two peripheral regions of each placenta, using the mirVanaÂ® RNA isolation kit (Life Technologiesâ„¢, Burlington, Ontario)	The Truseq RNA kit provided by Ilumina, used as per manufacturer's protocol	9606	PE 13-16	MasterCount_ControlONLY.txt	FastQC was used to determine if adaptors need to be cut	Sequence reads were aligned to human transcriptome index (genome_build 37) using bowtie2	Sam files were used to create .txt containing abundance count of each feature per sample	Supplementary_files_format_and_content: tab-delimited text files include raw count values for each sample	GPL11154	Victor,,Han	Victor.Han@lhsc.on.ca	Children's Health Research Institute	Biochemistry	Western University	1151 Richmond Street	London	Ontario	N6A3K7	Canada	0	Illumina HiSeq 2000	cDNA	transcriptomic	RNA-Seq	BioSample: https://www.ncbi.nlm.nih.gov/biosample/SAMN09230291	SRA: https://www.ncbi.nlm.nih.gov/sra?term=SRX4105583	NONE	Control	Placenta
GSM3147339	Control15	GSM3147339	Public on Jun 28 2019	May 21 2018	Jun 28 2019	SRA	1	Placenta	Homo sapiens	tissue: Placenta	disease group: Control	total RNA	Total RNA was isolated from 50-100mg of tissue from the two central and two peripheral regions of each placenta, using the mirVanaÂ® RNA isolation kit (Life Technologiesâ„¢, Burlington, Ontario)	The Truseq RNA kit provided by Ilumina, used as per manufacturer's protocol	9606	PE 13-20	MasterCount_ControlONLY.txt	FastQC was used to determine if adaptors need to be cut	Sequence reads were aligned to human transcriptome index (genome_build 37) using bowtie2	Sam files were used to create .txt containing abundance count of each feature per sample	Supplementary_files_format_and_content: tab-delimited text files include raw count values for each sample	GPL11154	Victor,,Han	Victor.Han@lhsc.on.ca	Children's Health Research Institute	Biochemistry	Western University	1151 Richmond Street	London	Ontario	N6A3K7	Canada	0	Illumina HiSeq 2000	cDNA	transcriptomic	RNA-Seq	BioSample: https://www.ncbi.nlm.nih.gov/biosample/SAMN09230290	SRA: https://www.ncbi.nlm.nih.gov/sra?term=SRX4105584	NONE	Control	Placenta
GSM3147340	Control16	GSM3147340	Public on Jun 28 2019	May 21 2018	Jun 28 2019	SRA	1	Placenta	Homo sapiens	tissue: Placenta	disease group: Control	total RNA	Total RNA was isolated from 50-100mg of tissue from the two central and two peripheral regions of each placenta, using the mirVanaÂ® RNA isolation kit (Life Technologiesâ„¢, Burlington, Ontario)	The Truseq RNA kit provided by Ilumina, used as per manufacturer's protocol	9606	PE 13-27	MasterCount_ControlONLY.txt	FastQC was used to determine if adaptors need to be cut	Sequence reads were aligned to human transcriptome index (genome_build 37) using bowtie2	Sam files were used to create .txt containing abundance count of each feature per sample	Supplementary_files_format_and_content: tab-delimited text files include raw count values for each sample	GPL11154	Victor,,Han	Victor.Han@lhsc.on.ca	Children's Health Research Institute	Biochemistry	Western University	1151 Richmond Street	London	Ontario	N6A3K7	Canada	0	Illumina HiSeq 2000	cDNA	transcriptomic	RNA-Seq	BioSample: https://www.ncbi.nlm.nih.gov/biosample/SAMN09230289	SRA: https://www.ncbi.nlm.nih.gov/sra?term=SRX4105585	NONE	Control	Placenta
GSM3147341	Control17	GSM3147341	Public on Jun 28 2019	May 21 2018	Jun 28 2019	SRA	1	Placenta	Homo sapiens	tissue: Placenta	disease group: Control	total RNA	Total RNA was isolated from 50-100mg of tissue from the two central and two peripheral regions of each placenta, using the mirVanaÂ® RNA isolation kit (Life Technologiesâ„¢, Burlington, Ontario)	The Truseq RNA kit provided by Ilumina, used as per manufacturer's protocol	9606	PE 13-31	MasterCount_ControlONLY.txt	FastQC was used to determine if adaptors need to be cut	Sequence reads were aligned to human transcriptome index (genome_build 37) using bowtie2	Sam files were used to create .txt containing abundance count of each feature per sample	Supplementary_files_format_and_content: tab-delimited text files include raw count values for each sample	GPL11154	Victor,,Han	Victor.Han@lhsc.on.ca	Children's Health Research Institute	Biochemistry	Western University	1151 Richmond Street	London	Ontario	N6A3K7	Canada	0	Illumina HiSeq 2000	cDNA	transcriptomic	RNA-Seq	BioSample: https://www.ncbi.nlm.nih.gov/biosample/SAMN09230288	SRA: https://www.ncbi.nlm.nih.gov/sra?term=SRX4105586	NONE	Control	Placenta
GSM3147342	Control18	GSM3147342	Public on Jun 28 2019	May 21 2018	Jun 28 2019	SRA	1	Placenta	Homo sapiens	tissue: Placenta	disease group: Control	total RNA	Total RNA was isolated from 50-100mg of tissue from the two central and two peripheral regions of each placenta, using the mirVanaÂ® RNA isolation kit (Life Technologiesâ„¢, Burlington, Ontario)	The Truseq RNA kit provided by Ilumina, used as per manufacturer's protocol	9606	PE 14-19	MasterCount_ControlONLY.txt	FastQC was used to determine if adaptors need to be cut	Sequence reads were aligned to human transcriptome index (genome_build 37) using bowtie2	Sam files were used to create .txt containing abundance count of each feature per sample	Supplementary_files_format_and_content: tab-delimited text files include raw count values for each sample	GPL11154	Victor,,Han	Victor.Han@lhsc.on.ca	Children's Health Research Institute	Biochemistry	Western University	1151 Richmond Street	London	Ontario	N6A3K7	Canada	0	Illumina HiSeq 2000	cDNA	transcriptomic	RNA-Seq	BioSample: https://www.ncbi.nlm.nih.gov/biosample/SAMN09230287	SRA: https://www.ncbi.nlm.nih.gov/sra?term=SRX4105587	NONE	Control	Placenta
GSM3147343	Control19	GSM3147343	Public on Jun 28 2019	May 21 2018	Jun 28 2019	SRA	1	Placenta	Homo sapiens	tissue: Placenta	disease group: Control	total RNA	Total RNA was isolated from 50-100mg of tissue from the two central and two peripheral regions of each placenta, using the mirVanaÂ® RNA isolation kit (Life Technologiesâ„¢, Burlington, Ontario)	The Truseq RNA kit provided by Ilumina, used as per manufacturer's protocol	9606	PE 14-22	MasterCount_ControlONLY.txt	FastQC was used to determine if adaptors need to be cut	Sequence reads were aligned to human transcriptome index (genome_build 37) using bowtie2	Sam files were used to create .txt containing abundance count of each feature per sample	Supplementary_files_format_and_content: tab-delimited text files include raw count values for each sample	GPL11154	Victor,,Han	Victor.Han@lhsc.on.ca	Children's Health Research Institute	Biochemistry	Western University	1151 Richmond Street	London	Ontario	N6A3K7	Canada	0	Illumina HiSeq 2000	cDNA	transcriptomic	RNA-Seq	BioSample: https://www.ncbi.nlm.nih.gov/biosample/SAMN09230286	SRA: https://www.ncbi.nlm.nih.gov/sra?term=SRX4105588	NONE	Control	Placenta
GSM3147344	Control20	GSM3147344	Public on Jun 28 2019	May 21 2018	Jun 28 2019	SRA	1	Placenta	Homo sapiens	tissue: Placenta	disease group: Control	total RNA	Total RNA was isolated from 50-100mg of tissue from the two central and two peripheral regions of each placenta, using the mirVanaÂ® RNA isolation kit (Life Technologiesâ„¢, Burlington, Ontario)	The Truseq RNA kit provided by Ilumina, used as per manufacturer's protocol	9606	PE 14-33	MasterCount_ControlONLY.txt	FastQC was used to determine if adaptors need to be cut	Sequence reads were aligned to human transcriptome index (genome_build 37) using bowtie2	Sam files were used to create .txt containing abundance count of each feature per sample	Supplementary_files_format_and_content: tab-delimited text files include raw count values for each sample	GPL11154	Victor,,Han	Victor.Han@lhsc.on.ca	Children's Health Research Institute	Biochemistry	Western University	1151 Richmond Street	London	Ontario	N6A3K7	Canada	0	Illumina HiSeq 2000	cDNA	transcriptomic	RNA-Seq	BioSample: https://www.ncbi.nlm.nih.gov/biosample/SAMN09230285	SRA: https://www.ncbi.nlm.nih.gov/sra?term=SRX4105589	NONE	Control	Placenta
GSM3147345	Control21	GSM3147345	Public on Jun 28 2019	May 21 2018	Jun 28 2019	SRA	1	Placenta	Homo sapiens	tissue: Placenta	disease group: Control	total RNA	Total RNA was isolated from 50-100mg of tissue from the two central and two peripheral regions of each placenta, using the mirVanaÂ® RNA isolation kit (Life Technologiesâ„¢, Burlington, Ontario)	The Truseq RNA kit provided by Ilumina, used as per manufacturer's protocol	9606	PE15-26	MasterCount_ControlONLY.txt	FastQC was used to determine if adaptors need to be cut	Sequence reads were aligned to human transcriptome index (genome_build 37) using bowtie2	Sam files were used to create .txt containing abundance count of each feature per sample	Supplementary_files_format_and_content: tab-delimited text files include raw count values for each sample	GPL11154	Victor,,Han	Victor.Han@lhsc.on.ca	Children's Health Research Institute	Biochemistry	Western University	1151 Richmond Street	London	Ontario	N6A3K7	Canada	0	Illumina HiSeq 2000	cDNA	transcriptomic	RNA-Seq	BioSample: https://www.ncbi.nlm.nih.gov/biosample/SAMN09230284	SRA: https://www.ncbi.nlm.nih.gov/sra?term=SRX4105590	NONE	Control	Placenta
GSM3147346	PE1	GSM3147346	Public on Jun 28 2019	May 21 2018	Jun 28 2019	SRA	1	Placenta	Homo sapiens	tissue: Placenta	disease group: Preeclampsia only	total RNA	Total RNA was isolated from 50-100mg of tissue from the two central and two peripheral regions of each placenta, using the mirVanaÂ® RNA isolation kit (Life Technologiesâ„¢, Burlington, Ontario)	The Truseq RNA kit provided by Ilumina, used as per manufacturer's protocol	9606	239-05	MasterCount_PEONLY.txt	FastQC was used to determine if adaptors need to be cut	Sequence reads were aligned to human transcriptome index (genome_build 37) using bowtie2	Sam files were used to create .txt containing abundance count of each feature per sample	Supplementary_files_format_and_content: tab-delimited text files include raw count values for each sample	GPL11154	Victor,,Han	Victor.Han@lhsc.on.ca	Children's Health Research Institute	Biochemistry	Western University	1151 Richmond Street	London	Ontario	N6A3K7	Canada	0	Illumina HiSeq 2000	cDNA	transcriptomic	RNA-Seq	BioSample: https://www.ncbi.nlm.nih.gov/biosample/SAMN09230283	SRA: https://www.ncbi.nlm.nih.gov/sra?term=SRX4105591	NONE	Preeclampsia only	Placenta
GSM3147347	PE2	GSM3147347	Public on Jun 28 2019	May 21 2018	Jun 28 2019	SRA	1	Placenta	Homo sapiens	tissue: Placenta	disease group: Preeclampsia only	total RNA	Total RNA was isolated from 50-100mg of tissue from the two central and two peripheral regions of each placenta, using the mirVanaÂ® RNA isolation kit (Life Technologiesâ„¢, Burlington, Ontario)	The Truseq RNA kit provided by Ilumina, used as per manufacturer's protocol	9606	255-05	MasterCount_PEONLY.txt	FastQC was used to determine if adaptors need to be cut	Sequence reads were aligned to human transcriptome index (genome_build 37) using bowtie2	Sam files were used to create .txt containing abundance count of each feature per sample	Supplementary_files_format_and_content: tab-delimited text files include raw count values for each sample	GPL11154	Victor,,Han	Victor.Han@lhsc.on.ca	Children's Health Research Institute	Biochemistry	Western University	1151 Richmond Street	London	Ontario	N6A3K7	Canada	0	Illumina HiSeq 2000	cDNA	transcriptomic	RNA-Seq	BioSample: https://www.ncbi.nlm.nih.gov/biosample/SAMN09230282	SRA: https://www.ncbi.nlm.nih.gov/sra?term=SRX4105592	NONE	Preeclampsia only	Placenta
GSM3147348	PE3	GSM3147348	Public on Jun 28 2019	May 21 2018	Jun 28 2019	SRA	1	Placenta	Homo sapiens	tissue: Placenta	disease group: Preeclampsia only	total RNA	Total RNA was isolated from 50-100mg of tissue from the two central and two peripheral regions of each placenta, using the mirVanaÂ® RNA isolation kit (Life Technologiesâ„¢, Burlington, Ontario)	The Truseq RNA kit provided by Ilumina, used as per manufacturer's protocol	9606	257-05	MasterCount_PEONLY.txt	FastQC was used to determine if adaptors need to be cut	Sequence reads were aligned to human transcriptome index (genome_build 37) using bowtie2	Sam files were used to create .txt containing abundance count of each feature per sample	Supplementary_files_format_and_content: tab-delimited text files include raw count values for each sample	GPL11154	Victor,,Han	Victor.Han@lhsc.on.ca	Children's Health Research Institute	Biochemistry	Western University	1151 Richmond Street	London	Ontario	N6A3K7	Canada	0	Illumina HiSeq 2000	cDNA	transcriptomic	RNA-Seq	BioSample: https://www.ncbi.nlm.nih.gov/biosample/SAMN09230281	SRA: https://www.ncbi.nlm.nih.gov/sra?term=SRX4105593	NONE	Preeclampsia only	Placenta
GSM3147349	PE4	GSM3147349	Public on Jun 28 2019	May 21 2018	Jun 28 2019	SRA	1	Placenta	Homo sapiens	tissue: Placenta	disease group: Preeclampsia only	total RNA	Total RNA was isolated from 50-100mg of tissue from the two central and two peripheral regions of each placenta, using the mirVanaÂ® RNA isolation kit (Life Technologiesâ„¢, Burlington, Ontario)	The Truseq RNA kit provided by Ilumina, used as per manufacturer's protocol	9606	283-06	MasterCount_PEONLY.txt	FastQC was used to determine if adaptors need to be cut	Sequence reads were aligned to human transcriptome index (genome_build 37) using bowtie2	Sam files were used to create .txt containing abundance count of each feature per sample	Supplementary_files_format_and_content: tab-delimited text files include raw count values for each sample	GPL11154	Victor,,Han	Victor.Han@lhsc.on.ca	Children's Health Research Institute	Biochemistry	Western University	1151 Richmond Street	London	Ontario	N6A3K7	Canada	0	Illumina HiSeq 2000	cDNA	transcriptomic	RNA-Seq	BioSample: https://www.ncbi.nlm.nih.gov/biosample/SAMN09230280	SRA: https://www.ncbi.nlm.nih.gov/sra?term=SRX4105594	NONE	Preeclampsia only	Placenta
GSM3147350	PE5	GSM3147350	Public on Jun 28 2019	May 21 2018	Jun 28 2019	SRA	1	Placenta	Homo sapiens	tissue: Placenta	disease group: Preeclampsia only	total RNA	Total RNA was isolated from 50-100mg of tissue from the two central and two peripheral regions of each placenta, using the mirVanaÂ® RNA isolation kit (Life Technologiesâ„¢, Burlington, Ontario)	The Truseq RNA kit provided by Ilumina, used as per manufacturer's protocol	9606	336-08	MasterCount_PEONLY.txt	FastQC was used to determine if adaptors need to be cut	Sequence reads were aligned to human transcriptome index (genome_build 37) using bowtie2	Sam files were used to create .txt containing abundance count of each feature per sample	Supplementary_files_format_and_content: tab-delimited text files include raw count values for each sample	GPL11154	Victor,,Han	Victor.Han@lhsc.on.ca	Children's Health Research Institute	Biochemistry	Western University	1151 Richmond Street	London	Ontario	N6A3K7	Canada	0	Illumina HiSeq 2000	cDNA	transcriptomic	RNA-Seq	BioSample: https://www.ncbi.nlm.nih.gov/biosample/SAMN09230279	SRA: https://www.ncbi.nlm.nih.gov/sra?term=SRX4105595	NONE	Preeclampsia only	Placenta
GSM3147351	PE6	GSM3147351	Public on Jun 28 2019	May 21 2018	Jun 28 2019	SRA	1	Placenta	Homo sapiens	tissue: Placenta	disease group: Preeclampsia only	total RNA	Total RNA was isolated from 50-100mg of tissue from the two central and two peripheral regions of each placenta, using the mirVanaÂ® RNA isolation kit (Life Technologiesâ„¢, Burlington, Ontario)	The Truseq RNA kit provided by Ilumina, used as per manufacturer's protocol	9606	9409	MasterCount_PEONLY.txt	FastQC was used to determine if adaptors need to be cut	Sequence reads were aligned to human transcriptome index (genome_build 37) using bowtie2	Sam files were used to create .txt containing abundance count of each feature per sample	Supplementary_files_format_and_content: tab-delimited text files include raw count values for each sample	GPL11154	Victor,,Han	Victor.Han@lhsc.on.ca	Children's Health Research Institute	Biochemistry	Western University	1151 Richmond Street	London	Ontario	N6A3K7	Canada	0	Illumina HiSeq 2000	cDNA	transcriptomic	RNA-Seq	BioSample: https://www.ncbi.nlm.nih.gov/biosample/SAMN09230278	SRA: https://www.ncbi.nlm.nih.gov/sra?term=SRX4105596	NONE	Preeclampsia only	Placenta
GSM3147352	PE7	GSM3147352	Public on Jun 28 2019	May 21 2018	Jun 28 2019	SRA	1	Placenta	Homo sapiens	tissue: Placenta	disease group: Preeclampsia only	total RNA	Total RNA was isolated from 50-100mg of tissue from the two central and two peripheral regions of each placenta, using the mirVanaÂ® RNA isolation kit (Life Technologiesâ„¢, Burlington, Ontario)	The Truseq RNA kit provided by Ilumina, used as per manufacturer's protocol	9606	PE 13-19	MasterCount_PEONLY.txt	FastQC was used to determine if adaptors need to be cut	Sequence reads were aligned to human transcriptome index (genome_build 37) using bowtie2	Sam files were used to create .txt containing abundance count of each feature per sample	Supplementary_files_format_and_content: tab-delimited text files include raw count values for each sample	GPL11154	Victor,,Han	Victor.Han@lhsc.on.ca	Children's Health Research Institute	Biochemistry	Western University	1151 Richmond Street	London	Ontario	N6A3K7	Canada	0	Illumina HiSeq 2000	cDNA	transcriptomic	RNA-Seq	BioSample: https://www.ncbi.nlm.nih.gov/biosample/SAMN09230277	SRA: https://www.ncbi.nlm.nih.gov/sra?term=SRX4105597	NONE	Preeclampsia only	Placenta
GSM3147353	PE8	GSM3147353	Public on Jun 28 2019	May 21 2018	Jun 28 2019	SRA	1	Placenta	Homo sapiens	tissue: Placenta	disease group: Preeclampsia only	total RNA	Total RNA was isolated from 50-100mg of tissue from the two central and two peripheral regions of each placenta, using the mirVanaÂ® RNA isolation kit (Life Technologiesâ„¢, Burlington, Ontario)	The Truseq RNA kit provided by Ilumina, used as per manufacturer's protocol	9606	PE 13-24	MasterCount_PEONLY.txt	FastQC was used to determine if adaptors need to be cut	Sequence reads were aligned to human transcriptome index (genome_build 37) using bowtie2	Sam files were used to create .txt containing abundance count of each feature per sample	Supplementary_files_format_and_content: tab-delimited text files include raw count values for each sample	GPL11154	Victor,,Han	Victor.Han@lhsc.on.ca	Children's Health Research Institute	Biochemistry	Western University	1151 Richmond Street	London	Ontario	N6A3K7	Canada	0	Illumina HiSeq 2000	cDNA	transcriptomic	RNA-Seq	BioSample: https://www.ncbi.nlm.nih.gov/biosample/SAMN09230276	SRA: https://www.ncbi.nlm.nih.gov/sra?term=SRX4105598	NONE	Preeclampsia only	Placenta
GSM3147354	PE9	GSM3147354	Public on Jun 28 2019	May 21 2018	Jun 28 2019	SRA	1	Placenta	Homo sapiens	tissue: Placenta	disease group: Preeclampsia only	total RNA	Total RNA was isolated from 50-100mg of tissue from the two central and two peripheral regions of each placenta, using the mirVanaÂ® RNA isolation kit (Life Technologiesâ„¢, Burlington, Ontario)	The Truseq RNA kit provided by Ilumina, used as per manufacturer's protocol	9606	PE 13-29	MasterCount_PEONLY.txt	FastQC was used to determine if adaptors need to be cut	Sequence reads were aligned to human transcriptome index (genome_build 37) using bowtie2	Sam files were used to create .txt containing abundance count of each feature per sample	Supplementary_files_format_and_content: tab-delimited text files include raw count values for each sample	GPL11154	Victor,,Han	Victor.Han@lhsc.on.ca	Children's Health Research Institute	Biochemistry	Western University	1151 Richmond Street	London	Ontario	N6A3K7	Canada	0	Illumina HiSeq 2000	cDNA	transcriptomic	RNA-Seq	BioSample: https://www.ncbi.nlm.nih.gov/biosample/SAMN09230275	SRA: https://www.ncbi.nlm.nih.gov/sra?term=SRX4105599	NONE	Preeclampsia only	Placenta
GSM3147355	PE10	GSM3147355	Public on Jun 28 2019	May 21 2018	Jun 28 2019	SRA	1	Placenta	Homo sapiens	tissue: Placenta	disease group: Preeclampsia only	total RNA	Total RNA was isolated from 50-100mg of tissue from the two central and two peripheral regions of each placenta, using the mirVanaÂ® RNA isolation kit (Life Technologiesâ„¢, Burlington, Ontario)	The Truseq RNA kit provided by Ilumina, used as per manufacturer's protocol	9606	PE 13-30	MasterCount_PEONLY.txt	FastQC was used to determine if adaptors need to be cut	Sequence reads were aligned to human transcriptome index (genome_build 37) using bowtie2	Sam files were used to create .txt containing abundance count of each feature per sample	Supplementary_files_format_and_content: tab-delimited text files include raw count values for each sample	GPL11154	Victor,,Han	Victor.Han@lhsc.on.ca	Children's Health Research Institute	Biochemistry	Western University	1151 Richmond Street	London	Ontario	N6A3K7	Canada	0	Illumina HiSeq 2000	cDNA	transcriptomic	RNA-Seq	BioSample: https://www.ncbi.nlm.nih.gov/biosample/SAMN09230264	SRA: https://www.ncbi.nlm.nih.gov/sra?term=SRX4105600	NONE	Preeclampsia only	Placenta
GSM3147356	PE11	GSM3147356	Public on Jun 28 2019	May 21 2018	Jun 28 2019	SRA	1	Placenta	Homo sapiens	tissue: Placenta	disease group: Preeclampsia only	total RNA	Total RNA was isolated from 50-100mg of tissue from the two central and two peripheral regions of each placenta, using the mirVanaÂ® RNA isolation kit (Life Technologiesâ„¢, Burlington, Ontario)	The Truseq RNA kit provided by Ilumina, used as per manufacturer's protocol	9606	PE 13-33	MasterCount_PEONLY.txt	FastQC was used to determine if adaptors need to be cut	Sequence reads were aligned to human transcriptome index (genome_build 37) using bowtie2	Sam files were used to create .txt containing abundance count of each feature per sample	Supplementary_files_format_and_content: tab-delimited text files include raw count values for each sample	GPL11154	Victor,,Han	Victor.Han@lhsc.on.ca	Children's Health Research Institute	Biochemistry	Western University	1151 Richmond Street	London	Ontario	N6A3K7	Canada	0	Illumina HiSeq 2000	cDNA	transcriptomic	RNA-Seq	BioSample: https://www.ncbi.nlm.nih.gov/biosample/SAMN09230263	SRA: https://www.ncbi.nlm.nih.gov/sra?term=SRX4105601	NONE	Preeclampsia only	Placenta
GSM3147357	PE12	GSM3147357	Public on Jun 28 2019	May 21 2018	Jun 28 2019	SRA	1	Placenta	Homo sapiens	tissue: Placenta	disease group: Preeclampsia only	total RNA	Total RNA was isolated from 50-100mg of tissue from the two central and two peripheral regions of each placenta, using the mirVanaÂ® RNA isolation kit (Life Technologiesâ„¢, Burlington, Ontario)	The Truseq RNA kit provided by Ilumina, used as per manufacturer's protocol	9606	PE 13-35	MasterCount_PEONLY.txt	FastQC was used to determine if adaptors need to be cut	Sequence reads were aligned to human transcriptome index (genome_build 37) using bowtie2	Sam files were used to create .txt containing abundance count of each feature per sample	Supplementary_files_format_and_content: tab-delimited text files include raw count values for each sample	GPL11154	Victor,,Han	Victor.Han@lhsc.on.ca	Children's Health Research Institute	Biochemistry	Western University	1151 Richmond Street	London	Ontario	N6A3K7	Canada	0	Illumina HiSeq 2000	cDNA	transcriptomic	RNA-Seq	BioSample: https://www.ncbi.nlm.nih.gov/biosample/SAMN09230262	SRA: https://www.ncbi.nlm.nih.gov/sra?term=SRX4105602	NONE	Preeclampsia only	Placenta
GSM3147358	PE13	GSM3147358	Public on Jun 28 2019	May 21 2018	Jun 28 2019	SRA	1	Placenta	Homo sapiens	tissue: Placenta	disease group: Preeclampsia only	total RNA	Total RNA was isolated from 50-100mg of tissue from the two central and two peripheral regions of each placenta, using the mirVanaÂ® RNA isolation kit (Life Technologiesâ„¢, Burlington, Ontario)	The Truseq RNA kit provided by Ilumina, used as per manufacturer's protocol	9606	PE 14-03	MasterCount_PEONLY.txt	FastQC was used to determine if adaptors need to be cut	Sequence reads were aligned to human transcriptome index (genome_build 37) using bowtie2	Sam files were used to create .txt containing abundance count of each feature per sample	Supplementary_files_format_and_content: tab-delimited text files include raw count values for each sample	GPL11154	Victor,,Han	Victor.Han@lhsc.on.ca	Children's Health Research Institute	Biochemistry	Western University	1151 Richmond Street	London	Ontario	N6A3K7	Canada	0	Illumina HiSeq 2000	cDNA	transcriptomic	RNA-Seq	BioSample: https://www.ncbi.nlm.nih.gov/biosample/SAMN09230261	SRA: https://www.ncbi.nlm.nih.gov/sra?term=SRX4105603	NONE	Preeclampsia only	Placenta
GSM3147359	PE14	GSM3147359	Public on Jun 28 2019	May 21 2018	Jun 28 2019	SRA	1	Placenta	Homo sapiens	tissue: Placenta	disease group: Preeclampsia only	total RNA	Total RNA was isolated from 50-100mg of tissue from the two central and two peripheral regions of each placenta, using the mirVanaÂ® RNA isolation kit (Life Technologiesâ„¢, Burlington, Ontario)	The Truseq RNA kit provided by Ilumina, used as per manufacturer's protocol	9606	PE 14-10	MasterCount_PEONLY.txt	FastQC was used to determine if adaptors need to be cut	Sequence reads were aligned to human transcriptome index (genome_build 37) using bowtie2	Sam files were used to create .txt containing abundance count of each feature per sample	Supplementary_files_format_and_content: tab-delimited text files include raw count values for each sample	GPL11154	Victor,,Han	Victor.Han@lhsc.on.ca	Children's Health Research Institute	Biochemistry	Western University	1151 Richmond Street	London	Ontario	N6A3K7	Canada	0	Illumina HiSeq 2000	cDNA	transcriptomic	RNA-Seq	BioSample: https://www.ncbi.nlm.nih.gov/biosample/SAMN09230260	SRA: https://www.ncbi.nlm.nih.gov/sra?term=SRX4105604	NONE	Preeclampsia only	Placenta
GSM3147360	PE15	GSM3147360	Public on Jun 28 2019	May 21 2018	Jun 28 2019	SRA	1	Placenta	Homo sapiens	tissue: Placenta	disease group: Preeclampsia only	total RNA	Total RNA was isolated from 50-100mg of tissue from the two central and two peripheral regions of each placenta, using the mirVanaÂ® RNA isolation kit (Life Technologiesâ„¢, Burlington, Ontario)	The Truseq RNA kit provided by Ilumina, used as per manufacturer's protocol	9606	PE 14-11	MasterCount_PEONLY.txt	FastQC was used to determine if adaptors need to be cut	Sequence reads were aligned to human transcriptome index (genome_build 37) using bowtie2	Sam files were used to create .txt containing abundance count of each feature per sample	Supplementary_files_format_and_content: tab-delimited text files include raw count values for each sample	GPL11154	Victor,,Han	Victor.Han@lhsc.on.ca	Children's Health Research Institute	Biochemistry	Western University	1151 Richmond Street	London	Ontario	N6A3K7	Canada	0	Illumina HiSeq 2000	cDNA	transcriptomic	RNA-Seq	BioSample: https://www.ncbi.nlm.nih.gov/biosample/SAMN09230259	SRA: https://www.ncbi.nlm.nih.gov/sra?term=SRX4105605	NONE	Preeclampsia only	Placenta
GSM3147361	PE16	GSM3147361	Public on Jun 28 2019	May 21 2018	Jun 28 2019	SRA	1	Placenta	Homo sapiens	tissue: Placenta	disease group: Preeclampsia only	total RNA	Total RNA was isolated from 50-100mg of tissue from the two central and two peripheral regions of each placenta, using the mirVanaÂ® RNA isolation kit (Life Technologiesâ„¢, Burlington, Ontario)	The Truseq RNA kit provided by Ilumina, used as per manufacturer's protocol	9606	PE 14-21	MasterCount_PEONLY.txt	FastQC was used to determine if adaptors need to be cut	Sequence reads were aligned to human transcriptome index (genome_build 37) using bowtie2	Sam files were used to create .txt containing abundance count of each feature per sample	Supplementary_files_format_and_content: tab-delimited text files include raw count values for each sample	GPL11154	Victor,,Han	Victor.Han@lhsc.on.ca	Children's Health Research Institute	Biochemistry	Western University	1151 Richmond Street	London	Ontario	N6A3K7	Canada	0	Illumina HiSeq 2000	cDNA	transcriptomic	RNA-Seq	BioSample: https://www.ncbi.nlm.nih.gov/biosample/SAMN09230258	SRA: https://www.ncbi.nlm.nih.gov/sra?term=SRX4105606	NONE	Preeclampsia only	Placenta
GSM3147362	PE17	GSM3147362	Public on Jun 28 2019	May 21 2018	Jun 28 2019	SRA	1	Placenta	Homo sapiens	tissue: Placenta	disease group: Preeclampsia only	total RNA	Total RNA was isolated from 50-100mg of tissue from the two central and two peripheral regions of each placenta, using the mirVanaÂ® RNA isolation kit (Life Technologiesâ„¢, Burlington, Ontario)	The Truseq RNA kit provided by Ilumina, used as per manufacturer's protocol	9606	PE15-19	MasterCount_PEONLY.txt	FastQC was used to determine if adaptors need to be cut	Sequence reads were aligned to human transcriptome index (genome_build 37) using bowtie2	Sam files were used to create .txt containing abundance count of each feature per sample	Supplementary_files_format_and_content: tab-delimited text files include raw count values for each sample	GPL11154	Victor,,Han	Victor.Han@lhsc.on.ca	Children's Health Research Institute	Biochemistry	Western University	1151 Richmond Street	London	Ontario	N6A3K7	Canada	0	Illumina HiSeq 2000	cDNA	transcriptomic	RNA-Seq	BioSample: https://www.ncbi.nlm.nih.gov/biosample/SAMN09230257	SRA: https://www.ncbi.nlm.nih.gov/sra?term=SRX4105607	NONE	Preeclampsia only	Placenta
GSM3147363	PE18	GSM3147363	Public on Jun 28 2019	May 21 2018	Jun 28 2019	SRA	1	Placenta	Homo sapiens	tissue: Placenta	disease group: Preeclampsia only	total RNA	Total RNA was isolated from 50-100mg of tissue from the two central and two peripheral regions of each placenta, using the mirVanaÂ® RNA isolation kit (Life Technologiesâ„¢, Burlington, Ontario)	The Truseq RNA kit provided by Ilumina, used as per manufacturer's protocol	9606	PE15-33	MasterCount_PEONLY.txt	FastQC was used to determine if adaptors need to be cut	Sequence reads were aligned to human transcriptome index (genome_build 37) using bowtie2	Sam files were used to create .txt containing abundance count of each feature per sample	Supplementary_files_format_and_content: tab-delimited text files include raw count values for each sample	GPL11154	Victor,,Han	Victor.Han@lhsc.on.ca	Children's Health Research Institute	Biochemistry	Western University	1151 Richmond Street	London	Ontario	N6A3K7	Canada	0	Illumina HiSeq 2000	cDNA	transcriptomic	RNA-Seq	BioSample: https://www.ncbi.nlm.nih.gov/biosample/SAMN09230256	SRA: https://www.ncbi.nlm.nih.gov/sra?term=SRX4105608	NONE	Preeclampsia only	Placenta
GSM3147364	PE19	GSM3147364	Public on Jun 28 2019	May 21 2018	Jun 28 2019	SRA	1	Placenta	Homo sapiens	tissue: Placenta	disease group: Preeclampsia only	total RNA	Total RNA was isolated from 50-100mg of tissue from the two central and two peripheral regions of each placenta, using the mirVanaÂ® RNA isolation kit (Life Technologiesâ„¢, Burlington, Ontario)	The Truseq RNA kit provided by Ilumina, used as per manufacturer's protocol	9606	PE16-03	MasterCount_PEONLY.txt	FastQC was used to determine if adaptors need to be cut	Sequence reads were aligned to human transcriptome index (genome_build 37) using bowtie2	Sam files were used to create .txt containing abundance count of each feature per sample	Supplementary_files_format_and_content: tab-delimited text files include raw count values for each sample	GPL11154	Victor,,Han	Victor.Han@lhsc.on.ca	Children's Health Research Institute	Biochemistry	Western University	1151 Richmond Street	London	Ontario	N6A3K7	Canada	0	Illumina HiSeq 2000	cDNA	transcriptomic	RNA-Seq	BioSample: https://www.ncbi.nlm.nih.gov/biosample/SAMN09230255	SRA: https://www.ncbi.nlm.nih.gov/sra?term=SRX4105609	NONE	Preeclampsia only	Placenta
GSM3147365	PE20	GSM3147365	Public on Jun 28 2019	May 21 2018	Jun 28 2019	SRA	1	Placenta	Homo sapiens	tissue: Placenta	disease group: Preeclampsia only	total RNA	Total RNA was isolated from 50-100mg of tissue from the two central and two peripheral regions of each placenta, using the mirVanaÂ® RNA isolation kit (Life Technologiesâ„¢, Burlington, Ontario)	The Truseq RNA kit provided by Ilumina, used as per manufacturer's protocol	9606	PE 14-09	MasterCount_PEONLY.txt	FastQC was used to determine if adaptors need to be cut	Sequence reads were aligned to human transcriptome index (genome_build 37) using bowtie2	Sam files were used to create .txt containing abundance count of each feature per sample	Supplementary_files_format_and_content: tab-delimited text files include raw count values for each sample	GPL11154	Victor,,Han	Victor.Han@lhsc.on.ca	Children's Health Research Institute	Biochemistry	Western University	1151 Richmond Street	London	Ontario	N6A3K7	Canada	0	Illumina HiSeq 2000	cDNA	transcriptomic	RNA-Seq	BioSample: https://www.ncbi.nlm.nih.gov/biosample/SAMN09230254	SRA: https://www.ncbi.nlm.nih.gov/sra?term=SRX4105610	NONE	Preeclampsia only	Placenta
GSM3147366	PEIUGR1	GSM3147366	Public on Jun 28 2019	May 21 2018	Jun 28 2019	SRA	1	Placenta	Homo sapiens	tissue: Placenta	disease group: Preeclampsia and Intrauterine Growth Restriction	total RNA	Total RNA was isolated from 50-100mg of tissue from the two central and two peripheral regions of each placenta, using the mirVanaÂ® RNA isolation kit (Life Technologiesâ„¢, Burlington, Ontario)	The Truseq RNA kit provided by Ilumina, used as per manufacturer's protocol	9606	1	MasterCount_PEIUGR.txt	FastQC was used to determine if adaptors need to be cut	Sequence reads were aligned to human transcriptome index (genome_build 37) using bowtie2	Sam files were used to create .txt containing abundance count of each feature per sample	Supplementary_files_format_and_content: tab-delimited text files include raw count values for each sample	GPL11154	Victor,,Han	Victor.Han@lhsc.on.ca	Children's Health Research Institute	Biochemistry	Western University	1151 Richmond Street	London	Ontario	N6A3K7	Canada	0	Illumina HiSeq 2000	cDNA	transcriptomic	RNA-Seq	BioSample: https://www.ncbi.nlm.nih.gov/biosample/SAMN09230253	SRA: https://www.ncbi.nlm.nih.gov/sra?term=SRX4105611	NONE	Preeclampsia and Intrauterine Growth Restriction	Placenta
GSM3147367	PEIUGR2	GSM3147367	Public on Jun 28 2019	May 21 2018	Jun 28 2019	SRA	1	Placenta	Homo sapiens	tissue: Placenta	disease group: Preeclampsia and Intrauterine Growth Restriction	total RNA	Total RNA was isolated from 50-100mg of tissue from the two central and two peripheral regions of each placenta, using the mirVanaÂ® RNA isolation kit (Life Technologiesâ„¢, Burlington, Ontario)	The Truseq RNA kit provided by Ilumina, used as per manufacturer's protocol	9606	2	MasterCount_PEIUGR.txt	FastQC was used to determine if adaptors need to be cut	Sequence reads were aligned to human transcriptome index (genome_build 37) using bowtie2	Sam files were used to create .txt containing abundance count of each feature per sample	Supplementary_files_format_and_content: tab-delimited text files include raw count values for each sample	GPL11154	Victor,,Han	Victor.Han@lhsc.on.ca	Children's Health Research Institute	Biochemistry	Western University	1151 Richmond Street	London	Ontario	N6A3K7	Canada	0	Illumina HiSeq 2000	cDNA	transcriptomic	RNA-Seq	BioSample: https://www.ncbi.nlm.nih.gov/biosample/SAMN09230252	SRA: https://www.ncbi.nlm.nih.gov/sra?term=SRX4105612	NONE	Preeclampsia and Intrauterine Growth Restriction	Placenta
GSM3147368	PEIUGR3	GSM3147368	Public on Jun 28 2019	May 21 2018	Jun 28 2019	SRA	1	Placenta	Homo sapiens	tissue: Placenta	disease group: Preeclampsia and Intrauterine Growth Restriction	total RNA	Total RNA was isolated from 50-100mg of tissue from the two central and two peripheral regions of each placenta, using the mirVanaÂ® RNA isolation kit (Life Technologiesâ„¢, Burlington, Ontario)	The Truseq RNA kit provided by Ilumina, used as per manufacturer's protocol	9606	24	MasterCount_PEIUGR.txt	FastQC was used to determine if adaptors need to be cut	Sequence reads were aligned to human transcriptome index (genome_build 37) using bowtie2	Sam files were used to create .txt containing abundance count of each feature per sample	Supplementary_files_format_and_content: tab-delimited text files include raw count values for each sample	GPL11154	Victor,,Han	Victor.Han@lhsc.on.ca	Children's Health Research Institute	Biochemistry	Western University	1151 Richmond Street	London	Ontario	N6A3K7	Canada	0	Illumina HiSeq 2000	cDNA	transcriptomic	RNA-Seq	BioSample: https://www.ncbi.nlm.nih.gov/biosample/SAMN09230251	SRA: https://www.ncbi.nlm.nih.gov/sra?term=SRX4105613	NONE	Preeclampsia and Intrauterine Growth Restriction	Placenta
GSM3147369	PEIUGR4	GSM3147369	Public on Jun 28 2019	May 21 2018	Jun 28 2019	SRA	1	Placenta	Homo sapiens	tissue: Placenta	disease group: Preeclampsia and Intrauterine Growth Restriction	total RNA	Total RNA was isolated from 50-100mg of tissue from the two central and two peripheral regions of each placenta, using the mirVanaÂ® RNA isolation kit (Life Technologiesâ„¢, Burlington, Ontario)	The Truseq RNA kit provided by Ilumina, used as per manufacturer's protocol	9606	27	MasterCount_PEIUGR.txt	FastQC was used to determine if adaptors need to be cut	Sequence reads were aligned to human transcriptome index (genome_build 37) using bowtie2	Sam files were used to create .txt containing abundance count of each feature per sample	Supplementary_files_format_and_content: tab-delimited text files include raw count values for each sample	GPL11154	Victor,,Han	Victor.Han@lhsc.on.ca	Children's Health Research Institute	Biochemistry	Western University	1151 Richmond Street	London	Ontario	N6A3K7	Canada	0	Illumina HiSeq 2000	cDNA	transcriptomic	RNA-Seq	BioSample: https://www.ncbi.nlm.nih.gov/biosample/SAMN09230250	SRA: https://www.ncbi.nlm.nih.gov/sra?term=SRX4105614	NONE	Preeclampsia and Intrauterine Growth Restriction	Placenta
GSM3147370	PEIUGR5	GSM3147370	Public on Jun 28 2019	May 21 2018	Jun 28 2019	SRA	1	Placenta	Homo sapiens	tissue: Placenta	disease group: Preeclampsia and Intrauterine Growth Restriction	total RNA	Total RNA was isolated from 50-100mg of tissue from the two central and two peripheral regions of each placenta, using the mirVanaÂ® RNA isolation kit (Life Technologiesâ„¢, Burlington, Ontario)	The Truseq RNA kit provided by Ilumina, used as per manufacturer's protocol	9606	270-06	MasterCount_PEIUGR.txt	FastQC was used to determine if adaptors need to be cut	Sequence reads were aligned to human transcriptome index (genome_build 37) using bowtie2	Sam files were used to create .txt containing abundance count of each feature per sample	Supplementary_files_format_and_content: tab-delimited text files include raw count values for each sample	GPL11154	Victor,,Han	Victor.Han@lhsc.on.ca	Children's Health Research Institute	Biochemistry	Western University	1151 Richmond Street	London	Ontario	N6A3K7	Canada	0	Illumina HiSeq 2000	cDNA	transcriptomic	RNA-Seq	BioSample: https://www.ncbi.nlm.nih.gov/biosample/SAMN09230249	SRA: https://www.ncbi.nlm.nih.gov/sra?term=SRX4105615	NONE	Preeclampsia and Intrauterine Growth Restriction	Placenta
GSM3147371	PEIUGR6	GSM3147371	Public on Jun 28 2019	May 21 2018	Jun 28 2019	SRA	1	Placenta	Homo sapiens	tissue: Placenta	disease group: Preeclampsia and Intrauterine Growth Restriction	total RNA	Total RNA was isolated from 50-100mg of tissue from the two central and two peripheral regions of each placenta, using the mirVanaÂ® RNA isolation kit (Life Technologiesâ„¢, Burlington, Ontario)	The Truseq RNA kit provided by Ilumina, used as per manufacturer's protocol	9606	287-06	MasterCount_PEIUGR.txt	FastQC was used to determine if adaptors need to be cut	Sequence reads were aligned to human transcriptome index (genome_build 37) using bowtie2	Sam files were used to create .txt containing abundance count of each feature per sample	Supplementary_files_format_and_content: tab-delimited text files include raw count values for each sample	GPL11154	Victor,,Han	Victor.Han@lhsc.on.ca	Children's Health Research Institute	Biochemistry	Western University	1151 Richmond Street	London	Ontario	N6A3K7	Canada	0	Illumina HiSeq 2000	cDNA	transcriptomic	RNA-Seq	BioSample: https://www.ncbi.nlm.nih.gov/biosample/SAMN09230248	SRA: https://www.ncbi.nlm.nih.gov/sra?term=SRX4105616	NONE	Preeclampsia and Intrauterine Growth Restriction	Placenta
GSM3147372	PEIUGR7	GSM3147372	Public on Jun 28 2019	May 21 2018	Jun 28 2019	SRA	1	Placenta	Homo sapiens	tissue: Placenta	disease group: Preeclampsia and Intrauterine Growth Restriction	total RNA	Total RNA was isolated from 50-100mg of tissue from the two central and two peripheral regions of each placenta, using the mirVanaÂ® RNA isolation kit (Life Technologiesâ„¢, Burlington, Ontario)	The Truseq RNA kit provided by Ilumina, used as per manufacturer's protocol	9606	314-07	MasterCount_PEIUGR.txt	FastQC was used to determine if adaptors need to be cut	Sequence reads were aligned to human transcriptome index (genome_build 37) using bowtie2	Sam files were used to create .txt containing abundance count of each feature per sample	Supplementary_files_format_and_content: tab-delimited text files include raw count values for each sample	GPL11154	Victor,,Han	Victor.Han@lhsc.on.ca	Children's Health Research Institute	Biochemistry	Western University	1151 Richmond Street	London	Ontario	N6A3K7	Canada	0	Illumina HiSeq 2000	cDNA	transcriptomic	RNA-Seq	BioSample: https://www.ncbi.nlm.nih.gov/biosample/SAMN09230247	SRA: https://www.ncbi.nlm.nih.gov/sra?term=SRX4105617	NONE	Preeclampsia and Intrauterine Growth Restriction	Placenta
GSM3147373	PEIUGR8	GSM3147373	Public on Jun 28 2019	May 21 2018	Jun 28 2019	SRA	1	Placenta	Homo sapiens	tissue: Placenta	disease group: Preeclampsia and Intrauterine Growth Restriction	total RNA	Total RNA was isolated from 50-100mg of tissue from the two central and two peripheral regions of each placenta, using the mirVanaÂ® RNA isolation kit (Life Technologiesâ„¢, Burlington, Ontario)	The Truseq RNA kit provided by Ilumina, used as per manufacturer's protocol	9606	364-09	MasterCount_PEIUGR.txt	FastQC was used to determine if adaptors need to be cut	Sequence reads were aligned to human transcriptome index (genome_build 37) using bowtie2	Sam files were used to create .txt containing abundance count of each feature per sample	Supplementary_files_format_and_content: tab-delimited text files include raw count values for each sample	GPL11154	Victor,,Han	Victor.Han@lhsc.on.ca	Children's Health Research Institute	Biochemistry	Western University	1151 Richmond Street	London	Ontario	N6A3K7	Canada	0	Illumina HiSeq 2000	cDNA	transcriptomic	RNA-Seq	BioSample: https://www.ncbi.nlm.nih.gov/biosample/SAMN09230246	SRA: https://www.ncbi.nlm.nih.gov/sra?term=SRX4105618	NONE	Preeclampsia and Intrauterine Growth Restriction	Placenta
GSM3147374	PEIUGR9	GSM3147374	Public on Jun 28 2019	May 21 2018	Jun 28 2019	SRA	1	Placenta	Homo sapiens	tissue: Placenta	disease group: Preeclampsia and Intrauterine Growth Restriction	total RNA	Total RNA was isolated from 50-100mg of tissue from the two central and two peripheral regions of each placenta, using the mirVanaÂ® RNA isolation kit (Life Technologiesâ„¢, Burlington, Ontario)	The Truseq RNA kit provided by Ilumina, used as per manufacturer's protocol	9606	396-10_a	MasterCount_PEIUGR.txt	FastQC was used to determine if adaptors need to be cut	Sequence reads were aligned to human transcriptome index (genome_build 37) using bowtie2	Sam files were used to create .txt containing abundance count of each feature per sample	Supplementary_files_format_and_content: tab-delimited text files include raw count values for each sample	GPL11154	Victor,,Han	Victor.Han@lhsc.on.ca	Children's Health Research Institute	Biochemistry	Western University	1151 Richmond Street	London	Ontario	N6A3K7	Canada	0	Illumina HiSeq 2000	cDNA	transcriptomic	RNA-Seq	BioSample: https://www.ncbi.nlm.nih.gov/biosample/SAMN09230245	SRA: https://www.ncbi.nlm.nih.gov/sra?term=SRX4105619	NONE	Preeclampsia and Intrauterine Growth Restriction	Placenta
GSM3147375	PEIUGR10	GSM3147375	Public on Jun 28 2019	May 21 2018	Jun 28 2019	SRA	1	Placenta	Homo sapiens	tissue: Placenta	disease group: Preeclampsia and Intrauterine Growth Restriction	total RNA	Total RNA was isolated from 50-100mg of tissue from the two central and two peripheral regions of each placenta, using the mirVanaÂ® RNA isolation kit (Life Technologiesâ„¢, Burlington, Ontario)	The Truseq RNA kit provided by Ilumina, used as per manufacturer's protocol	9606	9177	MasterCount_PEIUGR.txt	FastQC was used to determine if adaptors need to be cut	Sequence reads were aligned to human transcriptome index (genome_build 37) using bowtie2	Sam files were used to create .txt containing abundance count of each feature per sample	Supplementary_files_format_and_content: tab-delimited text files include raw count values for each sample	GPL11154	Victor,,Han	Victor.Han@lhsc.on.ca	Children's Health Research Institute	Biochemistry	Western University	1151 Richmond Street	London	Ontario	N6A3K7	Canada	0	Illumina HiSeq 2000	cDNA	transcriptomic	RNA-Seq	BioSample: https://www.ncbi.nlm.nih.gov/biosample/SAMN09230244	SRA: https://www.ncbi.nlm.nih.gov/sra?term=SRX4105620	NONE	Preeclampsia and Intrauterine Growth Restriction	Placenta
GSM3147376	PEIUGR11	GSM3147376	Public on Jun 28 2019	May 21 2018	Jun 28 2019	SRA	1	Placenta	Homo sapiens	tissue: Placenta	disease group: Preeclampsia and Intrauterine Growth Restriction	total RNA	Total RNA was isolated from 50-100mg of tissue from the two central and two peripheral regions of each placenta, using the mirVanaÂ® RNA isolation kit (Life Technologiesâ„¢, Burlington, Ontario)	The Truseq RNA kit provided by Ilumina, used as per manufacturer's protocol	9606	IUGR 15-01	MasterCount_PEIUGR.txt	FastQC was used to determine if adaptors need to be cut	Sequence reads were aligned to human transcriptome index (genome_build 37) using bowtie2	Sam files were used to create .txt containing abundance count of each feature per sample	Supplementary_files_format_and_content: tab-delimited text files include raw count values for each sample	GPL11154	Victor,,Han	Victor.Han@lhsc.on.ca	Children's Health Research Institute	Biochemistry	Western University	1151 Richmond Street	London	Ontario	N6A3K7	Canada	0	Illumina HiSeq 2000	cDNA	transcriptomic	RNA-Seq	BioSample: https://www.ncbi.nlm.nih.gov/biosample/SAMN09230243	SRA: https://www.ncbi.nlm.nih.gov/sra?term=SRX4105621	NONE	Preeclampsia and Intrauterine Growth Restriction	Placenta
GSM3147377	PEIUGR12	GSM3147377	Public on Jun 28 2019	May 21 2018	Jun 28 2019	SRA	1	Placenta	Homo sapiens	tissue: Placenta	disease group: Preeclampsia and Intrauterine Growth Restriction	total RNA	Total RNA was isolated from 50-100mg of tissue from the two central and two peripheral regions of each placenta, using the mirVanaÂ® RNA isolation kit (Life Technologiesâ„¢, Burlington, Ontario)	The Truseq RNA kit provided by Ilumina, used as per manufacturer's protocol	9606	IUGR 15-08	MasterCount_PEIUGR.txt	FastQC was used to determine if adaptors need to be cut	Sequence reads were aligned to human transcriptome index (genome_build 37) using bowtie2	Sam files were used to create .txt containing abundance count of each feature per sample	Supplementary_files_format_and_content: tab-delimited text files include raw count values for each sample	GPL11154	Victor,,Han	Victor.Han@lhsc.on.ca	Children's Health Research Institute	Biochemistry	Western University	1151 Richmond Street	London	Ontario	N6A3K7	Canada	0	Illumina HiSeq 2000	cDNA	transcriptomic	RNA-Seq	BioSample: https://www.ncbi.nlm.nih.gov/biosample/SAMN09230242	SRA: https://www.ncbi.nlm.nih.gov/sra?term=SRX4105622	NONE	Preeclampsia and Intrauterine Growth Restriction	Placenta
GSM3147378	PEIUGR13	GSM3147378	Public on Jun 28 2019	May 21 2018	Jun 28 2019	SRA	1	Placenta	Homo sapiens	tissue: Placenta	disease group: Preeclampsia and Intrauterine Growth Restriction	total RNA	Total RNA was isolated from 50-100mg of tissue from the two central and two peripheral regions of each placenta, using the mirVanaÂ® RNA isolation kit (Life Technologiesâ„¢, Burlington, Ontario)	The Truseq RNA kit provided by Ilumina, used as per manufacturer's protocol	9606	PE 12-06	MasterCount_PEIUGR.txt	FastQC was used to determine if adaptors need to be cut	Sequence reads were aligned to human transcriptome index (genome_build 37) using bowtie2	Sam files were used to create .txt containing abundance count of each feature per sample	Supplementary_files_format_and_content: tab-delimited text files include raw count values for each sample	GPL11154	Victor,,Han	Victor.Han@lhsc.on.ca	Children's Health Research Institute	Biochemistry	Western University	1151 Richmond Street	London	Ontario	N6A3K7	Canada	0	Illumina HiSeq 2000	cDNA	transcriptomic	RNA-Seq	BioSample: https://www.ncbi.nlm.nih.gov/biosample/SAMN09230311	SRA: https://www.ncbi.nlm.nih.gov/sra?term=SRX4105623	NONE	Preeclampsia and Intrauterine Growth Restriction	Placenta
GSM3147379	PEIUGR14	GSM3147379	Public on Jun 28 2019	May 21 2018	Jun 28 2019	SRA	1	Placenta	Homo sapiens	tissue: Placenta	disease group: Preeclampsia and Intrauterine Growth Restriction	total RNA	Total RNA was isolated from 50-100mg of tissue from the two central and two peripheral regions of each placenta, using the mirVanaÂ® RNA isolation kit (Life Technologiesâ„¢, Burlington, Ontario)	The Truseq RNA kit provided by Ilumina, used as per manufacturer's protocol	9606	PE 13-22	MasterCount_PEIUGR.txt	FastQC was used to determine if adaptors need to be cut	Sequence reads were aligned to human transcriptome index (genome_build 37) using bowtie2	Sam files were used to create .txt containing abundance count of each feature per sample	Supplementary_files_format_and_content: tab-delimited text files include raw count values for each sample	GPL11154	Victor,,Han	Victor.Han@lhsc.on.ca	Children's Health Research Institute	Biochemistry	Western University	1151 Richmond Street	London	Ontario	N6A3K7	Canada	0	Illumina HiSeq 2000	cDNA	transcriptomic	RNA-Seq	BioSample: https://www.ncbi.nlm.nih.gov/biosample/SAMN09230308	SRA: https://www.ncbi.nlm.nih.gov/sra?term=SRX4105624	NONE	Preeclampsia and Intrauterine Growth Restriction	Placenta
GSM3147380	PEIUGR15	GSM3147380	Public on Jun 28 2019	May 21 2018	Jun 28 2019	SRA	1	Placenta	Homo sapiens	tissue: Placenta	disease group: Preeclampsia and Intrauterine Growth Restriction	total RNA	Total RNA was isolated from 50-100mg of tissue from the two central and two peripheral regions of each placenta, using the mirVanaÂ® RNA isolation kit (Life Technologiesâ„¢, Burlington, Ontario)	The Truseq RNA kit provided by Ilumina, used as per manufacturer's protocol	9606	PE 14-08	MasterCount_PEIUGR.txt	FastQC was used to determine if adaptors need to be cut	Sequence reads were aligned to human transcriptome index (genome_build 37) using bowtie2	Sam files were used to create .txt containing abundance count of each feature per sample	Supplementary_files_format_and_content: tab-delimited text files include raw count values for each sample	GPL11154	Victor,,Han	Victor.Han@lhsc.on.ca	Children's Health Research Institute	Biochemistry	Western University	1151 Richmond Street	London	Ontario	N6A3K7	Canada	0	Illumina HiSeq 2000	cDNA	transcriptomic	RNA-Seq	BioSample: https://www.ncbi.nlm.nih.gov/biosample/SAMN09230307	SRA: https://www.ncbi.nlm.nih.gov/sra?term=SRX4105625	NONE	Preeclampsia and Intrauterine Growth Restriction	Placenta
GSM3147381	PEIUGR16	GSM3147381	Public on Jun 28 2019	May 21 2018	Jun 28 2019	SRA	1	Placenta	Homo sapiens	tissue: Placenta	disease group: Preeclampsia and Intrauterine Growth Restriction	total RNA	Total RNA was isolated from 50-100mg of tissue from the two central and two peripheral regions of each placenta, using the mirVanaÂ® RNA isolation kit (Life Technologiesâ„¢, Burlington, Ontario)	The Truseq RNA kit provided by Ilumina, used as per manufacturer's protocol	9606	PE 14-20	MasterCount_PEIUGR.txt	FastQC was used to determine if adaptors need to be cut	Sequence reads were aligned to human transcriptome index (genome_build 37) using bowtie2	Sam files were used to create .txt containing abundance count of each feature per sample	Supplementary_files_format_and_content: tab-delimited text files include raw count values for each sample	GPL11154	Victor,,Han	Victor.Han@lhsc.on.ca	Children's Health Research Institute	Biochemistry	Western University	1151 Richmond Street	London	Ontario	N6A3K7	Canada	0	Illumina HiSeq 2000	cDNA	transcriptomic	RNA-Seq	BioSample: https://www.ncbi.nlm.nih.gov/biosample/SAMN09230306	SRA: https://www.ncbi.nlm.nih.gov/sra?term=SRX4105626	NONE	Preeclampsia and Intrauterine Growth Restriction	Placenta
GSM3147382	PEIUGR17	GSM3147382	Public on Jun 28 2019	May 21 2018	Jun 28 2019	SRA	1	Placenta	Homo sapiens	tissue: Placenta	disease group: Preeclampsia and Intrauterine Growth Restriction	total RNA	Total RNA was isolated from 50-100mg of tissue from the two central and two peripheral regions of each placenta, using the mirVanaÂ® RNA isolation kit (Life Technologiesâ„¢, Burlington, Ontario)	The Truseq RNA kit provided by Ilumina, used as per manufacturer's protocol	9606	PE 14-32	MasterCount_PEIUGR.txt	FastQC was used to determine if adaptors need to be cut	Sequence reads were aligned to human transcriptome index (genome_build 37) using bowtie2	Sam files were used to create .txt containing abundance count of each feature per sample	Supplementary_files_format_and_content: tab-delimited text files include raw count values for each sample	GPL11154	Victor,,Han	Victor.Han@lhsc.on.ca	Children's Health Research Institute	Biochemistry	Western University	1151 Richmond Street	London	Ontario	N6A3K7	Canada	0	Illumina HiSeq 2000	cDNA	transcriptomic	RNA-Seq	BioSample: https://www.ncbi.nlm.nih.gov/biosample/SAMN09230305	SRA: https://www.ncbi.nlm.nih.gov/sra?term=SRX4105627	NONE	Preeclampsia and Intrauterine Growth Restriction	Placenta
GSM3147383	PEIUGR18	GSM3147383	Public on Jun 28 2019	May 21 2018	Jun 28 2019	SRA	1	Placenta	Homo sapiens	tissue: Placenta	disease group: Preeclampsia and Intrauterine Growth Restriction	total RNA	Total RNA was isolated from 50-100mg of tissue from the two central and two peripheral regions of each placenta, using the mirVanaÂ® RNA isolation kit (Life Technologiesâ„¢, Burlington, Ontario)	The Truseq RNA kit provided by Ilumina, used as per manufacturer's protocol	9606	PE15-08	MasterCount_PEIUGR.txt	FastQC was used to determine if adaptors need to be cut	Sequence reads were aligned to human transcriptome index (genome_build 37) using bowtie2	Sam files were used to create .txt containing abundance count of each feature per sample	Supplementary_files_format_and_content: tab-delimited text files include raw count values for each sample	GPL11154	Victor,,Han	Victor.Han@lhsc.on.ca	Children's Health Research Institute	Biochemistry	Western University	1151 Richmond Street	London	Ontario	N6A3K7	Canada	0	Illumina HiSeq 2000	cDNA	transcriptomic	RNA-Seq	BioSample: https://www.ncbi.nlm.nih.gov/biosample/SAMN09230232	SRA: https://www.ncbi.nlm.nih.gov/sra?term=SRX4105628	NONE	Preeclampsia and Intrauterine Growth Restriction	Placenta
GSM3147384	PEIUGR19	GSM3147384	Public on Jun 28 2019	May 21 2018	Jun 28 2019	SRA	1	Placenta	Homo sapiens	tissue: Placenta	disease group: Preeclampsia and Intrauterine Growth Restriction	total RNA	Total RNA was isolated from 50-100mg of tissue from the two central and two peripheral regions of each placenta, using the mirVanaÂ® RNA isolation kit (Life Technologiesâ„¢, Burlington, Ontario)	The Truseq RNA kit provided by Ilumina, used as per manufacturer's protocol	9606	PE15-30	MasterCount_PEIUGR.txt	FastQC was used to determine if adaptors need to be cut	Sequence reads were aligned to human transcriptome index (genome_build 37) using bowtie2	Sam files were used to create .txt containing abundance count of each feature per sample	Supplementary_files_format_and_content: tab-delimited text files include raw count values for each sample	GPL11154	Victor,,Han	Victor.Han@lhsc.on.ca	Children's Health Research Institute	Biochemistry	Western University	1151 Richmond Street	London	Ontario	N6A3K7	Canada	0	Illumina HiSeq 2000	cDNA	transcriptomic	RNA-Seq	BioSample: https://www.ncbi.nlm.nih.gov/biosample/SAMN09230231	SRA: https://www.ncbi.nlm.nih.gov/sra?term=SRX4105629	NONE	Preeclampsia and Intrauterine Growth Restriction	Placenta
GSM3147385	PEIUGR20	GSM3147385	Public on Jun 28 2019	May 21 2018	Jun 28 2019	SRA	1	Placenta	Homo sapiens	tissue: Placenta	disease group: Preeclampsia and Intrauterine Growth Restriction	total RNA	Total RNA was isolated from 50-100mg of tissue from the two central and two peripheral regions of each placenta, using the mirVanaÂ® RNA isolation kit (Life Technologiesâ„¢, Burlington, Ontario)	The Truseq RNA kit provided by Ilumina, used as per manufacturer's protocol	9606	PE16-08	MasterCount_PEIUGR.txt	FastQC was used to determine if adaptors need to be cut	Sequence reads were aligned to human transcriptome index (genome_build 37) using bowtie2	Sam files were used to create .txt containing abundance count of each feature per sample	Supplementary_files_format_and_content: tab-delimited text files include raw count values for each sample	GPL11154	Victor,,Han	Victor.Han@lhsc.on.ca	Children's Health Research Institute	Biochemistry	Western University	1151 Richmond Street	London	Ontario	N6A3K7	Canada	0	Illumina HiSeq 2000	cDNA	transcriptomic	RNA-Seq	BioSample: https://www.ncbi.nlm.nih.gov/biosample/SAMN09230310	SRA: https://www.ncbi.nlm.nih.gov/sra?term=SRX4105630	NONE	Preeclampsia and Intrauterine Growth Restriction	Placenta
GSM3147386	IUGR1	GSM3147386	Public on Jun 28 2019	May 21 2018	Jun 28 2019	SRA	1	Placenta	Homo sapiens	tissue: Placenta	disease group: Intrauterine Growth Restriction only	total RNA	Total RNA was isolated from 50-100mg of tissue from the two central and two peripheral regions of each placenta, using the mirVanaÂ® RNA isolation kit (Life Technologiesâ„¢, Burlington, Ontario)	The Truseq RNA kit provided by Ilumina, used as per manufacturer's protocol	9606	17	MasterCount_IUGRONLY.txt	FastQC was used to determine if adaptors need to be cut	Sequence reads were aligned to human transcriptome index (genome_build 37) using bowtie2	Sam files were used to create .txt containing abundance count of each feature per sample	Supplementary_files_format_and_content: tab-delimited text files include raw count values for each sample	GPL11154	Victor,,Han	Victor.Han@lhsc.on.ca	Children's Health Research Institute	Biochemistry	Western University	1151 Richmond Street	London	Ontario	N6A3K7	Canada	0	Illumina HiSeq 2000	cDNA	transcriptomic	RNA-Seq	BioSample: https://www.ncbi.nlm.nih.gov/biosample/SAMN09230309	SRA: https://www.ncbi.nlm.nih.gov/sra?term=SRX4105631	NONE	Intrauterine Growth Restriction only	Placenta
GSM3147387	IUGR2	GSM3147387	Public on Jun 28 2019	May 21 2018	Jun 28 2019	SRA	1	Placenta	Homo sapiens	tissue: Placenta	disease group: Intrauterine Growth Restriction only	total RNA	Total RNA was isolated from 50-100mg of tissue from the two central and two peripheral regions of each placenta, using the mirVanaÂ® RNA isolation kit (Life Technologiesâ„¢, Burlington, Ontario)	The Truseq RNA kit provided by Ilumina, used as per manufacturer's protocol	9606	33b	MasterCount_IUGRONLY.txt	FastQC was used to determine if adaptors need to be cut	Sequence reads were aligned to human transcriptome index (genome_build 37) using bowtie2	Sam files were used to create .txt containing abundance count of each feature per sample	Supplementary_files_format_and_content: tab-delimited text files include raw count values for each sample	GPL11154	Victor,,Han	Victor.Han@lhsc.on.ca	Children's Health Research Institute	Biochemistry	Western University	1151 Richmond Street	London	Ontario	N6A3K7	Canada	0	Illumina HiSeq 2000	cDNA	transcriptomic	RNA-Seq	BioSample: https://www.ncbi.nlm.nih.gov/biosample/SAMN09230230	SRA: https://www.ncbi.nlm.nih.gov/sra?term=SRX4105632	NONE	Intrauterine Growth Restriction only	Placenta
GSM3147388	IUGR3	GSM3147388	Public on Jun 28 2019	May 21 2018	Jun 28 2019	SRA	1	Placenta	Homo sapiens	tissue: Placenta	disease group: Intrauterine Growth Restriction only	total RNA	Total RNA was isolated from 50-100mg of tissue from the two central and two peripheral regions of each placenta, using the mirVanaÂ® RNA isolation kit (Life Technologiesâ„¢, Burlington, Ontario)	The Truseq RNA kit provided by Ilumina, used as per manufacturer's protocol	9606	36	MasterCount_IUGRONLY.txt	FastQC was used to determine if adaptors need to be cut	Sequence reads were aligned to human transcriptome index (genome_build 37) using bowtie2	Sam files were used to create .txt containing abundance count of each feature per sample	Supplementary_files_format_and_content: tab-delimited text files include raw count values for each sample	GPL11154	Victor,,Han	Victor.Han@lhsc.on.ca	Children's Health Research Institute	Biochemistry	Western University	1151 Richmond Street	London	Ontario	N6A3K7	Canada	0	Illumina HiSeq 2000	cDNA	transcriptomic	RNA-Seq	BioSample: https://www.ncbi.nlm.nih.gov/biosample/SAMN09230229	SRA: https://www.ncbi.nlm.nih.gov/sra?term=SRX4105633	NONE	Intrauterine Growth Restriction only	Placenta
GSM3147389	IUGR4	GSM3147389	Public on Jun 28 2019	May 21 2018	Jun 28 2019	SRA	1	Placenta	Homo sapiens	tissue: Placenta	disease group: Intrauterine Growth Restriction only	total RNA	Total RNA was isolated from 50-100mg of tissue from the two central and two peripheral regions of each placenta, using the mirVanaÂ® RNA isolation kit (Life Technologiesâ„¢, Burlington, Ontario)	The Truseq RNA kit provided by Ilumina, used as per manufacturer's protocol	9606	42	MasterCount_IUGRONLY.txt	FastQC was used to determine if adaptors need to be cut	Sequence reads were aligned to human transcriptome index (genome_build 37) using bowtie2	Sam files were used to create .txt containing abundance count of each feature per sample	Supplementary_files_format_and_content: tab-delimited text files include raw count values for each sample	GPL11154	Victor,,Han	Victor.Han@lhsc.on.ca	Children's Health Research Institute	Biochemistry	Western University	1151 Richmond Street	London	Ontario	N6A3K7	Canada	0	Illumina HiSeq 2000	cDNA	transcriptomic	RNA-Seq	BioSample: https://www.ncbi.nlm.nih.gov/biosample/SAMN09230228	SRA: https://www.ncbi.nlm.nih.gov/sra?term=SRX4105634	NONE	Intrauterine Growth Restriction only	Placenta
GSM3147390	IUGR5	GSM3147390	Public on Jun 28 2019	May 21 2018	Jun 28 2019	SRA	1	Placenta	Homo sapiens	tissue: Placenta	disease group: Intrauterine Growth Restriction only	total RNA	Total RNA was isolated from 50-100mg of tissue from the two central and two peripheral regions of each placenta, using the mirVanaÂ® RNA isolation kit (Life Technologiesâ„¢, Burlington, Ontario)	The Truseq RNA kit provided by Ilumina, used as per manufacturer's protocol	9606	78	MasterCount_IUGRONLY.txt	FastQC was used to determine if adaptors need to be cut	Sequence reads were aligned to human transcriptome index (genome_build 37) using bowtie2	Sam files were used to create .txt containing abundance count of each feature per sample	Supplementary_files_format_and_content: tab-delimited text files include raw count values for each sample	GPL11154	Victor,,Han	Victor.Han@lhsc.on.ca	Children's Health Research Institute	Biochemistry	Western University	1151 Richmond Street	London	Ontario	N6A3K7	Canada	0	Illumina HiSeq 2000	cDNA	transcriptomic	RNA-Seq	BioSample: https://www.ncbi.nlm.nih.gov/biosample/SAMN09230227	SRA: https://www.ncbi.nlm.nih.gov/sra?term=SRX4105635	NONE	Intrauterine Growth Restriction only	Placenta
GSM3147391	IUGR6	GSM3147391	Public on Jun 28 2019	May 21 2018	Jun 28 2019	SRA	1	Placenta	Homo sapiens	tissue: Placenta	disease group: Intrauterine Growth Restriction only	total RNA	Total RNA was isolated from 50-100mg of tissue from the two central and two peripheral regions of each placenta, using the mirVanaÂ® RNA isolation kit (Life Technologiesâ„¢, Burlington, Ontario)	The Truseq RNA kit provided by Ilumina, used as per manufacturer's protocol	9606	26571	MasterCount_IUGRONLY.txt	FastQC was used to determine if adaptors need to be cut	Sequence reads were aligned to human transcriptome index (genome_build 37) using bowtie2	Sam files were used to create .txt containing abundance count of each feature per sample	Supplementary_files_format_and_content: tab-delimited text files include raw count values for each sample	GPL11154	Victor,,Han	Victor.Han@lhsc.on.ca	Children's Health Research Institute	Biochemistry	Western University	1151 Richmond Street	London	Ontario	N6A3K7	Canada	0	Illumina HiSeq 2000	cDNA	transcriptomic	RNA-Seq	BioSample: https://www.ncbi.nlm.nih.gov/biosample/SAMN09230226	SRA: https://www.ncbi.nlm.nih.gov/sra?term=SRX4105636	NONE	Intrauterine Growth Restriction only	Placenta
GSM3147392	IUGR7	GSM3147392	Public on Jun 28 2019	May 21 2018	Jun 28 2019	SRA	1	Placenta	Homo sapiens	tissue: Placenta	disease group: Intrauterine Growth Restriction only	total RNA	Total RNA was isolated from 50-100mg of tissue from the two central and two peripheral regions of each placenta, using the mirVanaÂ® RNA isolation kit (Life Technologiesâ„¢, Burlington, Ontario)	The Truseq RNA kit provided by Ilumina, used as per manufacturer's protocol	9606	26572	MasterCount_IUGRONLY.txt	FastQC was used to determine if adaptors need to be cut	Sequence reads were aligned to human transcriptome index (genome_build 37) using bowtie2	Sam files were used to create .txt containing abundance count of each feature per sample	Supplementary_files_format_and_content: tab-delimited text files include raw count values for each sample	GPL11154	Victor,,Han	Victor.Han@lhsc.on.ca	Children's Health Research Institute	Biochemistry	Western University	1151 Richmond Street	London	Ontario	N6A3K7	Canada	0	Illumina HiSeq 2000	cDNA	transcriptomic	RNA-Seq	BioSample: https://www.ncbi.nlm.nih.gov/biosample/SAMN09230225	SRA: https://www.ncbi.nlm.nih.gov/sra?term=SRX4105637	NONE	Intrauterine Growth Restriction only	Placenta
GSM3147393	IUGR8	GSM3147393	Public on Jun 28 2019	May 21 2018	Jun 28 2019	SRA	1	Placenta	Homo sapiens	tissue: Placenta	disease group: Intrauterine Growth Restriction only	total RNA	Total RNA was isolated from 50-100mg of tissue from the two central and two peripheral regions of each placenta, using the mirVanaÂ® RNA isolation kit (Life Technologiesâ„¢, Burlington, Ontario)	The Truseq RNA kit provided by Ilumina, used as per manufacturer's protocol	9606	26714	MasterCount_IUGRONLY.txt	FastQC was used to determine if adaptors need to be cut	Sequence reads were aligned to human transcriptome index (genome_build 37) using bowtie2	Sam files were used to create .txt containing abundance count of each feature per sample	Supplementary_files_format_and_content: tab-delimited text files include raw count values for each sample	GPL11154	Victor,,Han	Victor.Han@lhsc.on.ca	Children's Health Research Institute	Biochemistry	Western University	1151 Richmond Street	London	Ontario	N6A3K7	Canada	0	Illumina HiSeq 2000	cDNA	transcriptomic	RNA-Seq	BioSample: https://www.ncbi.nlm.nih.gov/biosample/SAMN09230224	SRA: https://www.ncbi.nlm.nih.gov/sra?term=SRX4105638	NONE	Intrauterine Growth Restriction only	Placenta
GSM3147394	IUGR9	GSM3147394	Public on Jun 28 2019	May 21 2018	Jun 28 2019	SRA	1	Placenta	Homo sapiens	tissue: Placenta	disease group: Intrauterine Growth Restriction only	total RNA	Total RNA was isolated from 50-100mg of tissue from the two central and two peripheral regions of each placenta, using the mirVanaÂ® RNA isolation kit (Life Technologiesâ„¢, Burlington, Ontario)	The Truseq RNA kit provided by Ilumina, used as per manufacturer's protocol	9606	27033	MasterCount_IUGRONLY.txt	FastQC was used to determine if adaptors need to be cut	Sequence reads were aligned to human transcriptome index (genome_build 37) using bowtie2	Sam files were used to create .txt containing abundance count of each feature per sample	Supplementary_files_format_and_content: tab-delimited text files include raw count values for each sample	GPL11154	Victor,,Han	Victor.Han@lhsc.on.ca	Children's Health Research Institute	Biochemistry	Western University	1151 Richmond Street	London	Ontario	N6A3K7	Canada	0	Illumina HiSeq 2000	cDNA	transcriptomic	RNA-Seq	BioSample: https://www.ncbi.nlm.nih.gov/biosample/SAMN09230223	SRA: https://www.ncbi.nlm.nih.gov/sra?term=SRX4105639	NONE	Intrauterine Growth Restriction only	Placenta
GSM3147395	IUGR10	GSM3147395	Public on Jun 28 2019	May 21 2018	Jun 28 2019	SRA	1	Placenta	Homo sapiens	tissue: Placenta	disease group: Intrauterine Growth Restriction only	total RNA	Total RNA was isolated from 50-100mg of tissue from the two central and two peripheral regions of each placenta, using the mirVanaÂ® RNA isolation kit (Life Technologiesâ„¢, Burlington, Ontario)	The Truseq RNA kit provided by Ilumina, used as per manufacturer's protocol	9606	IUGR14-10	MasterCount_IUGRONLY.txt	FastQC was used to determine if adaptors need to be cut	Sequence reads were aligned to human transcriptome index (genome_build 37) using bowtie2	Sam files were used to create .txt containing abundance count of each feature per sample	Supplementary_files_format_and_content: tab-delimited text files include raw count values for each sample	GPL11154	Victor,,Han	Victor.Han@lhsc.on.ca	Children's Health Research Institute	Biochemistry	Western University	1151 Richmond Street	London	Ontario	N6A3K7	Canada	0	Illumina HiSeq 2000	cDNA	transcriptomic	RNA-Seq	BioSample: https://www.ncbi.nlm.nih.gov/biosample/SAMN09230222	SRA: https://www.ncbi.nlm.nih.gov/sra?term=SRX4105640	NONE	Intrauterine Growth Restriction only	Placenta
GSM3147396	IUGR11	GSM3147396	Public on Jun 28 2019	May 21 2018	Jun 28 2019	SRA	1	Placenta	Homo sapiens	tissue: Placenta	disease group: Intrauterine Growth Restriction only	total RNA	Total RNA was isolated from 50-100mg of tissue from the two central and two peripheral regions of each placenta, using the mirVanaÂ® RNA isolation kit (Life Technologiesâ„¢, Burlington, Ontario)	The Truseq RNA kit provided by Ilumina, used as per manufacturer's protocol	9606	IUGR 14-11	MasterCount_IUGRONLY.txt	FastQC was used to determine if adaptors need to be cut	Sequence reads were aligned to human transcriptome index (genome_build 37) using bowtie2	Sam files were used to create .txt containing abundance count of each feature per sample	Supplementary_files_format_and_content: tab-delimited text files include raw count values for each sample	GPL11154	Victor,,Han	Victor.Han@lhsc.on.ca	Children's Health Research Institute	Biochemistry	Western University	1151 Richmond Street	London	Ontario	N6A3K7	Canada	0	Illumina HiSeq 2000	cDNA	transcriptomic	RNA-Seq	BioSample: https://www.ncbi.nlm.nih.gov/biosample/SAMN09230221	SRA: https://www.ncbi.nlm.nih.gov/sra?term=SRX4105641	NONE	Intrauterine Growth Restriction only	Placenta
GSM3147397	IUGR12	GSM3147397	Public on Jun 28 2019	May 21 2018	Jun 28 2019	SRA	1	Placenta	Homo sapiens	tissue: Placenta	disease group: Intrauterine Growth Restriction only	total RNA	Total RNA was isolated from 50-100mg of tissue from the two central and two peripheral regions of each placenta, using the mirVanaÂ® RNA isolation kit (Life Technologiesâ„¢, Burlington, Ontario)	The Truseq RNA kit provided by Ilumina, used as per manufacturer's protocol	9606	IUGR15-06	MasterCount_IUGRONLY.txt	FastQC was used to determine if adaptors need to be cut	Sequence reads were aligned to human transcriptome index (genome_build 37) using bowtie2	Sam files were used to create .txt containing abundance count of each feature per sample	Supplementary_files_format_and_content: tab-delimited text files include raw count values for each sample	GPL11154	Victor,,Han	Victor.Han@lhsc.on.ca	Children's Health Research Institute	Biochemistry	Western University	1151 Richmond Street	London	Ontario	N6A3K7	Canada	0	Illumina HiSeq 2000	cDNA	transcriptomic	RNA-Seq	BioSample: https://www.ncbi.nlm.nih.gov/biosample/SAMN09230220	SRA: https://www.ncbi.nlm.nih.gov/sra?term=SRX4105642	NONE	Intrauterine Growth Restriction only	Placenta
GSM3147398	IUGR13	GSM3147398	Public on Jun 28 2019	May 21 2018	Jun 28 2019	SRA	1	Placenta	Homo sapiens	tissue: Placenta	disease group: Intrauterine Growth Restriction only	total RNA	Total RNA was isolated from 50-100mg of tissue from the two central and two peripheral regions of each placenta, using the mirVanaÂ® RNA isolation kit (Life Technologiesâ„¢, Burlington, Ontario)	The Truseq RNA kit provided by Ilumina, used as per manufacturer's protocol	9606	PE15-24	MasterCount_IUGRONLY.txt	FastQC was used to determine if adaptors need to be cut	Sequence reads were aligned to human transcriptome index (genome_build 37) using bowtie2	Sam files were used to create .txt containing abundance count of each feature per sample	Supplementary_files_format_and_content: tab-delimited text files include raw count values for each sample	GPL11154	Victor,,Han	Victor.Han@lhsc.on.ca	Children's Health Research Institute	Biochemistry	Western University	1151 Richmond Street	London	Ontario	N6A3K7	Canada	0	Illumina HiSeq 2000	cDNA	transcriptomic	RNA-Seq	BioSample: https://www.ncbi.nlm.nih.gov/biosample/SAMN09230219	SRA: https://www.ncbi.nlm.nih.gov/sra?term=SRX4105643	NONE	Intrauterine Growth Restriction only	Placenta
GSM3147399	IUGR14	GSM3147399	Public on Jun 28 2019	May 21 2018	Jun 28 2019	SRA	1	Placenta	Homo sapiens	tissue: Placenta	disease group: Intrauterine Growth Restriction only	total RNA	Total RNA was isolated from 50-100mg of tissue from the two central and two peripheral regions of each placenta, using the mirVanaÂ® RNA isolation kit (Life Technologiesâ„¢, Burlington, Ontario)	The Truseq RNA kit provided by Ilumina, used as per manufacturer's protocol	9606	PE 15-25	MasterCount_IUGRONLY.txt	FastQC was used to determine if adaptors need to be cut	Sequence reads were aligned to human transcriptome index (genome_build 37) using bowtie2	Sam files were used to create .txt containing abundance count of each feature per sample	Supplementary_files_format_and_content: tab-delimited text files include raw count values for each sample	GPL11154	Victor,,Han	Victor.Han@lhsc.on.ca	Children's Health Research Institute	Biochemistry	Western University	1151 Richmond Street	London	Ontario	N6A3K7	Canada	0	Illumina HiSeq 2000	cDNA	transcriptomic	RNA-Seq	BioSample: https://www.ncbi.nlm.nih.gov/biosample/SAMN09230218	SRA: https://www.ncbi.nlm.nih.gov/sra?term=SRX4105644	NONE	Intrauterine Growth Restriction only	Placenta
GSM3147400	IUGR15	GSM3147400	Public on Jun 28 2019	May 21 2018	Jun 28 2019	SRA	1	Placenta	Homo sapiens	tissue: Placenta	disease group: Intrauterine Growth Restriction only	total RNA	Total RNA was isolated from 50-100mg of tissue from the two central and two peripheral regions of each placenta, using the mirVanaÂ® RNA isolation kit (Life Technologiesâ„¢, Burlington, Ontario)	The Truseq RNA kit provided by Ilumina, used as per manufacturer's protocol	9606	PE15-32	MasterCount_IUGRONLY.txt	FastQC was used to determine if adaptors need to be cut	Sequence reads were aligned to human transcriptome index (genome_build 37) using bowtie2	Sam files were used to create .txt containing abundance count of each feature per sample	Supplementary_files_format_and_content: tab-delimited text files include raw count values for each sample	GPL11154	Victor,,Han	Victor.Han@lhsc.on.ca	Children's Health Research Institute	Biochemistry	Western University	1151 Richmond Street	London	Ontario	N6A3K7	Canada	0	Illumina HiSeq 2000	cDNA	transcriptomic	RNA-Seq	BioSample: https://www.ncbi.nlm.nih.gov/biosample/SAMN09230217	SRA: https://www.ncbi.nlm.nih.gov/sra?term=SRX4105645	NONE	Intrauterine Growth Restriction only	Placenta
GSM3147401	IUGR16	GSM3147401	Public on Jun 28 2019	May 21 2018	Jun 28 2019	SRA	1	Placenta	Homo sapiens	tissue: Placenta	disease group: Intrauterine Growth Restriction only	total RNA	Total RNA was isolated from 50-100mg of tissue from the two central and two peripheral regions of each placenta, using the mirVanaÂ® RNA isolation kit (Life Technologiesâ„¢, Burlington, Ontario)	The Truseq RNA kit provided by Ilumina, used as per manufacturer's protocol	9606	PE16-05	MasterCount_IUGRONLY.txt	FastQC was used to determine if adaptors need to be cut	Sequence reads were aligned to human transcriptome index (genome_build 37) using bowtie2	Sam files were used to create .txt containing abundance count of each feature per sample	Supplementary_files_format_and_content: tab-delimited text files include raw count values for each sample	GPL11154	Victor,,Han	Victor.Han@lhsc.on.ca	Children's Health Research Institute	Biochemistry	Western University	1151 Richmond Street	London	Ontario	N6A3K7	Canada	0	Illumina HiSeq 2000	cDNA	transcriptomic	RNA-Seq	BioSample: https://www.ncbi.nlm.nih.gov/biosample/SAMN09230216	SRA: https://www.ncbi.nlm.nih.gov/sra?term=SRX4105646	NONE	Intrauterine Growth Restriction only	Placenta
GSM3147402	IUGR17	GSM3147402	Public on Jun 28 2019	May 21 2018	Jun 28 2019	SRA	1	Placenta	Homo sapiens	tissue: Placenta	disease group: Intrauterine Growth Restriction only	total RNA	Total RNA was isolated from 50-100mg of tissue from the two central and two peripheral regions of each placenta, using the mirVanaÂ® RNA isolation kit (Life Technologiesâ„¢, Burlington, Ontario)	The Truseq RNA kit provided by Ilumina, used as per manufacturer's protocol	9606	PE16-06	MasterCount_IUGRONLY.txt	FastQC was used to determine if adaptors need to be cut	Sequence reads were aligned to human transcriptome index (genome_build 37) using bowtie2	Sam files were used to create .txt containing abundance count of each feature per sample	Supplementary_files_format_and_content: tab-delimited text files include raw count values for each sample	GPL11154	Victor,,Han	Victor.Han@lhsc.on.ca	Children's Health Research Institute	Biochemistry	Western University	1151 Richmond Street	London	Ontario	N6A3K7	Canada	0	Illumina HiSeq 2000	cDNA	transcriptomic	RNA-Seq	BioSample: https://www.ncbi.nlm.nih.gov/biosample/SAMN09230215	SRA: https://www.ncbi.nlm.nih.gov/sra?term=SRX4105647	NONE	Intrauterine Growth Restriction only	Placenta
GSM3147403	IUGR18	GSM3147403	Public on Jun 28 2019	May 21 2018	Jun 28 2019	SRA	1	Placenta	Homo sapiens	tissue: Placenta	disease group: Intrauterine Growth Restriction only	total RNA	Total RNA was isolated from 50-100mg of tissue from the two central and two peripheral regions of each placenta, using the mirVanaÂ® RNA isolation kit (Life Technologiesâ„¢, Burlington, Ontario)	The Truseq RNA kit provided by Ilumina, used as per manufacturer's protocol	9606	PE16-21	MasterCount_IUGRONLY.txt	FastQC was used to determine if adaptors need to be cut	Sequence reads were aligned to human transcriptome index (genome_build 37) using bowtie2	Sam files were used to create .txt containing abundance count of each feature per sample	Supplementary_files_format_and_content: tab-delimited text files include raw count values for each sample	GPL11154	Victor,,Han	Victor.Han@lhsc.on.ca	Children's Health Research Institute	Biochemistry	Western University	1151 Richmond Street	London	Ontario	N6A3K7	Canada	0	Illumina HiSeq 2000	cDNA	transcriptomic	RNA-Seq	BioSample: https://www.ncbi.nlm.nih.gov/biosample/SAMN09230214	SRA: https://www.ncbi.nlm.nih.gov/sra?term=SRX4105648	NONE	Intrauterine Growth Restriction only	Placenta

## Sheet: GSE204835
	title	geo_accession	status	submission_date	last_update_date	type	channel_count	source_name_ch1	organism_ch1	characteristics_ch1	characteristics_ch1.1	characteristics_ch1.2	molecule_ch1	extract_protocol_ch1	extract_protocol_ch1.1	taxid_ch1	description	data_processing	data_processing.1	data_processing.2	data_processing.3	data_processing.4	platform_id	contact_name	contact_email	contact_phone	contact_institute	contact_address	contact_city	contact_state	contact_zip/postal_code	contact_country	data_row_count	instrument_model	library_selection	library_source	library_strategy	relation	relation.1	supplementary_file_1	disease state:ch1	gestational age:ch1	tissue:ch1
GSM6198397	Human_paraffin-embedded_placental_tissue_Sample 2	GSM6198397	Public on May 30 2022	May 25 2022	May 30 2022	SRA	1	placenta	Homo sapiens	tissue: placenta	gestational age: Term	disease state: Control	total RNA	Placenta samples were formalin-fixed and paraffin-embedded; five 20-micron sections of each placenta sample were subjected to RNA extraction using the RNAstormTM kit (Cell Data Sciences, Fremont, CA, USA) as per the manufacturerâ€™s instructions.	Total RNA was processed for high-throughput sequencing using the QuantSeq 3â€² mRNA-Seq Library Prep Kit FWD for Illumina (Lexogen, Greenland, NH, USA). Following mRNA generation, fragmentation, and cDNA synthesis, adaptor barcodes were ligated and final cDNA libraries were amplified by PCR and assessed for quality and concentration.	9606	2.BAM	An index of the hg38 reference genome was created and sequences were aligned to this index using the Rsubread package from the Bioconductor suite in R (Vienna, Austria)	The alignment files were subsequently summarized and associated with their respective features and meta-data. Initial quality control was performed in MultiQC.	Read count extraction and normalization were performed using the Bioconductor suite and DESeq2 package in R	Assembly: hg38	Supplementary files format and content: counts	GPL30173	Ashley,,Hesson	ahesson@med.umich.edu	(716) 348-9693	University of Michigan	1500 E Medical Center Dr.	Ann Arbor	MI	48109	USA	0	NextSeq 2000	cDNA	transcriptomic	RNA-Seq	BioSample: https://www.ncbi.nlm.nih.gov/biosample/SAMN28666071	SRA: https://www.ncbi.nlm.nih.gov/sra?term=SRX15464429	NONE	Control	Term	placenta
GSM6198398	Human_paraffin-embedded_placental_tissue_Sample 3	GSM6198398	Public on May 30 2022	May 25 2022	May 30 2022	SRA	1	placenta	Homo sapiens	tissue: placenta	gestational age: Term	disease state: Control	total RNA	Placenta samples were formalin-fixed and paraffin-embedded; five 20-micron sections of each placenta sample were subjected to RNA extraction using the RNAstormTM kit (Cell Data Sciences, Fremont, CA, USA) as per the manufacturerâ€™s instructions.	Total RNA was processed for high-throughput sequencing using the QuantSeq 3â€² mRNA-Seq Library Prep Kit FWD for Illumina (Lexogen, Greenland, NH, USA). Following mRNA generation, fragmentation, and cDNA synthesis, adaptor barcodes were ligated and final cDNA libraries were amplified by PCR and assessed for quality and concentration.	9606	3.BAM	An index of the hg38 reference genome was created and sequences were aligned to this index using the Rsubread package from the Bioconductor suite in R (Vienna, Austria)	The alignment files were subsequently summarized and associated with their respective features and meta-data. Initial quality control was performed in MultiQC.	Read count extraction and normalization were performed using the Bioconductor suite and DESeq2 package in R	Assembly: hg38	Supplementary files format and content: counts	GPL30173	Ashley,,Hesson	ahesson@med.umich.edu	(716) 348-9693	University of Michigan	1500 E Medical Center Dr.	Ann Arbor	MI	48109	USA	0	NextSeq 2000	cDNA	transcriptomic	RNA-Seq	BioSample: https://www.ncbi.nlm.nih.gov/biosample/SAMN28666070	SRA: https://www.ncbi.nlm.nih.gov/sra?term=SRX15464430	NONE	Control	Term	placenta
GSM6198399	Human_paraffin-embedded_placental_tissue_Sample 4	GSM6198399	Public on May 30 2022	May 25 2022	May 30 2022	SRA	1	placenta	Homo sapiens	tissue: placenta	gestational age: Term	disease state: Control	total RNA	Placenta samples were formalin-fixed and paraffin-embedded; five 20-micron sections of each placenta sample were subjected to RNA extraction using the RNAstormTM kit (Cell Data Sciences, Fremont, CA, USA) as per the manufacturerâ€™s instructions.	Total RNA was processed for high-throughput sequencing using the QuantSeq 3â€² mRNA-Seq Library Prep Kit FWD for Illumina (Lexogen, Greenland, NH, USA). Following mRNA generation, fragmentation, and cDNA synthesis, adaptor barcodes were ligated and final cDNA libraries were amplified by PCR and assessed for quality and concentration.	9606	4.BAM	An index of the hg38 reference genome was created and sequences were aligned to this index using the Rsubread package from the Bioconductor suite in R (Vienna, Austria)	The alignment files were subsequently summarized and associated with their respective features and meta-data. Initial quality control was performed in MultiQC.	Read count extraction and normalization were performed using the Bioconductor suite and DESeq2 package in R	Assembly: hg38	Supplementary files format and content: counts	GPL30173	Ashley,,Hesson	ahesson@med.umich.edu	(716) 348-9693	University of Michigan	1500 E Medical Center Dr.	Ann Arbor	MI	48109	USA	0	NextSeq 2000	cDNA	transcriptomic	RNA-Seq	BioSample: https://www.ncbi.nlm.nih.gov/biosample/SAMN28666069	SRA: https://www.ncbi.nlm.nih.gov/sra?term=SRX15464431	NONE	Control	Term	placenta
GSM6198400	Human_paraffin-embedded_placental_tissue_Sample 5	GSM6198400	Public on May 30 2022	May 25 2022	May 30 2022	SRA	1	placenta	Homo sapiens	tissue: placenta	gestational age: Term	disease state: Control	total RNA	Placenta samples were formalin-fixed and paraffin-embedded; five 20-micron sections of each placenta sample were subjected to RNA extraction using the RNAstormTM kit (Cell Data Sciences, Fremont, CA, USA) as per the manufacturerâ€™s instructions.	Total RNA was processed for high-throughput sequencing using the QuantSeq 3â€² mRNA-Seq Library Prep Kit FWD for Illumina (Lexogen, Greenland, NH, USA). Following mRNA generation, fragmentation, and cDNA synthesis, adaptor barcodes were ligated and final cDNA libraries were amplified by PCR and assessed for quality and concentration.	9606	5.BAM	An index of the hg38 reference genome was created and sequences were aligned to this index using the Rsubread package from the Bioconductor suite in R (Vienna, Austria)	The alignment files were subsequently summarized and associated with their respective features and meta-data. Initial quality control was performed in MultiQC.	Read count extraction and normalization were performed using the Bioconductor suite and DESeq2 package in R	Assembly: hg38	Supplementary files format and content: counts	GPL30173	Ashley,,Hesson	ahesson@med.umich.edu	(716) 348-9693	University of Michigan	1500 E Medical Center Dr.	Ann Arbor	MI	48109	USA	0	NextSeq 2000	cDNA	transcriptomic	RNA-Seq	BioSample: https://www.ncbi.nlm.nih.gov/biosample/SAMN28666068	SRA: https://www.ncbi.nlm.nih.gov/sra?term=SRX15464432	NONE	Control	Term	placenta
GSM6198401	Human_paraffin-embedded_placental_tissue_Sample 6	GSM6198401	Public on May 30 2022	May 25 2022	May 30 2022	SRA	1	placenta	Homo sapiens	tissue: placenta	gestational age: Term	disease state: Control	total RNA	Placenta samples were formalin-fixed and paraffin-embedded; five 20-micron sections of each placenta sample were subjected to RNA extraction using the RNAstormTM kit (Cell Data Sciences, Fremont, CA, USA) as per the manufacturerâ€™s instructions.	Total RNA was processed for high-throughput sequencing using the QuantSeq 3â€² mRNA-Seq Library Prep Kit FWD for Illumina (Lexogen, Greenland, NH, USA). Following mRNA generation, fragmentation, and cDNA synthesis, adaptor barcodes were ligated and final cDNA libraries were amplified by PCR and assessed for quality and concentration.	9606	6.BAM	An index of the hg38 reference genome was created and sequences were aligned to this index using the Rsubread package from the Bioconductor suite in R (Vienna, Austria)	The alignment files were subsequently summarized and associated with their respective features and meta-data. Initial quality control was performed in MultiQC.	Read count extraction and normalization were performed using the Bioconductor suite and DESeq2 package in R	Assembly: hg38	Supplementary files format and content: counts	GPL30173	Ashley,,Hesson	ahesson@med.umich.edu	(716) 348-9693	University of Michigan	1500 E Medical Center Dr.	Ann Arbor	MI	48109	USA	0	NextSeq 2000	cDNA	transcriptomic	RNA-Seq	BioSample: https://www.ncbi.nlm.nih.gov/biosample/SAMN28666067	SRA: https://www.ncbi.nlm.nih.gov/sra?term=SRX15464433	NONE	Control	Term	placenta
GSM6198402	Human_paraffin-embedded_placental_tissue_Sample 7	GSM6198402	Public on May 30 2022	May 25 2022	May 30 2022	SRA	1	placenta	Homo sapiens	tissue: placenta	gestational age: Term	disease state: Control	total RNA	Placenta samples were formalin-fixed and paraffin-embedded; five 20-micron sections of each placenta sample were subjected to RNA extraction using the RNAstormTM kit (Cell Data Sciences, Fremont, CA, USA) as per the manufacturerâ€™s instructions.	Total RNA was processed for high-throughput sequencing using the QuantSeq 3â€² mRNA-Seq Library Prep Kit FWD for Illumina (Lexogen, Greenland, NH, USA). Following mRNA generation, fragmentation, and cDNA synthesis, adaptor barcodes were ligated and final cDNA libraries were amplified by PCR and assessed for quality and concentration.	9606	7.BAM	An index of the hg38 reference genome was created and sequences were aligned to this index using the Rsubread package from the Bioconductor suite in R (Vienna, Austria)	The alignment files were subsequently summarized and associated with their respective features and meta-data. Initial quality control was performed in MultiQC.	Read count extraction and normalization were performed using the Bioconductor suite and DESeq2 package in R	Assembly: hg38	Supplementary files format and content: counts	GPL30173	Ashley,,Hesson	ahesson@med.umich.edu	(716) 348-9693	University of Michigan	1500 E Medical Center Dr.	Ann Arbor	MI	48109	USA	0	NextSeq 2000	cDNA	transcriptomic	RNA-Seq	BioSample: https://www.ncbi.nlm.nih.gov/biosample/SAMN28666066	SRA: https://www.ncbi.nlm.nih.gov/sra?term=SRX15464434	NONE	Control	Term	placenta
GSM6198403	Human_paraffin-embedded_placental_tissue_Sample 8	GSM6198403	Public on May 30 2022	May 25 2022	May 30 2022	SRA	1	placenta	Homo sapiens	tissue: placenta	gestational age: Term	disease state: Control	total RNA	Placenta samples were formalin-fixed and paraffin-embedded; five 20-micron sections of each placenta sample were subjected to RNA extraction using the RNAstormTM kit (Cell Data Sciences, Fremont, CA, USA) as per the manufacturerâ€™s instructions.	Total RNA was processed for high-throughput sequencing using the QuantSeq 3â€² mRNA-Seq Library Prep Kit FWD for Illumina (Lexogen, Greenland, NH, USA). Following mRNA generation, fragmentation, and cDNA synthesis, adaptor barcodes were ligated and final cDNA libraries were amplified by PCR and assessed for quality and concentration.	9606	8.BAM	An index of the hg38 reference genome was created and sequences were aligned to this index using the Rsubread package from the Bioconductor suite in R (Vienna, Austria)	The alignment files were subsequently summarized and associated with their respective features and meta-data. Initial quality control was performed in MultiQC.	Read count extraction and normalization were performed using the Bioconductor suite and DESeq2 package in R	Assembly: hg38	Supplementary files format and content: counts	GPL30173	Ashley,,Hesson	ahesson@med.umich.edu	(716) 348-9693	University of Michigan	1500 E Medical Center Dr.	Ann Arbor	MI	48109	USA	0	NextSeq 2000	cDNA	transcriptomic	RNA-Seq	BioSample: https://www.ncbi.nlm.nih.gov/biosample/SAMN28666065	SRA: https://www.ncbi.nlm.nih.gov/sra?term=SRX15464435	NONE	Control	Term	placenta
GSM6198404	Human_paraffin-embedded_placental_tissue_Sample 9	GSM6198404	Public on May 30 2022	May 25 2022	May 30 2022	SRA	1	placenta	Homo sapiens	tissue: placenta	gestational age: Term	disease state: Control	total RNA	Placenta samples were formalin-fixed and paraffin-embedded; five 20-micron sections of each placenta sample were subjected to RNA extraction using the RNAstormTM kit (Cell Data Sciences, Fremont, CA, USA) as per the manufacturerâ€™s instructions.	Total RNA was processed for high-throughput sequencing using the QuantSeq 3â€² mRNA-Seq Library Prep Kit FWD for Illumina (Lexogen, Greenland, NH, USA). Following mRNA generation, fragmentation, and cDNA synthesis, adaptor barcodes were ligated and final cDNA libraries were amplified by PCR and assessed for quality and concentration.	9606	9.BAM	An index of the hg38 reference genome was created and sequences were aligned to this index using the Rsubread package from the Bioconductor suite in R (Vienna, Austria)	The alignment files were subsequently summarized and associated with their respective features and meta-data. Initial quality control was performed in MultiQC.	Read count extraction and normalization were performed using the Bioconductor suite and DESeq2 package in R	Assembly: hg38	Supplementary files format and content: counts	GPL30173	Ashley,,Hesson	ahesson@med.umich.edu	(716) 348-9693	University of Michigan	1500 E Medical Center Dr.	Ann Arbor	MI	48109	USA	0	NextSeq 2000	cDNA	transcriptomic	RNA-Seq	BioSample: https://www.ncbi.nlm.nih.gov/biosample/SAMN28666064	SRA: https://www.ncbi.nlm.nih.gov/sra?term=SRX15464436	NONE	Control	Term	placenta
GSM6198405	Human_paraffin-embedded_placental_tissue_Sample 10	GSM6198405	Public on May 30 2022	May 25 2022	May 30 2022	SRA	1	placenta	Homo sapiens	tissue: placenta	gestational age: Term	disease state: Control	total RNA	Placenta samples were formalin-fixed and paraffin-embedded; five 20-micron sections of each placenta sample were subjected to RNA extraction using the RNAstormTM kit (Cell Data Sciences, Fremont, CA, USA) as per the manufacturerâ€™s instructions.	Total RNA was processed for high-throughput sequencing using the QuantSeq 3â€² mRNA-Seq Library Prep Kit FWD for Illumina (Lexogen, Greenland, NH, USA). Following mRNA generation, fragmentation, and cDNA synthesis, adaptor barcodes were ligated and final cDNA libraries were amplified by PCR and assessed for quality and concentration.	9606	10.BAM	An index of the hg38 reference genome was created and sequences were aligned to this index using the Rsubread package from the Bioconductor suite in R (Vienna, Austria)	The alignment files were subsequently summarized and associated with their respective features and meta-data. Initial quality control was performed in MultiQC.	Read count extraction and normalization were performed using the Bioconductor suite and DESeq2 package in R	Assembly: hg38	Supplementary files format and content: counts	GPL30173	Ashley,,Hesson	ahesson@med.umich.edu	(716) 348-9693	University of Michigan	1500 E Medical Center Dr.	Ann Arbor	MI	48109	USA	0	NextSeq 2000	cDNA	transcriptomic	RNA-Seq	BioSample: https://www.ncbi.nlm.nih.gov/biosample/SAMN28666063	SRA: https://www.ncbi.nlm.nih.gov/sra?term=SRX15464437	NONE	Control	Term	placenta
GSM6198406	Human_paraffin-embedded_placental_tissue_Sample 12	GSM6198406	Public on May 30 2022	May 25 2022	May 30 2022	SRA	1	placenta	Homo sapiens	tissue: placenta	gestational age: Term	disease state: Control	total RNA	Placenta samples were formalin-fixed and paraffin-embedded; five 20-micron sections of each placenta sample were subjected to RNA extraction using the RNAstormTM kit (Cell Data Sciences, Fremont, CA, USA) as per the manufacturerâ€™s instructions.	Total RNA was processed for high-throughput sequencing using the QuantSeq 3â€² mRNA-Seq Library Prep Kit FWD for Illumina (Lexogen, Greenland, NH, USA). Following mRNA generation, fragmentation, and cDNA synthesis, adaptor barcodes were ligated and final cDNA libraries were amplified by PCR and assessed for quality and concentration.	9606	12.BAM	An index of the hg38 reference genome was created and sequences were aligned to this index using the Rsubread package from the Bioconductor suite in R (Vienna, Austria)	The alignment files were subsequently summarized and associated with their respective features and meta-data. Initial quality control was performed in MultiQC.	Read count extraction and normalization were performed using the Bioconductor suite and DESeq2 package in R	Assembly: hg38	Supplementary files format and content: counts	GPL30173	Ashley,,Hesson	ahesson@med.umich.edu	(716) 348-9693	University of Michigan	1500 E Medical Center Dr.	Ann Arbor	MI	48109	USA	0	NextSeq 2000	cDNA	transcriptomic	RNA-Seq	BioSample: https://www.ncbi.nlm.nih.gov/biosample/SAMN28666062	SRA: https://www.ncbi.nlm.nih.gov/sra?term=SRX15464438	NONE	Control	Term	placenta
GSM6198407	Human_paraffin-embedded_placental_tissue_Sample 13	GSM6198407	Public on May 30 2022	May 25 2022	May 30 2022	SRA	1	placenta	Homo sapiens	tissue: placenta	gestational age: Term	disease state: Control	total RNA	Placenta samples were formalin-fixed and paraffin-embedded; five 20-micron sections of each placenta sample were subjected to RNA extraction using the RNAstormTM kit (Cell Data Sciences, Fremont, CA, USA) as per the manufacturerâ€™s instructions.	Total RNA was processed for high-throughput sequencing using the QuantSeq 3â€² mRNA-Seq Library Prep Kit FWD for Illumina (Lexogen, Greenland, NH, USA). Following mRNA generation, fragmentation, and cDNA synthesis, adaptor barcodes were ligated and final cDNA libraries were amplified by PCR and assessed for quality and concentration.	9606	13.BAM	An index of the hg38 reference genome was created and sequences were aligned to this index using the Rsubread package from the Bioconductor suite in R (Vienna, Austria)	The alignment files were subsequently summarized and associated with their respective features and meta-data. Initial quality control was performed in MultiQC.	Read count extraction and normalization were performed using the Bioconductor suite and DESeq2 package in R	Assembly: hg38	Supplementary files format and content: counts	GPL30173	Ashley,,Hesson	ahesson@med.umich.edu	(716) 348-9693	University of Michigan	1500 E Medical Center Dr.	Ann Arbor	MI	48109	USA	0	NextSeq 2000	cDNA	transcriptomic	RNA-Seq	BioSample: https://www.ncbi.nlm.nih.gov/biosample/SAMN28666061	SRA: https://www.ncbi.nlm.nih.gov/sra?term=SRX15464439	NONE	Control	Term	placenta
GSM6198408	Human_paraffin-embedded_placental_tissue_Sample 14	GSM6198408	Public on May 30 2022	May 25 2022	May 30 2022	SRA	1	placenta	Homo sapiens	tissue: placenta	gestational age: Term	disease state: Control	total RNA	Placenta samples were formalin-fixed and paraffin-embedded; five 20-micron sections of each placenta sample were subjected to RNA extraction using the RNAstormTM kit (Cell Data Sciences, Fremont, CA, USA) as per the manufacturerâ€™s instructions.	Total RNA was processed for high-throughput sequencing using the QuantSeq 3â€² mRNA-Seq Library Prep Kit FWD for Illumina (Lexogen, Greenland, NH, USA). Following mRNA generation, fragmentation, and cDNA synthesis, adaptor barcodes were ligated and final cDNA libraries were amplified by PCR and assessed for quality and concentration.	9606	14.BAM	An index of the hg38 reference genome was created and sequences were aligned to this index using the Rsubread package from the Bioconductor suite in R (Vienna, Austria)	The alignment files were subsequently summarized and associated with their respective features and meta-data. Initial quality control was performed in MultiQC.	Read count extraction and normalization were performed using the Bioconductor suite and DESeq2 package in R	Assembly: hg38	Supplementary files format and content: counts	GPL30173	Ashley,,Hesson	ahesson@med.umich.edu	(716) 348-9693	University of Michigan	1500 E Medical Center Dr.	Ann Arbor	MI	48109	USA	0	NextSeq 2000	cDNA	transcriptomic	RNA-Seq	BioSample: https://www.ncbi.nlm.nih.gov/biosample/SAMN28666060	SRA: https://www.ncbi.nlm.nih.gov/sra?term=SRX15464440	NONE	Control	Term	placenta
GSM6198409	Human_paraffin-embedded_placental_tissue_Sample 18	GSM6198409	Public on May 30 2022	May 25 2022	May 30 2022	SRA	1	placenta	Homo sapiens	tissue: placenta	gestational age: Preterm	disease state: Supermposed_preeclampsia	total RNA	Placenta samples were formalin-fixed and paraffin-embedded; five 20-micron sections of each placenta sample were subjected to RNA extraction using the RNAstormTM kit (Cell Data Sciences, Fremont, CA, USA) as per the manufacturerâ€™s instructions.	Total RNA was processed for high-throughput sequencing using the QuantSeq 3â€² mRNA-Seq Library Prep Kit FWD for Illumina (Lexogen, Greenland, NH, USA). Following mRNA generation, fragmentation, and cDNA synthesis, adaptor barcodes were ligated and final cDNA libraries were amplified by PCR and assessed for quality and concentration.	9606	18.BAM	An index of the hg38 reference genome was created and sequences were aligned to this index using the Rsubread package from the Bioconductor suite in R (Vienna, Austria)	The alignment files were subsequently summarized and associated with their respective features and meta-data. Initial quality control was performed in MultiQC.	Read count extraction and normalization were performed using the Bioconductor suite and DESeq2 package in R	Assembly: hg38	Supplementary files format and content: counts	GPL30173	Ashley,,Hesson	ahesson@med.umich.edu	(716) 348-9693	University of Michigan	1500 E Medical Center Dr.	Ann Arbor	MI	48109	USA	0	NextSeq 2000	cDNA	transcriptomic	RNA-Seq	BioSample: https://www.ncbi.nlm.nih.gov/biosample/SAMN28666059	SRA: https://www.ncbi.nlm.nih.gov/sra?term=SRX15464441	NONE	Supermposed_preeclampsia	Preterm	placenta
GSM6198410	Human_paraffin-embedded_placental_tissue_Sample 20	GSM6198410	Public on May 30 2022	May 25 2022	May 30 2022	SRA	1	placenta	Homo sapiens	tissue: placenta	gestational age: Preterm	disease state: Supermposed_preeclampsia	total RNA	Placenta samples were formalin-fixed and paraffin-embedded; five 20-micron sections of each placenta sample were subjected to RNA extraction using the RNAstormTM kit (Cell Data Sciences, Fremont, CA, USA) as per the manufacturerâ€™s instructions.	Total RNA was processed for high-throughput sequencing using the QuantSeq 3â€² mRNA-Seq Library Prep Kit FWD for Illumina (Lexogen, Greenland, NH, USA). Following mRNA generation, fragmentation, and cDNA synthesis, adaptor barcodes were ligated and final cDNA libraries were amplified by PCR and assessed for quality and concentration.	9606	20.BAM	An index of the hg38 reference genome was created and sequences were aligned to this index using the Rsubread package from the Bioconductor suite in R (Vienna, Austria)	The alignment files were subsequently summarized and associated with their respective features and meta-data. Initial quality control was performed in MultiQC.	Read count extraction and normalization were performed using the Bioconductor suite and DESeq2 package in R	Assembly: hg38	Supplementary files format and content: counts	GPL30173	Ashley,,Hesson	ahesson@med.umich.edu	(716) 348-9693	University of Michigan	1500 E Medical Center Dr.	Ann Arbor	MI	48109	USA	0	NextSeq 2000	cDNA	transcriptomic	RNA-Seq	BioSample: https://www.ncbi.nlm.nih.gov/biosample/SAMN28666058	SRA: https://www.ncbi.nlm.nih.gov/sra?term=SRX15464442	NONE	Supermposed_preeclampsia	Preterm	placenta
GSM6198411	Human_paraffin-embedded_placental_tissue_Sample 25	GSM6198411	Public on May 30 2022	May 25 2022	May 30 2022	SRA	1	placenta	Homo sapiens	tissue: placenta	gestational age: Preterm	disease state: Preeclampsia	total RNA	Placenta samples were formalin-fixed and paraffin-embedded; five 20-micron sections of each placenta sample were subjected to RNA extraction using the RNAstormTM kit (Cell Data Sciences, Fremont, CA, USA) as per the manufacturerâ€™s instructions.	Total RNA was processed for high-throughput sequencing using the QuantSeq 3â€² mRNA-Seq Library Prep Kit FWD for Illumina (Lexogen, Greenland, NH, USA). Following mRNA generation, fragmentation, and cDNA synthesis, adaptor barcodes were ligated and final cDNA libraries were amplified by PCR and assessed for quality and concentration.	9606	25.BAM	An index of the hg38 reference genome was created and sequences were aligned to this index using the Rsubread package from the Bioconductor suite in R (Vienna, Austria)	The alignment files were subsequently summarized and associated with their respective features and meta-data. Initial quality control was performed in MultiQC.	Read count extraction and normalization were performed using the Bioconductor suite and DESeq2 package in R	Assembly: hg38	Supplementary files format and content: counts	GPL30173	Ashley,,Hesson	ahesson@med.umich.edu	(716) 348-9693	University of Michigan	1500 E Medical Center Dr.	Ann Arbor	MI	48109	USA	0	NextSeq 2000	cDNA	transcriptomic	RNA-Seq	BioSample: https://www.ncbi.nlm.nih.gov/biosample/SAMN28666057	SRA: https://www.ncbi.nlm.nih.gov/sra?term=SRX15464443	NONE	Preeclampsia	Preterm	placenta
GSM6198412	Human_paraffin-embedded_placental_tissue_Sample 26	GSM6198412	Public on May 30 2022	May 25 2022	May 30 2022	SRA	1	placenta	Homo sapiens	tissue: placenta	gestational age: Preterm	disease state: Preeclampsia	total RNA	Placenta samples were formalin-fixed and paraffin-embedded; five 20-micron sections of each placenta sample were subjected to RNA extraction using the RNAstormTM kit (Cell Data Sciences, Fremont, CA, USA) as per the manufacturerâ€™s instructions.	Total RNA was processed for high-throughput sequencing using the QuantSeq 3â€² mRNA-Seq Library Prep Kit FWD for Illumina (Lexogen, Greenland, NH, USA). Following mRNA generation, fragmentation, and cDNA synthesis, adaptor barcodes were ligated and final cDNA libraries were amplified by PCR and assessed for quality and concentration.	9606	26.BAM	An index of the hg38 reference genome was created and sequences were aligned to this index using the Rsubread package from the Bioconductor suite in R (Vienna, Austria)	The alignment files were subsequently summarized and associated with their respective features and meta-data. Initial quality control was performed in MultiQC.	Read count extraction and normalization were performed using the Bioconductor suite and DESeq2 package in R	Assembly: hg38	Supplementary files format and content: counts	GPL30173	Ashley,,Hesson	ahesson@med.umich.edu	(716) 348-9693	University of Michigan	1500 E Medical Center Dr.	Ann Arbor	MI	48109	USA	0	NextSeq 2000	cDNA	transcriptomic	RNA-Seq	BioSample: https://www.ncbi.nlm.nih.gov/biosample/SAMN28666056	SRA: https://www.ncbi.nlm.nih.gov/sra?term=SRX15464444	NONE	Preeclampsia	Preterm	placenta
GSM6198413	Human_paraffin-embedded_placental_tissue_Sample 27	GSM6198413	Public on May 30 2022	May 25 2022	May 30 2022	SRA	1	placenta	Homo sapiens	tissue: placenta	gestational age: Term	disease state: Preeclampsia	total RNA	Placenta samples were formalin-fixed and paraffin-embedded; five 20-micron sections of each placenta sample were subjected to RNA extraction using the RNAstormTM kit (Cell Data Sciences, Fremont, CA, USA) as per the manufacturerâ€™s instructions.	Total RNA was processed for high-throughput sequencing using the QuantSeq 3â€² mRNA-Seq Library Prep Kit FWD for Illumina (Lexogen, Greenland, NH, USA). Following mRNA generation, fragmentation, and cDNA synthesis, adaptor barcodes were ligated and final cDNA libraries were amplified by PCR and assessed for quality and concentration.	9606	27.BAM	An index of the hg38 reference genome was created and sequences were aligned to this index using the Rsubread package from the Bioconductor suite in R (Vienna, Austria)	The alignment files were subsequently summarized and associated with their respective features and meta-data. Initial quality control was performed in MultiQC.	Read count extraction and normalization were performed using the Bioconductor suite and DESeq2 package in R	Assembly: hg38	Supplementary files format and content: counts	GPL30173	Ashley,,Hesson	ahesson@med.umich.edu	(716) 348-9693	University of Michigan	1500 E Medical Center Dr.	Ann Arbor	MI	48109	USA	0	NextSeq 2000	cDNA	transcriptomic	RNA-Seq	BioSample: https://www.ncbi.nlm.nih.gov/biosample/SAMN28666055	SRA: https://www.ncbi.nlm.nih.gov/sra?term=SRX15464445	NONE	Preeclampsia	Term	placenta
GSM6198414	Human_paraffin-embedded_placental_tissue_Sample 28	GSM6198414	Public on May 30 2022	May 25 2022	May 30 2022	SRA	1	placenta	Homo sapiens	tissue: placenta	gestational age: Term	disease state: Supermposed_preeclampsia	total RNA	Placenta samples were formalin-fixed and paraffin-embedded; five 20-micron sections of each placenta sample were subjected to RNA extraction using the RNAstormTM kit (Cell Data Sciences, Fremont, CA, USA) as per the manufacturerâ€™s instructions.	Total RNA was processed for high-throughput sequencing using the QuantSeq 3â€² mRNA-Seq Library Prep Kit FWD for Illumina (Lexogen, Greenland, NH, USA). Following mRNA generation, fragmentation, and cDNA synthesis, adaptor barcodes were ligated and final cDNA libraries were amplified by PCR and assessed for quality and concentration.	9606	28.BAM	An index of the hg38 reference genome was created and sequences were aligned to this index using the Rsubread package from the Bioconductor suite in R (Vienna, Austria)	The alignment files were subsequently summarized and associated with their respective features and meta-data. Initial quality control was performed in MultiQC.	Read count extraction and normalization were performed using the Bioconductor suite and DESeq2 package in R	Assembly: hg38	Supplementary files format and content: counts	GPL30173	Ashley,,Hesson	ahesson@med.umich.edu	(716) 348-9693	University of Michigan	1500 E Medical Center Dr.	Ann Arbor	MI	48109	USA	0	NextSeq 2000	cDNA	transcriptomic	RNA-Seq	BioSample: https://www.ncbi.nlm.nih.gov/biosample/SAMN28666054	SRA: https://www.ncbi.nlm.nih.gov/sra?term=SRX15464446	NONE	Supermposed_preeclampsia	Term	placenta
GSM6198415	Human_paraffin-embedded_placental_tissue_Sample 29	GSM6198415	Public on May 30 2022	May 25 2022	May 30 2022	SRA	1	placenta	Homo sapiens	tissue: placenta	gestational age: Term	disease state: Supermposed_preeclampsia	total RNA	Placenta samples were formalin-fixed and paraffin-embedded; five 20-micron sections of each placenta sample were subjected to RNA extraction using the RNAstormTM kit (Cell Data Sciences, Fremont, CA, USA) as per the manufacturerâ€™s instructions.	Total RNA was processed for high-throughput sequencing using the QuantSeq 3â€² mRNA-Seq Library Prep Kit FWD for Illumina (Lexogen, Greenland, NH, USA). Following mRNA generation, fragmentation, and cDNA synthesis, adaptor barcodes were ligated and final cDNA libraries were amplified by PCR and assessed for quality and concentration.	9606	29.BAM	An index of the hg38 reference genome was created and sequences were aligned to this index using the Rsubread package from the Bioconductor suite in R (Vienna, Austria)	The alignment files were subsequently summarized and associated with their respective features and meta-data. Initial quality control was performed in MultiQC.	Read count extraction and normalization were performed using the Bioconductor suite and DESeq2 package in R	Assembly: hg38	Supplementary files format and content: counts	GPL30173	Ashley,,Hesson	ahesson@med.umich.edu	(716) 348-9693	University of Michigan	1500 E Medical Center Dr.	Ann Arbor	MI	48109	USA	0	NextSeq 2000	cDNA	transcriptomic	RNA-Seq	BioSample: https://www.ncbi.nlm.nih.gov/biosample/SAMN28666053	SRA: https://www.ncbi.nlm.nih.gov/sra?term=SRX15464447	NONE	Supermposed_preeclampsia	Term	placenta
GSM6198416	Human_paraffin-embedded_placental_tissue_Sample 30	GSM6198416	Public on May 30 2022	May 25 2022	May 30 2022	SRA	1	placenta	Homo sapiens	tissue: placenta	gestational age: Term	disease state: Preeclampsia	total RNA	Placenta samples were formalin-fixed and paraffin-embedded; five 20-micron sections of each placenta sample were subjected to RNA extraction using the RNAstormTM kit (Cell Data Sciences, Fremont, CA, USA) as per the manufacturerâ€™s instructions.	Total RNA was processed for high-throughput sequencing using the QuantSeq 3â€² mRNA-Seq Library Prep Kit FWD for Illumina (Lexogen, Greenland, NH, USA). Following mRNA generation, fragmentation, and cDNA synthesis, adaptor barcodes were ligated and final cDNA libraries were amplified by PCR and assessed for quality and concentration.	9606	30.BAM	An index of the hg38 reference genome was created and sequences were aligned to this index using the Rsubread package from the Bioconductor suite in R (Vienna, Austria)	The alignment files were subsequently summarized and associated with their respective features and meta-data. Initial quality control was performed in MultiQC.	Read count extraction and normalization were performed using the Bioconductor suite and DESeq2 package in R	Assembly: hg38	Supplementary files format and content: counts	GPL30173	Ashley,,Hesson	ahesson@med.umich.edu	(716) 348-9693	University of Michigan	1500 E Medical Center Dr.	Ann Arbor	MI	48109	USA	0	NextSeq 2000	cDNA	transcriptomic	RNA-Seq	BioSample: https://www.ncbi.nlm.nih.gov/biosample/SAMN28666052	SRA: https://www.ncbi.nlm.nih.gov/sra?term=SRX15464448	NONE	Preeclampsia	Term	placenta
GSM6198417	Human_paraffin-embedded_placental_tissue_Sample 32	GSM6198417	Public on May 30 2022	May 25 2022	May 30 2022	SRA	1	placenta	Homo sapiens	tissue: placenta	gestational age: Term	disease state: Preeclampsia	total RNA	Placenta samples were formalin-fixed and paraffin-embedded; five 20-micron sections of each placenta sample were subjected to RNA extraction using the RNAstormTM kit (Cell Data Sciences, Fremont, CA, USA) as per the manufacturerâ€™s instructions.	Total RNA was processed for high-throughput sequencing using the QuantSeq 3â€² mRNA-Seq Library Prep Kit FWD for Illumina (Lexogen, Greenland, NH, USA). Following mRNA generation, fragmentation, and cDNA synthesis, adaptor barcodes were ligated and final cDNA libraries were amplified by PCR and assessed for quality and concentration.	9606	32.BAM	An index of the hg38 reference genome was created and sequences were aligned to this index using the Rsubread package from the Bioconductor suite in R (Vienna, Austria)	The alignment files were subsequently summarized and associated with their respective features and meta-data. Initial quality control was performed in MultiQC.	Read count extraction and normalization were performed using the Bioconductor suite and DESeq2 package in R	Assembly: hg38	Supplementary files format and content: counts	GPL30173	Ashley,,Hesson	ahesson@med.umich.edu	(716) 348-9693	University of Michigan	1500 E Medical Center Dr.	Ann Arbor	MI	48109	USA	0	NextSeq 2000	cDNA	transcriptomic	RNA-Seq	BioSample: https://www.ncbi.nlm.nih.gov/biosample/SAMN28666051	SRA: https://www.ncbi.nlm.nih.gov/sra?term=SRX15464449	NONE	Preeclampsia	Term	placenta
GSM6198418	Human_paraffin-embedded_placental_tissue_Sample 34	GSM6198418	Public on May 30 2022	May 25 2022	May 30 2022	SRA	1	placenta	Homo sapiens	tissue: placenta	gestational age: Term	disease state: Preeclampsia	total RNA	Placenta samples were formalin-fixed and paraffin-embedded; five 20-micron sections of each placenta sample were subjected to RNA extraction using the RNAstormTM kit (Cell Data Sciences, Fremont, CA, USA) as per the manufacturerâ€™s instructions.	Total RNA was processed for high-throughput sequencing using the QuantSeq 3â€² mRNA-Seq Library Prep Kit FWD for Illumina (Lexogen, Greenland, NH, USA). Following mRNA generation, fragmentation, and cDNA synthesis, adaptor barcodes were ligated and final cDNA libraries were amplified by PCR and assessed for quality and concentration.	9606	34.BAM	An index of the hg38 reference genome was created and sequences were aligned to this index using the Rsubread package from the Bioconductor suite in R (Vienna, Austria)	The alignment files were subsequently summarized and associated with their respective features and meta-data. Initial quality control was performed in MultiQC.	Read count extraction and normalization were performed using the Bioconductor suite and DESeq2 package in R	Assembly: hg38	Supplementary files format and content: counts	GPL30173	Ashley,,Hesson	ahesson@med.umich.edu	(716) 348-9693	University of Michigan	1500 E Medical Center Dr.	Ann Arbor	MI	48109	USA	0	NextSeq 2000	cDNA	transcriptomic	RNA-Seq	BioSample: https://www.ncbi.nlm.nih.gov/biosample/SAMN28666050	SRA: https://www.ncbi.nlm.nih.gov/sra?term=SRX15464450	NONE	Preeclampsia	Term	placenta
GSM6198419	Human_paraffin-embedded_placental_tissue_Sample 35	GSM6198419	Public on May 30 2022	May 25 2022	May 30 2022	SRA	1	placenta	Homo sapiens	tissue: placenta	gestational age: Term	disease state: Preeclampsia	total RNA	Placenta samples were formalin-fixed and paraffin-embedded; five 20-micron sections of each placenta sample were subjected to RNA extraction using the RNAstormTM kit (Cell Data Sciences, Fremont, CA, USA) as per the manufacturerâ€™s instructions.	Total RNA was processed for high-throughput sequencing using the QuantSeq 3â€² mRNA-Seq Library Prep Kit FWD for Illumina (Lexogen, Greenland, NH, USA). Following mRNA generation, fragmentation, and cDNA synthesis, adaptor barcodes were ligated and final cDNA libraries were amplified by PCR and assessed for quality and concentration.	9606	35.BAM	An index of the hg38 reference genome was created and sequences were aligned to this index using the Rsubread package from the Bioconductor suite in R (Vienna, Austria)	The alignment files were subsequently summarized and associated with their respective features and meta-data. Initial quality control was performed in MultiQC.	Read count extraction and normalization were performed using the Bioconductor suite and DESeq2 package in R	Assembly: hg38	Supplementary files format and content: counts	GPL30173	Ashley,,Hesson	ahesson@med.umich.edu	(716) 348-9693	University of Michigan	1500 E Medical Center Dr.	Ann Arbor	MI	48109	USA	0	NextSeq 2000	cDNA	transcriptomic	RNA-Seq	BioSample: https://www.ncbi.nlm.nih.gov/biosample/SAMN28666049	SRA: https://www.ncbi.nlm.nih.gov/sra?term=SRX15464451	NONE	Preeclampsia	Term	placenta
GSM6198420	Human_paraffin-embedded_placental_tissue_Sample 36	GSM6198420	Public on May 30 2022	May 25 2022	May 30 2022	SRA	1	placenta	Homo sapiens	tissue: placenta	gestational age: Term	disease state: Supermposed_preeclampsia	total RNA	Placenta samples were formalin-fixed and paraffin-embedded; five 20-micron sections of each placenta sample were subjected to RNA extraction using the RNAstormTM kit (Cell Data Sciences, Fremont, CA, USA) as per the manufacturerâ€™s instructions.	Total RNA was processed for high-throughput sequencing using the QuantSeq 3â€² mRNA-Seq Library Prep Kit FWD for Illumina (Lexogen, Greenland, NH, USA). Following mRNA generation, fragmentation, and cDNA synthesis, adaptor barcodes were ligated and final cDNA libraries were amplified by PCR and assessed for quality and concentration.	9606	36.BAM	An index of the hg38 reference genome was created and sequences were aligned to this index using the Rsubread package from the Bioconductor suite in R (Vienna, Austria)	The alignment files were subsequently summarized and associated with their respective features and meta-data. Initial quality control was performed in MultiQC.	Read count extraction and normalization were performed using the Bioconductor suite and DESeq2 package in R	Assembly: hg38	Supplementary files format and content: counts	GPL30173	Ashley,,Hesson	ahesson@med.umich.edu	(716) 348-9693	University of Michigan	1500 E Medical Center Dr.	Ann Arbor	MI	48109	USA	0	NextSeq 2000	cDNA	transcriptomic	RNA-Seq	BioSample: https://www.ncbi.nlm.nih.gov/biosample/SAMN28666048	SRA: https://www.ncbi.nlm.nih.gov/sra?term=SRX15464452	NONE	Supermposed_preeclampsia	Term	placenta
GSM6198421	Human_paraffin-embedded_placental_tissue_Sample 37	GSM6198421	Public on May 30 2022	May 25 2022	May 30 2022	SRA	1	placenta	Homo sapiens	tissue: placenta	gestational age: Term	disease state: Preeclampsia	total RNA	Placenta samples were formalin-fixed and paraffin-embedded; five 20-micron sections of each placenta sample were subjected to RNA extraction using the RNAstormTM kit (Cell Data Sciences, Fremont, CA, USA) as per the manufacturerâ€™s instructions.	Total RNA was processed for high-throughput sequencing using the QuantSeq 3â€² mRNA-Seq Library Prep Kit FWD for Illumina (Lexogen, Greenland, NH, USA). Following mRNA generation, fragmentation, and cDNA synthesis, adaptor barcodes were ligated and final cDNA libraries were amplified by PCR and assessed for quality and concentration.	9606	37.BAM	An index of the hg38 reference genome was created and sequences were aligned to this index using the Rsubread package from the Bioconductor suite in R (Vienna, Austria)	The alignment files were subsequently summarized and associated with their respective features and meta-data. Initial quality control was performed in MultiQC.	Read count extraction and normalization were performed using the Bioconductor suite and DESeq2 package in R	Assembly: hg38	Supplementary files format and content: counts	GPL30173	Ashley,,Hesson	ahesson@med.umich.edu	(716) 348-9693	University of Michigan	1500 E Medical Center Dr.	Ann Arbor	MI	48109	USA	0	NextSeq 2000	cDNA	transcriptomic	RNA-Seq	BioSample: https://www.ncbi.nlm.nih.gov/biosample/SAMN28666047	SRA: https://www.ncbi.nlm.nih.gov/sra?term=SRX15464453	NONE	Preeclampsia	Term	placenta
GSM6198422	Human_paraffin-embedded_placental_tissue_Sample 38	GSM6198422	Public on May 30 2022	May 25 2022	May 30 2022	SRA	1	placenta	Homo sapiens	tissue: placenta	gestational age: Term	disease state: Chronic_hypertension	total RNA	Placenta samples were formalin-fixed and paraffin-embedded; five 20-micron sections of each placenta sample were subjected to RNA extraction using the RNAstormTM kit (Cell Data Sciences, Fremont, CA, USA) as per the manufacturerâ€™s instructions.	Total RNA was processed for high-throughput sequencing using the QuantSeq 3â€² mRNA-Seq Library Prep Kit FWD for Illumina (Lexogen, Greenland, NH, USA). Following mRNA generation, fragmentation, and cDNA synthesis, adaptor barcodes were ligated and final cDNA libraries were amplified by PCR and assessed for quality and concentration.	9606	38.BAM	An index of the hg38 reference genome was created and sequences were aligned to this index using the Rsubread package from the Bioconductor suite in R (Vienna, Austria)	The alignment files were subsequently summarized and associated with their respective features and meta-data. Initial quality control was performed in MultiQC.	Read count extraction and normalization were performed using the Bioconductor suite and DESeq2 package in R	Assembly: hg38	Supplementary files format and content: counts	GPL30173	Ashley,,Hesson	ahesson@med.umich.edu	(716) 348-9693	University of Michigan	1500 E Medical Center Dr.	Ann Arbor	MI	48109	USA	0	NextSeq 2000	cDNA	transcriptomic	RNA-Seq	BioSample: https://www.ncbi.nlm.nih.gov/biosample/SAMN28666046	SRA: https://www.ncbi.nlm.nih.gov/sra?term=SRX15464454	NONE	Chronic_hypertension	Term	placenta
GSM6198423	Human_paraffin-embedded_placental_tissue_Sample 39	GSM6198423	Public on May 30 2022	May 25 2022	May 30 2022	SRA	1	placenta	Homo sapiens	tissue: placenta	gestational age: Term	disease state: Chronic_hypertension	total RNA	Placenta samples were formalin-fixed and paraffin-embedded; five 20-micron sections of each placenta sample were subjected to RNA extraction using the RNAstormTM kit (Cell Data Sciences, Fremont, CA, USA) as per the manufacturerâ€™s instructions.	Total RNA was processed for high-throughput sequencing using the QuantSeq 3â€² mRNA-Seq Library Prep Kit FWD for Illumina (Lexogen, Greenland, NH, USA). Following mRNA generation, fragmentation, and cDNA synthesis, adaptor barcodes were ligated and final cDNA libraries were amplified by PCR and assessed for quality and concentration.	9606	39.BAM	An index of the hg38 reference genome was created and sequences were aligned to this index using the Rsubread package from the Bioconductor suite in R (Vienna, Austria)	The alignment files were subsequently summarized and associated with their respective features and meta-data. Initial quality control was performed in MultiQC.	Read count extraction and normalization were performed using the Bioconductor suite and DESeq2 package in R	Assembly: hg38	Supplementary files format and content: counts	GPL30173	Ashley,,Hesson	ahesson@med.umich.edu	(716) 348-9693	University of Michigan	1500 E Medical Center Dr.	Ann Arbor	MI	48109	USA	0	NextSeq 2000	cDNA	transcriptomic	RNA-Seq	BioSample: https://www.ncbi.nlm.nih.gov/biosample/SAMN28666045	SRA: https://www.ncbi.nlm.nih.gov/sra?term=SRX15464455	NONE	Chronic_hypertension	Term	placenta
GSM6198424	Human_paraffin-embedded_placental_tissue_Sample 40	GSM6198424	Public on May 30 2022	May 25 2022	May 30 2022	SRA	1	placenta	Homo sapiens	tissue: placenta	gestational age: Term	disease state: Chronic_hypertension	total RNA	Placenta samples were formalin-fixed and paraffin-embedded; five 20-micron sections of each placenta sample were subjected to RNA extraction using the RNAstormTM kit (Cell Data Sciences, Fremont, CA, USA) as per the manufacturerâ€™s instructions.	Total RNA was processed for high-throughput sequencing using the QuantSeq 3â€² mRNA-Seq Library Prep Kit FWD for Illumina (Lexogen, Greenland, NH, USA). Following mRNA generation, fragmentation, and cDNA synthesis, adaptor barcodes were ligated and final cDNA libraries were amplified by PCR and assessed for quality and concentration.	9606	40.BAM	An index of the hg38 reference genome was created and sequences were aligned to this index using the Rsubread package from the Bioconductor suite in R (Vienna, Austria)	The alignment files were subsequently summarized and associated with their respective features and meta-data. Initial quality control was performed in MultiQC.	Read count extraction and normalization were performed using the Bioconductor suite and DESeq2 package in R	Assembly: hg38	Supplementary files format and content: counts	GPL30173	Ashley,,Hesson	ahesson@med.umich.edu	(716) 348-9693	University of Michigan	1500 E Medical Center Dr.	Ann Arbor	MI	48109	USA	0	NextSeq 2000	cDNA	transcriptomic	RNA-Seq	BioSample: https://www.ncbi.nlm.nih.gov/biosample/SAMN28666044	SRA: https://www.ncbi.nlm.nih.gov/sra?term=SRX15464456	NONE	Chronic_hypertension	Term	placenta
GSM6198425	Human_paraffin-embedded_placental_tissue_Sample 41	GSM6198425	Public on May 30 2022	May 25 2022	May 30 2022	SRA	1	placenta	Homo sapiens	tissue: placenta	gestational age: Preterm	disease state: Chronic_hypertension	total RNA	Placenta samples were formalin-fixed and paraffin-embedded; five 20-micron sections of each placenta sample were subjected to RNA extraction using the RNAstormTM kit (Cell Data Sciences, Fremont, CA, USA) as per the manufacturerâ€™s instructions.	Total RNA was processed for high-throughput sequencing using the QuantSeq 3â€² mRNA-Seq Library Prep Kit FWD for Illumina (Lexogen, Greenland, NH, USA). Following mRNA generation, fragmentation, and cDNA synthesis, adaptor barcodes were ligated and final cDNA libraries were amplified by PCR and assessed for quality and concentration.	9606	41.BAM	An index of the hg38 reference genome was created and sequences were aligned to this index using the Rsubread package from the Bioconductor suite in R (Vienna, Austria)	The alignment files were subsequently summarized and associated with their respective features and meta-data. Initial quality control was performed in MultiQC.	Read count extraction and normalization were performed using the Bioconductor suite and DESeq2 package in R	Assembly: hg38	Supplementary files format and content: counts	GPL30173	Ashley,,Hesson	ahesson@med.umich.edu	(716) 348-9693	University of Michigan	1500 E Medical Center Dr.	Ann Arbor	MI	48109	USA	0	NextSeq 2000	cDNA	transcriptomic	RNA-Seq	BioSample: https://www.ncbi.nlm.nih.gov/biosample/SAMN28666043	SRA: https://www.ncbi.nlm.nih.gov/sra?term=SRX15464457	NONE	Chronic_hypertension	Preterm	placenta
GSM6198426	Human_paraffin-embedded_placental_tissue_Sample 42	GSM6198426	Public on May 30 2022	May 25 2022	May 30 2022	SRA	1	placenta	Homo sapiens	tissue: placenta	gestational age: Term	disease state: Chronic_hypertension	total RNA	Placenta samples were formalin-fixed and paraffin-embedded; five 20-micron sections of each placenta sample were subjected to RNA extraction using the RNAstormTM kit (Cell Data Sciences, Fremont, CA, USA) as per the manufacturerâ€™s instructions.	Total RNA was processed for high-throughput sequencing using the QuantSeq 3â€² mRNA-Seq Library Prep Kit FWD for Illumina (Lexogen, Greenland, NH, USA). Following mRNA generation, fragmentation, and cDNA synthesis, adaptor barcodes were ligated and final cDNA libraries were amplified by PCR and assessed for quality and concentration.	9606	42.BAM	An index of the hg38 reference genome was created and sequences were aligned to this index using the Rsubread package from the Bioconductor suite in R (Vienna, Austria)	The alignment files were subsequently summarized and associated with their respective features and meta-data. Initial quality control was performed in MultiQC.	Read count extraction and normalization were performed using the Bioconductor suite and DESeq2 package in R	Assembly: hg38	Supplementary files format and content: counts	GPL30173	Ashley,,Hesson	ahesson@med.umich.edu	(716) 348-9693	University of Michigan	1500 E Medical Center Dr.	Ann Arbor	MI	48109	USA	0	NextSeq 2000	cDNA	transcriptomic	RNA-Seq	BioSample: https://www.ncbi.nlm.nih.gov/biosample/SAMN28666042	SRA: https://www.ncbi.nlm.nih.gov/sra?term=SRX15464458	NONE	Chronic_hypertension	Term	placenta
GSM6198427	Human_paraffin-embedded_placental_tissue_Sample 43	GSM6198427	Public on May 30 2022	May 25 2022	May 30 2022	SRA	1	placenta	Homo sapiens	tissue: placenta	gestational age: Term	disease state: Chronic_hypertension	total RNA	Placenta samples were formalin-fixed and paraffin-embedded; five 20-micron sections of each placenta sample were subjected to RNA extraction using the RNAstormTM kit (Cell Data Sciences, Fremont, CA, USA) as per the manufacturerâ€™s instructions.	Total RNA was processed for high-throughput sequencing using the QuantSeq 3â€² mRNA-Seq Library Prep Kit FWD for Illumina (Lexogen, Greenland, NH, USA). Following mRNA generation, fragmentation, and cDNA synthesis, adaptor barcodes were ligated and final cDNA libraries were amplified by PCR and assessed for quality and concentration.	9606	43.BAM	An index of the hg38 reference genome was created and sequences were aligned to this index using the Rsubread package from the Bioconductor suite in R (Vienna, Austria)	The alignment files were subsequently summarized and associated with their respective features and meta-data. Initial quality control was performed in MultiQC.	Read count extraction and normalization were performed using the Bioconductor suite and DESeq2 package in R	Assembly: hg38	Supplementary files format and content: counts	GPL30173	Ashley,,Hesson	ahesson@med.umich.edu	(716) 348-9693	University of Michigan	1500 E Medical Center Dr.	Ann Arbor	MI	48109	USA	0	NextSeq 2000	cDNA	transcriptomic	RNA-Seq	BioSample: https://www.ncbi.nlm.nih.gov/biosample/SAMN28666041	SRA: https://www.ncbi.nlm.nih.gov/sra?term=SRX15464459	NONE	Chronic_hypertension	Term	placenta
GSM6198428	Human_paraffin-embedded_placental_tissue_Sample 48	GSM6198428	Public on May 30 2022	May 25 2022	May 30 2022	SRA	1	placenta	Homo sapiens	tissue: placenta	gestational age: Term	disease state: Preeclampsia	total RNA	Placenta samples were formalin-fixed and paraffin-embedded; five 20-micron sections of each placenta sample were subjected to RNA extraction using the RNAstormTM kit (Cell Data Sciences, Fremont, CA, USA) as per the manufacturerâ€™s instructions.	Total RNA was processed for high-throughput sequencing using the QuantSeq 3â€² mRNA-Seq Library Prep Kit FWD for Illumina (Lexogen, Greenland, NH, USA). Following mRNA generation, fragmentation, and cDNA synthesis, adaptor barcodes were ligated and final cDNA libraries were amplified by PCR and assessed for quality and concentration.	9606	48.BAM	An index of the hg38 reference genome was created and sequences were aligned to this index using the Rsubread package from the Bioconductor suite in R (Vienna, Austria)	The alignment files were subsequently summarized and associated with their respective features and meta-data. Initial quality control was performed in MultiQC.	Read count extraction and normalization were performed using the Bioconductor suite and DESeq2 package in R	Assembly: hg38	Supplementary files format and content: counts	GPL30173	Ashley,,Hesson	ahesson@med.umich.edu	(716) 348-9693	University of Michigan	1500 E Medical Center Dr.	Ann Arbor	MI	48109	USA	0	NextSeq 2000	cDNA	transcriptomic	RNA-Seq	BioSample: https://www.ncbi.nlm.nih.gov/biosample/SAMN28666040	SRA: https://www.ncbi.nlm.nih.gov/sra?term=SRX15464460	NONE	Preeclampsia	Term	placenta
GSM6198429	Human_paraffin-embedded_placental_tissue_Sample 50	GSM6198429	Public on May 30 2022	May 25 2022	May 30 2022	SRA	1	placenta	Homo sapiens	tissue: placenta	gestational age: Term	disease state: Preeclampsia	total RNA	Placenta samples were formalin-fixed and paraffin-embedded; five 20-micron sections of each placenta sample were subjected to RNA extraction using the RNAstormTM kit (Cell Data Sciences, Fremont, CA, USA) as per the manufacturerâ€™s instructions.	Total RNA was processed for high-throughput sequencing using the QuantSeq 3â€² mRNA-Seq Library Prep Kit FWD for Illumina (Lexogen, Greenland, NH, USA). Following mRNA generation, fragmentation, and cDNA synthesis, adaptor barcodes were ligated and final cDNA libraries were amplified by PCR and assessed for quality and concentration.	9606	50.BAM	An index of the hg38 reference genome was created and sequences were aligned to this index using the Rsubread package from the Bioconductor suite in R (Vienna, Austria)	The alignment files were subsequently summarized and associated with their respective features and meta-data. Initial quality control was performed in MultiQC.	Read count extraction and normalization were performed using the Bioconductor suite and DESeq2 package in R	Assembly: hg38	Supplementary files format and content: counts	GPL30173	Ashley,,Hesson	ahesson@med.umich.edu	(716) 348-9693	University of Michigan	1500 E Medical Center Dr.	Ann Arbor	MI	48109	USA	0	NextSeq 2000	cDNA	transcriptomic	RNA-Seq	BioSample: https://www.ncbi.nlm.nih.gov/biosample/SAMN28666039	SRA: https://www.ncbi.nlm.nih.gov/sra?term=SRX15464461	NONE	Preeclampsia	Term	placenta
GSM6198430	Human_paraffin-embedded_placental_tissue_Sample 52	GSM6198430	Public on May 30 2022	May 25 2022	May 30 2022	SRA	1	placenta	Homo sapiens	tissue: placenta	gestational age: Term	disease state: Preeclampsia	total RNA	Placenta samples were formalin-fixed and paraffin-embedded; five 20-micron sections of each placenta sample were subjected to RNA extraction using the RNAstormTM kit (Cell Data Sciences, Fremont, CA, USA) as per the manufacturerâ€™s instructions.	Total RNA was processed for high-throughput sequencing using the QuantSeq 3â€² mRNA-Seq Library Prep Kit FWD for Illumina (Lexogen, Greenland, NH, USA). Following mRNA generation, fragmentation, and cDNA synthesis, adaptor barcodes were ligated and final cDNA libraries were amplified by PCR and assessed for quality and concentration.	9606	52.BAM	An index of the hg38 reference genome was created and sequences were aligned to this index using the Rsubread package from the Bioconductor suite in R (Vienna, Austria)	The alignment files were subsequently summarized and associated with their respective features and meta-data. Initial quality control was performed in MultiQC.	Read count extraction and normalization were performed using the Bioconductor suite and DESeq2 package in R	Assembly: hg38	Supplementary files format and content: counts	GPL30173	Ashley,,Hesson	ahesson@med.umich.edu	(716) 348-9693	University of Michigan	1500 E Medical Center Dr.	Ann Arbor	MI	48109	USA	0	NextSeq 2000	cDNA	transcriptomic	RNA-Seq	BioSample: https://www.ncbi.nlm.nih.gov/biosample/SAMN28666038	SRA: https://www.ncbi.nlm.nih.gov/sra?term=SRX15464462	NONE	Preeclampsia	Term	placenta
GSM6198431	Human_paraffin-embedded_placental_tissue_Sample 55	GSM6198431	Public on May 30 2022	May 25 2022	May 30 2022	SRA	1	placenta	Homo sapiens	tissue: placenta	gestational age: Term	disease state: Chronic_hypertension	total RNA	Placenta samples were formalin-fixed and paraffin-embedded; five 20-micron sections of each placenta sample were subjected to RNA extraction using the RNAstormTM kit (Cell Data Sciences, Fremont, CA, USA) as per the manufacturerâ€™s instructions.	Total RNA was processed for high-throughput sequencing using the QuantSeq 3â€² mRNA-Seq Library Prep Kit FWD for Illumina (Lexogen, Greenland, NH, USA). Following mRNA generation, fragmentation, and cDNA synthesis, adaptor barcodes were ligated and final cDNA libraries were amplified by PCR and assessed for quality and concentration.	9606	55.BAM	An index of the hg38 reference genome was created and sequences were aligned to this index using the Rsubread package from the Bioconductor suite in R (Vienna, Austria)	The alignment files were subsequently summarized and associated with their respective features and meta-data. Initial quality control was performed in MultiQC.	Read count extraction and normalization were performed using the Bioconductor suite and DESeq2 package in R	Assembly: hg38	Supplementary files format and content: counts	GPL30173	Ashley,,Hesson	ahesson@med.umich.edu	(716) 348-9693	University of Michigan	1500 E Medical Center Dr.	Ann Arbor	MI	48109	USA	0	NextSeq 2000	cDNA	transcriptomic	RNA-Seq	BioSample: https://www.ncbi.nlm.nih.gov/biosample/SAMN28666037	SRA: https://www.ncbi.nlm.nih.gov/sra?term=SRX15464463	NONE	Chronic_hypertension	Term	placenta
GSM6198432	Human_paraffin-embedded_placental_tissue_Sample 56	GSM6198432	Public on May 30 2022	May 25 2022	May 30 2022	SRA	1	placenta	Homo sapiens	tissue: placenta	gestational age: Preterm	disease state: Supermposed_preeclampsia	total RNA	Placenta samples were formalin-fixed and paraffin-embedded; five 20-micron sections of each placenta sample were subjected to RNA extraction using the RNAstormTM kit (Cell Data Sciences, Fremont, CA, USA) as per the manufacturerâ€™s instructions.	Total RNA was processed for high-throughput sequencing using the QuantSeq 3â€² mRNA-Seq Library Prep Kit FWD for Illumina (Lexogen, Greenland, NH, USA). Following mRNA generation, fragmentation, and cDNA synthesis, adaptor barcodes were ligated and final cDNA libraries were amplified by PCR and assessed for quality and concentration.	9606	56.BAM	An index of the hg38 reference genome was created and sequences were aligned to this index using the Rsubread package from the Bioconductor suite in R (Vienna, Austria)	The alignment files were subsequently summarized and associated with their respective features and meta-data. Initial quality control was performed in MultiQC.	Read count extraction and normalization were performed using the Bioconductor suite and DESeq2 package in R	Assembly: hg38	Supplementary files format and content: counts	GPL30173	Ashley,,Hesson	ahesson@med.umich.edu	(716) 348-9693	University of Michigan	1500 E Medical Center Dr.	Ann Arbor	MI	48109	USA	0	NextSeq 2000	cDNA	transcriptomic	RNA-Seq	BioSample: https://www.ncbi.nlm.nih.gov/biosample/SAMN28666036	SRA: https://www.ncbi.nlm.nih.gov/sra?term=SRX15464464	NONE	Supermposed_preeclampsia	Preterm	placenta
GSM6198433	Human_paraffin-embedded_placental_tissue_Sample 57	GSM6198433	Public on May 30 2022	May 25 2022	May 30 2022	SRA	1	placenta	Homo sapiens	tissue: placenta	gestational age: Term	disease state: Chronic_hypertension	total RNA	Placenta samples were formalin-fixed and paraffin-embedded; five 20-micron sections of each placenta sample were subjected to RNA extraction using the RNAstormTM kit (Cell Data Sciences, Fremont, CA, USA) as per the manufacturerâ€™s instructions.	Total RNA was processed for high-throughput sequencing using the QuantSeq 3â€² mRNA-Seq Library Prep Kit FWD for Illumina (Lexogen, Greenland, NH, USA). Following mRNA generation, fragmentation, and cDNA synthesis, adaptor barcodes were ligated and final cDNA libraries were amplified by PCR and assessed for quality and concentration.	9606	57.BAM	An index of the hg38 reference genome was created and sequences were aligned to this index using the Rsubread package from the Bioconductor suite in R (Vienna, Austria)	The alignment files were subsequently summarized and associated with their respective features and meta-data. Initial quality control was performed in MultiQC.	Read count extraction and normalization were performed using the Bioconductor suite and DESeq2 package in R	Assembly: hg38	Supplementary files format and content: counts	GPL30173	Ashley,,Hesson	ahesson@med.umich.edu	(716) 348-9693	University of Michigan	1500 E Medical Center Dr.	Ann Arbor	MI	48109	USA	0	NextSeq 2000	cDNA	transcriptomic	RNA-Seq	BioSample: https://www.ncbi.nlm.nih.gov/biosample/SAMN28666035	SRA: https://www.ncbi.nlm.nih.gov/sra?term=SRX15464465	NONE	Chronic_hypertension	Term	placenta
GSM6198434	Human_paraffin-embedded_placental_tissue_Sample 63	GSM6198434	Public on May 30 2022	May 25 2022	May 30 2022	SRA	1	placenta	Homo sapiens	tissue: placenta	gestational age: Preterm	disease state: Preeclampsia	total RNA	Placenta samples were formalin-fixed and paraffin-embedded; five 20-micron sections of each placenta sample were subjected to RNA extraction using the RNAstormTM kit (Cell Data Sciences, Fremont, CA, USA) as per the manufacturerâ€™s instructions.	Total RNA was processed for high-throughput sequencing using the QuantSeq 3â€² mRNA-Seq Library Prep Kit FWD for Illumina (Lexogen, Greenland, NH, USA). Following mRNA generation, fragmentation, and cDNA synthesis, adaptor barcodes were ligated and final cDNA libraries were amplified by PCR and assessed for quality and concentration.	9606	63.BAM	An index of the hg38 reference genome was created and sequences were aligned to this index using the Rsubread package from the Bioconductor suite in R (Vienna, Austria)	The alignment files were subsequently summarized and associated with their respective features and meta-data. Initial quality control was performed in MultiQC.	Read count extraction and normalization were performed using the Bioconductor suite and DESeq2 package in R	Assembly: hg38	Supplementary files format and content: counts	GPL30173	Ashley,,Hesson	ahesson@med.umich.edu	(716) 348-9693	University of Michigan	1500 E Medical Center Dr.	Ann Arbor	MI	48109	USA	0	NextSeq 2000	cDNA	transcriptomic	RNA-Seq	BioSample: https://www.ncbi.nlm.nih.gov/biosample/SAMN28666034	SRA: https://www.ncbi.nlm.nih.gov/sra?term=SRX15464466	NONE	Preeclampsia	Preterm	placenta
GSM6198435	Human_paraffin-embedded_placental_tissue_Sample 64	GSM6198435	Public on May 30 2022	May 25 2022	May 30 2022	SRA	1	placenta	Homo sapiens	tissue: placenta	gestational age: Term	disease state: Supermposed_preeclampsia	total RNA	Placenta samples were formalin-fixed and paraffin-embedded; five 20-micron sections of each placenta sample were subjected to RNA extraction using the RNAstormTM kit (Cell Data Sciences, Fremont, CA, USA) as per the manufacturerâ€™s instructions.	Total RNA was processed for high-throughput sequencing using the QuantSeq 3â€² mRNA-Seq Library Prep Kit FWD for Illumina (Lexogen, Greenland, NH, USA). Following mRNA generation, fragmentation, and cDNA synthesis, adaptor barcodes were ligated and final cDNA libraries were amplified by PCR and assessed for quality and concentration.	9606	64.BAM	An index of the hg38 reference genome was created and sequences were aligned to this index using the Rsubread package from the Bioconductor suite in R (Vienna, Austria)	The alignment files were subsequently summarized and associated with their respective features and meta-data. Initial quality control was performed in MultiQC.	Read count extraction and normalization were performed using the Bioconductor suite and DESeq2 package in R	Assembly: hg38	Supplementary files format and content: counts	GPL30173	Ashley,,Hesson	ahesson@med.umich.edu	(716) 348-9693	University of Michigan	1500 E Medical Center Dr.	Ann Arbor	MI	48109	USA	0	NextSeq 2000	cDNA	transcriptomic	RNA-Seq	BioSample: https://www.ncbi.nlm.nih.gov/biosample/SAMN28666033	SRA: https://www.ncbi.nlm.nih.gov/sra?term=SRX15464467	NONE	Supermposed_preeclampsia	Term	placenta
GSM6198436	Human_paraffin-embedded_placental_tissue_Sample 66	GSM6198436	Public on May 30 2022	May 25 2022	May 30 2022	SRA	1	placenta	Homo sapiens	tissue: placenta	gestational age: Term	disease state: Chronic_hypertension	total RNA	Placenta samples were formalin-fixed and paraffin-embedded; five 20-micron sections of each placenta sample were subjected to RNA extraction using the RNAstormTM kit (Cell Data Sciences, Fremont, CA, USA) as per the manufacturerâ€™s instructions.	Total RNA was processed for high-throughput sequencing using the QuantSeq 3â€² mRNA-Seq Library Prep Kit FWD for Illumina (Lexogen, Greenland, NH, USA). Following mRNA generation, fragmentation, and cDNA synthesis, adaptor barcodes were ligated and final cDNA libraries were amplified by PCR and assessed for quality and concentration.	9606	66.BAM	An index of the hg38 reference genome was created and sequences were aligned to this index using the Rsubread package from the Bioconductor suite in R (Vienna, Austria)	The alignment files were subsequently summarized and associated with their respective features and meta-data. Initial quality control was performed in MultiQC.	Read count extraction and normalization were performed using the Bioconductor suite and DESeq2 package in R	Assembly: hg38	Supplementary files format and content: counts	GPL30173	Ashley,,Hesson	ahesson@med.umich.edu	(716) 348-9693	University of Michigan	1500 E Medical Center Dr.	Ann Arbor	MI	48109	USA	0	NextSeq 2000	cDNA	transcriptomic	RNA-Seq	BioSample: https://www.ncbi.nlm.nih.gov/biosample/SAMN28666032	SRA: https://www.ncbi.nlm.nih.gov/sra?term=SRX15464468	NONE	Chronic_hypertension	Term	placenta
GSM6198437	Human_paraffin-embedded_placental_tissue_Sample 69	GSM6198437	Public on May 30 2022	May 25 2022	May 30 2022	SRA	1	placenta	Homo sapiens	tissue: placenta	gestational age: Term	disease state: Preeclampsia	total RNA	Placenta samples were formalin-fixed and paraffin-embedded; five 20-micron sections of each placenta sample were subjected to RNA extraction using the RNAstormTM kit (Cell Data Sciences, Fremont, CA, USA) as per the manufacturerâ€™s instructions.	Total RNA was processed for high-throughput sequencing using the QuantSeq 3â€² mRNA-Seq Library Prep Kit FWD for Illumina (Lexogen, Greenland, NH, USA). Following mRNA generation, fragmentation, and cDNA synthesis, adaptor barcodes were ligated and final cDNA libraries were amplified by PCR and assessed for quality and concentration.	9606	69.BAM	An index of the hg38 reference genome was created and sequences were aligned to this index using the Rsubread package from the Bioconductor suite in R (Vienna, Austria)	The alignment files were subsequently summarized and associated with their respective features and meta-data. Initial quality control was performed in MultiQC.	Read count extraction and normalization were performed using the Bioconductor suite and DESeq2 package in R	Assembly: hg38	Supplementary files format and content: counts	GPL30173	Ashley,,Hesson	ahesson@med.umich.edu	(716) 348-9693	University of Michigan	1500 E Medical Center Dr.	Ann Arbor	MI	48109	USA	0	NextSeq 2000	cDNA	transcriptomic	RNA-Seq	BioSample: https://www.ncbi.nlm.nih.gov/biosample/SAMN28666031	SRA: https://www.ncbi.nlm.nih.gov/sra?term=SRX15464469	NONE	Preeclampsia	Term	placenta
GSM6198438	Human_paraffin-embedded_placental_tissue_Sample 74	GSM6198438	Public on May 30 2022	May 25 2022	May 30 2022	SRA	1	placenta	Homo sapiens	tissue: placenta	gestational age: Term	disease state: Chronic_hypertension	total RNA	Placenta samples were formalin-fixed and paraffin-embedded; five 20-micron sections of each placenta sample were subjected to RNA extraction using the RNAstormTM kit (Cell Data Sciences, Fremont, CA, USA) as per the manufacturerâ€™s instructions.	Total RNA was processed for high-throughput sequencing using the QuantSeq 3â€² mRNA-Seq Library Prep Kit FWD for Illumina (Lexogen, Greenland, NH, USA). Following mRNA generation, fragmentation, and cDNA synthesis, adaptor barcodes were ligated and final cDNA libraries were amplified by PCR and assessed for quality and concentration.	9606	74.BAM	An index of the hg38 reference genome was created and sequences were aligned to this index using the Rsubread package from the Bioconductor suite in R (Vienna, Austria)	The alignment files were subsequently summarized and associated with their respective features and meta-data. Initial quality control was performed in MultiQC.	Read count extraction and normalization were performed using the Bioconductor suite and DESeq2 package in R	Assembly: hg38	Supplementary files format and content: counts	GPL30173	Ashley,,Hesson	ahesson@med.umich.edu	(716) 348-9693	University of Michigan	1500 E Medical Center Dr.	Ann Arbor	MI	48109	USA	0	NextSeq 2000	cDNA	transcriptomic	RNA-Seq	BioSample: https://www.ncbi.nlm.nih.gov/biosample/SAMN28666030	SRA: https://www.ncbi.nlm.nih.gov/sra?term=SRX15464470	NONE	Chronic_hypertension	Term	placenta
GSM6198439	Human_paraffin-embedded_placental_tissue_Sample 76	GSM6198439	Public on May 30 2022	May 25 2022	May 30 2022	SRA	1	placenta	Homo sapiens	tissue: placenta	gestational age: Term	disease state: Preeclampsia	total RNA	Placenta samples were formalin-fixed and paraffin-embedded; five 20-micron sections of each placenta sample were subjected to RNA extraction using the RNAstormTM kit (Cell Data Sciences, Fremont, CA, USA) as per the manufacturerâ€™s instructions.	Total RNA was processed for high-throughput sequencing using the QuantSeq 3â€² mRNA-Seq Library Prep Kit FWD for Illumina (Lexogen, Greenland, NH, USA). Following mRNA generation, fragmentation, and cDNA synthesis, adaptor barcodes were ligated and final cDNA libraries were amplified by PCR and assessed for quality and concentration.	9606	76.BAM	An index of the hg38 reference genome was created and sequences were aligned to this index using the Rsubread package from the Bioconductor suite in R (Vienna, Austria)	The alignment files were subsequently summarized and associated with their respective features and meta-data. Initial quality control was performed in MultiQC.	Read count extraction and normalization were performed using the Bioconductor suite and DESeq2 package in R	Assembly: hg38	Supplementary files format and content: counts	GPL30173	Ashley,,Hesson	ahesson@med.umich.edu	(716) 348-9693	University of Michigan	1500 E Medical Center Dr.	Ann Arbor	MI	48109	USA	0	NextSeq 2000	cDNA	transcriptomic	RNA-Seq	BioSample: https://www.ncbi.nlm.nih.gov/biosample/SAMN28666029	SRA: https://www.ncbi.nlm.nih.gov/sra?term=SRX15464471	NONE	Preeclampsia	Term	placenta
GSM6198440	Human_paraffin-embedded_placental_tissue_Sample 78	GSM6198440	Public on May 30 2022	May 25 2022	May 30 2022	SRA	1	placenta	Homo sapiens	tissue: placenta	gestational age: Term	disease state: Chronic_hypertension	total RNA	Placenta samples were formalin-fixed and paraffin-embedded; five 20-micron sections of each placenta sample were subjected to RNA extraction using the RNAstormTM kit (Cell Data Sciences, Fremont, CA, USA) as per the manufacturerâ€™s instructions.	Total RNA was processed for high-throughput sequencing using the QuantSeq 3â€² mRNA-Seq Library Prep Kit FWD for Illumina (Lexogen, Greenland, NH, USA). Following mRNA generation, fragmentation, and cDNA synthesis, adaptor barcodes were ligated and final cDNA libraries were amplified by PCR and assessed for quality and concentration.	9606	78.BAM	An index of the hg38 reference genome was created and sequences were aligned to this index using the Rsubread package from the Bioconductor suite in R (Vienna, Austria)	The alignment files were subsequently summarized and associated with their respective features and meta-data. Initial quality control was performed in MultiQC.	Read count extraction and normalization were performed using the Bioconductor suite and DESeq2 package in R	Assembly: hg38	Supplementary files format and content: counts	GPL30173	Ashley,,Hesson	ahesson@med.umich.edu	(716) 348-9693	University of Michigan	1500 E Medical Center Dr.	Ann Arbor	MI	48109	USA	0	NextSeq 2000	cDNA	transcriptomic	RNA-Seq	BioSample: https://www.ncbi.nlm.nih.gov/biosample/SAMN28666028	SRA: https://www.ncbi.nlm.nih.gov/sra?term=SRX15464472	NONE	Chronic_hypertension	Term	placenta
GSM6198441	Human_paraffin-embedded_placental_tissue_Sample 81	GSM6198441	Public on May 30 2022	May 25 2022	May 30 2022	SRA	1	placenta	Homo sapiens	tissue: placenta	gestational age: Term	disease state: Preeclampsia	total RNA	Placenta samples were formalin-fixed and paraffin-embedded; five 20-micron sections of each placenta sample were subjected to RNA extraction using the RNAstormTM kit (Cell Data Sciences, Fremont, CA, USA) as per the manufacturerâ€™s instructions.	Total RNA was processed for high-throughput sequencing using the QuantSeq 3â€² mRNA-Seq Library Prep Kit FWD for Illumina (Lexogen, Greenland, NH, USA). Following mRNA generation, fragmentation, and cDNA synthesis, adaptor barcodes were ligated and final cDNA libraries were amplified by PCR and assessed for quality and concentration.	9606	81.BAM	An index of the hg38 reference genome was created and sequences were aligned to this index using the Rsubread package from the Bioconductor suite in R (Vienna, Austria)	The alignment files were subsequently summarized and associated with their respective features and meta-data. Initial quality control was performed in MultiQC.	Read count extraction and normalization were performed using the Bioconductor suite and DESeq2 package in R	Assembly: hg38	Supplementary files format and content: counts	GPL30173	Ashley,,Hesson	ahesson@med.umich.edu	(716) 348-9693	University of Michigan	1500 E Medical Center Dr.	Ann Arbor	MI	48109	USA	0	NextSeq 2000	cDNA	transcriptomic	RNA-Seq	BioSample: https://www.ncbi.nlm.nih.gov/biosample/SAMN28666027	SRA: https://www.ncbi.nlm.nih.gov/sra?term=SRX15464473	NONE	Preeclampsia	Term	placenta
GSM6198442	Human_paraffin-embedded_placental_tissue_Sample 83	GSM6198442	Public on May 30 2022	May 25 2022	May 30 2022	SRA	1	placenta	Homo sapiens	tissue: placenta	gestational age: Term	disease state: Chronic_hypertension	total RNA	Placenta samples were formalin-fixed and paraffin-embedded; five 20-micron sections of each placenta sample were subjected to RNA extraction using the RNAstormTM kit (Cell Data Sciences, Fremont, CA, USA) as per the manufacturerâ€™s instructions.	Total RNA was processed for high-throughput sequencing using the QuantSeq 3â€² mRNA-Seq Library Prep Kit FWD for Illumina (Lexogen, Greenland, NH, USA). Following mRNA generation, fragmentation, and cDNA synthesis, adaptor barcodes were ligated and final cDNA libraries were amplified by PCR and assessed for quality and concentration.	9606	83.BAM	An index of the hg38 reference genome was created and sequences were aligned to this index using the Rsubread package from the Bioconductor suite in R (Vienna, Austria)	The alignment files were subsequently summarized and associated with their respective features and meta-data. Initial quality control was performed in MultiQC.	Read count extraction and normalization were performed using the Bioconductor suite and DESeq2 package in R	Assembly: hg38	Supplementary files format and content: counts	GPL30173	Ashley,,Hesson	ahesson@med.umich.edu	(716) 348-9693	University of Michigan	1500 E Medical Center Dr.	Ann Arbor	MI	48109	USA	0	NextSeq 2000	cDNA	transcriptomic	RNA-Seq	BioSample: https://www.ncbi.nlm.nih.gov/biosample/SAMN28666026	SRA: https://www.ncbi.nlm.nih.gov/sra?term=SRX15464474	NONE	Chronic_hypertension	Term	placenta
GSM6198443	Human_paraffin-embedded_placental_tissue_Sample 85	GSM6198443	Public on May 30 2022	May 25 2022	May 30 2022	SRA	1	placenta	Homo sapiens	tissue: placenta	gestational age: Preterm	disease state: Chronic_hypertension	total RNA	Placenta samples were formalin-fixed and paraffin-embedded; five 20-micron sections of each placenta sample were subjected to RNA extraction using the RNAstormTM kit (Cell Data Sciences, Fremont, CA, USA) as per the manufacturerâ€™s instructions.	Total RNA was processed for high-throughput sequencing using the QuantSeq 3â€² mRNA-Seq Library Prep Kit FWD for Illumina (Lexogen, Greenland, NH, USA). Following mRNA generation, fragmentation, and cDNA synthesis, adaptor barcodes were ligated and final cDNA libraries were amplified by PCR and assessed for quality and concentration.	9606	85.BAM	An index of the hg38 reference genome was created and sequences were aligned to this index using the Rsubread package from the Bioconductor suite in R (Vienna, Austria)	The alignment files were subsequently summarized and associated with their respective features and meta-data. Initial quality control was performed in MultiQC.	Read count extraction and normalization were performed using the Bioconductor suite and DESeq2 package in R	Assembly: hg38	Supplementary files format and content: counts	GPL30173	Ashley,,Hesson	ahesson@med.umich.edu	(716) 348-9693	University of Michigan	1500 E Medical Center Dr.	Ann Arbor	MI	48109	USA	0	NextSeq 2000	cDNA	transcriptomic	RNA-Seq	BioSample: https://www.ncbi.nlm.nih.gov/biosample/SAMN28666025	SRA: https://www.ncbi.nlm.nih.gov/sra?term=SRX15464475	NONE	Chronic_hypertension	Preterm	placenta
GSM6198444	Human_paraffin-embedded_placental_tissue_Sample 87	GSM6198444	Public on May 30 2022	May 25 2022	May 30 2022	SRA	1	placenta	Homo sapiens	tissue: placenta	gestational age: Preterm	disease state: Preeclampsia	total RNA	Placenta samples were formalin-fixed and paraffin-embedded; five 20-micron sections of each placenta sample were subjected to RNA extraction using the RNAstormTM kit (Cell Data Sciences, Fremont, CA, USA) as per the manufacturerâ€™s instructions.	Total RNA was processed for high-throughput sequencing using the QuantSeq 3â€² mRNA-Seq Library Prep Kit FWD for Illumina (Lexogen, Greenland, NH, USA). Following mRNA generation, fragmentation, and cDNA synthesis, adaptor barcodes were ligated and final cDNA libraries were amplified by PCR and assessed for quality and concentration.	9606	87.BAM	An index of the hg38 reference genome was created and sequences were aligned to this index using the Rsubread package from the Bioconductor suite in R (Vienna, Austria)	The alignment files were subsequently summarized and associated with their respective features and meta-data. Initial quality control was performed in MultiQC.	Read count extraction and normalization were performed using the Bioconductor suite and DESeq2 package in R	Assembly: hg38	Supplementary files format and content: counts	GPL30173	Ashley,,Hesson	ahesson@med.umich.edu	(716) 348-9693	University of Michigan	1500 E Medical Center Dr.	Ann Arbor	MI	48109	USA	0	NextSeq 2000	cDNA	transcriptomic	RNA-Seq	BioSample: https://www.ncbi.nlm.nih.gov/biosample/SAMN28666024	SRA: https://www.ncbi.nlm.nih.gov/sra?term=SRX15464476	NONE	Preeclampsia	Preterm	placenta

## Sheet: GSE203346
	title	geo_accession	status	submission_date	last_update_date	type	channel_count	source_name_ch1	organism_ch1	characteristics_ch1	characteristics_ch1.1	characteristics_ch1.2	characteristics_ch1.3	characteristics_ch1.4	characteristics_ch1.5	characteristics_ch1.6	molecule_ch1	extract_protocol_ch1	extract_protocol_ch1.1	taxid_ch1	data_processing	data_processing.1	data_processing.2	data_processing.3	data_processing.4	platform_id	contact_name	contact_email	contact_laboratory	contact_department	contact_institute	contact_address	contact_city	contact_state	contact_zip/postal_code	contact_country	data_row_count	instrument_model	library_selection	library_source	library_strategy	relation	relation.1	supplementary_file_1	birth_weight_infant:ch1	gestational_week:ch1	group:ch1	maternal_age:ch1	maternal_height:ch1
GSM6167347	17A020338_S8_L004	GSM6167347	Public on May 30 2022	May 19 2022	May 30 2022	SRA	1	Umbilical cord blood	Homo sapiens	group: GDM	birth_weight_infant: 3310						total RNA	Â Within 15 min after delivery, 5 ml of neonatal umbilical cord blood was collected using two PAXGenRNA sampling tubes (2.5 ml/tube), and collected samples were were stored at -80 â„ƒ. The placental tissues were collected from both the maternal and fetal side. Specifically, using a clean scalpel, one full-thick placental tissue was incised 5 cm from the perimeter of the placenta (a size of about …	RRBSÂ andÂ RNAseqÂ library construction protocol --Â Genomic DNA of placenta and umbilical cord blood specimens were extracted by using the TIANamp genomic DNA kit (Cat. No. DP304-02, TIANGEN Biotech CO. LTD., Beijing, China) per the manufactureâ€™s recommendations. 50-300 ng of purified genomic DNA was utilized to generate RRBS libraries as previously described (https://www.nature.com/articles/s…	9606	Trim adapters and low-quality bases using TrimGalore version 0.6.5 with the following setting: default	Genome alignment using STAR version 2.6.1d with the following setting: outFilterMultimapNmax (20), alignSJoverhangMin (8), alignSJDBoverhangMin (1), outFilterMismatchNmax (999), outFilterMismatchNoverReadLmax (0.04), alignIntronMin (20), alignIntronMax (1000000), alignMatesGapMax (1000000), twopassMode (Basic)	Transcript quantification using kallisto version 0.46.1 with the following setting: bootstrap-samples (100)	Assembly: hg19	Supplementary files format and content: Tab-delimited text files include counts, TPM values for each Sample	GPL24676	Jiahao,,Wang	jhaowong1998@sina.com	Shi Lab	Bioinformatisc core	Center for Excellence in Molecular Cell Science, Chinese Academy of Sciences	Yueyang road	Shanghai	Shanghai	11223	China	0	Illumina NovaSeq 6000	cDNA	transcriptomic	RNA-Seq	BioSample: https://www.ncbi.nlm.nih.gov/biosample/SAMN28545185	SRA: https://www.ncbi.nlm.nih.gov/sra?term=SRX15369790	ftp://ftp.ncbi.nlm.nih.gov/geo/samples/GSM6167nnn/GSM6167347/suppl/GSM6167347_17A020338_S8_L004.tsv.gz	3310	NA	GDM	NA	NA
GSM6167348	17A020338F_S28_L004	GSM6167348	Public on May 30 2022	May 19 2022	May 30 2022	SRA	1	Placenta	Homo sapiens	group: GDM	ogtt_1h: 10.17	ogtt_2h: 8.91	maternal_weight: 84	maternal_height: 170	gestational_week: 38	maternal_age: 28	total RNA	Â Within 15 min after delivery, 5 ml of neonatal umbilical cord blood was collected using two PAXGenRNA sampling tubes (2.5 ml/tube), and collected samples were were stored at -80 â„ƒ. The placental tissues were collected from both the maternal and fetal side. Specifically, using a clean scalpel, one full-thick placental tissue was incised 5 cm from the perimeter of the placenta (a size of about …	RRBSÂ andÂ RNAseqÂ library construction protocol --Â Genomic DNA of placenta and umbilical cord blood specimens were extracted by using the TIANamp genomic DNA kit (Cat. No. DP304-02, TIANGEN Biotech CO. LTD., Beijing, China) per the manufactureâ€™s recommendations. 50-300 ng of purified genomic DNA was utilized to generate RRBS libraries as previously described (https://www.nature.com/articles/s…	9606	Trim adapters and low-quality bases using TrimGalore version 0.6.5 with the following setting: default	Genome alignment using STAR version 2.6.1d with the following setting: outFilterMultimapNmax (20), alignSJoverhangMin (8), alignSJDBoverhangMin (1), outFilterMismatchNmax (999), outFilterMismatchNoverReadLmax (0.04), alignIntronMin (20), alignIntronMax (1000000), alignMatesGapMax (1000000), twopassMode (Basic)	Transcript quantification using kallisto version 0.46.1 with the following setting: bootstrap-samples (100)	Assembly: hg19	Supplementary files format and content: Tab-delimited text files include counts, TPM values for each Sample	GPL24676	Jiahao,,Wang	jhaowong1998@sina.com	Shi Lab	Bioinformatisc core	Center for Excellence in Molecular Cell Science, Chinese Academy of Sciences	Yueyang road	Shanghai	Shanghai	11223	China	0	Illumina NovaSeq 6000	cDNA	transcriptomic	RNA-Seq	BioSample: https://www.ncbi.nlm.nih.gov/biosample/SAMN28545184	SRA: https://www.ncbi.nlm.nih.gov/sra?term=SRX15369791	ftp://ftp.ncbi.nlm.nih.gov/geo/samples/GSM6167nnn/GSM6167348/suppl/GSM6167348_17A020338F_S28_L004.tsv.gz	NA	38	GDM	28	170
GSM6167349	17A020340_S9_L004	GSM6167349	Public on May 30 2022	May 19 2022	May 30 2022	SRA	1	Umbilical cord blood	Homo sapiens	group: Control	birth_weight_infant: 3150						total RNA	Â Within 15 min after delivery, 5 ml of neonatal umbilical cord blood was collected using two PAXGenRNA sampling tubes (2.5 ml/tube), and collected samples were were stored at -80 â„ƒ. The placental tissues were collected from both the maternal and fetal side. Specifically, using a clean scalpel, one full-thick placental tissue was incised 5 cm from the perimeter of the placenta (a size of about …	RRBSÂ andÂ RNAseqÂ library construction protocol --Â Genomic DNA of placenta and umbilical cord blood specimens were extracted by using the TIANamp genomic DNA kit (Cat. No. DP304-02, TIANGEN Biotech CO. LTD., Beijing, China) per the manufactureâ€™s recommendations. 50-300 ng of purified genomic DNA was utilized to generate RRBS libraries as previously described (https://www.nature.com/articles/s…	9606	Trim adapters and low-quality bases using TrimGalore version 0.6.5 with the following setting: default	Genome alignment using STAR version 2.6.1d with the following setting: outFilterMultimapNmax (20), alignSJoverhangMin (8), alignSJDBoverhangMin (1), outFilterMismatchNmax (999), outFilterMismatchNoverReadLmax (0.04), alignIntronMin (20), alignIntronMax (1000000), alignMatesGapMax (1000000), twopassMode (Basic)	Transcript quantification using kallisto version 0.46.1 with the following setting: bootstrap-samples (100)	Assembly: hg19	Supplementary files format and content: Tab-delimited text files include counts, TPM values for each Sample	GPL24676	Jiahao,,Wang	jhaowong1998@sina.com	Shi Lab	Bioinformatisc core	Center for Excellence in Molecular Cell Science, Chinese Academy of Sciences	Yueyang road	Shanghai	Shanghai	11223	China	0	Illumina NovaSeq 6000	cDNA	transcriptomic	RNA-Seq	BioSample: https://www.ncbi.nlm.nih.gov/biosample/SAMN28545183	SRA: https://www.ncbi.nlm.nih.gov/sra?term=SRX15369792	ftp://ftp.ncbi.nlm.nih.gov/geo/samples/GSM6167nnn/GSM6167349/suppl/GSM6167349_17A020340_S9_L004.tsv.gz	3150	NA	Control	NA	NA
GSM6167350	17A020340F_S29_L004	GSM6167350	Public on May 30 2022	May 19 2022	May 30 2022	SRA	1	Placenta	Homo sapiens	group: Control	ogtt_1h: 7.58	ogtt_2h: 6.82	maternal_weight: 59	maternal_height: 155	gestational_week: 41	maternal_age: 33	total RNA	Â Within 15 min after delivery, 5 ml of neonatal umbilical cord blood was collected using two PAXGenRNA sampling tubes (2.5 ml/tube), and collected samples were were stored at -80 â„ƒ. The placental tissues were collected from both the maternal and fetal side. Specifically, using a clean scalpel, one full-thick placental tissue was incised 5 cm from the perimeter of the placenta (a size of about …	RRBSÂ andÂ RNAseqÂ library construction protocol --Â Genomic DNA of placenta and umbilical cord blood specimens were extracted by using the TIANamp genomic DNA kit (Cat. No. DP304-02, TIANGEN Biotech CO. LTD., Beijing, China) per the manufactureâ€™s recommendations. 50-300 ng of purified genomic DNA was utilized to generate RRBS libraries as previously described (https://www.nature.com/articles/s…	9606	Trim adapters and low-quality bases using TrimGalore version 0.6.5 with the following setting: default	Genome alignment using STAR version 2.6.1d with the following setting: outFilterMultimapNmax (20), alignSJoverhangMin (8), alignSJDBoverhangMin (1), outFilterMismatchNmax (999), outFilterMismatchNoverReadLmax (0.04), alignIntronMin (20), alignIntronMax (1000000), alignMatesGapMax (1000000), twopassMode (Basic)	Transcript quantification using kallisto version 0.46.1 with the following setting: bootstrap-samples (100)	Assembly: hg19	Supplementary files format and content: Tab-delimited text files include counts, TPM values for each Sample	GPL24676	Jiahao,,Wang	jhaowong1998@sina.com	Shi Lab	Bioinformatisc core	Center for Excellence in Molecular Cell Science, Chinese Academy of Sciences	Yueyang road	Shanghai	Shanghai	11223	China	0	Illumina NovaSeq 6000	cDNA	transcriptomic	RNA-Seq	BioSample: https://www.ncbi.nlm.nih.gov/biosample/SAMN28545182	SRA: https://www.ncbi.nlm.nih.gov/sra?term=SRX15369793	ftp://ftp.ncbi.nlm.nih.gov/geo/samples/GSM6167nnn/GSM6167350/suppl/GSM6167350_17A020340F_S29_L004.tsv.gz	NA	41	Control	33	155
GSM6167351	17A020341_S10_L004	GSM6167351	Public on May 30 2022	May 19 2022	May 30 2022	SRA	1	Umbilical cord blood	Homo sapiens	group: GDM	birth_weight_infant: 3870						total RNA	Â Within 15 min after delivery, 5 ml of neonatal umbilical cord blood was collected using two PAXGenRNA sampling tubes (2.5 ml/tube), and collected samples were were stored at -80 â„ƒ. The placental tissues were collected from both the maternal and fetal side. Specifically, using a clean scalpel, one full-thick placental tissue was incised 5 cm from the perimeter of the placenta (a size of about …	RRBSÂ andÂ RNAseqÂ library construction protocol --Â Genomic DNA of placenta and umbilical cord blood specimens were extracted by using the TIANamp genomic DNA kit (Cat. No. DP304-02, TIANGEN Biotech CO. LTD., Beijing, China) per the manufactureâ€™s recommendations. 50-300 ng of purified genomic DNA was utilized to generate RRBS libraries as previously described (https://www.nature.com/articles/s…	9606	Trim adapters and low-quality bases using TrimGalore version 0.6.5 with the following setting: default	Genome alignment using STAR version 2.6.1d with the following setting: outFilterMultimapNmax (20), alignSJoverhangMin (8), alignSJDBoverhangMin (1), outFilterMismatchNmax (999), outFilterMismatchNoverReadLmax (0.04), alignIntronMin (20), alignIntronMax (1000000), alignMatesGapMax (1000000), twopassMode (Basic)	Transcript quantification using kallisto version 0.46.1 with the following setting: bootstrap-samples (100)	Assembly: hg19	Supplementary files format and content: Tab-delimited text files include counts, TPM values for each Sample	GPL24676	Jiahao,,Wang	jhaowong1998@sina.com	Shi Lab	Bioinformatisc core	Center for Excellence in Molecular Cell Science, Chinese Academy of Sciences	Yueyang road	Shanghai	Shanghai	11223	China	0	Illumina NovaSeq 6000	cDNA	transcriptomic	RNA-Seq	BioSample: https://www.ncbi.nlm.nih.gov/biosample/SAMN28545181	SRA: https://www.ncbi.nlm.nih.gov/sra?term=SRX15369794	ftp://ftp.ncbi.nlm.nih.gov/geo/samples/GSM6167nnn/GSM6167351/suppl/GSM6167351_17A020341_S10_L004.tsv.gz	3870	NA	GDM	NA	NA
GSM6167352	17A020341F_S30_L004	GSM6167352	Public on May 30 2022	May 19 2022	May 30 2022	SRA	1	Placenta	Homo sapiens	group: GDM	ogtt_1h: 6.99	ogtt_2h: 5.11	maternal_weight: 67	maternal_height: 164	gestational_week: 38	maternal_age: 30	total RNA	Â Within 15 min after delivery, 5 ml of neonatal umbilical cord blood was collected using two PAXGenRNA sampling tubes (2.5 ml/tube), and collected samples were were stored at -80 â„ƒ. The placental tissues were collected from both the maternal and fetal side. Specifically, using a clean scalpel, one full-thick placental tissue was incised 5 cm from the perimeter of the placenta (a size of about …	RRBSÂ andÂ RNAseqÂ library construction protocol --Â Genomic DNA of placenta and umbilical cord blood specimens were extracted by using the TIANamp genomic DNA kit (Cat. No. DP304-02, TIANGEN Biotech CO. LTD., Beijing, China) per the manufactureâ€™s recommendations. 50-300 ng of purified genomic DNA was utilized to generate RRBS libraries as previously described (https://www.nature.com/articles/s…	9606	Trim adapters and low-quality bases using TrimGalore version 0.6.5 with the following setting: default	Genome alignment using STAR version 2.6.1d with the following setting: outFilterMultimapNmax (20), alignSJoverhangMin (8), alignSJDBoverhangMin (1), outFilterMismatchNmax (999), outFilterMismatchNoverReadLmax (0.04), alignIntronMin (20), alignIntronMax (1000000), alignMatesGapMax (1000000), twopassMode (Basic)	Transcript quantification using kallisto version 0.46.1 with the following setting: bootstrap-samples (100)	Assembly: hg19	Supplementary files format and content: Tab-delimited text files include counts, TPM values for each Sample	GPL24676	Jiahao,,Wang	jhaowong1998@sina.com	Shi Lab	Bioinformatisc core	Center for Excellence in Molecular Cell Science, Chinese Academy of Sciences	Yueyang road	Shanghai	Shanghai	11223	China	0	Illumina NovaSeq 6000	cDNA	transcriptomic	RNA-Seq	BioSample: https://www.ncbi.nlm.nih.gov/biosample/SAMN28545180	SRA: https://www.ncbi.nlm.nih.gov/sra?term=SRX15369795	ftp://ftp.ncbi.nlm.nih.gov/geo/samples/GSM6167nnn/GSM6167352/suppl/GSM6167352_17A020341F_S30_L004.tsv.gz	NA	38	GDM	30	164
GSM6167353	17A020342_S11_L004	GSM6167353	Public on May 30 2022	May 19 2022	May 30 2022	SRA	1	Umbilical cord blood	Homo sapiens	group: GDM	birth_weight_infant: 2890						total RNA	Â Within 15 min after delivery, 5 ml of neonatal umbilical cord blood was collected using two PAXGenRNA sampling tubes (2.5 ml/tube), and collected samples were were stored at -80 â„ƒ. The placental tissues were collected from both the maternal and fetal side. Specifically, using a clean scalpel, one full-thick placental tissue was incised 5 cm from the perimeter of the placenta (a size of about …	RRBSÂ andÂ RNAseqÂ library construction protocol --Â Genomic DNA of placenta and umbilical cord blood specimens were extracted by using the TIANamp genomic DNA kit (Cat. No. DP304-02, TIANGEN Biotech CO. LTD., Beijing, China) per the manufactureâ€™s recommendations. 50-300 ng of purified genomic DNA was utilized to generate RRBS libraries as previously described (https://www.nature.com/articles/s…	9606	Trim adapters and low-quality bases using TrimGalore version 0.6.5 with the following setting: default	Genome alignment using STAR version 2.6.1d with the following setting: outFilterMultimapNmax (20), alignSJoverhangMin (8), alignSJDBoverhangMin (1), outFilterMismatchNmax (999), outFilterMismatchNoverReadLmax (0.04), alignIntronMin (20), alignIntronMax (1000000), alignMatesGapMax (1000000), twopassMode (Basic)	Transcript quantification using kallisto version 0.46.1 with the following setting: bootstrap-samples (100)	Assembly: hg19	Supplementary files format and content: Tab-delimited text files include counts, TPM values for each Sample	GPL24676	Jiahao,,Wang	jhaowong1998@sina.com	Shi Lab	Bioinformatisc core	Center for Excellence in Molecular Cell Science, Chinese Academy of Sciences	Yueyang road	Shanghai	Shanghai	11223	China	0	Illumina NovaSeq 6000	cDNA	transcriptomic	RNA-Seq	BioSample: https://www.ncbi.nlm.nih.gov/biosample/SAMN28545179	SRA: https://www.ncbi.nlm.nih.gov/sra?term=SRX15369796	ftp://ftp.ncbi.nlm.nih.gov/geo/samples/GSM6167nnn/GSM6167353/suppl/GSM6167353_17A020342_S11_L004.tsv.gz	2890	NA	GDM	NA	NA
GSM6167354	17A020342F_S31_L004	GSM6167354	Public on May 30 2022	May 19 2022	May 30 2022	SRA	1	Placenta	Homo sapiens	group: GDM	ogtt_1h: 11.36	ogtt_2h: 8.72	maternal_weight: 65.5	maternal_height: 159	gestational_week: 38	maternal_age: 27	total RNA	Â Within 15 min after delivery, 5 ml of neonatal umbilical cord blood was collected using two PAXGenRNA sampling tubes (2.5 ml/tube), and collected samples were were stored at -80 â„ƒ. The placental tissues were collected from both the maternal and fetal side. Specifically, using a clean scalpel, one full-thick placental tissue was incised 5 cm from the perimeter of the placenta (a size of about …	RRBSÂ andÂ RNAseqÂ library construction protocol --Â Genomic DNA of placenta and umbilical cord blood specimens were extracted by using the TIANamp genomic DNA kit (Cat. No. DP304-02, TIANGEN Biotech CO. LTD., Beijing, China) per the manufactureâ€™s recommendations. 50-300 ng of purified genomic DNA was utilized to generate RRBS libraries as previously described (https://www.nature.com/articles/s…	9606	Trim adapters and low-quality bases using TrimGalore version 0.6.5 with the following setting: default	Genome alignment using STAR version 2.6.1d with the following setting: outFilterMultimapNmax (20), alignSJoverhangMin (8), alignSJDBoverhangMin (1), outFilterMismatchNmax (999), outFilterMismatchNoverReadLmax (0.04), alignIntronMin (20), alignIntronMax (1000000), alignMatesGapMax (1000000), twopassMode (Basic)	Transcript quantification using kallisto version 0.46.1 with the following setting: bootstrap-samples (100)	Assembly: hg19	Supplementary files format and content: Tab-delimited text files include counts, TPM values for each Sample	GPL24676	Jiahao,,Wang	jhaowong1998@sina.com	Shi Lab	Bioinformatisc core	Center for Excellence in Molecular Cell Science, Chinese Academy of Sciences	Yueyang road	Shanghai	Shanghai	11223	China	0	Illumina NovaSeq 6000	cDNA	transcriptomic	RNA-Seq	BioSample: https://www.ncbi.nlm.nih.gov/biosample/SAMN28545178	SRA: https://www.ncbi.nlm.nih.gov/sra?term=SRX15369797	ftp://ftp.ncbi.nlm.nih.gov/geo/samples/GSM6167nnn/GSM6167354/suppl/GSM6167354_17A020342F_S31_L004.tsv.gz	NA	38	GDM	27	159
GSM6167355	17A020343_S12_L004	GSM6167355	Public on May 30 2022	May 19 2022	May 30 2022	SRA	1	Umbilical cord blood	Homo sapiens	group: Control	birth_weight_infant: 4250						total RNA	Â Within 15 min after delivery, 5 ml of neonatal umbilical cord blood was collected using two PAXGenRNA sampling tubes (2.5 ml/tube), and collected samples were were stored at -80 â„ƒ. The placental tissues were collected from both the maternal and fetal side. Specifically, using a clean scalpel, one full-thick placental tissue was incised 5 cm from the perimeter of the placenta (a size of about …	RRBSÂ andÂ RNAseqÂ library construction protocol --Â Genomic DNA of placenta and umbilical cord blood specimens were extracted by using the TIANamp genomic DNA kit (Cat. No. DP304-02, TIANGEN Biotech CO. LTD., Beijing, China) per the manufactureâ€™s recommendations. 50-300 ng of purified genomic DNA was utilized to generate RRBS libraries as previously described (https://www.nature.com/articles/s…	9606	Trim adapters and low-quality bases using TrimGalore version 0.6.5 with the following setting: default	Genome alignment using STAR version 2.6.1d with the following setting: outFilterMultimapNmax (20), alignSJoverhangMin (8), alignSJDBoverhangMin (1), outFilterMismatchNmax (999), outFilterMismatchNoverReadLmax (0.04), alignIntronMin (20), alignIntronMax (1000000), alignMatesGapMax (1000000), twopassMode (Basic)	Transcript quantification using kallisto version 0.46.1 with the following setting: bootstrap-samples (100)	Assembly: hg19	Supplementary files format and content: Tab-delimited text files include counts, TPM values for each Sample	GPL24676	Jiahao,,Wang	jhaowong1998@sina.com	Shi Lab	Bioinformatisc core	Center for Excellence in Molecular Cell Science, Chinese Academy of Sciences	Yueyang road	Shanghai	Shanghai	11223	China	0	Illumina NovaSeq 6000	cDNA	transcriptomic	RNA-Seq	BioSample: https://www.ncbi.nlm.nih.gov/biosample/SAMN28545177	SRA: https://www.ncbi.nlm.nih.gov/sra?term=SRX15369798	ftp://ftp.ncbi.nlm.nih.gov/geo/samples/GSM6167nnn/GSM6167355/suppl/GSM6167355_17A020343_S12_L004.tsv.gz	4250	NA	Control	NA	NA
GSM6167356	17A020343F_S32_L004	GSM6167356	Public on May 30 2022	May 19 2022	May 30 2022	SRA	1	Placenta	Homo sapiens	group: Control	ogtt_1h: 7.12	ogtt_2h: 7	maternal_weight: 79	maternal_height: 165	gestational_week: 38	maternal_age: 34	total RNA	Â Within 15 min after delivery, 5 ml of neonatal umbilical cord blood was collected using two PAXGenRNA sampling tubes (2.5 ml/tube), and collected samples were were stored at -80 â„ƒ. The placental tissues were collected from both the maternal and fetal side. Specifically, using a clean scalpel, one full-thick placental tissue was incised 5 cm from the perimeter of the placenta (a size of about …	RRBSÂ andÂ RNAseqÂ library construction protocol --Â Genomic DNA of placenta and umbilical cord blood specimens were extracted by using the TIANamp genomic DNA kit (Cat. No. DP304-02, TIANGEN Biotech CO. LTD., Beijing, China) per the manufactureâ€™s recommendations. 50-300 ng of purified genomic DNA was utilized to generate RRBS libraries as previously described (https://www.nature.com/articles/s…	9606	Trim adapters and low-quality bases using TrimGalore version 0.6.5 with the following setting: default	Genome alignment using STAR version 2.6.1d with the following setting: outFilterMultimapNmax (20), alignSJoverhangMin (8), alignSJDBoverhangMin (1), outFilterMismatchNmax (999), outFilterMismatchNoverReadLmax (0.04), alignIntronMin (20), alignIntronMax (1000000), alignMatesGapMax (1000000), twopassMode (Basic)	Transcript quantification using kallisto version 0.46.1 with the following setting: bootstrap-samples (100)	Assembly: hg19	Supplementary files format and content: Tab-delimited text files include counts, TPM values for each Sample	GPL24676	Jiahao,,Wang	jhaowong1998@sina.com	Shi Lab	Bioinformatisc core	Center for Excellence in Molecular Cell Science, Chinese Academy of Sciences	Yueyang road	Shanghai	Shanghai	11223	China	0	Illumina NovaSeq 6000	cDNA	transcriptomic	RNA-Seq	BioSample: https://www.ncbi.nlm.nih.gov/biosample/SAMN28545176	SRA: https://www.ncbi.nlm.nih.gov/sra?term=SRX15369799	ftp://ftp.ncbi.nlm.nih.gov/geo/samples/GSM6167nnn/GSM6167356/suppl/GSM6167356_17A020343F_S32_L004.tsv.gz	NA	38	Control	34	165
GSM6167357	17A020344_S13_L004	GSM6167357	Public on May 30 2022	May 19 2022	May 30 2022	SRA	1	Umbilical cord blood	Homo sapiens	group: Control	birth_weight_infant: 2500						total RNA	Â Within 15 min after delivery, 5 ml of neonatal umbilical cord blood was collected using two PAXGenRNA sampling tubes (2.5 ml/tube), and collected samples were were stored at -80 â„ƒ. The placental tissues were collected from both the maternal and fetal side. Specifically, using a clean scalpel, one full-thick placental tissue was incised 5 cm from the perimeter of the placenta (a size of about …	RRBSÂ andÂ RNAseqÂ library construction protocol --Â Genomic DNA of placenta and umbilical cord blood specimens were extracted by using the TIANamp genomic DNA kit (Cat. No. DP304-02, TIANGEN Biotech CO. LTD., Beijing, China) per the manufactureâ€™s recommendations. 50-300 ng of purified genomic DNA was utilized to generate RRBS libraries as previously described (https://www.nature.com/articles/s…	9606	Trim adapters and low-quality bases using TrimGalore version 0.6.5 with the following setting: default	Genome alignment using STAR version 2.6.1d with the following setting: outFilterMultimapNmax (20), alignSJoverhangMin (8), alignSJDBoverhangMin (1), outFilterMismatchNmax (999), outFilterMismatchNoverReadLmax (0.04), alignIntronMin (20), alignIntronMax (1000000), alignMatesGapMax (1000000), twopassMode (Basic)	Transcript quantification using kallisto version 0.46.1 with the following setting: bootstrap-samples (100)	Assembly: hg19	Supplementary files format and content: Tab-delimited text files include counts, TPM values for each Sample	GPL24676	Jiahao,,Wang	jhaowong1998@sina.com	Shi Lab	Bioinformatisc core	Center for Excellence in Molecular Cell Science, Chinese Academy of Sciences	Yueyang road	Shanghai	Shanghai	11223	China	0	Illumina NovaSeq 6000	cDNA	transcriptomic	RNA-Seq	BioSample: https://www.ncbi.nlm.nih.gov/biosample/SAMN28545175	SRA: https://www.ncbi.nlm.nih.gov/sra?term=SRX15369800	ftp://ftp.ncbi.nlm.nih.gov/geo/samples/GSM6167nnn/GSM6167357/suppl/GSM6167357_17A020344_S13_L004.tsv.gz	2500	NA	Control	NA	NA
GSM6167358	17A020344F_S33_L004	GSM6167358	Public on May 30 2022	May 19 2022	May 30 2022	SRA	1	Placenta	Homo sapiens	group: Control	ogtt_1h: #N/A!	ogtt_2h: #N/A!	maternal_weight: 65	maternal_height: 150	gestational_week: 35	maternal_age: 30	total RNA	Â Within 15 min after delivery, 5 ml of neonatal umbilical cord blood was collected using two PAXGenRNA sampling tubes (2.5 ml/tube), and collected samples were were stored at -80 â„ƒ. The placental tissues were collected from both the maternal and fetal side. Specifically, using a clean scalpel, one full-thick placental tissue was incised 5 cm from the perimeter of the placenta (a size of about …	RRBSÂ andÂ RNAseqÂ library construction protocol --Â Genomic DNA of placenta and umbilical cord blood specimens were extracted by using the TIANamp genomic DNA kit (Cat. No. DP304-02, TIANGEN Biotech CO. LTD., Beijing, China) per the manufactureâ€™s recommendations. 50-300 ng of purified genomic DNA was utilized to generate RRBS libraries as previously described (https://www.nature.com/articles/s…	9606	Trim adapters and low-quality bases using TrimGalore version 0.6.5 with the following setting: default	Genome alignment using STAR version 2.6.1d with the following setting: outFilterMultimapNmax (20), alignSJoverhangMin (8), alignSJDBoverhangMin (1), outFilterMismatchNmax (999), outFilterMismatchNoverReadLmax (0.04), alignIntronMin (20), alignIntronMax (1000000), alignMatesGapMax (1000000), twopassMode (Basic)	Transcript quantification using kallisto version 0.46.1 with the following setting: bootstrap-samples (100)	Assembly: hg19	Supplementary files format and content: Tab-delimited text files include counts, TPM values for each Sample	GPL24676	Jiahao,,Wang	jhaowong1998@sina.com	Shi Lab	Bioinformatisc core	Center for Excellence in Molecular Cell Science, Chinese Academy of Sciences	Yueyang road	Shanghai	Shanghai	11223	China	0	Illumina NovaSeq 6000	cDNA	transcriptomic	RNA-Seq	BioSample: https://www.ncbi.nlm.nih.gov/biosample/SAMN28545174	SRA: https://www.ncbi.nlm.nih.gov/sra?term=SRX15369801	ftp://ftp.ncbi.nlm.nih.gov/geo/samples/GSM6167nnn/GSM6167358/suppl/GSM6167358_17A020344F_S33_L004.tsv.gz	NA	35	Control	30	150
GSM6167359	17A020345_S24_L004	GSM6167359	Public on May 30 2022	May 19 2022	May 30 2022	SRA	1	Umbilical cord blood	Homo sapiens	group: Control	birth_weight_infant: 3260						total RNA	Â Within 15 min after delivery, 5 ml of neonatal umbilical cord blood was collected using two PAXGenRNA sampling tubes (2.5 ml/tube), and collected samples were were stored at -80 â„ƒ. The placental tissues were collected from both the maternal and fetal side. Specifically, using a clean scalpel, one full-thick placental tissue was incised 5 cm from the perimeter of the placenta (a size of about …	RRBSÂ andÂ RNAseqÂ library construction protocol --Â Genomic DNA of placenta and umbilical cord blood specimens were extracted by using the TIANamp genomic DNA kit (Cat. No. DP304-02, TIANGEN Biotech CO. LTD., Beijing, China) per the manufactureâ€™s recommendations. 50-300 ng of purified genomic DNA was utilized to generate RRBS libraries as previously described (https://www.nature.com/articles/s…	9606	Trim adapters and low-quality bases using TrimGalore version 0.6.5 with the following setting: default	Genome alignment using STAR version 2.6.1d with the following setting: outFilterMultimapNmax (20), alignSJoverhangMin (8), alignSJDBoverhangMin (1), outFilterMismatchNmax (999), outFilterMismatchNoverReadLmax (0.04), alignIntronMin (20), alignIntronMax (1000000), alignMatesGapMax (1000000), twopassMode (Basic)	Transcript quantification using kallisto version 0.46.1 with the following setting: bootstrap-samples (100)	Assembly: hg19	Supplementary files format and content: Tab-delimited text files include counts, TPM values for each Sample	GPL24676	Jiahao,,Wang	jhaowong1998@sina.com	Shi Lab	Bioinformatisc core	Center for Excellence in Molecular Cell Science, Chinese Academy of Sciences	Yueyang road	Shanghai	Shanghai	11223	China	0	Illumina NovaSeq 6000	cDNA	transcriptomic	RNA-Seq	BioSample: https://www.ncbi.nlm.nih.gov/biosample/SAMN28545173	SRA: https://www.ncbi.nlm.nih.gov/sra?term=SRX15369802	ftp://ftp.ncbi.nlm.nih.gov/geo/samples/GSM6167nnn/GSM6167359/suppl/GSM6167359_17A020345_S24_L004.tsv.gz	3260	NA	Control	NA	NA
GSM6167360	17A020346F_S27_L004	GSM6167360	Public on May 30 2022	May 19 2022	May 30 2022	SRA	1	Placenta	Homo sapiens	group: GDM	ogtt_1h: 10.02	ogtt_2h: 5.93	maternal_weight: 70	maternal_height: 155	gestational_week: 40	maternal_age: 36	total RNA	Â Within 15 min after delivery, 5 ml of neonatal umbilical cord blood was collected using two PAXGenRNA sampling tubes (2.5 ml/tube), and collected samples were were stored at -80 â„ƒ. The placental tissues were collected from both the maternal and fetal side. Specifically, using a clean scalpel, one full-thick placental tissue was incised 5 cm from the perimeter of the placenta (a size of about …	RRBSÂ andÂ RNAseqÂ library construction protocol --Â Genomic DNA of placenta and umbilical cord blood specimens were extracted by using the TIANamp genomic DNA kit (Cat. No. DP304-02, TIANGEN Biotech CO. LTD., Beijing, China) per the manufactureâ€™s recommendations. 50-300 ng of purified genomic DNA was utilized to generate RRBS libraries as previously described (https://www.nature.com/articles/s…	9606	Trim adapters and low-quality bases using TrimGalore version 0.6.5 with the following setting: default	Genome alignment using STAR version 2.6.1d with the following setting: outFilterMultimapNmax (20), alignSJoverhangMin (8), alignSJDBoverhangMin (1), outFilterMismatchNmax (999), outFilterMismatchNoverReadLmax (0.04), alignIntronMin (20), alignIntronMax (1000000), alignMatesGapMax (1000000), twopassMode (Basic)	Transcript quantification using kallisto version 0.46.1 with the following setting: bootstrap-samples (100)	Assembly: hg19	Supplementary files format and content: Tab-delimited text files include counts, TPM values for each Sample	GPL24676	Jiahao,,Wang	jhaowong1998@sina.com	Shi Lab	Bioinformatisc core	Center for Excellence in Molecular Cell Science, Chinese Academy of Sciences	Yueyang road	Shanghai	Shanghai	11223	China	0	Illumina NovaSeq 6000	cDNA	transcriptomic	RNA-Seq	BioSample: https://www.ncbi.nlm.nih.gov/biosample/SAMN28545172	SRA: https://www.ncbi.nlm.nih.gov/sra?term=SRX15369803	ftp://ftp.ncbi.nlm.nih.gov/geo/samples/GSM6167nnn/GSM6167360/suppl/GSM6167360_17A020346F_S27_L004.tsv.gz	NA	40	GDM	36	155
GSM6167361	17A020361_S14_L004	GSM6167361	Public on May 30 2022	May 19 2022	May 30 2022	SRA	1	Umbilical cord blood	Homo sapiens	group: GDM	birth_weight_infant: 3080						total RNA	Â Within 15 min after delivery, 5 ml of neonatal umbilical cord blood was collected using two PAXGenRNA sampling tubes (2.5 ml/tube), and collected samples were were stored at -80 â„ƒ. The placental tissues were collected from both the maternal and fetal side. Specifically, using a clean scalpel, one full-thick placental tissue was incised 5 cm from the perimeter of the placenta (a size of about …	RRBSÂ andÂ RNAseqÂ library construction protocol --Â Genomic DNA of placenta and umbilical cord blood specimens were extracted by using the TIANamp genomic DNA kit (Cat. No. DP304-02, TIANGEN Biotech CO. LTD., Beijing, China) per the manufactureâ€™s recommendations. 50-300 ng of purified genomic DNA was utilized to generate RRBS libraries as previously described (https://www.nature.com/articles/s…	9606	Trim adapters and low-quality bases using TrimGalore version 0.6.5 with the following setting: default	Genome alignment using STAR version 2.6.1d with the following setting: outFilterMultimapNmax (20), alignSJoverhangMin (8), alignSJDBoverhangMin (1), outFilterMismatchNmax (999), outFilterMismatchNoverReadLmax (0.04), alignIntronMin (20), alignIntronMax (1000000), alignMatesGapMax (1000000), twopassMode (Basic)	Transcript quantification using kallisto version 0.46.1 with the following setting: bootstrap-samples (100)	Assembly: hg19	Supplementary files format and content: Tab-delimited text files include counts, TPM values for each Sample	GPL24676	Jiahao,,Wang	jhaowong1998@sina.com	Shi Lab	Bioinformatisc core	Center for Excellence in Molecular Cell Science, Chinese Academy of Sciences	Yueyang road	Shanghai	Shanghai	11223	China	0	Illumina NovaSeq 6000	cDNA	transcriptomic	RNA-Seq	BioSample: https://www.ncbi.nlm.nih.gov/biosample/SAMN28545171	SRA: https://www.ncbi.nlm.nih.gov/sra?term=SRX15369804	ftp://ftp.ncbi.nlm.nih.gov/geo/samples/GSM6167nnn/GSM6167361/suppl/GSM6167361_17A020361_S14_L004.tsv.gz	3080	NA	GDM	NA	NA
GSM6167362	17A020361F_S34_L004	GSM6167362	Public on May 30 2022	May 19 2022	May 30 2022	SRA	1	Placenta	Homo sapiens	group: GDM	ogtt_1h: 9.27	ogtt_2h: 8.63	maternal_weight: 59	maternal_height: 158	gestational_week: 39	maternal_age: 29	total RNA	Â Within 15 min after delivery, 5 ml of neonatal umbilical cord blood was collected using two PAXGenRNA sampling tubes (2.5 ml/tube), and collected samples were were stored at -80 â„ƒ. The placental tissues were collected from both the maternal and fetal side. Specifically, using a clean scalpel, one full-thick placental tissue was incised 5 cm from the perimeter of the placenta (a size of about …	RRBSÂ andÂ RNAseqÂ library construction protocol --Â Genomic DNA of placenta and umbilical cord blood specimens were extracted by using the TIANamp genomic DNA kit (Cat. No. DP304-02, TIANGEN Biotech CO. LTD., Beijing, China) per the manufactureâ€™s recommendations. 50-300 ng of purified genomic DNA was utilized to generate RRBS libraries as previously described (https://www.nature.com/articles/s…	9606	Trim adapters and low-quality bases using TrimGalore version 0.6.5 with the following setting: default	Genome alignment using STAR version 2.6.1d with the following setting: outFilterMultimapNmax (20), alignSJoverhangMin (8), alignSJDBoverhangMin (1), outFilterMismatchNmax (999), outFilterMismatchNoverReadLmax (0.04), alignIntronMin (20), alignIntronMax (1000000), alignMatesGapMax (1000000), twopassMode (Basic)	Transcript quantification using kallisto version 0.46.1 with the following setting: bootstrap-samples (100)	Assembly: hg19	Supplementary files format and content: Tab-delimited text files include counts, TPM values for each Sample	GPL24676	Jiahao,,Wang	jhaowong1998@sina.com	Shi Lab	Bioinformatisc core	Center for Excellence in Molecular Cell Science, Chinese Academy of Sciences	Yueyang road	Shanghai	Shanghai	11223	China	0	Illumina NovaSeq 6000	cDNA	transcriptomic	RNA-Seq	BioSample: https://www.ncbi.nlm.nih.gov/biosample/SAMN28545170	SRA: https://www.ncbi.nlm.nih.gov/sra?term=SRX15369805	ftp://ftp.ncbi.nlm.nih.gov/geo/samples/GSM6167nnn/GSM6167362/suppl/GSM6167362_17A020361F_S34_L004.tsv.gz	NA	39	GDM	29	158
GSM6167363	17A020363_S15_L004	GSM6167363	Public on May 30 2022	May 19 2022	May 30 2022	SRA	1	Umbilical cord blood	Homo sapiens	group: GDM	birth_weight_infant: 3720						total RNA	Â Within 15 min after delivery, 5 ml of neonatal umbilical cord blood was collected using two PAXGenRNA sampling tubes (2.5 ml/tube), and collected samples were were stored at -80 â„ƒ. The placental tissues were collected from both the maternal and fetal side. Specifically, using a clean scalpel, one full-thick placental tissue was incised 5 cm from the perimeter of the placenta (a size of about …	RRBSÂ andÂ RNAseqÂ library construction protocol --Â Genomic DNA of placenta and umbilical cord blood specimens were extracted by using the TIANamp genomic DNA kit (Cat. No. DP304-02, TIANGEN Biotech CO. LTD., Beijing, China) per the manufactureâ€™s recommendations. 50-300 ng of purified genomic DNA was utilized to generate RRBS libraries as previously described (https://www.nature.com/articles/s…	9606	Trim adapters and low-quality bases using TrimGalore version 0.6.5 with the following setting: default	Genome alignment using STAR version 2.6.1d with the following setting: outFilterMultimapNmax (20), alignSJoverhangMin (8), alignSJDBoverhangMin (1), outFilterMismatchNmax (999), outFilterMismatchNoverReadLmax (0.04), alignIntronMin (20), alignIntronMax (1000000), alignMatesGapMax (1000000), twopassMode (Basic)	Transcript quantification using kallisto version 0.46.1 with the following setting: bootstrap-samples (100)	Assembly: hg19	Supplementary files format and content: Tab-delimited text files include counts, TPM values for each Sample	GPL24676	Jiahao,,Wang	jhaowong1998@sina.com	Shi Lab	Bioinformatisc core	Center for Excellence in Molecular Cell Science, Chinese Academy of Sciences	Yueyang road	Shanghai	Shanghai	11223	China	0	Illumina NovaSeq 6000	cDNA	transcriptomic	RNA-Seq	BioSample: https://www.ncbi.nlm.nih.gov/biosample/SAMN28545169	SRA: https://www.ncbi.nlm.nih.gov/sra?term=SRX15369806	ftp://ftp.ncbi.nlm.nih.gov/geo/samples/GSM6167nnn/GSM6167363/suppl/GSM6167363_17A020363_S15_L004.tsv.gz	3720	NA	GDM	NA	NA
GSM6167364	17A020363F_S35_L004	GSM6167364	Public on May 30 2022	May 19 2022	May 30 2022	SRA	1	Placenta	Homo sapiens	group: GDM	ogtt_1h: 6.98	ogtt_2h: 6.43	maternal_weight: 94.8	maternal_height: 168	gestational_week: 39	maternal_age: 39	total RNA	Â Within 15 min after delivery, 5 ml of neonatal umbilical cord blood was collected using two PAXGenRNA sampling tubes (2.5 ml/tube), and collected samples were were stored at -80 â„ƒ. The placental tissues were collected from both the maternal and fetal side. Specifically, using a clean scalpel, one full-thick placental tissue was incised 5 cm from the perimeter of the placenta (a size of about …	RRBSÂ andÂ RNAseqÂ library construction protocol --Â Genomic DNA of placenta and umbilical cord blood specimens were extracted by using the TIANamp genomic DNA kit (Cat. No. DP304-02, TIANGEN Biotech CO. LTD., Beijing, China) per the manufactureâ€™s recommendations. 50-300 ng of purified genomic DNA was utilized to generate RRBS libraries as previously described (https://www.nature.com/articles/s…	9606	Trim adapters and low-quality bases using TrimGalore version 0.6.5 with the following setting: default	Genome alignment using STAR version 2.6.1d with the following setting: outFilterMultimapNmax (20), alignSJoverhangMin (8), alignSJDBoverhangMin (1), outFilterMismatchNmax (999), outFilterMismatchNoverReadLmax (0.04), alignIntronMin (20), alignIntronMax (1000000), alignMatesGapMax (1000000), twopassMode (Basic)	Transcript quantification using kallisto version 0.46.1 with the following setting: bootstrap-samples (100)	Assembly: hg19	Supplementary files format and content: Tab-delimited text files include counts, TPM values for each Sample	GPL24676	Jiahao,,Wang	jhaowong1998@sina.com	Shi Lab	Bioinformatisc core	Center for Excellence in Molecular Cell Science, Chinese Academy of Sciences	Yueyang road	Shanghai	Shanghai	11223	China	0	Illumina NovaSeq 6000	cDNA	transcriptomic	RNA-Seq	BioSample: https://www.ncbi.nlm.nih.gov/biosample/SAMN28545168	SRA: https://www.ncbi.nlm.nih.gov/sra?term=SRX15369807	ftp://ftp.ncbi.nlm.nih.gov/geo/samples/GSM6167nnn/GSM6167364/suppl/GSM6167364_17A020363F_S35_L004.tsv.gz	NA	39	GDM	39	168
GSM6167365	17A020364_S16_L004	GSM6167365	Public on May 30 2022	May 19 2022	May 30 2022	SRA	1	Umbilical cord blood	Homo sapiens	group: Control	birth_weight_infant: 3160						total RNA	Â Within 15 min after delivery, 5 ml of neonatal umbilical cord blood was collected using two PAXGenRNA sampling tubes (2.5 ml/tube), and collected samples were were stored at -80 â„ƒ. The placental tissues were collected from both the maternal and fetal side. Specifically, using a clean scalpel, one full-thick placental tissue was incised 5 cm from the perimeter of the placenta (a size of about …	RRBSÂ andÂ RNAseqÂ library construction protocol --Â Genomic DNA of placenta and umbilical cord blood specimens were extracted by using the TIANamp genomic DNA kit (Cat. No. DP304-02, TIANGEN Biotech CO. LTD., Beijing, China) per the manufactureâ€™s recommendations. 50-300 ng of purified genomic DNA was utilized to generate RRBS libraries as previously described (https://www.nature.com/articles/s…	9606	Trim adapters and low-quality bases using TrimGalore version 0.6.5 with the following setting: default	Genome alignment using STAR version 2.6.1d with the following setting: outFilterMultimapNmax (20), alignSJoverhangMin (8), alignSJDBoverhangMin (1), outFilterMismatchNmax (999), outFilterMismatchNoverReadLmax (0.04), alignIntronMin (20), alignIntronMax (1000000), alignMatesGapMax (1000000), twopassMode (Basic)	Transcript quantification using kallisto version 0.46.1 with the following setting: bootstrap-samples (100)	Assembly: hg19	Supplementary files format and content: Tab-delimited text files include counts, TPM values for each Sample	GPL24676	Jiahao,,Wang	jhaowong1998@sina.com	Shi Lab	Bioinformatisc core	Center for Excellence in Molecular Cell Science, Chinese Academy of Sciences	Yueyang road	Shanghai	Shanghai	11223	China	0	Illumina NovaSeq 6000	cDNA	transcriptomic	RNA-Seq	BioSample: https://www.ncbi.nlm.nih.gov/biosample/SAMN28545167	SRA: https://www.ncbi.nlm.nih.gov/sra?term=SRX15369808	ftp://ftp.ncbi.nlm.nih.gov/geo/samples/GSM6167nnn/GSM6167365/suppl/GSM6167365_17A020364_S16_L004.tsv.gz	3160	NA	Control	NA	NA
GSM6167366	17A020364F_S36_L004	GSM6167366	Public on May 30 2022	May 19 2022	May 30 2022	SRA	1	Placenta	Homo sapiens	group: Control	ogtt_1h: 9.19	ogtt_2h: 7.76	maternal_weight: 71.3	maternal_height: 159	gestational_week: 38	maternal_age: 37	total RNA	Â Within 15 min after delivery, 5 ml of neonatal umbilical cord blood was collected using two PAXGenRNA sampling tubes (2.5 ml/tube), and collected samples were were stored at -80 â„ƒ. The placental tissues were collected from both the maternal and fetal side. Specifically, using a clean scalpel, one full-thick placental tissue was incised 5 cm from the perimeter of the placenta (a size of about …	RRBSÂ andÂ RNAseqÂ library construction protocol --Â Genomic DNA of placenta and umbilical cord blood specimens were extracted by using the TIANamp genomic DNA kit (Cat. No. DP304-02, TIANGEN Biotech CO. LTD., Beijing, China) per the manufactureâ€™s recommendations. 50-300 ng of purified genomic DNA was utilized to generate RRBS libraries as previously described (https://www.nature.com/articles/s…	9606	Trim adapters and low-quality bases using TrimGalore version 0.6.5 with the following setting: default	Genome alignment using STAR version 2.6.1d with the following setting: outFilterMultimapNmax (20), alignSJoverhangMin (8), alignSJDBoverhangMin (1), outFilterMismatchNmax (999), outFilterMismatchNoverReadLmax (0.04), alignIntronMin (20), alignIntronMax (1000000), alignMatesGapMax (1000000), twopassMode (Basic)	Transcript quantification using kallisto version 0.46.1 with the following setting: bootstrap-samples (100)	Assembly: hg19	Supplementary files format and content: Tab-delimited text files include counts, TPM values for each Sample	GPL24676	Jiahao,,Wang	jhaowong1998@sina.com	Shi Lab	Bioinformatisc core	Center for Excellence in Molecular Cell Science, Chinese Academy of Sciences	Yueyang road	Shanghai	Shanghai	11223	China	0	Illumina NovaSeq 6000	cDNA	transcriptomic	RNA-Seq	BioSample: https://www.ncbi.nlm.nih.gov/biosample/SAMN28545166	SRA: https://www.ncbi.nlm.nih.gov/sra?term=SRX15369809	ftp://ftp.ncbi.nlm.nih.gov/geo/samples/GSM6167nnn/GSM6167366/suppl/GSM6167366_17A020364F_S36_L004.tsv.gz	NA	38	Control	37	159
GSM6167367	17A020365_S17_L004	GSM6167367	Public on May 30 2022	May 19 2022	May 30 2022	SRA	1	Umbilical cord blood	Homo sapiens	group: GDM	birth_weight_infant: 3290						total RNA	Â Within 15 min after delivery, 5 ml of neonatal umbilical cord blood was collected using two PAXGenRNA sampling tubes (2.5 ml/tube), and collected samples were were stored at -80 â„ƒ. The placental tissues were collected from both the maternal and fetal side. Specifically, using a clean scalpel, one full-thick placental tissue was incised 5 cm from the perimeter of the placenta (a size of about …	RRBSÂ andÂ RNAseqÂ library construction protocol --Â Genomic DNA of placenta and umbilical cord blood specimens were extracted by using the TIANamp genomic DNA kit (Cat. No. DP304-02, TIANGEN Biotech CO. LTD., Beijing, China) per the manufactureâ€™s recommendations. 50-300 ng of purified genomic DNA was utilized to generate RRBS libraries as previously described (https://www.nature.com/articles/s…	9606	Trim adapters and low-quality bases using TrimGalore version 0.6.5 with the following setting: default	Genome alignment using STAR version 2.6.1d with the following setting: outFilterMultimapNmax (20), alignSJoverhangMin (8), alignSJDBoverhangMin (1), outFilterMismatchNmax (999), outFilterMismatchNoverReadLmax (0.04), alignIntronMin (20), alignIntronMax (1000000), alignMatesGapMax (1000000), twopassMode (Basic)	Transcript quantification using kallisto version 0.46.1 with the following setting: bootstrap-samples (100)	Assembly: hg19	Supplementary files format and content: Tab-delimited text files include counts, TPM values for each Sample	GPL24676	Jiahao,,Wang	jhaowong1998@sina.com	Shi Lab	Bioinformatisc core	Center for Excellence in Molecular Cell Science, Chinese Academy of Sciences	Yueyang road	Shanghai	Shanghai	11223	China	0	Illumina NovaSeq 6000	cDNA	transcriptomic	RNA-Seq	BioSample: https://www.ncbi.nlm.nih.gov/biosample/SAMN28545165	SRA: https://www.ncbi.nlm.nih.gov/sra?term=SRX15369810	ftp://ftp.ncbi.nlm.nih.gov/geo/samples/GSM6167nnn/GSM6167367/suppl/GSM6167367_17A020365_S17_L004.tsv.gz	3290	NA	GDM	NA	NA
GSM6167368	17A020365F_S37_L004	GSM6167368	Public on May 30 2022	May 19 2022	May 30 2022	SRA	1	Placenta	Homo sapiens	group: GDM	ogtt_1h: 9.52	ogtt_2h: 7.73	maternal_weight: 83	maternal_height: 168	gestational_week: 39	maternal_age: 29	total RNA	Â Within 15 min after delivery, 5 ml of neonatal umbilical cord blood was collected using two PAXGenRNA sampling tubes (2.5 ml/tube), and collected samples were were stored at -80 â„ƒ. The placental tissues were collected from both the maternal and fetal side. Specifically, using a clean scalpel, one full-thick placental tissue was incised 5 cm from the perimeter of the placenta (a size of about …	RRBSÂ andÂ RNAseqÂ library construction protocol --Â Genomic DNA of placenta and umbilical cord blood specimens were extracted by using the TIANamp genomic DNA kit (Cat. No. DP304-02, TIANGEN Biotech CO. LTD., Beijing, China) per the manufactureâ€™s recommendations. 50-300 ng of purified genomic DNA was utilized to generate RRBS libraries as previously described (https://www.nature.com/articles/s…	9606	Trim adapters and low-quality bases using TrimGalore version 0.6.5 with the following setting: default	Genome alignment using STAR version 2.6.1d with the following setting: outFilterMultimapNmax (20), alignSJoverhangMin (8), alignSJDBoverhangMin (1), outFilterMismatchNmax (999), outFilterMismatchNoverReadLmax (0.04), alignIntronMin (20), alignIntronMax (1000000), alignMatesGapMax (1000000), twopassMode (Basic)	Transcript quantification using kallisto version 0.46.1 with the following setting: bootstrap-samples (100)	Assembly: hg19	Supplementary files format and content: Tab-delimited text files include counts, TPM values for each Sample	GPL24676	Jiahao,,Wang	jhaowong1998@sina.com	Shi Lab	Bioinformatisc core	Center for Excellence in Molecular Cell Science, Chinese Academy of Sciences	Yueyang road	Shanghai	Shanghai	11223	China	0	Illumina NovaSeq 6000	cDNA	transcriptomic	RNA-Seq	BioSample: https://www.ncbi.nlm.nih.gov/biosample/SAMN28545164	SRA: https://www.ncbi.nlm.nih.gov/sra?term=SRX15369811	ftp://ftp.ncbi.nlm.nih.gov/geo/samples/GSM6167nnn/GSM6167368/suppl/GSM6167368_17A020365F_S37_L004.tsv.gz	NA	39	GDM	29	168
GSM6167369	17A020366_S25_L004	GSM6167369	Public on May 30 2022	May 19 2022	May 30 2022	SRA	1	Umbilical cord blood	Homo sapiens	group: Control	birth_weight_infant: 2610						total RNA	Â Within 15 min after delivery, 5 ml of neonatal umbilical cord blood was collected using two PAXGenRNA sampling tubes (2.5 ml/tube), and collected samples were were stored at -80 â„ƒ. The placental tissues were collected from both the maternal and fetal side. Specifically, using a clean scalpel, one full-thick placental tissue was incised 5 cm from the perimeter of the placenta (a size of about …	RRBSÂ andÂ RNAseqÂ library construction protocol --Â Genomic DNA of placenta and umbilical cord blood specimens were extracted by using the TIANamp genomic DNA kit (Cat. No. DP304-02, TIANGEN Biotech CO. LTD., Beijing, China) per the manufactureâ€™s recommendations. 50-300 ng of purified genomic DNA was utilized to generate RRBS libraries as previously described (https://www.nature.com/articles/s…	9606	Trim adapters and low-quality bases using TrimGalore version 0.6.5 with the following setting: default	Genome alignment using STAR version 2.6.1d with the following setting: outFilterMultimapNmax (20), alignSJoverhangMin (8), alignSJDBoverhangMin (1), outFilterMismatchNmax (999), outFilterMismatchNoverReadLmax (0.04), alignIntronMin (20), alignIntronMax (1000000), alignMatesGapMax (1000000), twopassMode (Basic)	Transcript quantification using kallisto version 0.46.1 with the following setting: bootstrap-samples (100)	Assembly: hg19	Supplementary files format and content: Tab-delimited text files include counts, TPM values for each Sample	GPL24676	Jiahao,,Wang	jhaowong1998@sina.com	Shi Lab	Bioinformatisc core	Center for Excellence in Molecular Cell Science, Chinese Academy of Sciences	Yueyang road	Shanghai	Shanghai	11223	China	0	Illumina NovaSeq 6000	cDNA	transcriptomic	RNA-Seq	BioSample: https://www.ncbi.nlm.nih.gov/biosample/SAMN28545163	SRA: https://www.ncbi.nlm.nih.gov/sra?term=SRX15369812	ftp://ftp.ncbi.nlm.nih.gov/geo/samples/GSM6167nnn/GSM6167369/suppl/GSM6167369_17A020366_S25_L004.tsv.gz	2610	NA	Control	NA	NA
GSM6167370	17A020366F_S44_L004	GSM6167370	Public on May 30 2022	May 19 2022	May 30 2022	SRA	1	Placenta	Homo sapiens	group: Control	ogtt_1h: 6.5	ogtt_2h: 5.43	maternal_weight: 62	maternal_height: 163	gestational_week: 38	maternal_age: 27	total RNA	Â Within 15 min after delivery, 5 ml of neonatal umbilical cord blood was collected using two PAXGenRNA sampling tubes (2.5 ml/tube), and collected samples were were stored at -80 â„ƒ. The placental tissues were collected from both the maternal and fetal side. Specifically, using a clean scalpel, one full-thick placental tissue was incised 5 cm from the perimeter of the placenta (a size of about …	RRBSÂ andÂ RNAseqÂ library construction protocol --Â Genomic DNA of placenta and umbilical cord blood specimens were extracted by using the TIANamp genomic DNA kit (Cat. No. DP304-02, TIANGEN Biotech CO. LTD., Beijing, China) per the manufactureâ€™s recommendations. 50-300 ng of purified genomic DNA was utilized to generate RRBS libraries as previously described (https://www.nature.com/articles/s…	9606	Trim adapters and low-quality bases using TrimGalore version 0.6.5 with the following setting: default	Genome alignment using STAR version 2.6.1d with the following setting: outFilterMultimapNmax (20), alignSJoverhangMin (8), alignSJDBoverhangMin (1), outFilterMismatchNmax (999), outFilterMismatchNoverReadLmax (0.04), alignIntronMin (20), alignIntronMax (1000000), alignMatesGapMax (1000000), twopassMode (Basic)	Transcript quantification using kallisto version 0.46.1 with the following setting: bootstrap-samples (100)	Assembly: hg19	Supplementary files format and content: Tab-delimited text files include counts, TPM values for each Sample	GPL24676	Jiahao,,Wang	jhaowong1998@sina.com	Shi Lab	Bioinformatisc core	Center for Excellence in Molecular Cell Science, Chinese Academy of Sciences	Yueyang road	Shanghai	Shanghai	11223	China	0	Illumina NovaSeq 6000	cDNA	transcriptomic	RNA-Seq	BioSample: https://www.ncbi.nlm.nih.gov/biosample/SAMN28545162	SRA: https://www.ncbi.nlm.nih.gov/sra?term=SRX15369813	ftp://ftp.ncbi.nlm.nih.gov/geo/samples/GSM6167nnn/GSM6167370/suppl/GSM6167370_17A020366F_S44_L004.tsv.gz	NA	38	Control	27	163
GSM6167371	17A020366F_S9_L001	GSM6167371	Public on May 30 2022	May 19 2022	May 30 2022	SRA	1	Placenta	Homo sapiens	group: Control	ogtt_1h: 6.5	ogtt_2h: 5.43	maternal_weight: 62	maternal_height: 163	gestational_week: 38	maternal_age: 27	total RNA	Â Within 15 min after delivery, 5 ml of neonatal umbilical cord blood was collected using two PAXGenRNA sampling tubes (2.5 ml/tube), and collected samples were were stored at -80 â„ƒ. The placental tissues were collected from both the maternal and fetal side. Specifically, using a clean scalpel, one full-thick placental tissue was incised 5 cm from the perimeter of the placenta (a size of about …	RRBSÂ andÂ RNAseqÂ library construction protocol --Â Genomic DNA of placenta and umbilical cord blood specimens were extracted by using the TIANamp genomic DNA kit (Cat. No. DP304-02, TIANGEN Biotech CO. LTD., Beijing, China) per the manufactureâ€™s recommendations. 50-300 ng of purified genomic DNA was utilized to generate RRBS libraries as previously described (https://www.nature.com/articles/s…	9606	Trim adapters and low-quality bases using TrimGalore version 0.6.5 with the following setting: default	Genome alignment using STAR version 2.6.1d with the following setting: outFilterMultimapNmax (20), alignSJoverhangMin (8), alignSJDBoverhangMin (1), outFilterMismatchNmax (999), outFilterMismatchNoverReadLmax (0.04), alignIntronMin (20), alignIntronMax (1000000), alignMatesGapMax (1000000), twopassMode (Basic)	Transcript quantification using kallisto version 0.46.1 with the following setting: bootstrap-samples (100)	Assembly: hg19	Supplementary files format and content: Tab-delimited text files include counts, TPM values for each Sample	GPL24676	Jiahao,,Wang	jhaowong1998@sina.com	Shi Lab	Bioinformatisc core	Center for Excellence in Molecular Cell Science, Chinese Academy of Sciences	Yueyang road	Shanghai	Shanghai	11223	China	0	Illumina NovaSeq 6000	cDNA	transcriptomic	RNA-Seq	BioSample: https://www.ncbi.nlm.nih.gov/biosample/SAMN28545161	SRA: https://www.ncbi.nlm.nih.gov/sra?term=SRX15369814	ftp://ftp.ncbi.nlm.nih.gov/geo/samples/GSM6167nnn/GSM6167371/suppl/GSM6167371_17A020366F_S9_L001.tsv.gz	NA	38	Control	27	163
GSM6167372	17A020367_S18_L004	GSM6167372	Public on May 30 2022	May 19 2022	May 30 2022	SRA	1	Umbilical cord blood	Homo sapiens	group: Control	birth_weight_infant: 3550						total RNA	Â Within 15 min after delivery, 5 ml of neonatal umbilical cord blood was collected using two PAXGenRNA sampling tubes (2.5 ml/tube), and collected samples were were stored at -80 â„ƒ. The placental tissues were collected from both the maternal and fetal side. Specifically, using a clean scalpel, one full-thick placental tissue was incised 5 cm from the perimeter of the placenta (a size of about …	RRBSÂ andÂ RNAseqÂ library construction protocol --Â Genomic DNA of placenta and umbilical cord blood specimens were extracted by using the TIANamp genomic DNA kit (Cat. No. DP304-02, TIANGEN Biotech CO. LTD., Beijing, China) per the manufactureâ€™s recommendations. 50-300 ng of purified genomic DNA was utilized to generate RRBS libraries as previously described (https://www.nature.com/articles/s…	9606	Trim adapters and low-quality bases using TrimGalore version 0.6.5 with the following setting: default	Genome alignment using STAR version 2.6.1d with the following setting: outFilterMultimapNmax (20), alignSJoverhangMin (8), alignSJDBoverhangMin (1), outFilterMismatchNmax (999), outFilterMismatchNoverReadLmax (0.04), alignIntronMin (20), alignIntronMax (1000000), alignMatesGapMax (1000000), twopassMode (Basic)	Transcript quantification using kallisto version 0.46.1 with the following setting: bootstrap-samples (100)	Assembly: hg19	Supplementary files format and content: Tab-delimited text files include counts, TPM values for each Sample	GPL24676	Jiahao,,Wang	jhaowong1998@sina.com	Shi Lab	Bioinformatisc core	Center for Excellence in Molecular Cell Science, Chinese Academy of Sciences	Yueyang road	Shanghai	Shanghai	11223	China	0	Illumina NovaSeq 6000	cDNA	transcriptomic	RNA-Seq	BioSample: https://www.ncbi.nlm.nih.gov/biosample/SAMN28545160	SRA: https://www.ncbi.nlm.nih.gov/sra?term=SRX15369815	ftp://ftp.ncbi.nlm.nih.gov/geo/samples/GSM6167nnn/GSM6167372/suppl/GSM6167372_17A020367_S18_L004.tsv.gz	3550	NA	Control	NA	NA
GSM6167373	17A020367F_S38_L004	GSM6167373	Public on May 30 2022	May 19 2022	May 30 2022	SRA	1	Placenta	Homo sapiens	group: Control	ogtt_1h: 7.84	ogtt_2h: 6.86	maternal_weight: 80.6	maternal_height: 158	gestational_week: 39	maternal_age: 33	total RNA	Â Within 15 min after delivery, 5 ml of neonatal umbilical cord blood was collected using two PAXGenRNA sampling tubes (2.5 ml/tube), and collected samples were were stored at -80 â„ƒ. The placental tissues were collected from both the maternal and fetal side. Specifically, using a clean scalpel, one full-thick placental tissue was incised 5 cm from the perimeter of the placenta (a size of about …	RRBSÂ andÂ RNAseqÂ library construction protocol --Â Genomic DNA of placenta and umbilical cord blood specimens were extracted by using the TIANamp genomic DNA kit (Cat. No. DP304-02, TIANGEN Biotech CO. LTD., Beijing, China) per the manufactureâ€™s recommendations. 50-300 ng of purified genomic DNA was utilized to generate RRBS libraries as previously described (https://www.nature.com/articles/s…	9606	Trim adapters and low-quality bases using TrimGalore version 0.6.5 with the following setting: default	Genome alignment using STAR version 2.6.1d with the following setting: outFilterMultimapNmax (20), alignSJoverhangMin (8), alignSJDBoverhangMin (1), outFilterMismatchNmax (999), outFilterMismatchNoverReadLmax (0.04), alignIntronMin (20), alignIntronMax (1000000), alignMatesGapMax (1000000), twopassMode (Basic)	Transcript quantification using kallisto version 0.46.1 with the following setting: bootstrap-samples (100)	Assembly: hg19	Supplementary files format and content: Tab-delimited text files include counts, TPM values for each Sample	GPL24676	Jiahao,,Wang	jhaowong1998@sina.com	Shi Lab	Bioinformatisc core	Center for Excellence in Molecular Cell Science, Chinese Academy of Sciences	Yueyang road	Shanghai	Shanghai	11223	China	0	Illumina NovaSeq 6000	cDNA	transcriptomic	RNA-Seq	BioSample: https://www.ncbi.nlm.nih.gov/biosample/SAMN28545159	SRA: https://www.ncbi.nlm.nih.gov/sra?term=SRX15369816	ftp://ftp.ncbi.nlm.nih.gov/geo/samples/GSM6167nnn/GSM6167373/suppl/GSM6167373_17A020367F_S38_L004.tsv.gz	NA	39	Control	33	158
GSM6167374	17A020368_S19_L004	GSM6167374	Public on May 30 2022	May 19 2022	May 30 2022	SRA	1	Umbilical cord blood	Homo sapiens	group: Control	birth_weight_infant: 3380						total RNA	Â Within 15 min after delivery, 5 ml of neonatal umbilical cord blood was collected using two PAXGenRNA sampling tubes (2.5 ml/tube), and collected samples were were stored at -80 â„ƒ. The placental tissues were collected from both the maternal and fetal side. Specifically, using a clean scalpel, one full-thick placental tissue was incised 5 cm from the perimeter of the placenta (a size of about …	RRBSÂ andÂ RNAseqÂ library construction protocol --Â Genomic DNA of placenta and umbilical cord blood specimens were extracted by using the TIANamp genomic DNA kit (Cat. No. DP304-02, TIANGEN Biotech CO. LTD., Beijing, China) per the manufactureâ€™s recommendations. 50-300 ng of purified genomic DNA was utilized to generate RRBS libraries as previously described (https://www.nature.com/articles/s…	9606	Trim adapters and low-quality bases using TrimGalore version 0.6.5 with the following setting: default	Genome alignment using STAR version 2.6.1d with the following setting: outFilterMultimapNmax (20), alignSJoverhangMin (8), alignSJDBoverhangMin (1), outFilterMismatchNmax (999), outFilterMismatchNoverReadLmax (0.04), alignIntronMin (20), alignIntronMax (1000000), alignMatesGapMax (1000000), twopassMode (Basic)	Transcript quantification using kallisto version 0.46.1 with the following setting: bootstrap-samples (100)	Assembly: hg19	Supplementary files format and content: Tab-delimited text files include counts, TPM values for each Sample	GPL24676	Jiahao,,Wang	jhaowong1998@sina.com	Shi Lab	Bioinformatisc core	Center for Excellence in Molecular Cell Science, Chinese Academy of Sciences	Yueyang road	Shanghai	Shanghai	11223	China	0	Illumina NovaSeq 6000	cDNA	transcriptomic	RNA-Seq	BioSample: https://www.ncbi.nlm.nih.gov/biosample/SAMN28545158	SRA: https://www.ncbi.nlm.nih.gov/sra?term=SRX15369817	ftp://ftp.ncbi.nlm.nih.gov/geo/samples/GSM6167nnn/GSM6167374/suppl/GSM6167374_17A020368_S19_L004.tsv.gz	3380	NA	Control	NA	NA
GSM6167375	17A020368F_S39_L004	GSM6167375	Public on May 30 2022	May 19 2022	May 30 2022	SRA	1	Placenta	Homo sapiens	group: Control	ogtt_1h: 8.87	ogtt_2h: 6.78	maternal_weight: 70	maternal_height: 170	gestational_week: 39	maternal_age: 29	total RNA	Â Within 15 min after delivery, 5 ml of neonatal umbilical cord blood was collected using two PAXGenRNA sampling tubes (2.5 ml/tube), and collected samples were were stored at -80 â„ƒ. The placental tissues were collected from both the maternal and fetal side. Specifically, using a clean scalpel, one full-thick placental tissue was incised 5 cm from the perimeter of the placenta (a size of about …	RRBSÂ andÂ RNAseqÂ library construction protocol --Â Genomic DNA of placenta and umbilical cord blood specimens were extracted by using the TIANamp genomic DNA kit (Cat. No. DP304-02, TIANGEN Biotech CO. LTD., Beijing, China) per the manufactureâ€™s recommendations. 50-300 ng of purified genomic DNA was utilized to generate RRBS libraries as previously described (https://www.nature.com/articles/s…	9606	Trim adapters and low-quality bases using TrimGalore version 0.6.5 with the following setting: default	Genome alignment using STAR version 2.6.1d with the following setting: outFilterMultimapNmax (20), alignSJoverhangMin (8), alignSJDBoverhangMin (1), outFilterMismatchNmax (999), outFilterMismatchNoverReadLmax (0.04), alignIntronMin (20), alignIntronMax (1000000), alignMatesGapMax (1000000), twopassMode (Basic)	Transcript quantification using kallisto version 0.46.1 with the following setting: bootstrap-samples (100)	Assembly: hg19	Supplementary files format and content: Tab-delimited text files include counts, TPM values for each Sample	GPL24676	Jiahao,,Wang	jhaowong1998@sina.com	Shi Lab	Bioinformatisc core	Center for Excellence in Molecular Cell Science, Chinese Academy of Sciences	Yueyang road	Shanghai	Shanghai	11223	China	0	Illumina NovaSeq 6000	cDNA	transcriptomic	RNA-Seq	BioSample: https://www.ncbi.nlm.nih.gov/biosample/SAMN28545157	SRA: https://www.ncbi.nlm.nih.gov/sra?term=SRX15369818	ftp://ftp.ncbi.nlm.nih.gov/geo/samples/GSM6167nnn/GSM6167375/suppl/GSM6167375_17A020368F_S39_L004.tsv.gz	NA	39	Control	29	170
GSM6167376	17A020369_S26_L004	GSM6167376	Public on May 30 2022	May 19 2022	May 30 2022	SRA	1	Umbilical cord blood	Homo sapiens	group: Control	birth_weight_infant: 2650						total RNA	Â Within 15 min after delivery, 5 ml of neonatal umbilical cord blood was collected using two PAXGenRNA sampling tubes (2.5 ml/tube), and collected samples were were stored at -80 â„ƒ. The placental tissues were collected from both the maternal and fetal side. Specifically, using a clean scalpel, one full-thick placental tissue was incised 5 cm from the perimeter of the placenta (a size of about …	RRBSÂ andÂ RNAseqÂ library construction protocol --Â Genomic DNA of placenta and umbilical cord blood specimens were extracted by using the TIANamp genomic DNA kit (Cat. No. DP304-02, TIANGEN Biotech CO. LTD., Beijing, China) per the manufactureâ€™s recommendations. 50-300 ng of purified genomic DNA was utilized to generate RRBS libraries as previously described (https://www.nature.com/articles/s…	9606	Trim adapters and low-quality bases using TrimGalore version 0.6.5 with the following setting: default	Genome alignment using STAR version 2.6.1d with the following setting: outFilterMultimapNmax (20), alignSJoverhangMin (8), alignSJDBoverhangMin (1), outFilterMismatchNmax (999), outFilterMismatchNoverReadLmax (0.04), alignIntronMin (20), alignIntronMax (1000000), alignMatesGapMax (1000000), twopassMode (Basic)	Transcript quantification using kallisto version 0.46.1 with the following setting: bootstrap-samples (100)	Assembly: hg19	Supplementary files format and content: Tab-delimited text files include counts, TPM values for each Sample	GPL24676	Jiahao,,Wang	jhaowong1998@sina.com	Shi Lab	Bioinformatisc core	Center for Excellence in Molecular Cell Science, Chinese Academy of Sciences	Yueyang road	Shanghai	Shanghai	11223	China	0	Illumina NovaSeq 6000	cDNA	transcriptomic	RNA-Seq	BioSample: https://www.ncbi.nlm.nih.gov/biosample/SAMN28545156	SRA: https://www.ncbi.nlm.nih.gov/sra?term=SRX15369819	ftp://ftp.ncbi.nlm.nih.gov/geo/samples/GSM6167nnn/GSM6167376/suppl/GSM6167376_17A020369_S26_L004.tsv.gz	2650	NA	Control	NA	NA
GSM6167377	17A020369F_S10_L001	GSM6167377	Public on May 30 2022	May 19 2022	May 30 2022	SRA	1	Placenta	Homo sapiens	group: Control	ogtt_1h: 7.53	ogtt_2h: 6.95	maternal_weight: 70	maternal_height: 158	gestational_week: 37	maternal_age: 24	total RNA	Â Within 15 min after delivery, 5 ml of neonatal umbilical cord blood was collected using two PAXGenRNA sampling tubes (2.5 ml/tube), and collected samples were were stored at -80 â„ƒ. The placental tissues were collected from both the maternal and fetal side. Specifically, using a clean scalpel, one full-thick placental tissue was incised 5 cm from the perimeter of the placenta (a size of about …	RRBSÂ andÂ RNAseqÂ library construction protocol --Â Genomic DNA of placenta and umbilical cord blood specimens were extracted by using the TIANamp genomic DNA kit (Cat. No. DP304-02, TIANGEN Biotech CO. LTD., Beijing, China) per the manufactureâ€™s recommendations. 50-300 ng of purified genomic DNA was utilized to generate RRBS libraries as previously described (https://www.nature.com/articles/s…	9606	Trim adapters and low-quality bases using TrimGalore version 0.6.5 with the following setting: default	Genome alignment using STAR version 2.6.1d with the following setting: outFilterMultimapNmax (20), alignSJoverhangMin (8), alignSJDBoverhangMin (1), outFilterMismatchNmax (999), outFilterMismatchNoverReadLmax (0.04), alignIntronMin (20), alignIntronMax (1000000), alignMatesGapMax (1000000), twopassMode (Basic)	Transcript quantification using kallisto version 0.46.1 with the following setting: bootstrap-samples (100)	Assembly: hg19	Supplementary files format and content: Tab-delimited text files include counts, TPM values for each Sample	GPL24676	Jiahao,,Wang	jhaowong1998@sina.com	Shi Lab	Bioinformatisc core	Center for Excellence in Molecular Cell Science, Chinese Academy of Sciences	Yueyang road	Shanghai	Shanghai	11223	China	0	Illumina NovaSeq 6000	cDNA	transcriptomic	RNA-Seq	BioSample: https://www.ncbi.nlm.nih.gov/biosample/SAMN28545155	SRA: https://www.ncbi.nlm.nih.gov/sra?term=SRX15369820	ftp://ftp.ncbi.nlm.nih.gov/geo/samples/GSM6167nnn/GSM6167377/suppl/GSM6167377_17A020369F_S10_L001.tsv.gz	NA	37	Control	24	158
GSM6167378	17A020370_S27_L004	GSM6167378	Public on May 30 2022	May 19 2022	May 30 2022	SRA	1	Umbilical cord blood	Homo sapiens	group: Control	birth_weight_infant: 3650						total RNA	Â Within 15 min after delivery, 5 ml of neonatal umbilical cord blood was collected using two PAXGenRNA sampling tubes (2.5 ml/tube), and collected samples were were stored at -80 â„ƒ. The placental tissues were collected from both the maternal and fetal side. Specifically, using a clean scalpel, one full-thick placental tissue was incised 5 cm from the perimeter of the placenta (a size of about …	RRBSÂ andÂ RNAseqÂ library construction protocol --Â Genomic DNA of placenta and umbilical cord blood specimens were extracted by using the TIANamp genomic DNA kit (Cat. No. DP304-02, TIANGEN Biotech CO. LTD., Beijing, China) per the manufactureâ€™s recommendations. 50-300 ng of purified genomic DNA was utilized to generate RRBS libraries as previously described (https://www.nature.com/articles/s…	9606	Trim adapters and low-quality bases using TrimGalore version 0.6.5 with the following setting: default	Genome alignment using STAR version 2.6.1d with the following setting: outFilterMultimapNmax (20), alignSJoverhangMin (8), alignSJDBoverhangMin (1), outFilterMismatchNmax (999), outFilterMismatchNoverReadLmax (0.04), alignIntronMin (20), alignIntronMax (1000000), alignMatesGapMax (1000000), twopassMode (Basic)	Transcript quantification using kallisto version 0.46.1 with the following setting: bootstrap-samples (100)	Assembly: hg19	Supplementary files format and content: Tab-delimited text files include counts, TPM values for each Sample	GPL24676	Jiahao,,Wang	jhaowong1998@sina.com	Shi Lab	Bioinformatisc core	Center for Excellence in Molecular Cell Science, Chinese Academy of Sciences	Yueyang road	Shanghai	Shanghai	11223	China	0	Illumina NovaSeq 6000	cDNA	transcriptomic	RNA-Seq	BioSample: https://www.ncbi.nlm.nih.gov/biosample/SAMN28545154	SRA: https://www.ncbi.nlm.nih.gov/sra?term=SRX15369821	ftp://ftp.ncbi.nlm.nih.gov/geo/samples/GSM6167nnn/GSM6167378/suppl/GSM6167378_17A020370_S27_L004.tsv.gz	3650	NA	Control	NA	NA
GSM6167379	17A020370F_S11_L001	GSM6167379	Public on May 30 2022	May 19 2022	May 30 2022	SRA	1	Placenta	Homo sapiens	group: Control	ogtt_1h: 6.13	ogtt_2h: 4.74	maternal_weight: 66	maternal_height: 170	gestational_week: 41	maternal_age: 27	total RNA	Â Within 15 min after delivery, 5 ml of neonatal umbilical cord blood was collected using two PAXGenRNA sampling tubes (2.5 ml/tube), and collected samples were were stored at -80 â„ƒ. The placental tissues were collected from both the maternal and fetal side. Specifically, using a clean scalpel, one full-thick placental tissue was incised 5 cm from the perimeter of the placenta (a size of about …	RRBSÂ andÂ RNAseqÂ library construction protocol --Â Genomic DNA of placenta and umbilical cord blood specimens were extracted by using the TIANamp genomic DNA kit (Cat. No. DP304-02, TIANGEN Biotech CO. LTD., Beijing, China) per the manufactureâ€™s recommendations. 50-300 ng of purified genomic DNA was utilized to generate RRBS libraries as previously described (https://www.nature.com/articles/s…	9606	Trim adapters and low-quality bases using TrimGalore version 0.6.5 with the following setting: default	Genome alignment using STAR version 2.6.1d with the following setting: outFilterMultimapNmax (20), alignSJoverhangMin (8), alignSJDBoverhangMin (1), outFilterMismatchNmax (999), outFilterMismatchNoverReadLmax (0.04), alignIntronMin (20), alignIntronMax (1000000), alignMatesGapMax (1000000), twopassMode (Basic)	Transcript quantification using kallisto version 0.46.1 with the following setting: bootstrap-samples (100)	Assembly: hg19	Supplementary files format and content: Tab-delimited text files include counts, TPM values for each Sample	GPL24676	Jiahao,,Wang	jhaowong1998@sina.com	Shi Lab	Bioinformatisc core	Center for Excellence in Molecular Cell Science, Chinese Academy of Sciences	Yueyang road	Shanghai	Shanghai	11223	China	0	Illumina NovaSeq 6000	cDNA	transcriptomic	RNA-Seq	BioSample: https://www.ncbi.nlm.nih.gov/biosample/SAMN28545153	SRA: https://www.ncbi.nlm.nih.gov/sra?term=SRX15369822	ftp://ftp.ncbi.nlm.nih.gov/geo/samples/GSM6167nnn/GSM6167379/suppl/GSM6167379_17A020370F_S11_L001.tsv.gz	NA	41	Control	27	170
GSM6167380	17A020371_S20_L004	GSM6167380	Public on May 30 2022	May 19 2022	May 30 2022	SRA	1	Umbilical cord blood	Homo sapiens	group: GDM	birth_weight_infant: 2770						total RNA	Â Within 15 min after delivery, 5 ml of neonatal umbilical cord blood was collected using two PAXGenRNA sampling tubes (2.5 ml/tube), and collected samples were were stored at -80 â„ƒ. The placental tissues were collected from both the maternal and fetal side. Specifically, using a clean scalpel, one full-thick placental tissue was incised 5 cm from the perimeter of the placenta (a size of about …	RRBSÂ andÂ RNAseqÂ library construction protocol --Â Genomic DNA of placenta and umbilical cord blood specimens were extracted by using the TIANamp genomic DNA kit (Cat. No. DP304-02, TIANGEN Biotech CO. LTD., Beijing, China) per the manufactureâ€™s recommendations. 50-300 ng of purified genomic DNA was utilized to generate RRBS libraries as previously described (https://www.nature.com/articles/s…	9606	Trim adapters and low-quality bases using TrimGalore version 0.6.5 with the following setting: default	Genome alignment using STAR version 2.6.1d with the following setting: outFilterMultimapNmax (20), alignSJoverhangMin (8), alignSJDBoverhangMin (1), outFilterMismatchNmax (999), outFilterMismatchNoverReadLmax (0.04), alignIntronMin (20), alignIntronMax (1000000), alignMatesGapMax (1000000), twopassMode (Basic)	Transcript quantification using kallisto version 0.46.1 with the following setting: bootstrap-samples (100)	Assembly: hg19	Supplementary files format and content: Tab-delimited text files include counts, TPM values for each Sample	GPL24676	Jiahao,,Wang	jhaowong1998@sina.com	Shi Lab	Bioinformatisc core	Center for Excellence in Molecular Cell Science, Chinese Academy of Sciences	Yueyang road	Shanghai	Shanghai	11223	China	0	Illumina NovaSeq 6000	cDNA	transcriptomic	RNA-Seq	BioSample: https://www.ncbi.nlm.nih.gov/biosample/SAMN28545152	SRA: https://www.ncbi.nlm.nih.gov/sra?term=SRX15369823	ftp://ftp.ncbi.nlm.nih.gov/geo/samples/GSM6167nnn/GSM6167380/suppl/GSM6167380_17A020371_S20_L004.tsv.gz	2770	NA	GDM	NA	NA
GSM6167381	17A020371F_S40_L004	GSM6167381	Public on May 30 2022	May 19 2022	May 30 2022	SRA	1	Placenta	Homo sapiens	group: GDM	ogtt_1h: 7.23	ogtt_2h: 7.21	maternal_weight: 73.5	maternal_height: 165	gestational_week: 39	maternal_age: 30	total RNA	Â Within 15 min after delivery, 5 ml of neonatal umbilical cord blood was collected using two PAXGenRNA sampling tubes (2.5 ml/tube), and collected samples were were stored at -80 â„ƒ. The placental tissues were collected from both the maternal and fetal side. Specifically, using a clean scalpel, one full-thick placental tissue was incised 5 cm from the perimeter of the placenta (a size of about …	RRBSÂ andÂ RNAseqÂ library construction protocol --Â Genomic DNA of placenta and umbilical cord blood specimens were extracted by using the TIANamp genomic DNA kit (Cat. No. DP304-02, TIANGEN Biotech CO. LTD., Beijing, China) per the manufactureâ€™s recommendations. 50-300 ng of purified genomic DNA was utilized to generate RRBS libraries as previously described (https://www.nature.com/articles/s…	9606	Trim adapters and low-quality bases using TrimGalore version 0.6.5 with the following setting: default	Genome alignment using STAR version 2.6.1d with the following setting: outFilterMultimapNmax (20), alignSJoverhangMin (8), alignSJDBoverhangMin (1), outFilterMismatchNmax (999), outFilterMismatchNoverReadLmax (0.04), alignIntronMin (20), alignIntronMax (1000000), alignMatesGapMax (1000000), twopassMode (Basic)	Transcript quantification using kallisto version 0.46.1 with the following setting: bootstrap-samples (100)	Assembly: hg19	Supplementary files format and content: Tab-delimited text files include counts, TPM values for each Sample	GPL24676	Jiahao,,Wang	jhaowong1998@sina.com	Shi Lab	Bioinformatisc core	Center for Excellence in Molecular Cell Science, Chinese Academy of Sciences	Yueyang road	Shanghai	Shanghai	11223	China	0	Illumina NovaSeq 6000	cDNA	transcriptomic	RNA-Seq	BioSample: https://www.ncbi.nlm.nih.gov/biosample/SAMN28545151	SRA: https://www.ncbi.nlm.nih.gov/sra?term=SRX15369824	ftp://ftp.ncbi.nlm.nih.gov/geo/samples/GSM6167nnn/GSM6167381/suppl/GSM6167381_17A020371F_S40_L004.tsv.gz	NA	39	GDM	30	165
GSM6167382	17A020374_S21_L004	GSM6167382	Public on May 30 2022	May 19 2022	May 30 2022	SRA	1	Umbilical cord blood	Homo sapiens	group: GDM	birth_weight_infant: 3900						total RNA	Â Within 15 min after delivery, 5 ml of neonatal umbilical cord blood was collected using two PAXGenRNA sampling tubes (2.5 ml/tube), and collected samples were were stored at -80 â„ƒ. The placental tissues were collected from both the maternal and fetal side. Specifically, using a clean scalpel, one full-thick placental tissue was incised 5 cm from the perimeter of the placenta (a size of about …	RRBSÂ andÂ RNAseqÂ library construction protocol --Â Genomic DNA of placenta and umbilical cord blood specimens were extracted by using the TIANamp genomic DNA kit (Cat. No. DP304-02, TIANGEN Biotech CO. LTD., Beijing, China) per the manufactureâ€™s recommendations. 50-300 ng of purified genomic DNA was utilized to generate RRBS libraries as previously described (https://www.nature.com/articles/s…	9606	Trim adapters and low-quality bases using TrimGalore version 0.6.5 with the following setting: default	Genome alignment using STAR version 2.6.1d with the following setting: outFilterMultimapNmax (20), alignSJoverhangMin (8), alignSJDBoverhangMin (1), outFilterMismatchNmax (999), outFilterMismatchNoverReadLmax (0.04), alignIntronMin (20), alignIntronMax (1000000), alignMatesGapMax (1000000), twopassMode (Basic)	Transcript quantification using kallisto version 0.46.1 with the following setting: bootstrap-samples (100)	Assembly: hg19	Supplementary files format and content: Tab-delimited text files include counts, TPM values for each Sample	GPL24676	Jiahao,,Wang	jhaowong1998@sina.com	Shi Lab	Bioinformatisc core	Center for Excellence in Molecular Cell Science, Chinese Academy of Sciences	Yueyang road	Shanghai	Shanghai	11223	China	0	Illumina NovaSeq 6000	cDNA	transcriptomic	RNA-Seq	BioSample: https://www.ncbi.nlm.nih.gov/biosample/SAMN28545150	SRA: https://www.ncbi.nlm.nih.gov/sra?term=SRX15369825	ftp://ftp.ncbi.nlm.nih.gov/geo/samples/GSM6167nnn/GSM6167382/suppl/GSM6167382_17A020374_S21_L004.tsv.gz	3900	NA	GDM	NA	NA
GSM6167383	17A020374F_S41_L004	GSM6167383	Public on May 30 2022	May 19 2022	May 30 2022	SRA	1	Placenta	Homo sapiens	group: GDM	ogtt_1h: 8.83	ogtt_2h: 8.17	maternal_weight: 98.5	maternal_height: 170	gestational_week: 38	maternal_age: 27	total RNA	Â Within 15 min after delivery, 5 ml of neonatal umbilical cord blood was collected using two PAXGenRNA sampling tubes (2.5 ml/tube), and collected samples were were stored at -80 â„ƒ. The placental tissues were collected from both the maternal and fetal side. Specifically, using a clean scalpel, one full-thick placental tissue was incised 5 cm from the perimeter of the placenta (a size of about …	RRBSÂ andÂ RNAseqÂ library construction protocol --Â Genomic DNA of placenta and umbilical cord blood specimens were extracted by using the TIANamp genomic DNA kit (Cat. No. DP304-02, TIANGEN Biotech CO. LTD., Beijing, China) per the manufactureâ€™s recommendations. 50-300 ng of purified genomic DNA was utilized to generate RRBS libraries as previously described (https://www.nature.com/articles/s…	9606	Trim adapters and low-quality bases using TrimGalore version 0.6.5 with the following setting: default	Genome alignment using STAR version 2.6.1d with the following setting: outFilterMultimapNmax (20), alignSJoverhangMin (8), alignSJDBoverhangMin (1), outFilterMismatchNmax (999), outFilterMismatchNoverReadLmax (0.04), alignIntronMin (20), alignIntronMax (1000000), alignMatesGapMax (1000000), twopassMode (Basic)	Transcript quantification using kallisto version 0.46.1 with the following setting: bootstrap-samples (100)	Assembly: hg19	Supplementary files format and content: Tab-delimited text files include counts, TPM values for each Sample	GPL24676	Jiahao,,Wang	jhaowong1998@sina.com	Shi Lab	Bioinformatisc core	Center for Excellence in Molecular Cell Science, Chinese Academy of Sciences	Yueyang road	Shanghai	Shanghai	11223	China	0	Illumina NovaSeq 6000	cDNA	transcriptomic	RNA-Seq	BioSample: https://www.ncbi.nlm.nih.gov/biosample/SAMN28545149	SRA: https://www.ncbi.nlm.nih.gov/sra?term=SRX15369826	ftp://ftp.ncbi.nlm.nih.gov/geo/samples/GSM6167nnn/GSM6167383/suppl/GSM6167383_17A020374F_S41_L004.tsv.gz	NA	38	GDM	27	170
GSM6167384	17A031042_S22_L004	GSM6167384	Public on May 30 2022	May 19 2022	May 30 2022	SRA	1	Umbilical cord blood	Homo sapiens	group: Control	birth_weight_infant: 3380						total RNA	Â Within 15 min after delivery, 5 ml of neonatal umbilical cord blood was collected using two PAXGenRNA sampling tubes (2.5 ml/tube), and collected samples were were stored at -80 â„ƒ. The placental tissues were collected from both the maternal and fetal side. Specifically, using a clean scalpel, one full-thick placental tissue was incised 5 cm from the perimeter of the placenta (a size of about …	RRBSÂ andÂ RNAseqÂ library construction protocol --Â Genomic DNA of placenta and umbilical cord blood specimens were extracted by using the TIANamp genomic DNA kit (Cat. No. DP304-02, TIANGEN Biotech CO. LTD., Beijing, China) per the manufactureâ€™s recommendations. 50-300 ng of purified genomic DNA was utilized to generate RRBS libraries as previously described (https://www.nature.com/articles/s…	9606	Trim adapters and low-quality bases using TrimGalore version 0.6.5 with the following setting: default	Genome alignment using STAR version 2.6.1d with the following setting: outFilterMultimapNmax (20), alignSJoverhangMin (8), alignSJDBoverhangMin (1), outFilterMismatchNmax (999), outFilterMismatchNoverReadLmax (0.04), alignIntronMin (20), alignIntronMax (1000000), alignMatesGapMax (1000000), twopassMode (Basic)	Transcript quantification using kallisto version 0.46.1 with the following setting: bootstrap-samples (100)	Assembly: hg19	Supplementary files format and content: Tab-delimited text files include counts, TPM values for each Sample	GPL24676	Jiahao,,Wang	jhaowong1998@sina.com	Shi Lab	Bioinformatisc core	Center for Excellence in Molecular Cell Science, Chinese Academy of Sciences	Yueyang road	Shanghai	Shanghai	11223	China	0	Illumina NovaSeq 6000	cDNA	transcriptomic	RNA-Seq	BioSample: https://www.ncbi.nlm.nih.gov/biosample/SAMN28545148	SRA: https://www.ncbi.nlm.nih.gov/sra?term=SRX15369827	ftp://ftp.ncbi.nlm.nih.gov/geo/samples/GSM6167nnn/GSM6167384/suppl/GSM6167384_17A031042_S22_L004.tsv.gz	3380	NA	Control	NA	NA
GSM6167385	17A031042F_S42_L004	GSM6167385	Public on May 30 2022	May 19 2022	May 30 2022	SRA	1	Placenta	Homo sapiens	group: Control	ogtt_1h: 7.63	ogtt_2h: 7.11	maternal_weight: 66	maternal_height: 170	gestational_week: 40	maternal_age: 34	total RNA	Â Within 15 min after delivery, 5 ml of neonatal umbilical cord blood was collected using two PAXGenRNA sampling tubes (2.5 ml/tube), and collected samples were were stored at -80 â„ƒ. The placental tissues were collected from both the maternal and fetal side. Specifically, using a clean scalpel, one full-thick placental tissue was incised 5 cm from the perimeter of the placenta (a size of about …	RRBSÂ andÂ RNAseqÂ library construction protocol --Â Genomic DNA of placenta and umbilical cord blood specimens were extracted by using the TIANamp genomic DNA kit (Cat. No. DP304-02, TIANGEN Biotech CO. LTD., Beijing, China) per the manufactureâ€™s recommendations. 50-300 ng of purified genomic DNA was utilized to generate RRBS libraries as previously described (https://www.nature.com/articles/s…	9606	Trim adapters and low-quality bases using TrimGalore version 0.6.5 with the following setting: default	Genome alignment using STAR version 2.6.1d with the following setting: outFilterMultimapNmax (20), alignSJoverhangMin (8), alignSJDBoverhangMin (1), outFilterMismatchNmax (999), outFilterMismatchNoverReadLmax (0.04), alignIntronMin (20), alignIntronMax (1000000), alignMatesGapMax (1000000), twopassMode (Basic)	Transcript quantification using kallisto version 0.46.1 with the following setting: bootstrap-samples (100)	Assembly: hg19	Supplementary files format and content: Tab-delimited text files include counts, TPM values for each Sample	GPL24676	Jiahao,,Wang	jhaowong1998@sina.com	Shi Lab	Bioinformatisc core	Center for Excellence in Molecular Cell Science, Chinese Academy of Sciences	Yueyang road	Shanghai	Shanghai	11223	China	0	Illumina NovaSeq 6000	cDNA	transcriptomic	RNA-Seq	BioSample: https://www.ncbi.nlm.nih.gov/biosample/SAMN28545147	SRA: https://www.ncbi.nlm.nih.gov/sra?term=SRX15369828	ftp://ftp.ncbi.nlm.nih.gov/geo/samples/GSM6167nnn/GSM6167385/suppl/GSM6167385_17A031042F_S42_L004.tsv.gz	NA	40	Control	34	170
GSM6167386	17A031043_S23_L004	GSM6167386	Public on May 30 2022	May 19 2022	May 30 2022	SRA	1	Umbilical cord blood	Homo sapiens	group: Control	birth_weight_infant: 2950						total RNA	Â Within 15 min after delivery, 5 ml of neonatal umbilical cord blood was collected using two PAXGenRNA sampling tubes (2.5 ml/tube), and collected samples were were stored at -80 â„ƒ. The placental tissues were collected from both the maternal and fetal side. Specifically, using a clean scalpel, one full-thick placental tissue was incised 5 cm from the perimeter of the placenta (a size of about …	RRBSÂ andÂ RNAseqÂ library construction protocol --Â Genomic DNA of placenta and umbilical cord blood specimens were extracted by using the TIANamp genomic DNA kit (Cat. No. DP304-02, TIANGEN Biotech CO. LTD., Beijing, China) per the manufactureâ€™s recommendations. 50-300 ng of purified genomic DNA was utilized to generate RRBS libraries as previously described (https://www.nature.com/articles/s…	9606	Trim adapters and low-quality bases using TrimGalore version 0.6.5 with the following setting: default	Genome alignment using STAR version 2.6.1d with the following setting: outFilterMultimapNmax (20), alignSJoverhangMin (8), alignSJDBoverhangMin (1), outFilterMismatchNmax (999), outFilterMismatchNoverReadLmax (0.04), alignIntronMin (20), alignIntronMax (1000000), alignMatesGapMax (1000000), twopassMode (Basic)	Transcript quantification using kallisto version 0.46.1 with the following setting: bootstrap-samples (100)	Assembly: hg19	Supplementary files format and content: Tab-delimited text files include counts, TPM values for each Sample	GPL24676	Jiahao,,Wang	jhaowong1998@sina.com	Shi Lab	Bioinformatisc core	Center for Excellence in Molecular Cell Science, Chinese Academy of Sciences	Yueyang road	Shanghai	Shanghai	11223	China	0	Illumina NovaSeq 6000	cDNA	transcriptomic	RNA-Seq	BioSample: https://www.ncbi.nlm.nih.gov/biosample/SAMN28545146	SRA: https://www.ncbi.nlm.nih.gov/sra?term=SRX15369829	ftp://ftp.ncbi.nlm.nih.gov/geo/samples/GSM6167nnn/GSM6167386/suppl/GSM6167386_17A031043_S23_L004.tsv.gz	2950	NA	Control	NA	NA
GSM6167387	17A031043F_S43_L004	GSM6167387	Public on May 30 2022	May 19 2022	May 30 2022	SRA	1	Placenta	Homo sapiens	group: Control	ogtt_1h: 7.28	ogtt_2h: 5.7	maternal_weight: 65.5	maternal_height: 163	gestational_week: 38	maternal_age: 33	total RNA	Â Within 15 min after delivery, 5 ml of neonatal umbilical cord blood was collected using two PAXGenRNA sampling tubes (2.5 ml/tube), and collected samples were were stored at -80 â„ƒ. The placental tissues were collected from both the maternal and fetal side. Specifically, using a clean scalpel, one full-thick placental tissue was incised 5 cm from the perimeter of the placenta (a size of about …	RRBSÂ andÂ RNAseqÂ library construction protocol --Â Genomic DNA of placenta and umbilical cord blood specimens were extracted by using the TIANamp genomic DNA kit (Cat. No. DP304-02, TIANGEN Biotech CO. LTD., Beijing, China) per the manufactureâ€™s recommendations. 50-300 ng of purified genomic DNA was utilized to generate RRBS libraries as previously described (https://www.nature.com/articles/s…	9606	Trim adapters and low-quality bases using TrimGalore version 0.6.5 with the following setting: default	Genome alignment using STAR version 2.6.1d with the following setting: outFilterMultimapNmax (20), alignSJoverhangMin (8), alignSJDBoverhangMin (1), outFilterMismatchNmax (999), outFilterMismatchNoverReadLmax (0.04), alignIntronMin (20), alignIntronMax (1000000), alignMatesGapMax (1000000), twopassMode (Basic)	Transcript quantification using kallisto version 0.46.1 with the following setting: bootstrap-samples (100)	Assembly: hg19	Supplementary files format and content: Tab-delimited text files include counts, TPM values for each Sample	GPL24676	Jiahao,,Wang	jhaowong1998@sina.com	Shi Lab	Bioinformatisc core	Center for Excellence in Molecular Cell Science, Chinese Academy of Sciences	Yueyang road	Shanghai	Shanghai	11223	China	0	Illumina NovaSeq 6000	cDNA	transcriptomic	RNA-Seq	BioSample: https://www.ncbi.nlm.nih.gov/biosample/SAMN28545145	SRA: https://www.ncbi.nlm.nih.gov/sra?term=SRX15369830	ftp://ftp.ncbi.nlm.nih.gov/geo/samples/GSM6167nnn/GSM6167387/suppl/GSM6167387_17A031043F_S43_L004.tsv.gz	NA	38	Control	33	163
GSM6167388	17A031043F_S8_L001	GSM6167388	Public on May 30 2022	May 19 2022	May 30 2022	SRA	1	Placenta	Homo sapiens	group: Control	ogtt_1h: 7.28	ogtt_2h: 5.7	maternal_weight: 65.5	maternal_height: 163	gestational_week: 38	maternal_age: 33	total RNA	Â Within 15 min after delivery, 5 ml of neonatal umbilical cord blood was collected using two PAXGenRNA sampling tubes (2.5 ml/tube), and collected samples were were stored at -80 â„ƒ. The placental tissues were collected from both the maternal and fetal side. Specifically, using a clean scalpel, one full-thick placental tissue was incised 5 cm from the perimeter of the placenta (a size of about …	RRBSÂ andÂ RNAseqÂ library construction protocol --Â Genomic DNA of placenta and umbilical cord blood specimens were extracted by using the TIANamp genomic DNA kit (Cat. No. DP304-02, TIANGEN Biotech CO. LTD., Beijing, China) per the manufactureâ€™s recommendations. 50-300 ng of purified genomic DNA was utilized to generate RRBS libraries as previously described (https://www.nature.com/articles/s…	9606	Trim adapters and low-quality bases using TrimGalore version 0.6.5 with the following setting: default	Genome alignment using STAR version 2.6.1d with the following setting: outFilterMultimapNmax (20), alignSJoverhangMin (8), alignSJDBoverhangMin (1), outFilterMismatchNmax (999), outFilterMismatchNoverReadLmax (0.04), alignIntronMin (20), alignIntronMax (1000000), alignMatesGapMax (1000000), twopassMode (Basic)	Transcript quantification using kallisto version 0.46.1 with the following setting: bootstrap-samples (100)	Assembly: hg19	Supplementary files format and content: Tab-delimited text files include counts, TPM values for each Sample	GPL24676	Jiahao,,Wang	jhaowong1998@sina.com	Shi Lab	Bioinformatisc core	Center for Excellence in Molecular Cell Science, Chinese Academy of Sciences	Yueyang road	Shanghai	Shanghai	11223	China	0	Illumina NovaSeq 6000	cDNA	transcriptomic	RNA-Seq	BioSample: https://www.ncbi.nlm.nih.gov/biosample/SAMN28545144	SRA: https://www.ncbi.nlm.nih.gov/sra?term=SRX15369831	ftp://ftp.ncbi.nlm.nih.gov/geo/samples/GSM6167nnn/GSM6167388/suppl/GSM6167388_17A031043F_S8_L001.tsv.gz	NA	38	Control	33	163
GSM6167389	17A031044_S8_L004	GSM6167389	Public on May 30 2022	May 19 2022	May 30 2022	SRA	1	Umbilical cord blood	Homo sapiens	group: GDM	birth_weight_infant: 3130						total RNA	Â Within 15 min after delivery, 5 ml of neonatal umbilical cord blood was collected using two PAXGenRNA sampling tubes (2.5 ml/tube), and collected samples were were stored at -80 â„ƒ. The placental tissues were collected from both the maternal and fetal side. Specifically, using a clean scalpel, one full-thick placental tissue was incised 5 cm from the perimeter of the placenta (a size of about …	RRBSÂ andÂ RNAseqÂ library construction protocol --Â Genomic DNA of placenta and umbilical cord blood specimens were extracted by using the TIANamp genomic DNA kit (Cat. No. DP304-02, TIANGEN Biotech CO. LTD., Beijing, China) per the manufactureâ€™s recommendations. 50-300 ng of purified genomic DNA was utilized to generate RRBS libraries as previously described (https://www.nature.com/articles/s…	9606	Trim adapters and low-quality bases using TrimGalore version 0.6.5 with the following setting: default	Genome alignment using STAR version 2.6.1d with the following setting: outFilterMultimapNmax (20), alignSJoverhangMin (8), alignSJDBoverhangMin (1), outFilterMismatchNmax (999), outFilterMismatchNoverReadLmax (0.04), alignIntronMin (20), alignIntronMax (1000000), alignMatesGapMax (1000000), twopassMode (Basic)	Transcript quantification using kallisto version 0.46.1 with the following setting: bootstrap-samples (100)	Assembly: hg19	Supplementary files format and content: Tab-delimited text files include counts, TPM values for each Sample	GPL24676	Jiahao,,Wang	jhaowong1998@sina.com	Shi Lab	Bioinformatisc core	Center for Excellence in Molecular Cell Science, Chinese Academy of Sciences	Yueyang road	Shanghai	Shanghai	11223	China	0	Illumina NovaSeq 6000	cDNA	transcriptomic	RNA-Seq	BioSample: https://www.ncbi.nlm.nih.gov/biosample/SAMN28545143	SRA: https://www.ncbi.nlm.nih.gov/sra?term=SRX15369832	ftp://ftp.ncbi.nlm.nih.gov/geo/samples/GSM6167nnn/GSM6167389/suppl/GSM6167389_17A031044_S8_L004.tsv.gz	3130	NA	GDM	NA	NA
GSM6167390	17A031046_S9_L004	GSM6167390	Public on May 30 2022	May 19 2022	May 30 2022	SRA	1	Umbilical cord blood	Homo sapiens	group: Control	birth_weight_infant: 2870						total RNA	Â Within 15 min after delivery, 5 ml of neonatal umbilical cord blood was collected using two PAXGenRNA sampling tubes (2.5 ml/tube), and collected samples were were stored at -80 â„ƒ. The placental tissues were collected from both the maternal and fetal side. Specifically, using a clean scalpel, one full-thick placental tissue was incised 5 cm from the perimeter of the placenta (a size of about …	RRBSÂ andÂ RNAseqÂ library construction protocol --Â Genomic DNA of placenta and umbilical cord blood specimens were extracted by using the TIANamp genomic DNA kit (Cat. No. DP304-02, TIANGEN Biotech CO. LTD., Beijing, China) per the manufactureâ€™s recommendations. 50-300 ng of purified genomic DNA was utilized to generate RRBS libraries as previously described (https://www.nature.com/articles/s…	9606	Trim adapters and low-quality bases using TrimGalore version 0.6.5 with the following setting: default	Genome alignment using STAR version 2.6.1d with the following setting: outFilterMultimapNmax (20), alignSJoverhangMin (8), alignSJDBoverhangMin (1), outFilterMismatchNmax (999), outFilterMismatchNoverReadLmax (0.04), alignIntronMin (20), alignIntronMax (1000000), alignMatesGapMax (1000000), twopassMode (Basic)	Transcript quantification using kallisto version 0.46.1 with the following setting: bootstrap-samples (100)	Assembly: hg19	Supplementary files format and content: Tab-delimited text files include counts, TPM values for each Sample	GPL24676	Jiahao,,Wang	jhaowong1998@sina.com	Shi Lab	Bioinformatisc core	Center for Excellence in Molecular Cell Science, Chinese Academy of Sciences	Yueyang road	Shanghai	Shanghai	11223	China	0	Illumina NovaSeq 6000	cDNA	transcriptomic	RNA-Seq	BioSample: https://www.ncbi.nlm.nih.gov/biosample/SAMN28545142	SRA: https://www.ncbi.nlm.nih.gov/sra?term=SRX15369833	ftp://ftp.ncbi.nlm.nih.gov/geo/samples/GSM6167nnn/GSM6167390/suppl/GSM6167390_17A031046_S9_L004.tsv.gz	2870	NA	Control	NA	NA
GSM6167391	17A031046F_S12_L001	GSM6167391	Public on May 30 2022	May 19 2022	May 30 2022	SRA	1	Placenta	Homo sapiens	group: Control	ogtt_1h: #N/A!	ogtt_2h: #N/A!	maternal_weight: 55	maternal_height: 162	gestational_week: 40	maternal_age: 29	total RNA	Â Within 15 min after delivery, 5 ml of neonatal umbilical cord blood was collected using two PAXGenRNA sampling tubes (2.5 ml/tube), and collected samples were were stored at -80 â„ƒ. The placental tissues were collected from both the maternal and fetal side. Specifically, using a clean scalpel, one full-thick placental tissue was incised 5 cm from the perimeter of the placenta (a size of about …	RRBSÂ andÂ RNAseqÂ library construction protocol --Â Genomic DNA of placenta and umbilical cord blood specimens were extracted by using the TIANamp genomic DNA kit (Cat. No. DP304-02, TIANGEN Biotech CO. LTD., Beijing, China) per the manufactureâ€™s recommendations. 50-300 ng of purified genomic DNA was utilized to generate RRBS libraries as previously described (https://www.nature.com/articles/s…	9606	Trim adapters and low-quality bases using TrimGalore version 0.6.5 with the following setting: default	Genome alignment using STAR version 2.6.1d with the following setting: outFilterMultimapNmax (20), alignSJoverhangMin (8), alignSJDBoverhangMin (1), outFilterMismatchNmax (999), outFilterMismatchNoverReadLmax (0.04), alignIntronMin (20), alignIntronMax (1000000), alignMatesGapMax (1000000), twopassMode (Basic)	Transcript quantification using kallisto version 0.46.1 with the following setting: bootstrap-samples (100)	Assembly: hg19	Supplementary files format and content: Tab-delimited text files include counts, TPM values for each Sample	GPL24676	Jiahao,,Wang	jhaowong1998@sina.com	Shi Lab	Bioinformatisc core	Center for Excellence in Molecular Cell Science, Chinese Academy of Sciences	Yueyang road	Shanghai	Shanghai	11223	China	0	Illumina NovaSeq 6000	cDNA	transcriptomic	RNA-Seq	BioSample: https://www.ncbi.nlm.nih.gov/biosample/SAMN28545141	SRA: https://www.ncbi.nlm.nih.gov/sra?term=SRX15369834	ftp://ftp.ncbi.nlm.nih.gov/geo/samples/GSM6167nnn/GSM6167391/suppl/GSM6167391_17A031046F_S12_L001.tsv.gz	NA	40	Control	29	162
GSM6167392	17A031047_S10_L004	GSM6167392	Public on May 30 2022	May 19 2022	May 30 2022	SRA	1	Umbilical cord blood	Homo sapiens	group: Control	birth_weight_infant: 3420						total RNA	Â Within 15 min after delivery, 5 ml of neonatal umbilical cord blood was collected using two PAXGenRNA sampling tubes (2.5 ml/tube), and collected samples were were stored at -80 â„ƒ. The placental tissues were collected from both the maternal and fetal side. Specifically, using a clean scalpel, one full-thick placental tissue was incised 5 cm from the perimeter of the placenta (a size of about …	RRBSÂ andÂ RNAseqÂ library construction protocol --Â Genomic DNA of placenta and umbilical cord blood specimens were extracted by using the TIANamp genomic DNA kit (Cat. No. DP304-02, TIANGEN Biotech CO. LTD., Beijing, China) per the manufactureâ€™s recommendations. 50-300 ng of purified genomic DNA was utilized to generate RRBS libraries as previously described (https://www.nature.com/articles/s…	9606	Trim adapters and low-quality bases using TrimGalore version 0.6.5 with the following setting: default	Genome alignment using STAR version 2.6.1d with the following setting: outFilterMultimapNmax (20), alignSJoverhangMin (8), alignSJDBoverhangMin (1), outFilterMismatchNmax (999), outFilterMismatchNoverReadLmax (0.04), alignIntronMin (20), alignIntronMax (1000000), alignMatesGapMax (1000000), twopassMode (Basic)	Transcript quantification using kallisto version 0.46.1 with the following setting: bootstrap-samples (100)	Assembly: hg19	Supplementary files format and content: Tab-delimited text files include counts, TPM values for each Sample	GPL24676	Jiahao,,Wang	jhaowong1998@sina.com	Shi Lab	Bioinformatisc core	Center for Excellence in Molecular Cell Science, Chinese Academy of Sciences	Yueyang road	Shanghai	Shanghai	11223	China	0	Illumina NovaSeq 6000	cDNA	transcriptomic	RNA-Seq	BioSample: https://www.ncbi.nlm.nih.gov/biosample/SAMN28545140	SRA: https://www.ncbi.nlm.nih.gov/sra?term=SRX15369835	ftp://ftp.ncbi.nlm.nih.gov/geo/samples/GSM6167nnn/GSM6167392/suppl/GSM6167392_17A031047_S10_L004.tsv.gz	3420	NA	Control	NA	NA
GSM6167393	17A031047F_S13_L001	GSM6167393	Public on May 30 2022	May 19 2022	May 30 2022	SRA	1	Placenta	Homo sapiens	group: Control	ogtt_1h: #N/A!	ogtt_2h: #N/A!	maternal_weight: 68.3	maternal_height: 158	gestational_week: 40	maternal_age: 29	total RNA	Â Within 15 min after delivery, 5 ml of neonatal umbilical cord blood was collected using two PAXGenRNA sampling tubes (2.5 ml/tube), and collected samples were were stored at -80 â„ƒ. The placental tissues were collected from both the maternal and fetal side. Specifically, using a clean scalpel, one full-thick placental tissue was incised 5 cm from the perimeter of the placenta (a size of about …	RRBSÂ andÂ RNAseqÂ library construction protocol --Â Genomic DNA of placenta and umbilical cord blood specimens were extracted by using the TIANamp genomic DNA kit (Cat. No. DP304-02, TIANGEN Biotech CO. LTD., Beijing, China) per the manufactureâ€™s recommendations. 50-300 ng of purified genomic DNA was utilized to generate RRBS libraries as previously described (https://www.nature.com/articles/s…	9606	Trim adapters and low-quality bases using TrimGalore version 0.6.5 with the following setting: default	Genome alignment using STAR version 2.6.1d with the following setting: outFilterMultimapNmax (20), alignSJoverhangMin (8), alignSJDBoverhangMin (1), outFilterMismatchNmax (999), outFilterMismatchNoverReadLmax (0.04), alignIntronMin (20), alignIntronMax (1000000), alignMatesGapMax (1000000), twopassMode (Basic)	Transcript quantification using kallisto version 0.46.1 with the following setting: bootstrap-samples (100)	Assembly: hg19	Supplementary files format and content: Tab-delimited text files include counts, TPM values for each Sample	GPL24676	Jiahao,,Wang	jhaowong1998@sina.com	Shi Lab	Bioinformatisc core	Center for Excellence in Molecular Cell Science, Chinese Academy of Sciences	Yueyang road	Shanghai	Shanghai	11223	China	0	Illumina NovaSeq 6000	cDNA	transcriptomic	RNA-Seq	BioSample: https://www.ncbi.nlm.nih.gov/biosample/SAMN28545139	SRA: https://www.ncbi.nlm.nih.gov/sra?term=SRX15369836	ftp://ftp.ncbi.nlm.nih.gov/geo/samples/GSM6167nnn/GSM6167393/suppl/GSM6167393_17A031047F_S13_L001.tsv.gz	NA	40	Control	29	158
GSM6167394	17A031048_S11_L004	GSM6167394	Public on May 30 2022	May 19 2022	May 30 2022	SRA	1	Umbilical cord blood	Homo sapiens	group: GDM	birth_weight_infant: 3840						total RNA	Â Within 15 min after delivery, 5 ml of neonatal umbilical cord blood was collected using two PAXGenRNA sampling tubes (2.5 ml/tube), and collected samples were were stored at -80 â„ƒ. The placental tissues were collected from both the maternal and fetal side. Specifically, using a clean scalpel, one full-thick placental tissue was incised 5 cm from the perimeter of the placenta (a size of about …	RRBSÂ andÂ RNAseqÂ library construction protocol --Â Genomic DNA of placenta and umbilical cord blood specimens were extracted by using the TIANamp genomic DNA kit (Cat. No. DP304-02, TIANGEN Biotech CO. LTD., Beijing, China) per the manufactureâ€™s recommendations. 50-300 ng of purified genomic DNA was utilized to generate RRBS libraries as previously described (https://www.nature.com/articles/s…	9606	Trim adapters and low-quality bases using TrimGalore version 0.6.5 with the following setting: default	Genome alignment using STAR version 2.6.1d with the following setting: outFilterMultimapNmax (20), alignSJoverhangMin (8), alignSJDBoverhangMin (1), outFilterMismatchNmax (999), outFilterMismatchNoverReadLmax (0.04), alignIntronMin (20), alignIntronMax (1000000), alignMatesGapMax (1000000), twopassMode (Basic)	Transcript quantification using kallisto version 0.46.1 with the following setting: bootstrap-samples (100)	Assembly: hg19	Supplementary files format and content: Tab-delimited text files include counts, TPM values for each Sample	GPL24676	Jiahao,,Wang	jhaowong1998@sina.com	Shi Lab	Bioinformatisc core	Center for Excellence in Molecular Cell Science, Chinese Academy of Sciences	Yueyang road	Shanghai	Shanghai	11223	China	0	Illumina NovaSeq 6000	cDNA	transcriptomic	RNA-Seq	BioSample: https://www.ncbi.nlm.nih.gov/biosample/SAMN28545138	SRA: https://www.ncbi.nlm.nih.gov/sra?term=SRX15369837	ftp://ftp.ncbi.nlm.nih.gov/geo/samples/GSM6167nnn/GSM6167394/suppl/GSM6167394_17A031048_S11_L004.tsv.gz	3840	NA	GDM	NA	NA
GSM6167395	17A031048F_S14_L001	GSM6167395	Public on May 30 2022	May 19 2022	May 30 2022	SRA	1	Placenta	Homo sapiens	group: GDM	ogtt_1h: 10.8	ogtt_2h: 9.08	maternal_weight: 64.7	maternal_height: 164	gestational_week: 39	maternal_age: 28	total RNA	Â Within 15 min after delivery, 5 ml of neonatal umbilical cord blood was collected using two PAXGenRNA sampling tubes (2.5 ml/tube), and collected samples were were stored at -80 â„ƒ. The placental tissues were collected from both the maternal and fetal side. Specifically, using a clean scalpel, one full-thick placental tissue was incised 5 cm from the perimeter of the placenta (a size of about …	RRBSÂ andÂ RNAseqÂ library construction protocol --Â Genomic DNA of placenta and umbilical cord blood specimens were extracted by using the TIANamp genomic DNA kit (Cat. No. DP304-02, TIANGEN Biotech CO. LTD., Beijing, China) per the manufactureâ€™s recommendations. 50-300 ng of purified genomic DNA was utilized to generate RRBS libraries as previously described (https://www.nature.com/articles/s…	9606	Trim adapters and low-quality bases using TrimGalore version 0.6.5 with the following setting: default	Genome alignment using STAR version 2.6.1d with the following setting: outFilterMultimapNmax (20), alignSJoverhangMin (8), alignSJDBoverhangMin (1), outFilterMismatchNmax (999), outFilterMismatchNoverReadLmax (0.04), alignIntronMin (20), alignIntronMax (1000000), alignMatesGapMax (1000000), twopassMode (Basic)	Transcript quantification using kallisto version 0.46.1 with the following setting: bootstrap-samples (100)	Assembly: hg19	Supplementary files format and content: Tab-delimited text files include counts, TPM values for each Sample	GPL24676	Jiahao,,Wang	jhaowong1998@sina.com	Shi Lab	Bioinformatisc core	Center for Excellence in Molecular Cell Science, Chinese Academy of Sciences	Yueyang road	Shanghai	Shanghai	11223	China	0	Illumina NovaSeq 6000	cDNA	transcriptomic	RNA-Seq	BioSample: https://www.ncbi.nlm.nih.gov/biosample/SAMN28545137	SRA: https://www.ncbi.nlm.nih.gov/sra?term=SRX15369838	ftp://ftp.ncbi.nlm.nih.gov/geo/samples/GSM6167nnn/GSM6167395/suppl/GSM6167395_17A031048F_S14_L001.tsv.gz	NA	39	GDM	28	164
GSM6167396	17A031049_S12_L004	GSM6167396	Public on May 30 2022	May 19 2022	May 30 2022	SRA	1	Umbilical cord blood	Homo sapiens	group: Control	birth_weight_infant: 3140						total RNA	Â Within 15 min after delivery, 5 ml of neonatal umbilical cord blood was collected using two PAXGenRNA sampling tubes (2.5 ml/tube), and collected samples were were stored at -80 â„ƒ. The placental tissues were collected from both the maternal and fetal side. Specifically, using a clean scalpel, one full-thick placental tissue was incised 5 cm from the perimeter of the placenta (a size of about …	RRBSÂ andÂ RNAseqÂ library construction protocol --Â Genomic DNA of placenta and umbilical cord blood specimens were extracted by using the TIANamp genomic DNA kit (Cat. No. DP304-02, TIANGEN Biotech CO. LTD., Beijing, China) per the manufactureâ€™s recommendations. 50-300 ng of purified genomic DNA was utilized to generate RRBS libraries as previously described (https://www.nature.com/articles/s…	9606	Trim adapters and low-quality bases using TrimGalore version 0.6.5 with the following setting: default	Genome alignment using STAR version 2.6.1d with the following setting: outFilterMultimapNmax (20), alignSJoverhangMin (8), alignSJDBoverhangMin (1), outFilterMismatchNmax (999), outFilterMismatchNoverReadLmax (0.04), alignIntronMin (20), alignIntronMax (1000000), alignMatesGapMax (1000000), twopassMode (Basic)	Transcript quantification using kallisto version 0.46.1 with the following setting: bootstrap-samples (100)	Assembly: hg19	Supplementary files format and content: Tab-delimited text files include counts, TPM values for each Sample	GPL24676	Jiahao,,Wang	jhaowong1998@sina.com	Shi Lab	Bioinformatisc core	Center for Excellence in Molecular Cell Science, Chinese Academy of Sciences	Yueyang road	Shanghai	Shanghai	11223	China	0	Illumina NovaSeq 6000	cDNA	transcriptomic	RNA-Seq	BioSample: https://www.ncbi.nlm.nih.gov/biosample/SAMN28545136	SRA: https://www.ncbi.nlm.nih.gov/sra?term=SRX15369839	ftp://ftp.ncbi.nlm.nih.gov/geo/samples/GSM6167nnn/GSM6167396/suppl/GSM6167396_17A031049_S12_L004.tsv.gz	3140	NA	Control	NA	NA
GSM6167397	17A031049F_S15_L001	GSM6167397	Public on May 30 2022	May 19 2022	May 30 2022	SRA	1	Placenta	Homo sapiens	group: Control	ogtt_1h: 7.91	ogtt_2h: 6.46	maternal_weight: 61.5	maternal_height: 161	gestational_week: 40	maternal_age: 28	total RNA	Â Within 15 min after delivery, 5 ml of neonatal umbilical cord blood was collected using two PAXGenRNA sampling tubes (2.5 ml/tube), and collected samples were were stored at -80 â„ƒ. The placental tissues were collected from both the maternal and fetal side. Specifically, using a clean scalpel, one full-thick placental tissue was incised 5 cm from the perimeter of the placenta (a size of about …	RRBSÂ andÂ RNAseqÂ library construction protocol --Â Genomic DNA of placenta and umbilical cord blood specimens were extracted by using the TIANamp genomic DNA kit (Cat. No. DP304-02, TIANGEN Biotech CO. LTD., Beijing, China) per the manufactureâ€™s recommendations. 50-300 ng of purified genomic DNA was utilized to generate RRBS libraries as previously described (https://www.nature.com/articles/s…	9606	Trim adapters and low-quality bases using TrimGalore version 0.6.5 with the following setting: default	Genome alignment using STAR version 2.6.1d with the following setting: outFilterMultimapNmax (20), alignSJoverhangMin (8), alignSJDBoverhangMin (1), outFilterMismatchNmax (999), outFilterMismatchNoverReadLmax (0.04), alignIntronMin (20), alignIntronMax (1000000), alignMatesGapMax (1000000), twopassMode (Basic)	Transcript quantification using kallisto version 0.46.1 with the following setting: bootstrap-samples (100)	Assembly: hg19	Supplementary files format and content: Tab-delimited text files include counts, TPM values for each Sample	GPL24676	Jiahao,,Wang	jhaowong1998@sina.com	Shi Lab	Bioinformatisc core	Center for Excellence in Molecular Cell Science, Chinese Academy of Sciences	Yueyang road	Shanghai	Shanghai	11223	China	0	Illumina NovaSeq 6000	cDNA	transcriptomic	RNA-Seq	BioSample: https://www.ncbi.nlm.nih.gov/biosample/SAMN28545135	SRA: https://www.ncbi.nlm.nih.gov/sra?term=SRX15369840	ftp://ftp.ncbi.nlm.nih.gov/geo/samples/GSM6167nnn/GSM6167397/suppl/GSM6167397_17A031049F_S15_L001.tsv.gz	NA	40	Control	28	161
GSM6167398	17A031050_S13_L004	GSM6167398	Public on May 30 2022	May 19 2022	May 30 2022	SRA	1	Umbilical cord blood	Homo sapiens	group: Control	birth_weight_infant: 4040						total RNA	Â Within 15 min after delivery, 5 ml of neonatal umbilical cord blood was collected using two PAXGenRNA sampling tubes (2.5 ml/tube), and collected samples were were stored at -80 â„ƒ. The placental tissues were collected from both the maternal and fetal side. Specifically, using a clean scalpel, one full-thick placental tissue was incised 5 cm from the perimeter of the placenta (a size of about …	RRBSÂ andÂ RNAseqÂ library construction protocol --Â Genomic DNA of placenta and umbilical cord blood specimens were extracted by using the TIANamp genomic DNA kit (Cat. No. DP304-02, TIANGEN Biotech CO. LTD., Beijing, China) per the manufactureâ€™s recommendations. 50-300 ng of purified genomic DNA was utilized to generate RRBS libraries as previously described (https://www.nature.com/articles/s…	9606	Trim adapters and low-quality bases using TrimGalore version 0.6.5 with the following setting: default	Genome alignment using STAR version 2.6.1d with the following setting: outFilterMultimapNmax (20), alignSJoverhangMin (8), alignSJDBoverhangMin (1), outFilterMismatchNmax (999), outFilterMismatchNoverReadLmax (0.04), alignIntronMin (20), alignIntronMax (1000000), alignMatesGapMax (1000000), twopassMode (Basic)	Transcript quantification using kallisto version 0.46.1 with the following setting: bootstrap-samples (100)	Assembly: hg19	Supplementary files format and content: Tab-delimited text files include counts, TPM values for each Sample	GPL24676	Jiahao,,Wang	jhaowong1998@sina.com	Shi Lab	Bioinformatisc core	Center for Excellence in Molecular Cell Science, Chinese Academy of Sciences	Yueyang road	Shanghai	Shanghai	11223	China	0	Illumina NovaSeq 6000	cDNA	transcriptomic	RNA-Seq	BioSample: https://www.ncbi.nlm.nih.gov/biosample/SAMN28545134	SRA: https://www.ncbi.nlm.nih.gov/sra?term=SRX15369841	ftp://ftp.ncbi.nlm.nih.gov/geo/samples/GSM6167nnn/GSM6167398/suppl/GSM6167398_17A031050_S13_L004.tsv.gz	4040	NA	Control	NA	NA
GSM6167399	17A031050F_S16_L001	GSM6167399	Public on May 30 2022	May 19 2022	May 30 2022	SRA	1	Placenta	Homo sapiens	group: Control	ogtt_1h: 8.14	ogtt_2h: 5.34	maternal_weight: 68.8	maternal_height: 168	gestational_week: 40	maternal_age: 28	total RNA	Â Within 15 min after delivery, 5 ml of neonatal umbilical cord blood was collected using two PAXGenRNA sampling tubes (2.5 ml/tube), and collected samples were were stored at -80 â„ƒ. The placental tissues were collected from both the maternal and fetal side. Specifically, using a clean scalpel, one full-thick placental tissue was incised 5 cm from the perimeter of the placenta (a size of about …	RRBSÂ andÂ RNAseqÂ library construction protocol --Â Genomic DNA of placenta and umbilical cord blood specimens were extracted by using the TIANamp genomic DNA kit (Cat. No. DP304-02, TIANGEN Biotech CO. LTD., Beijing, China) per the manufactureâ€™s recommendations. 50-300 ng of purified genomic DNA was utilized to generate RRBS libraries as previously described (https://www.nature.com/articles/s…	9606	Trim adapters and low-quality bases using TrimGalore version 0.6.5 with the following setting: default	Genome alignment using STAR version 2.6.1d with the following setting: outFilterMultimapNmax (20), alignSJoverhangMin (8), alignSJDBoverhangMin (1), outFilterMismatchNmax (999), outFilterMismatchNoverReadLmax (0.04), alignIntronMin (20), alignIntronMax (1000000), alignMatesGapMax (1000000), twopassMode (Basic)	Transcript quantification using kallisto version 0.46.1 with the following setting: bootstrap-samples (100)	Assembly: hg19	Supplementary files format and content: Tab-delimited text files include counts, TPM values for each Sample	GPL24676	Jiahao,,Wang	jhaowong1998@sina.com	Shi Lab	Bioinformatisc core	Center for Excellence in Molecular Cell Science, Chinese Academy of Sciences	Yueyang road	Shanghai	Shanghai	11223	China	0	Illumina NovaSeq 6000	cDNA	transcriptomic	RNA-Seq	BioSample: https://www.ncbi.nlm.nih.gov/biosample/SAMN28545133	SRA: https://www.ncbi.nlm.nih.gov/sra?term=SRX15369842	ftp://ftp.ncbi.nlm.nih.gov/geo/samples/GSM6167nnn/GSM6167399/suppl/GSM6167399_17A031050F_S16_L001.tsv.gz	NA	40	Control	28	168
GSM6167400	17A031051_S14_L004	GSM6167400	Public on May 30 2022	May 19 2022	May 30 2022	SRA	1	Umbilical cord blood	Homo sapiens	group: Control	birth_weight_infant: 3390						total RNA	Â Within 15 min after delivery, 5 ml of neonatal umbilical cord blood was collected using two PAXGenRNA sampling tubes (2.5 ml/tube), and collected samples were were stored at -80 â„ƒ. The placental tissues were collected from both the maternal and fetal side. Specifically, using a clean scalpel, one full-thick placental tissue was incised 5 cm from the perimeter of the placenta (a size of about …	RRBSÂ andÂ RNAseqÂ library construction protocol --Â Genomic DNA of placenta and umbilical cord blood specimens were extracted by using the TIANamp genomic DNA kit (Cat. No. DP304-02, TIANGEN Biotech CO. LTD., Beijing, China) per the manufactureâ€™s recommendations. 50-300 ng of purified genomic DNA was utilized to generate RRBS libraries as previously described (https://www.nature.com/articles/s…	9606	Trim adapters and low-quality bases using TrimGalore version 0.6.5 with the following setting: default	Genome alignment using STAR version 2.6.1d with the following setting: outFilterMultimapNmax (20), alignSJoverhangMin (8), alignSJDBoverhangMin (1), outFilterMismatchNmax (999), outFilterMismatchNoverReadLmax (0.04), alignIntronMin (20), alignIntronMax (1000000), alignMatesGapMax (1000000), twopassMode (Basic)	Transcript quantification using kallisto version 0.46.1 with the following setting: bootstrap-samples (100)	Assembly: hg19	Supplementary files format and content: Tab-delimited text files include counts, TPM values for each Sample	GPL24676	Jiahao,,Wang	jhaowong1998@sina.com	Shi Lab	Bioinformatisc core	Center for Excellence in Molecular Cell Science, Chinese Academy of Sciences	Yueyang road	Shanghai	Shanghai	11223	China	0	Illumina NovaSeq 6000	cDNA	transcriptomic	RNA-Seq	BioSample: https://www.ncbi.nlm.nih.gov/biosample/SAMN28545132	SRA: https://www.ncbi.nlm.nih.gov/sra?term=SRX15369843	ftp://ftp.ncbi.nlm.nih.gov/geo/samples/GSM6167nnn/GSM6167400/suppl/GSM6167400_17A031051_S14_L004.tsv.gz	3390	NA	Control	NA	NA
GSM6167401	17A031051F_S17_L001	GSM6167401	Public on May 30 2022	May 19 2022	May 30 2022	SRA	1	Placenta	Homo sapiens	group: Control	ogtt_1h: #N/A!	ogtt_2h: #N/A!	maternal_weight: 62	maternal_height: 158	gestational_week: 41	maternal_age: 26	total RNA	Â Within 15 min after delivery, 5 ml of neonatal umbilical cord blood was collected using two PAXGenRNA sampling tubes (2.5 ml/tube), and collected samples were were stored at -80 â„ƒ. The placental tissues were collected from both the maternal and fetal side. Specifically, using a clean scalpel, one full-thick placental tissue was incised 5 cm from the perimeter of the placenta (a size of about …	RRBSÂ andÂ RNAseqÂ library construction protocol --Â Genomic DNA of placenta and umbilical cord blood specimens were extracted by using the TIANamp genomic DNA kit (Cat. No. DP304-02, TIANGEN Biotech CO. LTD., Beijing, China) per the manufactureâ€™s recommendations. 50-300 ng of purified genomic DNA was utilized to generate RRBS libraries as previously described (https://www.nature.com/articles/s…	9606	Trim adapters and low-quality bases using TrimGalore version 0.6.5 with the following setting: default	Genome alignment using STAR version 2.6.1d with the following setting: outFilterMultimapNmax (20), alignSJoverhangMin (8), alignSJDBoverhangMin (1), outFilterMismatchNmax (999), outFilterMismatchNoverReadLmax (0.04), alignIntronMin (20), alignIntronMax (1000000), alignMatesGapMax (1000000), twopassMode (Basic)	Transcript quantification using kallisto version 0.46.1 with the following setting: bootstrap-samples (100)	Assembly: hg19	Supplementary files format and content: Tab-delimited text files include counts, TPM values for each Sample	GPL24676	Jiahao,,Wang	jhaowong1998@sina.com	Shi Lab	Bioinformatisc core	Center for Excellence in Molecular Cell Science, Chinese Academy of Sciences	Yueyang road	Shanghai	Shanghai	11223	China	0	Illumina NovaSeq 6000	cDNA	transcriptomic	RNA-Seq	BioSample: https://www.ncbi.nlm.nih.gov/biosample/SAMN28545131	SRA: https://www.ncbi.nlm.nih.gov/sra?term=SRX15369844	ftp://ftp.ncbi.nlm.nih.gov/geo/samples/GSM6167nnn/GSM6167401/suppl/GSM6167401_17A031051F_S17_L001.tsv.gz	NA	41	Control	26	158
GSM6167402	17A031052F_S25_L004	GSM6167402	Public on May 30 2022	May 19 2022	May 30 2022	SRA	1	Placenta	Homo sapiens	group: GDM	ogtt_1h: 8.63	ogtt_2h: 7.07	maternal_weight: 62	maternal_height: 156	gestational_week: 39	maternal_age: 36	total RNA	Â Within 15 min after delivery, 5 ml of neonatal umbilical cord blood was collected using two PAXGenRNA sampling tubes (2.5 ml/tube), and collected samples were were stored at -80 â„ƒ. The placental tissues were collected from both the maternal and fetal side. Specifically, using a clean scalpel, one full-thick placental tissue was incised 5 cm from the perimeter of the placenta (a size of about …	RRBSÂ andÂ RNAseqÂ library construction protocol --Â Genomic DNA of placenta and umbilical cord blood specimens were extracted by using the TIANamp genomic DNA kit (Cat. No. DP304-02, TIANGEN Biotech CO. LTD., Beijing, China) per the manufactureâ€™s recommendations. 50-300 ng of purified genomic DNA was utilized to generate RRBS libraries as previously described (https://www.nature.com/articles/s…	9606	Trim adapters and low-quality bases using TrimGalore version 0.6.5 with the following setting: default	Genome alignment using STAR version 2.6.1d with the following setting: outFilterMultimapNmax (20), alignSJoverhangMin (8), alignSJDBoverhangMin (1), outFilterMismatchNmax (999), outFilterMismatchNoverReadLmax (0.04), alignIntronMin (20), alignIntronMax (1000000), alignMatesGapMax (1000000), twopassMode (Basic)	Transcript quantification using kallisto version 0.46.1 with the following setting: bootstrap-samples (100)	Assembly: hg19	Supplementary files format and content: Tab-delimited text files include counts, TPM values for each Sample	GPL24676	Jiahao,,Wang	jhaowong1998@sina.com	Shi Lab	Bioinformatisc core	Center for Excellence in Molecular Cell Science, Chinese Academy of Sciences	Yueyang road	Shanghai	Shanghai	11223	China	0	Illumina NovaSeq 6000	cDNA	transcriptomic	RNA-Seq	BioSample: https://www.ncbi.nlm.nih.gov/biosample/SAMN28545130	SRA: https://www.ncbi.nlm.nih.gov/sra?term=SRX15369845	ftp://ftp.ncbi.nlm.nih.gov/geo/samples/GSM6167nnn/GSM6167402/suppl/GSM6167402_17A031052F_S25_L004.tsv.gz	NA	39	GDM	36	156
GSM6167403	17A031053_S15_L004	GSM6167403	Public on May 30 2022	May 19 2022	May 30 2022	SRA	1	Umbilical cord blood	Homo sapiens	group: Control	birth_weight_infant: 3400						total RNA	Â Within 15 min after delivery, 5 ml of neonatal umbilical cord blood was collected using two PAXGenRNA sampling tubes (2.5 ml/tube), and collected samples were were stored at -80 â„ƒ. The placental tissues were collected from both the maternal and fetal side. Specifically, using a clean scalpel, one full-thick placental tissue was incised 5 cm from the perimeter of the placenta (a size of about …	RRBSÂ andÂ RNAseqÂ library construction protocol --Â Genomic DNA of placenta and umbilical cord blood specimens were extracted by using the TIANamp genomic DNA kit (Cat. No. DP304-02, TIANGEN Biotech CO. LTD., Beijing, China) per the manufactureâ€™s recommendations. 50-300 ng of purified genomic DNA was utilized to generate RRBS libraries as previously described (https://www.nature.com/articles/s…	9606	Trim adapters and low-quality bases using TrimGalore version 0.6.5 with the following setting: default	Genome alignment using STAR version 2.6.1d with the following setting: outFilterMultimapNmax (20), alignSJoverhangMin (8), alignSJDBoverhangMin (1), outFilterMismatchNmax (999), outFilterMismatchNoverReadLmax (0.04), alignIntronMin (20), alignIntronMax (1000000), alignMatesGapMax (1000000), twopassMode (Basic)	Transcript quantification using kallisto version 0.46.1 with the following setting: bootstrap-samples (100)	Assembly: hg19	Supplementary files format and content: Tab-delimited text files include counts, TPM values for each Sample	GPL24676	Jiahao,,Wang	jhaowong1998@sina.com	Shi Lab	Bioinformatisc core	Center for Excellence in Molecular Cell Science, Chinese Academy of Sciences	Yueyang road	Shanghai	Shanghai	11223	China	0	Illumina NovaSeq 6000	cDNA	transcriptomic	RNA-Seq	BioSample: https://www.ncbi.nlm.nih.gov/biosample/SAMN28545129	SRA: https://www.ncbi.nlm.nih.gov/sra?term=SRX15369846	ftp://ftp.ncbi.nlm.nih.gov/geo/samples/GSM6167nnn/GSM6167403/suppl/GSM6167403_17A031053_S15_L004.tsv.gz	3400	NA	Control	NA	NA
GSM6167404	17A031053F_S18_L001	GSM6167404	Public on May 30 2022	May 19 2022	May 30 2022	SRA	1	Placenta	Homo sapiens	group: Control	ogtt_1h: 6.06	ogtt_2h: 5.78	maternal_weight: 65	maternal_height: 159	gestational_week: 40	maternal_age: 31	total RNA	Â Within 15 min after delivery, 5 ml of neonatal umbilical cord blood was collected using two PAXGenRNA sampling tubes (2.5 ml/tube), and collected samples were were stored at -80 â„ƒ. The placental tissues were collected from both the maternal and fetal side. Specifically, using a clean scalpel, one full-thick placental tissue was incised 5 cm from the perimeter of the placenta (a size of about …	RRBSÂ andÂ RNAseqÂ library construction protocol --Â Genomic DNA of placenta and umbilical cord blood specimens were extracted by using the TIANamp genomic DNA kit (Cat. No. DP304-02, TIANGEN Biotech CO. LTD., Beijing, China) per the manufactureâ€™s recommendations. 50-300 ng of purified genomic DNA was utilized to generate RRBS libraries as previously described (https://www.nature.com/articles/s…	9606	Trim adapters and low-quality bases using TrimGalore version 0.6.5 with the following setting: default	Genome alignment using STAR version 2.6.1d with the following setting: outFilterMultimapNmax (20), alignSJoverhangMin (8), alignSJDBoverhangMin (1), outFilterMismatchNmax (999), outFilterMismatchNoverReadLmax (0.04), alignIntronMin (20), alignIntronMax (1000000), alignMatesGapMax (1000000), twopassMode (Basic)	Transcript quantification using kallisto version 0.46.1 with the following setting: bootstrap-samples (100)	Assembly: hg19	Supplementary files format and content: Tab-delimited text files include counts, TPM values for each Sample	GPL24676	Jiahao,,Wang	jhaowong1998@sina.com	Shi Lab	Bioinformatisc core	Center for Excellence in Molecular Cell Science, Chinese Academy of Sciences	Yueyang road	Shanghai	Shanghai	11223	China	0	Illumina NovaSeq 6000	cDNA	transcriptomic	RNA-Seq	BioSample: https://www.ncbi.nlm.nih.gov/biosample/SAMN28545128	SRA: https://www.ncbi.nlm.nih.gov/sra?term=SRX15369847	ftp://ftp.ncbi.nlm.nih.gov/geo/samples/GSM6167nnn/GSM6167404/suppl/GSM6167404_17A031053F_S18_L001.tsv.gz	NA	40	Control	31	159
GSM6167405	17A031054_S16_L004	GSM6167405	Public on May 30 2022	May 19 2022	May 30 2022	SRA	1	Umbilical cord blood	Homo sapiens	group: GDM	birth_weight_infant: 3130						total RNA	Â Within 15 min after delivery, 5 ml of neonatal umbilical cord blood was collected using two PAXGenRNA sampling tubes (2.5 ml/tube), and collected samples were were stored at -80 â„ƒ. The placental tissues were collected from both the maternal and fetal side. Specifically, using a clean scalpel, one full-thick placental tissue was incised 5 cm from the perimeter of the placenta (a size of about …	RRBSÂ andÂ RNAseqÂ library construction protocol --Â Genomic DNA of placenta and umbilical cord blood specimens were extracted by using the TIANamp genomic DNA kit (Cat. No. DP304-02, TIANGEN Biotech CO. LTD., Beijing, China) per the manufactureâ€™s recommendations. 50-300 ng of purified genomic DNA was utilized to generate RRBS libraries as previously described (https://www.nature.com/articles/s…	9606	Trim adapters and low-quality bases using TrimGalore version 0.6.5 with the following setting: default	Genome alignment using STAR version 2.6.1d with the following setting: outFilterMultimapNmax (20), alignSJoverhangMin (8), alignSJDBoverhangMin (1), outFilterMismatchNmax (999), outFilterMismatchNoverReadLmax (0.04), alignIntronMin (20), alignIntronMax (1000000), alignMatesGapMax (1000000), twopassMode (Basic)	Transcript quantification using kallisto version 0.46.1 with the following setting: bootstrap-samples (100)	Assembly: hg19	Supplementary files format and content: Tab-delimited text files include counts, TPM values for each Sample	GPL24676	Jiahao,,Wang	jhaowong1998@sina.com	Shi Lab	Bioinformatisc core	Center for Excellence in Molecular Cell Science, Chinese Academy of Sciences	Yueyang road	Shanghai	Shanghai	11223	China	0	Illumina NovaSeq 6000	cDNA	transcriptomic	RNA-Seq	BioSample: https://www.ncbi.nlm.nih.gov/biosample/SAMN28545127	SRA: https://www.ncbi.nlm.nih.gov/sra?term=SRX15369848	ftp://ftp.ncbi.nlm.nih.gov/geo/samples/GSM6167nnn/GSM6167405/suppl/GSM6167405_17A031054_S16_L004.tsv.gz	3130	NA	GDM	NA	NA
GSM6167406	17A031054F_S19_L001	GSM6167406	Public on May 30 2022	May 19 2022	May 30 2022	SRA	1	Placenta	Homo sapiens	group: GDM	ogtt_1h: 5.1	ogtt_2h: #N/A!	maternal_weight: 80.5	maternal_height: 164	gestational_week: 39	maternal_age: 27	total RNA	Â Within 15 min after delivery, 5 ml of neonatal umbilical cord blood was collected using two PAXGenRNA sampling tubes (2.5 ml/tube), and collected samples were were stored at -80 â„ƒ. The placental tissues were collected from both the maternal and fetal side. Specifically, using a clean scalpel, one full-thick placental tissue was incised 5 cm from the perimeter of the placenta (a size of about …	RRBSÂ andÂ RNAseqÂ library construction protocol --Â Genomic DNA of placenta and umbilical cord blood specimens were extracted by using the TIANamp genomic DNA kit (Cat. No. DP304-02, TIANGEN Biotech CO. LTD., Beijing, China) per the manufactureâ€™s recommendations. 50-300 ng of purified genomic DNA was utilized to generate RRBS libraries as previously described (https://www.nature.com/articles/s…	9606	Trim adapters and low-quality bases using TrimGalore version 0.6.5 with the following setting: default	Genome alignment using STAR version 2.6.1d with the following setting: outFilterMultimapNmax (20), alignSJoverhangMin (8), alignSJDBoverhangMin (1), outFilterMismatchNmax (999), outFilterMismatchNoverReadLmax (0.04), alignIntronMin (20), alignIntronMax (1000000), alignMatesGapMax (1000000), twopassMode (Basic)	Transcript quantification using kallisto version 0.46.1 with the following setting: bootstrap-samples (100)	Assembly: hg19	Supplementary files format and content: Tab-delimited text files include counts, TPM values for each Sample	GPL24676	Jiahao,,Wang	jhaowong1998@sina.com	Shi Lab	Bioinformatisc core	Center for Excellence in Molecular Cell Science, Chinese Academy of Sciences	Yueyang road	Shanghai	Shanghai	11223	China	0	Illumina NovaSeq 6000	cDNA	transcriptomic	RNA-Seq	BioSample: https://www.ncbi.nlm.nih.gov/biosample/SAMN28545126	SRA: https://www.ncbi.nlm.nih.gov/sra?term=SRX15369849	ftp://ftp.ncbi.nlm.nih.gov/geo/samples/GSM6167nnn/GSM6167406/suppl/GSM6167406_17A031054F_S19_L001.tsv.gz	NA	39	GDM	27	164
GSM6167407	17A031056_S17_L004	GSM6167407	Public on May 30 2022	May 19 2022	May 30 2022	SRA	1	Umbilical cord blood	Homo sapiens	group: GDM	birth_weight_infant: 4100						total RNA	Â Within 15 min after delivery, 5 ml of neonatal umbilical cord blood was collected using two PAXGenRNA sampling tubes (2.5 ml/tube), and collected samples were were stored at -80 â„ƒ. The placental tissues were collected from both the maternal and fetal side. Specifically, using a clean scalpel, one full-thick placental tissue was incised 5 cm from the perimeter of the placenta (a size of about …	RRBSÂ andÂ RNAseqÂ library construction protocol --Â Genomic DNA of placenta and umbilical cord blood specimens were extracted by using the TIANamp genomic DNA kit (Cat. No. DP304-02, TIANGEN Biotech CO. LTD., Beijing, China) per the manufactureâ€™s recommendations. 50-300 ng of purified genomic DNA was utilized to generate RRBS libraries as previously described (https://www.nature.com/articles/s…	9606	Trim adapters and low-quality bases using TrimGalore version 0.6.5 with the following setting: default	Genome alignment using STAR version 2.6.1d with the following setting: outFilterMultimapNmax (20), alignSJoverhangMin (8), alignSJDBoverhangMin (1), outFilterMismatchNmax (999), outFilterMismatchNoverReadLmax (0.04), alignIntronMin (20), alignIntronMax (1000000), alignMatesGapMax (1000000), twopassMode (Basic)	Transcript quantification using kallisto version 0.46.1 with the following setting: bootstrap-samples (100)	Assembly: hg19	Supplementary files format and content: Tab-delimited text files include counts, TPM values for each Sample	GPL24676	Jiahao,,Wang	jhaowong1998@sina.com	Shi Lab	Bioinformatisc core	Center for Excellence in Molecular Cell Science, Chinese Academy of Sciences	Yueyang road	Shanghai	Shanghai	11223	China	0	Illumina NovaSeq 6000	cDNA	transcriptomic	RNA-Seq	BioSample: https://www.ncbi.nlm.nih.gov/biosample/SAMN28545125	SRA: https://www.ncbi.nlm.nih.gov/sra?term=SRX15369850	ftp://ftp.ncbi.nlm.nih.gov/geo/samples/GSM6167nnn/GSM6167407/suppl/GSM6167407_17A031056_S17_L004.tsv.gz	4100	NA	GDM	NA	NA
GSM6167408	17A031056F_S20_L001	GSM6167408	Public on May 30 2022	May 19 2022	May 30 2022	SRA	1	Placenta	Homo sapiens	group: GDM	ogtt_1h: #N/A!	ogtt_2h: #N/A!	maternal_weight: 76	maternal_height: 174	gestational_week: 39	maternal_age: 34	total RNA	Â Within 15 min after delivery, 5 ml of neonatal umbilical cord blood was collected using two PAXGenRNA sampling tubes (2.5 ml/tube), and collected samples were were stored at -80 â„ƒ. The placental tissues were collected from both the maternal and fetal side. Specifically, using a clean scalpel, one full-thick placental tissue was incised 5 cm from the perimeter of the placenta (a size of about …	RRBSÂ andÂ RNAseqÂ library construction protocol --Â Genomic DNA of placenta and umbilical cord blood specimens were extracted by using the TIANamp genomic DNA kit (Cat. No. DP304-02, TIANGEN Biotech CO. LTD., Beijing, China) per the manufactureâ€™s recommendations. 50-300 ng of purified genomic DNA was utilized to generate RRBS libraries as previously described (https://www.nature.com/articles/s…	9606	Trim adapters and low-quality bases using TrimGalore version 0.6.5 with the following setting: default	Genome alignment using STAR version 2.6.1d with the following setting: outFilterMultimapNmax (20), alignSJoverhangMin (8), alignSJDBoverhangMin (1), outFilterMismatchNmax (999), outFilterMismatchNoverReadLmax (0.04), alignIntronMin (20), alignIntronMax (1000000), alignMatesGapMax (1000000), twopassMode (Basic)	Transcript quantification using kallisto version 0.46.1 with the following setting: bootstrap-samples (100)	Assembly: hg19	Supplementary files format and content: Tab-delimited text files include counts, TPM values for each Sample	GPL24676	Jiahao,,Wang	jhaowong1998@sina.com	Shi Lab	Bioinformatisc core	Center for Excellence in Molecular Cell Science, Chinese Academy of Sciences	Yueyang road	Shanghai	Shanghai	11223	China	0	Illumina NovaSeq 6000	cDNA	transcriptomic	RNA-Seq	BioSample: https://www.ncbi.nlm.nih.gov/biosample/SAMN28545124	SRA: https://www.ncbi.nlm.nih.gov/sra?term=SRX15369851	ftp://ftp.ncbi.nlm.nih.gov/geo/samples/GSM6167nnn/GSM6167408/suppl/GSM6167408_17A031056F_S20_L001.tsv.gz	NA	39	GDM	34	174
GSM6167409	17A031057_S18_L004	GSM6167409	Public on May 30 2022	May 19 2022	May 30 2022	SRA	1	Umbilical cord blood	Homo sapiens	group: GDM	birth_weight_infant: 3130						total RNA	Â Within 15 min after delivery, 5 ml of neonatal umbilical cord blood was collected using two PAXGenRNA sampling tubes (2.5 ml/tube), and collected samples were were stored at -80 â„ƒ. The placental tissues were collected from both the maternal and fetal side. Specifically, using a clean scalpel, one full-thick placental tissue was incised 5 cm from the perimeter of the placenta (a size of about …	RRBSÂ andÂ RNAseqÂ library construction protocol --Â Genomic DNA of placenta and umbilical cord blood specimens were extracted by using the TIANamp genomic DNA kit (Cat. No. DP304-02, TIANGEN Biotech CO. LTD., Beijing, China) per the manufactureâ€™s recommendations. 50-300 ng of purified genomic DNA was utilized to generate RRBS libraries as previously described (https://www.nature.com/articles/s…	9606	Trim adapters and low-quality bases using TrimGalore version 0.6.5 with the following setting: default	Genome alignment using STAR version 2.6.1d with the following setting: outFilterMultimapNmax (20), alignSJoverhangMin (8), alignSJDBoverhangMin (1), outFilterMismatchNmax (999), outFilterMismatchNoverReadLmax (0.04), alignIntronMin (20), alignIntronMax (1000000), alignMatesGapMax (1000000), twopassMode (Basic)	Transcript quantification using kallisto version 0.46.1 with the following setting: bootstrap-samples (100)	Assembly: hg19	Supplementary files format and content: Tab-delimited text files include counts, TPM values for each Sample	GPL24676	Jiahao,,Wang	jhaowong1998@sina.com	Shi Lab	Bioinformatisc core	Center for Excellence in Molecular Cell Science, Chinese Academy of Sciences	Yueyang road	Shanghai	Shanghai	11223	China	0	Illumina NovaSeq 6000	cDNA	transcriptomic	RNA-Seq	BioSample: https://www.ncbi.nlm.nih.gov/biosample/SAMN28545123	SRA: https://www.ncbi.nlm.nih.gov/sra?term=SRX15369852	ftp://ftp.ncbi.nlm.nih.gov/geo/samples/GSM6167nnn/GSM6167409/suppl/GSM6167409_17A031057_S18_L004.tsv.gz	3130	NA	GDM	NA	NA
GSM6167410	17A031057F_S21_L001	GSM6167410	Public on May 30 2022	May 19 2022	May 30 2022	SRA	1	Placenta	Homo sapiens	group: GDM	ogtt_1h: 10.05	ogtt_2h: 8.95	maternal_weight: 71.6	maternal_height: 158	gestational_week: 39	maternal_age: 35	total RNA	Â Within 15 min after delivery, 5 ml of neonatal umbilical cord blood was collected using two PAXGenRNA sampling tubes (2.5 ml/tube), and collected samples were were stored at -80 â„ƒ. The placental tissues were collected from both the maternal and fetal side. Specifically, using a clean scalpel, one full-thick placental tissue was incised 5 cm from the perimeter of the placenta (a size of about …	RRBSÂ andÂ RNAseqÂ library construction protocol --Â Genomic DNA of placenta and umbilical cord blood specimens were extracted by using the TIANamp genomic DNA kit (Cat. No. DP304-02, TIANGEN Biotech CO. LTD., Beijing, China) per the manufactureâ€™s recommendations. 50-300 ng of purified genomic DNA was utilized to generate RRBS libraries as previously described (https://www.nature.com/articles/s…	9606	Trim adapters and low-quality bases using TrimGalore version 0.6.5 with the following setting: default	Genome alignment using STAR version 2.6.1d with the following setting: outFilterMultimapNmax (20), alignSJoverhangMin (8), alignSJDBoverhangMin (1), outFilterMismatchNmax (999), outFilterMismatchNoverReadLmax (0.04), alignIntronMin (20), alignIntronMax (1000000), alignMatesGapMax (1000000), twopassMode (Basic)	Transcript quantification using kallisto version 0.46.1 with the following setting: bootstrap-samples (100)	Assembly: hg19	Supplementary files format and content: Tab-delimited text files include counts, TPM values for each Sample	GPL24676	Jiahao,,Wang	jhaowong1998@sina.com	Shi Lab	Bioinformatisc core	Center for Excellence in Molecular Cell Science, Chinese Academy of Sciences	Yueyang road	Shanghai	Shanghai	11223	China	0	Illumina NovaSeq 6000	cDNA	transcriptomic	RNA-Seq	BioSample: https://www.ncbi.nlm.nih.gov/biosample/SAMN28545122	SRA: https://www.ncbi.nlm.nih.gov/sra?term=SRX15369853	ftp://ftp.ncbi.nlm.nih.gov/geo/samples/GSM6167nnn/GSM6167410/suppl/GSM6167410_17A031057F_S21_L001.tsv.gz	NA	39	GDM	35	158
GSM6167411	17A031058_S19_L004	GSM6167411	Public on May 30 2022	May 19 2022	May 30 2022	SRA	1	Umbilical cord blood	Homo sapiens	group: GDM	birth_weight_infant: 1930						total RNA	Â Within 15 min after delivery, 5 ml of neonatal umbilical cord blood was collected using two PAXGenRNA sampling tubes (2.5 ml/tube), and collected samples were were stored at -80 â„ƒ. The placental tissues were collected from both the maternal and fetal side. Specifically, using a clean scalpel, one full-thick placental tissue was incised 5 cm from the perimeter of the placenta (a size of about …	RRBSÂ andÂ RNAseqÂ library construction protocol --Â Genomic DNA of placenta and umbilical cord blood specimens were extracted by using the TIANamp genomic DNA kit (Cat. No. DP304-02, TIANGEN Biotech CO. LTD., Beijing, China) per the manufactureâ€™s recommendations. 50-300 ng of purified genomic DNA was utilized to generate RRBS libraries as previously described (https://www.nature.com/articles/s…	9606	Trim adapters and low-quality bases using TrimGalore version 0.6.5 with the following setting: default	Genome alignment using STAR version 2.6.1d with the following setting: outFilterMultimapNmax (20), alignSJoverhangMin (8), alignSJDBoverhangMin (1), outFilterMismatchNmax (999), outFilterMismatchNoverReadLmax (0.04), alignIntronMin (20), alignIntronMax (1000000), alignMatesGapMax (1000000), twopassMode (Basic)	Transcript quantification using kallisto version 0.46.1 with the following setting: bootstrap-samples (100)	Assembly: hg19	Supplementary files format and content: Tab-delimited text files include counts, TPM values for each Sample	GPL24676	Jiahao,,Wang	jhaowong1998@sina.com	Shi Lab	Bioinformatisc core	Center for Excellence in Molecular Cell Science, Chinese Academy of Sciences	Yueyang road	Shanghai	Shanghai	11223	China	0	Illumina NovaSeq 6000	cDNA	transcriptomic	RNA-Seq	BioSample: https://www.ncbi.nlm.nih.gov/biosample/SAMN28545121	SRA: https://www.ncbi.nlm.nih.gov/sra?term=SRX15369854	ftp://ftp.ncbi.nlm.nih.gov/geo/samples/GSM6167nnn/GSM6167411/suppl/GSM6167411_17A031058_S19_L004.tsv.gz	1930	NA	GDM	NA	NA
GSM6167412	17A031058F_S22_L001	GSM6167412	Public on May 30 2022	May 19 2022	May 30 2022	SRA	1	Placenta	Homo sapiens	group: GDM	ogtt_1h: 7.8	ogtt_2h: 6.51	maternal_weight: 62.8	maternal_height: 158	gestational_week: 35	maternal_age: 31	total RNA	Â Within 15 min after delivery, 5 ml of neonatal umbilical cord blood was collected using two PAXGenRNA sampling tubes (2.5 ml/tube), and collected samples were were stored at -80 â„ƒ. The placental tissues were collected from both the maternal and fetal side. Specifically, using a clean scalpel, one full-thick placental tissue was incised 5 cm from the perimeter of the placenta (a size of about …	RRBSÂ andÂ RNAseqÂ library construction protocol --Â Genomic DNA of placenta and umbilical cord blood specimens were extracted by using the TIANamp genomic DNA kit (Cat. No. DP304-02, TIANGEN Biotech CO. LTD., Beijing, China) per the manufactureâ€™s recommendations. 50-300 ng of purified genomic DNA was utilized to generate RRBS libraries as previously described (https://www.nature.com/articles/s…	9606	Trim adapters and low-quality bases using TrimGalore version 0.6.5 with the following setting: default	Genome alignment using STAR version 2.6.1d with the following setting: outFilterMultimapNmax (20), alignSJoverhangMin (8), alignSJDBoverhangMin (1), outFilterMismatchNmax (999), outFilterMismatchNoverReadLmax (0.04), alignIntronMin (20), alignIntronMax (1000000), alignMatesGapMax (1000000), twopassMode (Basic)	Transcript quantification using kallisto version 0.46.1 with the following setting: bootstrap-samples (100)	Assembly: hg19	Supplementary files format and content: Tab-delimited text files include counts, TPM values for each Sample	GPL24676	Jiahao,,Wang	jhaowong1998@sina.com	Shi Lab	Bioinformatisc core	Center for Excellence in Molecular Cell Science, Chinese Academy of Sciences	Yueyang road	Shanghai	Shanghai	11223	China	0	Illumina NovaSeq 6000	cDNA	transcriptomic	RNA-Seq	BioSample: https://www.ncbi.nlm.nih.gov/biosample/SAMN28545120	SRA: https://www.ncbi.nlm.nih.gov/sra?term=SRX15369855	ftp://ftp.ncbi.nlm.nih.gov/geo/samples/GSM6167nnn/GSM6167412/suppl/GSM6167412_17A031058F_S22_L001.tsv.gz	NA	35	GDM	31	158
[truncated: 18 more rows]
[truncated: 3 more columns]

## Sheet: GSE171995
	title	geo_accession	status	submission_date	last_update_date	type	channel_count	source_name_ch1	organism_ch1	characteristics_ch1	characteristics_ch1.1	characteristics_ch1.2	characteristics_ch1.3	molecule_ch1	extract_protocol_ch1	extract_protocol_ch1.1	taxid_ch1	data_processing	data_processing.1	data_processing.2	data_processing.3	data_processing.4	data_processing.5	platform_id	contact_name	contact_email	contact_laboratory	contact_department	contact_institute	contact_address	contact_city	contact_state	contact_zip/postal_code	contact_country	data_row_count	instrument_model	library_selection	library_source	library_strategy	relation	relation.1	supplementary_file_1	age:ch1	disease state:ch1	tissue:ch1
[truncated: 8 more rows]

## Sheet: GSE220877
	title	geo_accession	status	submission_date	last_update_date	type	channel_count	source_name_ch1	organism_ch1	characteristics_ch1	characteristics_ch1.1	characteristics_ch1.2	characteristics_ch1.3	molecule_ch1	extract_protocol_ch1	extract_protocol_ch1.1	taxid_ch1	data_processing	data_processing.1	platform_id	contact_name	contact_email	contact_department	contact_institute	contact_address	contact_city	contact_state	contact_zip/postal_code	contact_country	data_row_count	instrument_model	library_selection	library_source	library_strategy	relation	relation.1	supplementary_file_1	arm:ch1	heatstesst1:ch1	Sex:ch1	tissue:ch1
[truncated: 126 more rows]
